# Supplementary material for: Comprehensive genome and transcriptome analyses reveal genetic relationship, selection signature, and transcriptome landscape of small-sized Korean native Jeju horse
Source: Sci Rep. 2019 Nov 13;9:16672. doi: 10.1038/s41598-019-53102-8 (PMC6853925; doi:10.1038/s41598-019-53102-8)
Supplement: Supplementary file 2 — Supplemental file S1 [file 41598_2019_53102_MOESM2_ESM.xlsx]

## Sheet: All Samples
original sample ID	breed information	snp	known	novel	Ts/Tv	Ts	Tv	hetero/homo	homo	hetero	Raw_reads	Mapped_reads	Paired_reads	Alignment_Rate	A_fold
JH01	Jeju Horse	5521250	4941171	580079	2.05	3710184	1811066	1.87	1922397	3598853	388086390	378611080	302873890	97.58	15.79
JH02	Jeju Horse	5085218	4531834	553384	2.04	3414132	1671086	1.15	2365671	2719547	413784218	404114429	321579070	97.69	16.86
JH03	Jeju Horse	5300959	4733586	567373	2.04	3558267	1742692	1.57	2060266	3240693	414200646	404755619	312042982	97.75	16.88
JH04	Jeju Horse	5501733	4929017	572716	2.05	3696233	1805500	1.84	1939832	3561901	427174769	422082239	352454176	97.82	17.6
JH05	Jeju Horse	5225022	4664798	560224	2.04	3508611	1716411	1.4	2175151	3049871	404989287	399938683	330863316	98.77	16.69
JH06	Jeju Horse	5508826	4933359	575467	2.05	3701122	1807704	1.87	1918676	3590150	407096077	402131328	336257838	97.79	16.77
JH07	Jeju Horse	5581552	4991012	590540	2.05	3751439	1830113	2.05	1827667	3753885	393836846	389036260	321536482	98.79	16.23
JH08	Jeju Horse	5363118	4806563	556555	2.05	3606430	1756688	1.62	2048368	3314750	323752208	317648579	253786358	97.16	13.26
JH09	Jeju Horse	5222021	4665072	556949	2.05	3508962	1713059	1.46	2118539	3103482	430398133	422095769	332711580	98.12	17.61
JH10	Jeju Horse	5440802	4875017	565785	2.05	3656997	1783805	1.77	1966850	3473952	362941214	355846063	274434270	98.09	14.84
JH11	Jeju Horse	5511570	4938220	573350	2.05	3703492	1808078	1.89	1907701	3603869	377656827	370492517	286048336	98.15	15.45
JH12	Jeju Horse	5472806	4893003	579803	2.05	3677812	1794994	1.79	1958635	3514171	372166257	364053530	284157208	97.87	15.19
H-16	Mongolian Domestic Horses	5410512	4884937	525575	2.05	3639443	1771069	1.96	1829638	3580874	309450590	301795253	247013356	97.62	12.59
H-18	Mongolian Domestic Horses	5523233	4949267	573966	2.05	3712199	1811034	1.99	1845873	3677360	415017911	404224317	340002838	97.51	16.86
H-3	Mongolian Domestic Horses	5578637	4997188	581449	2.05	3749956	1828681	2.02	1844748	3733889	442254267	428984309	363947962	97.04	17.89
H-5	Mongolian Domestic Horses	5479156	4936880	542276	2.06	3685889	1793267	1.93	1870632	3608524	325777424	318270148	269462450	97.79	13.28
H-2	Mongolian Galshar	5546313	4982118	564195	2.05	3728774	1817539	2.01	1845004	3701309	394727698	382726382	312025440	97	15.96
H-4	Mongolian Galshar	5531118	4979571	551547	2.06	3721586	1809532	1.96	1870352	3660766	350652569	339080456	291244562	96.74	14.15
H-6	Mongolian Galshar	5513810	4967703	546107	2.05	3708245	1805565	2.05	1808300	3705510	306111505	299569481	261911260	97.96	12.5
H-7	Mongolian Galshar	5387068	4840525	546543	2.05	3622771	1764297	1.7	1996556	3390512	352665849	344218861	283329094	97.71	14.36
H-8	Mongolian Galshar	5490011	4943845	546166	2.05	3690985	1799026	1.95	1860452	3629559	351497114	343229923	295957616	97.76	14.32
H-9	Mongolian Galshar	5436684	4899592	537092	2.06	3657907	1778777	1.95	1839838	3596846	301116324	293891223	249089248	97.68	12.26
H-14	Mongolian Jarglant	5460097	4919914	540183	2.05	3671930	1788167	1.9	1882360	3577737	310939670	303570086	254610280	97.78	12.67
H-19	Mongolian Jarglant	5444804	4928380	516424	2.05	3661288	1783516	1.97	1836036	3608768	301741243	294478465	255412554	97.7	12.29
H-20	Mongolian Jarglant	5499468	4935188	564280	2.05	3697181	1802287	1.99	1838866	3660602	390649254	381509460	324556498	97.75	15.91
H-22	Mongolian Jarglant	5537257	4973752	563505	2.05	3721125	1816132	1.99	1851932	3685325	393374534	383633404	321193072	97.64	16
H-23	Mongolian Jarglant	5420782	4916319	504463	2.05	3641485	1779297	2.06	1768843	3651939	401329952	391496559	326198122	97.67	16.33
SE02	Przewalski	5402875	4337224	1065651	2.05	3629087	1773788	1	2705589	2697286	336491807	332090815	297295680	98.6921	13.4866
SE26	Przewalski	4936186	3958210	977976	2.04	3312416	1623770	0.52	3242827	1693359	448307514	440411707	375896450	98.2388	17.8724
TG1111D2630	Przewalski	5406258	4338813	1067445	2.06	3640355	1765903	0.99	2718427	2687831	714550980	707714915	694563454	99.0433	28.2275
TG1111D2631	Przewalski	5467924	4425689	1042235	2.07	3685224	1782700	1.09	2615099	2852825	628928253	583209584	530025466	92.7307	23.276
TH01	Thoroughbred	4085289	3747680	337609	2.04	2741750	1343539	2.17	1290559	2794730	445325453	435839121	349961122	98.92	18.17
TH02	Thoroughbred	4084196	3771303	312893	2.05	2745603	1338593	2.13	1304523	2779673	389230508	384604763	328413484	98.82	16.07
TH03	Thoroughbred	4119599	3788876	330723	2.03	2760984	1358615	2.3	1248205	2871394	457075466	445884172	378728712	98.58	18.6
TH04	Thoroughbred	4072794	3738067	334727	2.03	2728664	1344130	2.17	1284126	2788668	422251664	416518621	359422052	98.66	17.37
TH05	Thoroughbred	4039315	3716121	323194	2.03	2707855	1331460	2.29	1226071	2813244	426025453	420529781	358218454	98.72	17.54
TH06	Thoroughbred	4018290	3694316	323974	2.03	2694053	1324237	2.41	1179784	2838506	427977889	422589471	361645076	98.75	17.62
TH07	Thoroughbred	4089905	3757338	332567	2.03	2741993	1347912	2.26	1254658	2835247	435451369	429449227	360706160	98.64	17.91
TH08	Thoroughbred	4162565	3825589	336976	2.03	2789286	1373279	2.29	1266868	2895697	428827166	419632532	341232654	98.87	17.49
TH09	Thoroughbred	4094763	3764512	330251	2.04	2747066	1347697	2.1	1321797	2772966	461378861	451023310	376925686	98.78	18.81
TH10	Thoroughbred	4205459	3861270	344189	2.04	2820541	1384918	2.37	1246699	2958760	433414988	422309756	347644000	98.46	17.6
Total		19523367	14767609	4755758	2.02	13058267	6465100	1.84878	3316672	16206695	16518626147	16153292198	13565378308	97.9228	16.3557

## Sheet: MD
All	snp	known	novel	Ts/Tv	Ts	Tv	hetero/homo	homo	hetero	Raw_reads	Mapped_reads	Paired_reads	Alignment_Rate	A_fold
H-16	5410512	4884937	525575	2.05	3639443	1771069	1.96	1829638	3580874	309450590	301795253	247013356	97.62	12.59
H-18	5523233	4949267	573966	2.05	3712199	1811034	1.99	1845873	3677360	415017911	404224317	340002838	97.51	16.86
H-3	5578637	4997188	581449	2.05	3749956	1828681	2.02	1844748	3733889	442254267	428984309	363947962	97.04	17.89
H-5	5479156	4936880	542276	2.06	3685889	1793267	1.93	1870632	3608524	325777424	318270148	269462450	97.79	13.28
Total	10684271	9258469	1425802	2.03	7162605	3521666	3.21	2535236	8149035	1492500192	1453274027	1220426606	97.49	15.155

## Sheet: MJ
All	snp	known	novel	Ts/Tv	Ts	Tv	hetero/homo	homo	hetero	Raw_reads	Mapped_reads	Paired_reads	Alignment_Rate	A_fold
H-14	5460097	4919914	540183	2.05	3671930	1788167	1.9	1882360	3577737	310939670	303570086	254610280	97.78	12.67
H-19	5444804	4928380	516424	2.05	3661288	1783516	1.97	1836036	3608768	301741243	294478465	255412554	97.7	12.29
H-20	5499468	4935188	564280	2.05	3697181	1802287	1.99	1838866	3660602	390649254	381509460	324556498	97.75	15.91
H-22	5537257	4973752	563505	2.05	3721125	1816132	1.99	1851932	3685325	393374534	383633404	321193072	97.64	16
H-23	5420782	4916319	504463	2.05	3641485	1779297	2.06	1768843	3651939	401329952	391496559	326198122	97.67	16.33
Total	11587232	10029363	1557869	2.03	7766714	3820518	3.55	2544149	9043083	1798034653	1754687974	1481970526	97.708	14.64

## Sheet: MG
All	snp	known	novel	Ts/Tv	Ts	Tv	hetero/homo	homo	hetero	Raw_reads	Mapped_reads	Paired_reads	Alignment_Rate	A_fold
H-2	5546313	4982118	564195	2.05	3728774	1817539	2.01	1845004	3701309	394727698	382726382	312025440	97	15.96
H-4	5531118	4979571	551547	2.06	3721586	1809532	1.96	1870352	3660766	350652569	339080456	291244562	96.74	14.15
H-6	5513810	4967703	546107	2.05	3708245	1805565	2.05	1808300	3705510	306111505	299569481	261911260	97.96	12.5
H-7	5387068	4840525	546543	2.05	3622771	1764297	1.7	1996556	3390512	352665849	344218861	283329094	97.71	14.36
H-8	5490011	4943845	546166	2.05	3690985	1799026	1.95	1860452	3629559	351497114	343229923	295957616	97.76	14.32
H-9	5436684	4899592	537092	2.06	3657907	1778777	1.95	1839838	3596846	301116324	293891223	249089248	97.68	12.26
Total	12341885	10543737	1798148	2.03	8269628	4072257	3.56	2706111	9635774	2056771059	2002716326	1693557220	97.475	13.925

## Sheet: PZ
All	snp	known	novel	Ts/Tv	Ts	Tv	hetero/homo	homo	hetero	Raw_reads	Mapped_reads	Paired_reads	Alignment_Rate	A_fold
SE02	5402875	4337224	1065651	2.05	3629087	1773788	1	2705589	2697286	336491807	332090815	297295680	98.6921	13.4866
SE26	4936186	3958210	977976	2.04	3312416	1623770	0.52	3242827	1693359	448307514	440411707	375896450	98.2388	17.8724
TG1111D2630	5406258	4338813	1067445	2.06	3640355	1765903	0.99	2718427	2687831	714550980	707714915	694563454	99.0433	28.2275
TG1111D2631	5467924	4425689	1042235	2.07	3685224	1782700	1.09	2615099	2852825	628928253	583209584	530025466	92.7307	23.276
Total	8294649	6309256	1985393	2.03	5552934	2741715	1.48	3349873	4944776	2128278554	2063427021	1897781050	97.1762	20.7156

## Sheet: JH
All	snp	known	novel	Ts/Tv	Ts	Tv	hetero/homo	homo	hetero	Raw_reads	Mapped_reads	Paired_reads	Alignment_Rate	A_fold
JH01	5521250	4941171	580079	2.05	3710184	1811066	1.87	1922397	3598853	388086390	378611080	302873890	97.58	15.79
JH02	5085218	4531834	553384	2.04	3414132	1671086	1.15	2365671	2719547	413784218	404114429	321579070	97.69	16.86
JH03	5300959	4733586	567373	2.04	3558267	1742692	1.57	2060266	3240693	414200646	404755619	312042982	97.75	16.88
JH04	5501733	4929017	572716	2.05	3696233	1805500	1.84	1939832	3561901	427174769	422082239	352454176	97.82	17.6
JH05	5225022	4664798	560224	2.04	3508611	1716411	1.4	2175151	3049871	404989287	399938683	330863316	98.77	16.69
JH06	5508826	4933359	575467	2.05	3701122	1807704	1.87	1918676	3590150	407096077	402131328	336257838	97.79	16.77
JH07	5581552	4991012	590540	2.05	3751439	1830113	2.05	1827667	3753885	393836846	389036260	321536482	98.79	16.23
JH08	5363118	4806563	556555	2.05	3606430	1756688	1.62	2048368	3314750	323752208	317648579	253786358	97.16	13.26
JH09	5222021	4665072	556949	2.05	3508962	1713059	1.46	2118539	3103482	430398133	422095769	332711580	98.12	17.61
JH10	5440802	4875017	565785	2.05	3656997	1783805	1.77	1966850	3473952	362941214	355846063	274434270	98.09	14.84
JH11	5511570	4938220	573350	2.05	3703492	1808078	1.89	1907701	3603869	377656827	370492517	286048336	98.15	15.45
JH12	5472806	4893003	579803	2.05	3677812	1794994	1.79	1958635	3514171	372166257	364053530	284157208	97.87	15.19
Total	10630879	9072731	1558148	2.01	7100611	3530268	3.55	2335986	8294893	4716082872	4630806096	3708745506	97.965	16.0975

## Sheet: TB
All	snp	known	novel	Ts/Tv	Ts	Tv	hetero/homo	homo	hetero	Raw_reads	Mapped_reads	Paired_reads	Alignment_Rate	A_fold
TH01	4085289	3747680	337609	2.04	2741750	1343539	2.17	1290559	2794730	445325453	435839121	349961122	98.92	18.17
TH02	4084196	3771303	312893	2.05	2745603	1338593	2.13	1304523	2779673	389230508	384604763	328413484	98.82	16.07
TH03	4119599	3788876	330723	2.03	2760984	1358615	2.3	1248205	2871394	457075466	445884172	378728712	98.58	18.6
TH04	4072794	3738067	334727	2.03	2728664	1344130	2.17	1284126	2788668	422251664	416518621	359422052	98.66	17.37
TH05	4039315	3716121	323194	2.03	2707855	1331460	2.29	1226071	2813244	426025453	420529781	358218454	98.72	17.54
TH06	4018290	3694316	323974	2.03	2694053	1324237	2.41	1179784	2838506	427977889	422589471	361645076	98.75	17.62
TH07	4089905	3757338	332567	2.03	2741993	1347912	2.26	1254658	2835247	435451369	429449227	360706160	98.64	17.91
TH08	4162565	3825589	336976	2.03	2789286	1373279	2.29	1266868	2895697	428827166	419632532	341232654	98.87	17.49
TH09	4094763	3764512	330251	2.04	2747066	1347697	2.1	1321797	2772966	461378861	451023310	376925686	98.78	18.81
TH10	4205459	3861270	344189	2.04	2820541	1384918	2.37	1246699	2958760	433414988	422309756	347644000	98.46	17.6
Total	9031862	8213350	818512	2.01	6028804	3003058	3.56	1979834	7052028	4326958817	4248380754	3562897400	98.72	17.718
