# Supplementary material for: Comprehensive genome and transcriptome analyses reveal genetic relationship, selection signature, and transcriptome landscape of small-sized Korean native Jeju horse
Source: Sci Rep. 2019 Nov 13;9:16672. doi: 10.1038/s41598-019-53102-8 (PMC6853925; doi:10.1038/s41598-019-53102-8)
Supplement: Supplementary file 3 — Supplemental file S2 [file 41598_2019_53102_MOESM3_ESM.xlsx]

## Sheet: All_Samples
CHROM	POS	ID	EFF[*].GENE
1	13380		SYCE1
1	13404	rs1145816639	SYCE1
1	28987	rs396839112	ENSECAG00000017803
1	29374	rs782891568	ENSECAG00000017803
1	29431		ENSECAG00000017803
1	29501		ENSECAG00000017803
1	29527	rs68475547	ENSECAG00000017803
1	66182		ENSECAG00000017803
1	66551	rs1140659062	ENSECAG00000017803
1	66815		ENSECAG00000017803
1	133333	rs1151032370	CYP2E1
1	171072	rs1144088445	ENSECAG00000004229
1	171328		ENSECAG00000004229
1	171564	rs1140415776	ENSECAG00000004229
1	171841	rs1137516356	ENSECAG00000004229
1	171891	rs1148612807	ENSECAG00000004229
1	183825	rs1151513311	ENSECAG00000004510
1	183856	rs1136950451	ENSECAG00000004510
1	233615		ENSECAG00000004902
1	233765	rs394457177	ENSECAG00000004902
1	233867	rs1150131914	ENSECAG00000004902
1	233885		ENSECAG00000004902
1	234236		ENSECAG00000004902
1	257976		ENSECAG00000009582
1	258183	rs394576926	ENSECAG00000009582
1	357077	rs1149239709	ENSECAG00000009951
1	355839	rs395831110	ENSECAG00000009951
1	355836	rs397477863	ENSECAG00000009951
1	354506	rs1138708130	ENSECAG00000009951
1	354463	rs1139645888	ENSECAG00000009951
1	353290	rs1152212002	ENSECAG00000009951
1	353277	rs1136643150	ENSECAG00000009951
1	353241	rs1151649113	ENSECAG00000009951
1	353193	rs395574861	ENSECAG00000009951
1	353153	rs394270577	ENSECAG00000009951
1	353151	rs395518944	ENSECAG00000009951
1	352706	rs394079153	ENSECAG00000009951
1	349906	rs68475590	ENSECAG00000009951
1	331435	rs1146313610	ENSECAG00000001094
1	331259		ENSECAG00000001094
1	331084	rs1142056807	ENSECAG00000001094
1	331046	rs395505819	ENSECAG00000001094
1	330982	rs1145600878	ENSECAG00000001094
1	330920	rs1151038892	ENSECAG00000001094
1	330757	rs396089981	ENSECAG00000001094
1	292533	rs1145873884	ENSECAG00000001419
1	292266		ENSECAG00000001419
1	273757	rs1148480171	ENSECAG00000012361
1	273537	rs1152305818	ENSECAG00000012361
1	273438	rs1136870705	ENSECAG00000012361
1	273250		ENSECAG00000012361
1	273053	rs1147683766	ENSECAG00000012361
1	272967	rs1137956262	ENSECAG00000012361
1	272909		ENSECAG00000012361
1	272696	rs1143559132	ENSECAG00000012361
1	271752	rs1140281303	ENSECAG00000012361
1	267172	rs1140022119	ENSECAG00000001719
1	266860		ENSECAG00000001719
1	266624	rs1140307740	ENSECAG00000001719
1	266582		ENSECAG00000001719
1	266524		ENSECAG00000001719
1	258751		ENSECAG00000012458
1	367816	rs393973473	ENSECAG00000012458
1	367920		ENSECAG00000012458
1	368275	rs1138885485	ENSECAG00000012458
1	384447	rs1151758043	ENSECAG00000014887
1	388342	rs1145097329	ENSECAG00000014887
1	391562	rs1147881290	ENSECAG00000014887
1	391563	rs395792867	ENSECAG00000014887
1	391578	rs1143868284	ENSECAG00000014887
1	402905		PAOX
1	406111	rs1138276321	PAOX
1	407368	rs1151078272	PAOX
1	407378		PAOX
1	408560	rs1149868681	PAOX
1	408746	rs1135851466	PAOX
1	525120	rs1150271080	ZNF511
1	540744		TUBGCP2
1	622433	rs395944644	KNDC1
1	624598	rs397350237	KNDC1
1	624641	rs394679932	KNDC1
1	626014		KNDC1
1	644532	rs397425968	KNDC1
1	647673		KNDC1
1	647802	rs1145509489	KNDC1
1	647835		KNDC1
1	647969	rs1143163240	KNDC1
1	660110	rs1150918180	KNDC1
1	660116		KNDC1
1	660350		KNDC1
1	660443	rs393731903	KNDC1
1	698652		ADGRA1
1	699252	rs394409501	ADGRA1
1	699494	rs397116852	ADGRA1
1	699495		ADGRA1
1	699635	rs395436044	ADGRA1
1	699657	rs1146593176	ADGRA1
1	728595		ADGRA1
1	920810	rs395908721	CFAP46
1	945929	rs1138055254	CFAP46
1	953425		CFAP46
1	953649	rs1142542953	CFAP46
1	955528	rs1147496689	CFAP46
1	958811	rs1146592426	CFAP46
1	962283		CFAP46
1	965575	rs1147879425	CFAP46
1	965613		CFAP46
1	982172		CFAP46
1	982687		CFAP46
1	982759	rs1151969325	CFAP46
1	991734	rs1139497311	CFAP46
1	992569		CFAP46
1	992587	rs1140036522	CFAP46
1	997323		CFAP46
1	998341	rs1145223132	CFAP46
1	1038846		ENSECAG00000014205
1	1038881		ENSECAG00000014205
1	1046858	rs1137057354	ENSECAG00000014205
1	1046875		ENSECAG00000014205
1	1048554		ENSECAG00000014205
1	1050594		ENSECAG00000014205
1	1441473	rs1136856118	PWWP2B
1	1466280	rs782853353	LRRC27
1	1466406		LRRC27
1	1471895	rs1142894231	LRRC27
1	1486121	rs1145520351	LRRC27
1	1486766		LRRC27
1	1488225		LRRC27
1	1499191	rs1148469620	LRRC27
1	1506777		LRRC27
1	1506912		LRRC27
1	1506941	rs1147099697	LRRC27
1	1506951		LRRC27
1	1636626	rs1149784629	STK32C
1	1636712	rs1145379153	STK32C
1	1640950		DPYSL4
1	1642039		DPYSL4
1	1644963		DPYSL4
1	1645392		DPYSL4
1	1646982	rs394296469	DPYSL4
1	1706157	rs394299193	JAKMIP3
1	1709780	rs393842855	JAKMIP3
1	1734876	rs1143993082	JAKMIP3
1	1867538		PPP2R2D
1	2636863	rs1143741734	TCERG1L
1	2693277	rs1146170624	ENSECAG00000002439
1	2693382	rs1140035888	ENSECAG00000002439
1	2693435	rs1138335663	ENSECAG00000002439
1	2693439	rs1140620725	ENSECAG00000002439
1	2693558	rs1149544134	ENSECAG00000002439
1	2693639	rs1148899037	ENSECAG00000002439
1	2693871	rs1150099731	ENSECAG00000002439
1	2693909	rs1148116059	ENSECAG00000002439
1	2693916	rs1143280651	ENSECAG00000002439
1	2693948	rs1149944740	ENSECAG00000002439
1	2694101	rs1145890774	ENSECAG00000002439
1	3451290	rs1149117876	GLRX3
1	3862016	rs397234381	MGMT
1	4039729	rs394083951	MGMT
1	5346388	rs394655375	ENSECAG00000008385
1	5348911	rs394633771	ENSECAG00000008385
1	5348931	rs1144188082	ENSECAG00000008385
1	5351910	rs1136804146	ENSECAG00000008385
1	5353330	rs1139576035	ENSECAG00000008385
1	5353336	rs1141044425	ENSECAG00000008385
1	5353384		ENSECAG00000008385
1	5353399	rs394225039	ENSECAG00000008385
1	5353400	rs68473862	ENSECAG00000008385
1	5353793		ENSECAG00000008385
1	5353926	rs1136296443	ENSECAG00000008385
1	5354052	rs1146368704	ENSECAG00000008385
1	5361750	rs68473898	ENSECAG00000008785
1	5361875	rs1136527904	ENSECAG00000008785
1	5361945	rs1149318558	ENSECAG00000008785
1	5361980		ENSECAG00000008785
1	5362023	rs395435066	ENSECAG00000008785
1	5362121	rs1148540190	ENSECAG00000008785
1	5362328		ENSECAG00000008785
1	5362514	rs1143589092	ENSECAG00000008785
1	5362613	rs1144590353	ENSECAG00000008785
1	5362764	rs1143326674	ENSECAG00000008785
1	5362776		ENSECAG00000008785
1	5362788	rs782898262	ENSECAG00000008785
1	5362817		ENSECAG00000008785
1	5364025	rs782840810	ENSECAG00000008785
1	5364166	rs1136288584	ENSECAG00000008785
1	5364184	rs1149123997	ENSECAG00000008785
1	5387945		PTPRE
1	5387948	rs1150515983	PTPRE
1	5392741	rs1144718193	PTPRE
1	5553402	rs1144138028	CLRN3
1	5560318	rs396433190	CLRN3
1	5560374	rs1149322357	CLRN3
1	5560386	rs1150390587	CLRN3
1	5560389	rs1144723975	CLRN3
1	5560408	rs395322226	CLRN3
1	5659989	rs1139287966	ENSECAG00000002486
1	5659991		ENSECAG00000002486
1	5660004	rs395921141	ENSECAG00000002486
1	5660031	rs1150725606	ENSECAG00000002486
1	5660049	rs1139409184	ENSECAG00000002486
1	5660190	rs396731404	ENSECAG00000002486
1	5903707	rs1137814278	ENSECAG00000023813
1	5961093	rs396791401	ENSECAG00000023813
1	6160859	rs1142349334	FAM196A
1	6160878		FAM196A
1	6161073	rs1139386496	FAM196A
1	6161235	rs1149929016	FAM196A
1	6161310	rs1145961934	FAM196A
1	6161564	rs1151341425	FAM196A
1	6161748		FAM196A
1	6161778	rs1149597374	FAM196A
1	6333587		ENSECAG00000006245
1	6719339	rs1147437726	C10orf90
1	6719351	rs397179197	C10orf90
1	6727401	rs1148057643	C10orf90
1	6727449	rs1143074402	C10orf90
1	6728223		C10orf90
1	6728277	rs1138673859	C10orf90
1	6771647	rs1144574071	C10orf90
1	6771759	rs1139081024	C10orf90
1	6775054	rs1140773184	C10orf90
1	6775077		C10orf90
1	6777328	rs1147534655	C10orf90
1	7160047	rs1141646659	ADAM12
1	7160094	rs1144674859	ADAM12
1	7160152	rs1138239662	ADAM12
1	7201247	rs1147623065	ADAM12
1	7205945	rs1149495467	ADAM12
1	7235089		ADAM12
1	7235180		ADAM12
1	7235224	rs1144593424	ADAM12
1	7264126	rs1140782659	FANK1
1	7266988	rs1140490199	FANK1
1	7287411		FANK1
1	7364796	rs1150124387	DHX32
1	7365032	rs395284464	DHX32
1	7373841		DHX32
1	7386462		DHX32
1	7396986		DHX32
1	7397104		DHX32
1	7402097	rs1139532541	DHX32
1	7404332	rs1141668823	BCCIP
1	7406048		BCCIP
1	7406104	rs1136066050	BCCIP
1	7417010	rs1150003710	BCCIP
1	7417013	rs1137832485	BCCIP
1	7495762	rs1138146278	EDRF1
1	7504191	rs1145169978	EDRF1
1	7521479	rs1137501037	EDRF1
1	7523090		EDRF1
1	7577473	rs1138941747	TEX36
1	8311663	rs1139259481	FAM175B
1	8326546		FAM175B
1	8429285	rs396826438	FAM53B
1	8484146	rs395866657	FAM53B
1	8610577	rs68477718	LHPP
1	8631349	rs394530882	LHPP
1	8669134		OAT
1	8669193		OAT
1	9016601		CHST15
1	9240406	rs1139777237	CPXM2
1	9316888	rs1136726910	GPR26
1	9800200	rs396285473	HMX2
1	9800231	rs393951689	HMX2
1	9812274	rs1150446184	HMX3
1	9907948		ENSECAG00000017638
1	9982477	rs1152286510	PSTK
1	10017544	rs1141559121	ENSECAG00000012505
1	10017808		ENSECAG00000012505
1	10027176		ENSECAG00000012505
1	10027243		ENSECAG00000012505
1	10062023	rs1142019093	ENSECAG00000013380
1	10062040		ENSECAG00000013380
1	10068551		ENSECAG00000013380
1	10068746	rs1142459037	ENSECAG00000013380
1	10068843	rs1143477259	ENSECAG00000013380
1	10068879	rs1140029577	ENSECAG00000013380
1	10073982	rs1146591824	ENSECAG00000013380
1	10074129	rs1149580122	ENSECAG00000013380
1	10101930	rs1146571305	ENSECAG00000014886
1	10102971	rs1140426987	ENSECAG00000014886
1	10111613		CUZD1
1	10111677	rs1144359717	CUZD1
1	10113133	rs1151975977	CUZD1
1	10114412	rs1138685435	CUZD1
1	10114440	rs1141909942	CUZD1
1	10115807	rs1145424560	CUZD1
1	10115844	rs1139655940	CUZD1
1	10115850		CUZD1
1	10118233	rs1142486686	CUZD1
1	10123207	rs1143567472	ENSECAG00000019057
1	10145807	rs1150459518	ENSECAG00000019510
1	10147614	rs1137865039	ENSECAG00000019510
1	10158015		ENSECAG00000019510
1	10166224	rs1143137083	ENSECAG00000019510
1	10166291		ENSECAG00000019510
1	10173521	rs1138802176	ENSECAG00000019510
1	10175715	rs1143795587	ENSECAG00000019510
1	10175732		ENSECAG00000019510
1	10175862	rs1139217595	ENSECAG00000019510
1	10175966	rs1143398295	ENSECAG00000019510
1	10210069	rs1136758355	ENSECAG00000019510
1	10264850	rs1147221388	C10orf120
1	10265240	rs1142034931	C10orf120
1	10265969	rs1146973068	C10orf120
1	10266049	rs1138127284	C10orf120
1	10266093	rs1143019034	C10orf120
1	10266264	rs1152279924	C10orf120
1	10334342	rs394286814	DMBT1
1	10334351	rs395157264	DMBT1
1	10334360	rs396525449	DMBT1
1	10334373	rs394481167	DMBT1
1	10334442	rs395865422	DMBT1
1	10334507	rs1144148830	DMBT1
1	10334520	rs397421030	DMBT1
1	10337076	rs397337458	DMBT1
1	10337077	rs395002716	DMBT1
1	10337104		DMBT1
1	10337139	rs1151065042	DMBT1
1	10337173	rs395818856	DMBT1
1	10337188	rs394661070	DMBT1
1	10337194	rs396000329	DMBT1
1	10337199	rs1140207521	DMBT1
1	10337205	rs393995102	DMBT1
1	10348257	rs1145868532	ENSECAG00000006313
1	10350132	rs1142921689	ENSECAG00000006313
1	10350914	rs393867383	ENSECAG00000006313
1	10350932		ENSECAG00000006313
1	10350951	rs396532222	ENSECAG00000006313
1	10379183	rs1147054292	ENSECAG00000008256
1	10379228	rs1138364377	ENSECAG00000008256
1	10379238	rs1142924209	ENSECAG00000008256
1	10379250	rs1146045535	ENSECAG00000008256
1	10379251	rs1140593038	ENSECAG00000008256
1	10379306	rs1142029057	ENSECAG00000008256
1	10379330	rs1137464007	ENSECAG00000008256
1	10379332	rs1139361403	ENSECAG00000008256
1	10379450	rs1148627638	ENSECAG00000008256
1	10395460	rs1147579044	ENSECAG00000008256
1	10395259	rs1144936654	ENSECAG00000008256
1	10417148	rs395206608	ENSECAG00000009186
1	10417248	rs1151130994	ENSECAG00000009186
1	10417738	rs1144374087	ENSECAG00000009186
1	10417761	rs1137972041	ENSECAG00000009186
1	10417887	rs1149296668	ENSECAG00000009186
1	10417926	rs1138090138	ENSECAG00000009186
1	10417933	rs394520393	ENSECAG00000009186
1	10417969	rs1141546214	ENSECAG00000009186
1	10419254	rs1135981684	ENSECAG00000009186
1	10442179	rs1145951511	ENSECAG00000009596
1	10720337	rs1141848795	BTBD16
1	10744973		BTBD16
1	10751498	rs1142776783	BTBD16
1	10752796	rs1146986107	BTBD16
1	10756326	rs1144646810	BTBD16
1	10762293		BTBD16
1	10798824	rs68569646	TACC2
1	10806967		TACC2
1	10812901	rs782853806	TACC2
1	10813265	rs1146738929	TACC2
1	10813370		TACC2
1	10917969		TACC2
1	10918661	rs394635794	TACC2
1	10918819	rs395645815	TACC2
1	10918931		TACC2
1	10919099	rs1149971645	TACC2
1	10919266		TACC2
1	10919314		TACC2
1	10919516	rs1151187004	TACC2
1	10919804		TACC2
1	10919924		TACC2
1	10920265	rs1146985562	TACC2
1	10920266	rs1147962445	TACC2
1	10920656	rs782859981	TACC2
1	10920781		TACC2
1	10921342		TACC2
1	10921360	rs1139424236	TACC2
1	10921441	rs782888123	TACC2
1	10921682	rs395774635	TACC2
1	10921685	rs397094797	TACC2
1	10921891	rs394595013	TACC2
1	10922081	rs396376728	TACC2
1	10922117	rs397367379	TACC2
1	10922426		TACC2
1	10922488		TACC2
1	10922747	rs782894556	TACC2
1	10922875	rs1141937492	TACC2
1	10922939		TACC2
1	10923047	rs1147247473	TACC2
1	10923074	rs1143255075	TACC2
1	10923205	rs394901783	TACC2
1	10923464	rs1138504937	TACC2
1	10923614		TACC2
1	10923860	rs1140083856	TACC2
1	10923902		TACC2
1	11016187	rs1146202998	NSMCE4A
1	11024696	rs1149312602	ENSECAG00000012341
1	11024927	rs1137745871	ENSECAG00000012341
1	11025158		ENSECAG00000012341
1	11048630	rs1139596421	ATE1
1	11065511	rs1148961826	ATE1
1	11165016		ATE1
1	11931842	rs396490474	WDR11
1	11969976		WDR11
1	12752298	rs1136607526	SEC23IP
1	12768385	rs395151059	SEC23IP
1	12770998	rs68563855	SEC23IP
1	12812096	rs1151845675	MCMBP
1	12819708	rs1149418431	MCMBP
1	12830714	rs1136216779	MCMBP
1	12836724	rs1148789738	INPP5F
1	12836728	rs1147245763	INPP5F
1	12837115	rs1144059705	INPP5F
1	12837223	rs782864942	INPP5F
1	12837262	rs396867789	INPP5F
1	12837292	rs1146908663	INPP5F
1	12858989	rs394973147	INPP5F
1	12881873		INPP5F
1	12966053	rs1143178322	BAG3
1	13107878		RGS10
1	13160082	rs1145069660	GRK5
1	13163138	rs1149965665	GRK5
1	13165335	rs395659860	GRK5
1	13413092	rs1142645184	SFXN4
1	13414267	rs1145120084	SFXN4
1	13447217	rs396573917	FAM45A
1	13453205		FAM45A
1	13495826	rs1148693444	EIF3A
1	13511661	rs1152081557	NANOS1
1	13511806	rs1135948337	NANOS1
1	13709308		CACUL1
1	13852302	rs394583248	PRLHR
1	13852389		PRLHR
1	14368391	rs782828526	RAB11FIP2
1	14369584	rs395806318	RAB11FIP2
1	14962138	rs1151948679	PDZD8
1	15006970	rs1148020799	PDZD8
1	15038830	rs396648846	PDZD8
1	15113071	rs1144516703	KCNK18
1	15113529	rs394605759	KCNK18
1	15175774	rs397083158	VAX1
1	15175825	rs395171809	VAX1
1	15175828	rs1142155369	VAX1
1	15340674		SHTN1
1	15397891	rs1148492108	ENO4
1	15408063	rs1136553591	ENO4
1	15548631	rs1150981515	HSPA12A
1	15550748	rs1150422174	HSPA12A
1	15569535	rs1144331939	HSPA12A
1	15574887		HSPA12A
1	15588425		C10orf82
1	15590039	rs1145994788	C10orf82
1	15590049		C10orf82
1	15604192		PNLIPRP2
1	15608573	rs1148331430	PNLIPRP2
1	15613886	rs1146234036	PNLIPRP2
1	15614742		PNLIPRP2
1	15614812	rs1138903857	PNLIPRP2
1	15633971	rs1136418882	PNLIPRP1
1	15633977	rs394346718	PNLIPRP1
1	15637023		PNLIPRP1
1	15640733	rs1150789460	PNLIPRP1
1	15642107		PNLIPRP1
1	15658230		PNLIP
1	15663345		PNLIP
1	15666070	rs1151464976	PNLIP
1	15668878		PNLIP
1	15721823	rs1146425004	PNLIPRP3
1	15722210		PNLIPRP3
1	15724724	rs395484150	PNLIPRP3
1	15727979		PNLIPRP3
1	15730632	rs1146643323	PNLIPRP3
1	15747415	rs1149582839	PNLIPRP3
1	15804349	rs1140084927	CCDC172
1	15805194		CCDC172
1	15826085	rs1141400735	CCDC172
1	15826550	rs1147296318	CCDC172
1	15843609	rs1148472202	CCDC172
1	15866094	rs1151981650	CCDC172
1	15866131		CCDC172
1	16067315	rs1144634719	GFRA1
1	16068468	rs1138400787	GFRA1
1	16442011		ATRNL1
1	16812865	rs1149840646	ATRNL1
1	16900279	rs1147517744	ATRNL1
1	16930245		ATRNL1
1	17040214		ENSECAG00000004681
1	17041507	rs1151366212	ENSECAG00000004681
1	17101300		TRUB1
1	17182389	rs1144581784	FAM160B1
1	17182426	rs1140446212	FAM160B1
1	17344253	rs1145537084	ABLIM1
1	17424304		ABLIM1
1	17424346	rs1142445603	ABLIM1
1	17507635	rs1136975704	ABLIM1
1	17532484	rs1142141931	ABLIM1
1	17643110	rs1147608937	AFAP1L2
1	17643125		AFAP1L2
1	17653437	rs1145188588	AFAP1L2
1	17653447	rs1148056438	AFAP1L2
1	17653624		AFAP1L2
1	17653745	rs68450104	AFAP1L2
1	17653773	rs782882233	AFAP1L2
1	17662971		VWA2
1	17663810		VWA2
1	17663859	rs396763443	VWA2
1	17664078	rs394748570	VWA2
1	17666765	rs397445676	VWA2
1	17666860	rs1144576242	VWA2
1	17670765	rs1145267063	VWA2
1	17674019	rs1137347449	VWA2
1	17674638	rs395663587	VWA2
1	17693349		VWA2
1	17698983	rs1141327429	VWA2
1	17723834	rs1144140569	TDRD1
1	17725828	rs1150367881	TDRD1
1	17725960		TDRD1
1	17729304	rs68450148	TDRD1
1	17732334		TDRD1
1	17732958	rs1136782708	TDRD1
1	17734588	rs782862303	TDRD1
1	17734663		TDRD1
1	17736218	rs1143366953	TDRD1
1	17738999	rs1142402030	TDRD1
1	17739041		TDRD1
1	17752519	rs1141243065	TDRD1
1	17754662	rs1142293836	TDRD1
1	17774609	rs782895244	CCDC186
1	17812078	rs1139498134	CCDC186
1	18025914	rs1149000353	NHLRC2
1	18028810	rs1147533032	NHLRC2
1	18069595	rs1138516271	NHLRC2
1	18074630	rs1142609422	DCLRE1A
1	18074796	rs1151709643	DCLRE1A
1	18077118	rs395691243	DCLRE1A
1	18077119	rs397463304	DCLRE1A
1	18078505	rs68492432	DCLRE1A
1	18078545	rs1142524551	DCLRE1A
1	18081482	rs1139042060	DCLRE1A
1	18144227	rs1145729292	PLEKHS1
1	18145057		PLEKHS1
1	18181638	rs1151094282	CASP7
1	18185016		CASP7
1	18218192		NRAP
1	18218242	rs1135955795	NRAP
1	18222587	rs396826612	NRAP
1	18227275	rs1146542635	NRAP
1	18228492		NRAP
1	18237501	rs1147237905	NRAP
1	18253689	rs397233012	NRAP
1	18259657	rs1145588249	NRAP
1	18261323	rs1137672291	NRAP
1	18264743	rs1142220066	NRAP
1	18270670		NRAP
1	18277496	rs68493956	NRAP
1	18286445	rs1140735602	NRAP
1	18299156	rs1141422932	HABP2
1	18652981		TCF7L2
1	19281770	rs1138805877	VTI1A
1	19301867	rs1136949684	ZDHHC6
1	19305989		ZDHHC6
1	19308847	rs1148750444	ZDHHC6
1	19320395	rs1143290869	ACSL5
1	19411300	rs1142418008	ENSECAG00000009717
1	19421821		TECTB
1	19422546		TECTB
1	19532189	rs1144357709	GPAM
1	19544235	rs1138221441	GPAM
1	20480792	rs393722932	ADRA2A
1	20621859	rs1137822214	ENSECAG00000020430
1	20631331		PDCD4
1	20639679	rs1150274624	PDCD4
1	20704900	rs1149523929	RBM20
1	20705020	rs1148002186	RBM20
1	20705215	rs1145174894	RBM20
1	20735025		RBM20
1	20735042	rs1136302873	RBM20
1	20735589		RBM20
1	20735607	rs1148866138	RBM20
1	20735619	rs1142700630	RBM20
1	20735792	rs1147618677	RBM20
1	20735820	rs68589011	RBM20
1	20986360	rs1151976225	DUSP5
1	20989373	rs1136208249	DUSP5
1	21199902	rs395555669	ENSECAG00000003985
1	21319148	rs1144819523	ADD3
1	21542061	rs1139542922	XPNPEP1
1	21563579	rs1139885763	XPNPEP1
1	21577350		XPNPEP1
1	24161382	rs1142252420	SORCS1
1	24223594	rs1146915548	SORCS1
1	24223658	rs1142192573	SORCS1
1	25384114	rs1152027283	SORCS3
1	25388503	rs1136145134	SORCS3
1	25462244		SORCS3
1	25463926	rs1141686897	SORCS3
1	25463988	rs1150714669	SORCS3
1	25728460		ENSECAG00000017515
1	25728839		ENSECAG00000017515
1	25729001		ENSECAG00000017515
1	25729071		ENSECAG00000017515
1	25729183		ENSECAG00000017515
1	25729216		ENSECAG00000017515
1	25729308		ENSECAG00000017515
1	25729413		ENSECAG00000017515
1	25729471		ENSECAG00000017515
1	25729553		ENSECAG00000017515
1	26178004	rs1150055242	CFAP58
1	26187067	rs1145032478	CFAP58
1	26190268	rs1148673826	CFAP58
1	26190378	rs1149098632	CFAP58
1	26193302		CFAP58
1	26236424	rs1139140390	ITPRIP
1	26236646		ITPRIP
1	26236664	rs1140597090	ITPRIP
1	26236711		ITPRIP
1	26237437	rs1141849123	ITPRIP
1	26265878	rs1143155021	GSTO2
1	26265899		GSTO2
1	26265929	rs1144304302	GSTO2
1	26265987	rs396279148	GSTO2
1	26267179	rs396119301	GSTO2
1	26276322	rs1148998583	GSTO1
1	26287022	rs782824372	GSTO1
1	26315540	rs1137122902	ENSECAG00000016166
1	26339262		ENSECAG00000016166
1	26339327	rs1138345395	ENSECAG00000016166
1	26349373	rs394864066	ENSECAG00000021278
1	26351777	rs1138384496	ENSECAG00000021278
1	26353921	rs1145519637	ENSECAG00000021278
1	26353937		ENSECAG00000021278
1	26367187		ENSECAG00000021278
1	26369574		ENSECAG00000021278
1	26369637	rs394664043	ENSECAG00000021278
1	26390819		ENSECAG00000021278
1	26407884	rs782902261	SFR1
1	26407953	rs1136367351	SFR1
1	26407957		SFR1
1	26407983		SFR1
1	26408028	rs1151486674	SFR1
1	26408870	rs1144924930	SFR1
1	26465471	rs394879989	COL17A1
1	26465534	rs393734211	COL17A1
1	26469498		COL17A1
1	26476583	rs68507647	COL17A1
1	26476595	rs68507648	COL17A1
1	26477727	rs68507649	COL17A1
1	26480572	rs782913073	COL17A1
1	26480593		COL17A1
1	26482164	rs1144503499	COL17A1
1	26494886		COL17A1
1	26500323	rs396021603	COL17A1
1	26505103	rs1139960282	COL17A1
1	26505343	rs1141282363	COL17A1
1	26532636	rs1150506359	SLK
1	26532923	rs1146497874	SLK
1	26532966	rs394804555	SLK
1	26533107	rs1145343796	SLK
1	26533232	rs1148016054	SLK
1	26533566	rs1144289314	SLK
1	26533610	rs782857894	SLK
1	26628065	rs1139971031	OBFC1
1	26905024	rs394849580	SH3PXD2A
1	26910172	rs68510655	SH3PXD2A
1	26918069		SH3PXD2A
1	26918315	rs782895684	SH3PXD2A
1	26918768	rs1138912197	SH3PXD2A
1	26930744	rs393814924	NEURL1
1	26937361	rs394659294	NEURL1
1	26943190	rs1146512996	NEURL1
1	26948724	rs397422175	NEURL1
1	27025158	rs393824452	CALHM3
1	27030837		CALHM3
1	27045870		CALHM1
1	27046074	rs1140968731	CALHM1
1	27046095	rs1146111498	CALHM1
1	27046265	rs396388953	CALHM1
1	27052192	rs68512140	CALHM2
1	27057427	rs1144529658	PDCD11
1	27058018	rs68512144	PDCD11
1	27060208	rs1149829869	PDCD11
1	27061268		PDCD11
1	27061277	rs1143263094	PDCD11
1	27068736		PDCD11
1	27074677		PDCD11
1	27076520	rs1150626429	PDCD11
1	27077171	rs1136423303	PDCD11
1	27078164	rs1143351313	PDCD11
1	27080357	rs68512168	PDCD11
1	27083995	rs1143109150	PDCD11
1	27098616		PDCD11
1	27189172	rs1149962150	INA
1	27199007	rs396906240	INA
1	27199074	rs394520461	INA
1	27337191		NT5C2
1	27363000	rs1149057030	CNNM2
1	27520443	rs1139462307	AS3MT
1	27535094		ENSECAG00000007175
1	27587915	rs1136304528	WBP1L
1	27648340	rs1139494995	SFXN2
1	27648719	rs1152200011	SFXN2
1	27650930	rs397250620	SFXN2
1	27650931	rs1139703750	SFXN2
1	27708986		TRIM8
1	27721123	rs394023250	TRIM8
1	27857450		TMEM180
1	27908136	rs1140570584	PSD
1	27909114		PSD
1	27935180	rs1147841883	GBF1
1	27936488		GBF1
1	27944794		GBF1
1	27950932	rs395740034	GBF1
1	28065280	rs1144833296	ELOVL3
1	28065281	rs68516471	ELOVL3
1	28130092		NOLC1
1	28130102	rs1141078982	NOLC1
1	28130174	rs1135890223	NOLC1
1	28145459	rs782824856	PPRC1
1	28146986	rs396075304	PPRC1
1	28147126	rs1148535362	PPRC1
1	28147169	rs396848371	PPRC1
1	28147489	rs394853443	PPRC1
1	28202046	rs1149665272	HPS6
1	28202815	rs1145836029	HPS6
1	28203235	rs1151163419	HPS6
1	28222425		C10orf76
1	28222466		C10orf76
1	28397992	rs1151219491	KCNIP2
1	28442653	rs394922009	FGF8
1	28442684	rs1136440033	FGF8
1	28443713	rs1136357327	FGF8
1	28443735		FGF8
1	28518449	rs1151992606	FBXW4
1	28590500		DPCD
1	28597290	rs395710519	POLL
1	28597676	rs782877172	POLL
1	28649909	rs1143116196	BTRC
1	28959317	rs395242871	TLX1
1	29023110	rs1148404159	KAZALD1
1	29049598		SFXN3
1	29063187		PDZD7
1	29063297		PDZD7
1	29069340	rs1150801176	PDZD7
1	29075647	rs1146940818	LZTS2
1	29076581	rs1145700504	LZTS2
1	29076863	rs1141679299	LZTS2
1	29088765	rs1149781082	C10orf2
1	29089094	rs1141560111	C10orf2
1	29090288		MRPL43
1	29097958		SEMA4G
1	29141813		FAM178A
1	29142138	rs1148497944	FAM178A
1	29142414		FAM178A
1	29152096		FAM178A
1	29479904		ENSECAG00000010039
1	29503878		SEC31B
1	29507429	rs1149349409	SEC31B
1	29510008		SEC31B
1	29513838		SEC31B
1	29521069	rs1152187423	WNT8B
1	29618642		SCD
1	29620246		SCD
1	29650590	rs1146402578	PKD2L1
1	29650662	rs1138417154	PKD2L1
1	29650668	rs397210398	PKD2L1
1	29650719		PKD2L1
1	29685523	rs1138976323	ENSECAG00000004737
1	29685797	rs1152182125	ENSECAG00000004737
1	29685970	rs1149178861	ENSECAG00000004737
1	29696631		PKD2L1
1	29696660		PKD2L1
1	29699259		PKD2L1
1	29702111		BLOC1S2
1	29702152	rs394646593	BLOC1S2
1	29714019		CWF19L1
1	29716071	rs1141437440	CWF19L1
1	29764932	rs1148132014	CHUK
1	29812646	rs782877732	ERLIN1
1	29822500		ENSECAG00000024865
1	29827611	rs1147506536	ENSECAG00000024865
1	29842972	rs1144323369	ENSECAG00000024865
1	29843104	rs68649858	ENSECAG00000024865
1	29846647	rs1147010489	ENSECAG00000024865
1	29887114		CPN1
1	29948561	rs1144499972	DNMBP
1	29948605	rs396481566	DNMBP
1	29948990	rs1149624018	DNMBP
1	29949007		DNMBP
1	29949386	rs68637648	DNMBP
1	29981596		DNMBP
1	29998188	rs782821519	DNMBP
1	30002729		DNMBP
1	30002830	rs782901701	DNMBP
1	30002874	rs782826649	DNMBP
1	30023754	rs68639048	ENSECAG00000019828
1	30027035	rs1150602988	ENSECAG00000019828
1	30027068	rs1143010890	ENSECAG00000019828
1	30030244		ENSECAG00000019828
1	30054783	rs395870368	ENSECAG00000019828
1	30054795	rs397399014	ENSECAG00000019828
1	30054903	rs1148863673	ENSECAG00000019828
1	30055837		ENSECAG00000019828
1	30060740	rs393998608	ENSECAG00000019828
1	30064327		ENSECAG00000019828
1	30111742	rs1138673061	CUTC
1	30114008		CUTC
1	30126150	rs1137510863	CUTC
1	30158853		ENTPD7
1	30384378	rs1149350645	GOT1
1	30424985	rs1146728224	CNNM1
1	30438771		CNNM1
1	30913564		HPSE2
1	31003898		HPSE2
1	31168762	rs1143365879	HPS
1	31172580	rs1142839772	HPS
1	31183751	rs1141041295	HPS
1	31185978	rs1143068791	PYROXD2
1	31198574		PYROXD2
1	31198594	rs1142561394	PYROXD2
1	31201339		PYROXD2
1	31205675	rs68647356	PYROXD2
1	31206202	rs1151176123	PYROXD2
1	31206222		PYROXD2
1	31207922	rs395170343	PYROXD2
1	31210041		PYROXD2
1	31212587	rs1139076267	PYROXD2
1	31212593		PYROXD2
1	31323893	rs1145136593	LOXL4
1	31324051		LOXL4
1	31325027		LOXL4
1	31327848		LOXL4
1	31329090		LOXL4
1	31373827	rs782884877	R3HCC1L
1	31374786	rs1144652152	R3HCC1L
1	31374943	rs782886989	R3HCC1L
1	31375082	rs782826869	R3HCC1L
1	31604133		CRTAC1
1	31604197		CRTAC1
1	31631213	rs1145817988	CRTAC1
1	31652078		CRTAC1
1	31652102		CRTAC1
1	31656065	rs1149033749	CRTAC1
1	31670679	rs1141291760	CRTAC1
1	31672319	rs1148249320	GOLGA7B
1	31748098		SFRP5
1	31748159		SFRP5
1	31764811	rs1150676009	ZFYVE27
1	31764928		ZFYVE27
1	31769769	rs396691100	ZFYVE27
1	31774819	rs1147597355	ZFYVE27
1	31812952	rs394301694	AVPI1
1	31869249	rs1150156005	HOGA1
1	31872308	rs1148903697	HOGA1
1	31883076	rs1137960685	HOGA1
1	31883152		HOGA1
1	31893549	rs1143374799	ANKRD2
1	31893597		ANKRD2
1	31893603		ANKRD2
1	31896221		UBTD1
1	31896362	rs1143463812	UBTD1
1	31947494	rs394755661	UBTD1
1	31948379	rs396487623	MMS19
1	31970926	rs1138992755	MMS19
1	31976678	rs1144379128	MMS19
1	31977867	rs395449230	MMS19
1	31981611		ZDHHC16
1	31984715	rs1147302806	ZDHHC16
1	32033296	rs1138933384	RRP12
1	32033305	rs1139959392	RRP12
1	32036174		RRP12
1	32036519	rs1141962972	RRP12
1	32036546	rs1151355039	RRP12
1	32036579	rs1137404260	RRP12
1	32051489	rs782848077	RRP12
1	32126370		ENSECAG00000011823
1	32143821		ENSECAG00000011823
1	32143822		ENSECAG00000011823
1	32143883	rs1149549620	ENSECAG00000011823
1	32195087		SLIT1
1	32314389	rs1139491436	SLIT1
1	32323363		SLIT1
1	32329435	rs395189609	SLIT1
1	32371071	rs396907792	SLIT1
1	32374757	rs396961719	SLIT1
1	32393907		C10orf12
1	32425944	rs1141346084	LCOR
1	32613651		ENSECAG00000004070
1	32702987	rs396970505	PIK3AP1
1	32707139		PIK3AP1
1	32729767	rs1139243031	PIK3AP1
1	32729898	rs1151685969	PIK3AP1
1	32752118	rs68629314	PIK3AP1
1	32926930		TLL2
1	32960560	rs1147668688	TLL2
1	32974951	rs1136693093	OPALIN
1	32979479	rs1145452067	OPALIN
1	33009830		DNTT
1	33009872	rs1135961569	DNTT
1	33015762		DNTT
1	33032148	rs1137124831	DNTT
1	33032151	rs1145379070	DNTT
1	33032247	rs1150395688	DNTT
1	33032288	rs397114230	DNTT
1	33111017		BLNK
1	33134431	rs1142886218	BLNK
1	33172965	rs1145841044	ENSECAG00000004093
1	33173510	rs1147871266	ENSECAG00000004093
1	33176690	rs1146620939	ENSECAG00000016003
1	33176975	rs1142686477	ENSECAG00000016003
1	33177047		ENSECAG00000016003
1	33256135	rs1146771264	CCNJ
1	33256203	rs1144693114	CCNJ
1	33283789		ENSECAG00000016113
1	33292397	rs1146889408	ENSECAG00000016113
1	33292454	rs1138998573	ENSECAG00000016113
1	33300109	rs1141610230	ENSECAG00000016113
1	33317697		ENSECAG00000016137
1	33445124	rs1146786825	ENTPD1
1	33476758	rs68621347	ENTPD1
1	33568341	rs1144599624	TCTN3
1	33568477		TCTN3
1	33568507		TCTN3
1	33568873	rs1146151259	TCTN3
1	33573336	rs1137843697	TCTN3
1	33575342	rs1139601149	TCTN3
1	33575398	rs1150064213	TCTN3
1	33577761	rs1137711261	TCTN3
1	33577776	rs1144385332	TCTN3
1	33578668	rs395447403	TCTN3
1	33579263	rs1151620571	TCTN3
1	33790360	rs1136130770	SORBS1
1	33792499	rs1138862169	SORBS1
1	33792526	rs1139999178	SORBS1
1	33792559		SORBS1
1	33836054		SORBS1
1	33848452	rs1140405960	SORBS1
1	33878854		SORBS1
1	33879166	rs1144724683	SORBS1
1	33879310	rs1139294761	SORBS1
1	33957765	rs1144715185	PDLIM1
1	33998300	rs1143873275	ENSECAG00000021153
1	33998394	rs1137673400	ENSECAG00000021153
1	33999657	rs1138674701	ENSECAG00000021153
1	34000849	rs1140940955	ENSECAG00000021153
1	34075261	rs1140935007	ENSECAG00000000262
1	34086700	rs1150314651	ENSECAG00000000262
1	34094793	rs1141452608	ENSECAG00000000262
1	34094932		ENSECAG00000000262
1	34105042	rs1139108356	ENSECAG00000000262
1	34204226		ENSECAG00000000871
1	34315542	rs395611384	ENSECAG00000005361
1	34317209	rs68612453	ENSECAG00000005361
1	34327107	rs1143807372	ENSECAG00000005361
1	34328360	rs1150059941	ENSECAG00000005361
1	34328448	rs1136361283	ENSECAG00000005361
1	34328496	rs1149077136	ENSECAG00000005361
1	34335636	rs1140258707	ENSECAG00000005361
1	34338340	rs1142979217	ENSECAG00000005361
1	34338358	rs394239501	ENSECAG00000005361
1	34556200	rs68614043	ENSECAG00000005643
1	34556277	rs1135965817	ENSECAG00000005643
1	34562615	rs1140443750	ENSECAG00000005643
1	34562621	rs1140205319	ENSECAG00000005643
1	34570378	rs1149189462	ENSECAG00000005643
1	34570406		ENSECAG00000005643
1	34570418	rs1147634209	ENSECAG00000005643
1	34573004	rs1137627185	ENSECAG00000005643
1	34573062	rs1140506240	ENSECAG00000005643
1	34598260	rs1144064072	ENSECAG00000008208
1	34598295		ENSECAG00000008208
1	34599931	rs1142127703	ENSECAG00000008208
1	34604700	rs1141696468	ENSECAG00000008208
1	34614365	rs1139662215	ENSECAG00000008208
1	34617357	rs1143802227	ENSECAG00000008208
1	34617375	rs1147212884	ENSECAG00000008208
1	34617455	rs396757850	ENSECAG00000008208
1	34623770	rs1142419143	ENSECAG00000008208
1	34789370	rs68615540	ENSECAG00000011584
1	34789426		ENSECAG00000011584
1	34791405		ENSECAG00000011584
1	34801703		ENSECAG00000011584
1	34807167		ENSECAG00000011584
1	34814413		ENSECAG00000011584
1	34814522		ENSECAG00000011584
1	34818386	rs782845793	ENSECAG00000011584
1	34818703		ENSECAG00000011584
1	34820327	rs68615550	ENSECAG00000011584
1	34820340	rs782890310	ENSECAG00000011584
1	34820387	rs1147742187	ENSECAG00000011584
1	34854109	rs1151896506	HELLS
1	34859026	rs1144148915	HELLS
1	34861161	rs782882263	HELLS
1	34861164	rs782831407	HELLS
1	34863932	rs1136495017	HELLS
1	34865453	rs1140952851	HELLS
1	34969279	rs1142933383	TBC1D12
1	34969383		TBC1D12
1	34969626		TBC1D12
1	34969716	rs1145548846	TBC1D12
1	34996066	rs1145217187	NOC3L
1	34997302	rs1144671051	NOC3L
1	35002189	rs1145087266	NOC3L
1	35002301	rs1137696725	NOC3L
1	35006007		NOC3L
1	35014215	rs1144712850	NOC3L
1	35016666	rs1139228052	NOC3L
1	35031987	rs782904432	NOC3L
1	35032034	rs782841370	NOC3L
1	35040146		PLCE1
1	35053997	rs68617173	PLCE1
1	35091476	rs1143736429	PLCE1
1	35091538		PLCE1
1	35095175	rs1143988216	PLCE1
1	35167766		PLCE1
1	35167796	rs1135847847	PLCE1
1	35414626	rs1146437003	SLC35G1
1	35496106	rs1151027696	LGI1
1	35528835	rs1145572932	LGI1
1	35571874	rs782869589	FRA10AC1-1
1	35576013		FRA10AC1-1
1	35598787		FRA10AC1-1
1	35642018	rs1140608846	PDE6C
1	35646911	rs1146382855	PDE6C
1	35670288	rs1143648594	RBP4
1	35673851	rs396530512	FFAR4
1	35673953	rs1143699035	FFAR4
1	35804290	rs1144972490	CEP55
1	35804322	rs1146564906	CEP55
1	35885918	rs1148950669	FER1L3
1	35893688	rs1149444099	FER1L3
1	35897728	rs1143570949	FER1L3
1	35919792	rs1147372633	FER1L3
1	35935987	rs1137528524	FER1L3
1	35944687	rs1144275170	FER1L3
1	35944799		FER1L3
1	35946060	rs1144585669	FER1L3
1	35959823	rs396744552	FER1L3
1	35966628	rs1143736159	FER1L3
1	35966697		FER1L3
1	35966744	rs1138908763	FER1L3
1	36084272	rs68538171	ENSECAG00000004126
1	36084296	rs1152214133	ENSECAG00000004126
1	36084407	rs68538172	ENSECAG00000004126
1	36084435	rs68538173	ENSECAG00000004126
1	36159632	rs68539650	CYP26A1
1	36173741	rs1143319369	CYP26C1
1	36175372		CYP26C1
1	36496594	rs1148723815	HHEX
1	36501095	rs394191363	HHEX
1	36522727	rs1145952919	KIF11
1	36533402	rs1137132785	KIF11
1	36536005	rs1145470377	KIF11
1	36536615	rs1147749546	KIF11
1	36539481		KIF11
1	36540634		KIF11
1	36560232		KIF11
1	36580440		IDE
1	36580503	rs1145101834	IDE
1	36999808		BTAF1
1	37029904		BTAF1
1	37029905	rs396423820	BTAF1
1	37030978	rs1141309904	BTAF1
1	37030991		BTAF1
1	37034177	rs1145919784	BTAF1
1	37066417		BTAF1
1	37097795	rs1141910650	FGFBP3
1	37153982		TNKS2
1	37322513	rs396275375	PPP1R3C
1	37433061		HECTD2
1	37464096	rs1146858463	HECTD2
1	37465904		HECTD2
1	37487394	rs1141672368	HECTD2
1	37920430	rs1149196508	ANKRD1
1	37920536		ANKRD1
1	37931371	rs1148362621	RPP30
1	37944884		RPP30
1	37954107		RPP30
1	37970295		HTR7
1	37970367	rs395709203	HTR7
1	38576107		ENSECAG00000004322
1	38576124		ENSECAG00000004322
1	38576196	rs1152226144	ENSECAG00000004322
1	38576247	rs1136417977	ENSECAG00000004322
1	38840117	rs782891998	KIF20B
1	38840128		KIF20B
1	38840177	rs396093185	KIF20B
1	38851810	rs1152043223	KIF20B
1	38857343	rs1143206738	KIF20B
1	38857577	rs1144231142	KIF20B
1	38857629	rs1138557506	KIF20B
1	38857670	rs1140311142	KIF20B
1	38857913		KIF20B
1	38857949	rs1139061374	KIF20B
1	38858060	rs1139902199	KIF20B
1	38858372	rs1152368529	KIF20B
1	38867653	rs1151967221	KIF20B
1	38871387	rs1136488899	KIF20B
1	38871447	rs1149735663	KIF20B
1	38875491		KIF20B
1	38878678	rs1136243247	KIF20B
1	38878773	rs1146981460	KIF20B
1	38883318	rs1141872262	KIF20B
1	38886147	rs1144830885	KIF20B
1	38886195		KIF20B
1	39127504	rs1150294610	SLC16A12
1	39127709	rs1136211140	SLC16A12
1	39127735	rs394837460	SLC16A12
1	39127739	rs1149818009	SLC16A12
1	39151268	rs393700883	IFIT5
1	39151853	rs394059326	IFIT5
1	39151921	rs395755674	IFIT5
1	39151933	rs393711967	IFIT5
1	39152021	rs395356202	IFIT5
1	39152031	rs396565659	IFIT5
1	39152036	rs394779219	IFIT5
1	39152158	rs395759587	IFIT5
1	39152241	rs68613801	IFIT5
1	39252316	rs393941500	IFIT1
1	39323628	rs396224674	IFIT4
1	39324114	rs1143380685	IFIT4
1	39405329		LIPA
1	39406841	rs1149975951	LIPA
1	39406945	rs68589664	LIPA
1	39422955	rs68589683	LIPA
1	39424335	rs782853217	LIPA
1	39431025	rs1139292537	LIPA
1	39438222	rs1147291339	LIPA
1	39448211		CH25H
1	39448245		CH25H
1	39506054	rs1143750756	ENSECAG00000013337
1	39506223	rs1144733914	ENSECAG00000013337
1	39506389		ENSECAG00000013337
1	39650716		FAS
1	39729832	rs1136439343	STAMBPL1
1	39834263	rs68579770	LIPM
1	39845016	rs1139201711	LIPM
1	39846035	rs1146150309	LIPM
1	39852670	rs1149544790	LIPM
1	39896614	rs1151554513	LIPN
1	39924919	rs1151630277	LIPK
1	39925062	rs1138884273	LIPK
1	39925101	rs395440183	LIPK
1	39947416	rs1142257440	LIPK
1	39950604		LIPK
1	40014368	rs1140714996	ENSECAG00000008026
1	40019879	rs1148620349	ENSECAG00000008026
1	40021580	rs393968382	ENSECAG00000008026
1	40026762	rs1149355359	ENSECAG00000008026
1	40026797		ENSECAG00000008026
1	40026809		ENSECAG00000008026
1	40026875	rs1150281889	ENSECAG00000008026
1	40027847	rs1140845247	ENSECAG00000008026
1	40027849	rs68580471	ENSECAG00000008026
1	40027879	rs1151687541	ENSECAG00000008026
1	40027893	rs68580473	ENSECAG00000008026
1	40027917	rs68580475	ENSECAG00000008026
Contig46786	16246		ENSECAG00000009983
Contig46786	16229	rs1140444973	ENSECAG00000009983
Contig46786	16204		ENSECAG00000009983
Contig46786	14957	rs68581770	ENSECAG00000009983
Contig46786	13656	rs1142065792	ENSECAG00000009983
Contig46786	5785	rs1150985205	ENSECAG00000009983
1	40230627	rs1136153407	ENSECAG00000013917
1	40231193		ENSECAG00000013917
1	40232107		ENSECAG00000013917
1	40232921	rs1151235806	ENSECAG00000013917
1	40233268	rs1142820548	ENSECAG00000013917
1	40248658	rs1145643511	ENSECAG00000013917
1	40248696	rs1138577854	ENSECAG00000013917
1	40248723	rs68584444	ENSECAG00000013917
1	40275843	rs1138672445	LIPJ
1	40277397		LIPJ
1	40290205		LIPJ
1	40290964	rs1138525677	LIPJ
1	40290977	rs1139412655	LIPJ
1	40290988	rs1144401809	LIPJ
1	40299358	rs1144281244	LIPJ
1	40318915	rs1138866039	RNLS
1	40318924	rs68585523	RNLS
1	40319847		RNLS
1	40321386	rs68585530	RNLS
1	40321409		RNLS
1	40321417	rs1140801971	RNLS
1	40564721	rs394356439	RNLS
1	41219081		MINPP1
1	41263053	rs782867241	MINPP1
1	41263152	rs782900208	MINPP1
1	41266717	rs1135962771	MINPP1
1	41700367		ENSECAG00000006259
1	41700409	rs1148361077	ENSECAG00000006259
1	41701958	rs68600085	ENSECAG00000006259
1	41733670	rs396517381	ENSECAG00000006259
1	41735552	rs1148747977	ENSECAG00000006259
1	41751682		ENSECAG00000006259
1	41757943		ENSECAG00000006259
1	41757944		ENSECAG00000006259
1	41760076		ENSECAG00000006259
1	41775309		ENSECAG00000006259
1	41775342		ENSECAG00000006259
1	41775429	rs1141293522	ENSECAG00000006259
1	41815518	rs1137286975	A1CF
1	41823263	rs1136496235	A1CF
1	41836214		A1CF
1	42647513	rs1137149408	CSTF2T
1	42647618	rs1150613474	CSTF2T
1	42648296	rs1146329176	CSTF2T
1	42648362	rs1151319065	CSTF2T
1	42648499		CSTF2T
1	43586987	rs1146591386	MBL2
1	43587086	rs1138152660	MBL2
1	43587143	rs1145893300	MBL2
1	43587222	rs1151277774	MBL2
1	43587228	rs1142175954	MBL2
1	43589789		MBL2
1	43590370	rs1136708058	MBL2
1	44471524	rs1143043539	ENSECAG00000004759
1	44471556	rs1138538817	ENSECAG00000004759
1	44471590	rs1141094157	ENSECAG00000004759
1	44471916	rs1140565394	ENSECAG00000004759
1	44471947	rs1151565436	ENSECAG00000004759
1	44475487	rs1150429380	PCDH15
1	44504844	rs1148725240	PCDH15
1	44504963	rs1146993931	PCDH15
1	44504964	rs1142092064	PCDH15
1	44527091	rs1146177753	PCDH15
1	44555106	rs1140115045	PCDH15
1	44581123		PCDH15
1	44583162	rs1150358134	PCDH15
1	44583174	rs1136278266	PCDH15
1	44610066		PCDH15
1	44611972		PCDH15
1	44632025	rs1149464863	PCDH15
1	44632057	rs1138126875	PCDH15
1	44645848	rs1141164591	PCDH15
1	44692274	rs1137459703	PCDH15
1	44891163		ENSECAG00000004802
1	44891285	rs68483842	ENSECAG00000004802
1	44891288	rs1140541864	ENSECAG00000004802
1	45423813	rs1143826586	ENSECAG00000000995
1	45423925	rs1147225916	ENSECAG00000000995
1	45424244	rs1150310371	ENSECAG00000000995
1	45424358		ENSECAG00000000995
1	45424435	rs1146595971	ENSECAG00000000995
1	46780768	rs1143997649	ZWINT
1	46780787	rs1147153231	ZWINT
1	46780820	rs1138619342	ZWINT
1	47366471	rs1137942414	ENSECAG00000007119
1	47366512	rs1140141356	ENSECAG00000007119
1	47366541	rs1148931465	ENSECAG00000007119
1	47366566	rs1137396355	ENSECAG00000007119
1	47366949	rs1151289600	ENSECAG00000007119
1	47367040	rs1137059602	ENSECAG00000007119
1	47367109	rs1147624403	ENSECAG00000007119
1	47367242	rs1144877580	ENSECAG00000007119
1	47367531	rs1152281374	ENSECAG00000007119
1	47367631	rs1149618653	ENSECAG00000007119
1	47367714	rs1150284000	ENSECAG00000007119
1	47367932	rs1148186011	ENSECAG00000007119
1	47368340	rs1142440655	ENSECAG00000007119
1	47368417	rs1143633055	ENSECAG00000007119
1	47368654	rs1141325997	ENSECAG00000007119
1	47368751	rs1146526174	ENSECAG00000007119
1	47368830	rs1138570922	ENSECAG00000007119
1	47368968	rs1152240708	ENSECAG00000007119
1	47368985	rs1139406086	ENSECAG00000007119
1	47369039	rs1138495407	ENSECAG00000007119
1	47369078		ENSECAG00000007119
1	47369124	rs1145656271	ENSECAG00000007119
1	47369128	rs1152168255	ENSECAG00000007119
1	47369172	rs1136383857	ENSECAG00000007119
1	47369256	rs1146607072	ENSECAG00000007119
1	47369257		ENSECAG00000007119
1	47369277	rs1147641886	ENSECAG00000007119
1	47369285	rs1142365646	ENSECAG00000007119
1	47369496	rs1148412468	ENSECAG00000007119
1	47369510	rs1143597214	ENSECAG00000007119
1	47369657	rs1144223976	ENSECAG00000007119
1	47369895	rs1145390104	ENSECAG00000007119
1	47370222	rs1136317732	ENSECAG00000007119
1	47370395	rs1149475081	ENSECAG00000007119
1	48266748	rs68567927	ENSECAG00000007551
1	48266816	rs1142424079	ENSECAG00000007551
1	48266893		ENSECAG00000007551
1	48266908	rs1149444600	ENSECAG00000007551
1	48266921	rs1139884035	ENSECAG00000007551
1	48267210		ENSECAG00000007551
1	48342470	rs1145036962	IPMK
1	48386320	rs1146964033	CISD1
1	48547482	rs1139923612	ENSECAG00000013972
1	48547665	rs1140955007	ENSECAG00000013972
1	48547701	rs1151766833	ENSECAG00000013972
1	48547750	rs1140523250	ENSECAG00000013972
1	48548824	rs395849796	ENSECAG00000013972
1	48551542	rs68569306	ENSECAG00000001061
1	48551552	rs1147361672	ENSECAG00000001061
1	48551607	rs68569307	ENSECAG00000001061
1	48551624	rs68569308	ENSECAG00000001061
1	48551909	rs1149825807	ENSECAG00000001061
1	48552256	rs1143044202	ENSECAG00000001061
1	48656338	rs1148275128	ENSECAG00000001095
1	48656343	rs1143595612	ENSECAG00000001095
1	48656464	rs397123473	ENSECAG00000001095
1	48656750	rs1143068018	ENSECAG00000001095
1	48841689		BICC1
1	49133563	rs395959395	ENSECAG00000001148
1	49133612	rs397313876	ENSECAG00000001148
1	49133678	rs1145547491	ENSECAG00000001148
1	49133740	rs1138628323	ENSECAG00000001148
1	49265169	rs1146409812	FAM13C
1	49274568	rs1137969829	FAM13C
1	49274606		FAM13C
1	49274669	rs1140973692	FAM13C
1	49614115	rs1149477375	ENSECAG00000000814
1	49615300		ENSECAG00000000814
1	49615391		ENSECAG00000000814
1	49615494		ENSECAG00000000814
1	49615526		ENSECAG00000000814
1	49615561		ENSECAG00000000814
1	49615595		ENSECAG00000000814
1	49615690		ENSECAG00000000814
1	49615744		ENSECAG00000000814
1	49615852		ENSECAG00000000814
1	49615927		ENSECAG00000000814
1	49617634	rs1137574174	ENSECAG00000000814
1	49617717	rs1145859177	ENSECAG00000000814
1	49617769	rs1148493092	ENSECAG00000000814
1	49727782	rs1136421920	CCDC6
1	49941746	rs1152112945	ANK3
1	50046614		ANK3
1	50685966	rs1141855555	RHOBTB1
1	50686155	rs1151367256	RHOBTB1
1	50686219	rs1137060507	RHOBTB1
1	50686323		RHOBTB1
1	51143419		TMEM26
1	51158267		TMEM26
1	51693008		ARID5B
1	51776618		ARID5B
1	51776735	rs1140067119	ARID5B
1	51777197		ARID5B
1	51777304		ARID5B
1	51777856		ARID5B
1	51861144	rs1140683193	RTKN2
1	51888649	rs1143950905	RTKN2
1	51908523	rs1140319360	RTKN2
1	51908565	rs1141182529	RTKN2
1	51918237	rs1148870840	RTKN2
1	51918241	rs1136648479	RTKN2
1	52384402		EGR2
1	52667593	rs782829784	NRBF2
1	52696320		JMJD1C
1	52698020	rs1142280495	JMJD1C
1	52698078	rs1143184750	JMJD1C
1	52711591	rs1148425825	JMJD1C
1	52711756		JMJD1C
1	52712647	rs782831894	JMJD1C
1	52712848	rs68579640	JMJD1C
1	52717181	rs782897126	JMJD1C
1	52718561	rs1147839380	JMJD1C
1	53105997	rs1145672885	REEP3
1	53584964	rs1140518980	ENSECAG00000001171
1	53585600	rs1136442838	ENSECAG00000001171
1	56702451	rs1146541438	DNAJC12
1	56702461	rs1150257391	DNAJC12
1	56720778	rs1146957726	DNAJC12
1	56787682		SIRT1
1	56806706		SIRT1
1	56826033	rs1142883608	HERC4
1	57037172	rs1148968578	MYPN
1	57106223	rs1150235514	PBLD
1	57112245	rs1136194902	PBLD
1	57198692	rs1136404411	RUFY2
1	57226886	rs1146856638	DNA2L
1	57236045		DNA2L
1	57249029	rs1149510860	DNA2L
1	57257122	rs1137421038	DNA2L
1	57258288	rs1149115168	DNA2L
1	57258315		DNA2L
1	57340206	rs1139087544	ENSECAG00000015450
1	57364917	rs1146350504	ENSECAG00000015450
1	57402771	rs1152307281	ENSECAG00000015450
1	57403470	rs1150931237	ENSECAG00000015450
1	57432712		TET1
1	57520330	rs1138635189	CCAR1
1	57602324		STOX1
1	57602387	rs1145995315	STOX1
1	57602504	rs396435583	STOX1
1	57603732		STOX1
1	57604127		STOX1
1	57604385	rs1138028634	STOX1
1	57608101	rs1146387305	STOX1
1	57608201	rs1139304541	STOX1
1	57645742		DDX50
1	57655344		DDX21
1	57662542		DDX21
1	57672571		DDX21
1	57672580	rs1142918292	DDX21
1	57690246		KIF1BP
1	57690408	rs1143067142	KIF1BP
1	57690453	rs1149845724	KIF1BP
1	57713722	rs393900053	ENSECAG00000008689
1	57713913	rs1146378358	ENSECAG00000008689
1	57714353		ENSECAG00000008689
1	57781870		ENSECAG00000008689
1	57782006	rs1136636356	ENSECAG00000008689
1	57782170	rs1138497266	ENSECAG00000008689
1	57782197	rs1146041872	ENSECAG00000008689
1	57782267	rs1151278696	ENSECAG00000008689
1	57782374	rs1141897427	ENSECAG00000008689
1	57782396	rs396929423	ENSECAG00000008689
1	57794560	rs1151725156	SRGN
1	57868948	rs1140438928	SUPV3L1
1	57912461		HKDC1
1	57912687	rs1142454708	HKDC1
1	57912748	rs395112511	HKDC1
1	57926086	rs1144505343	HKDC1
1	57933973	rs1148926281	HKDC1
1	57989038	rs1145730631	HK1
1	58039457		HK1
1	58069882	rs1146441736	TACR2
1	58142789		TSPAN15
1	58142793		TSPAN15
1	58242749	rs397434404	C10orf35
1	58510803	rs1140778297	COL13A1
1	58510824	rs1151379962	COL13A1
1	58518530		COL13A1
1	58642682	rs1149037315	H2AFY2
1	58660831		AIFM2
1	58660914	rs393991548	AIFM2
1	58662122	rs1148773130	AIFM2
1	58687041	rs394789188	TYSND1
1	58689056	rs1139399266	TYSND1
1	58689078	rs1150539093	TYSND1
1	58689616		TYSND1
1	58689645	rs1151867935	TYSND1
1	58689657	rs1137188441	TYSND1
1	58689843	rs395989971	TYSND1
1	58699570	rs1149750297	SAR1A
1	58795621	rs1143293832	NPFFR1
1	58795792	rs396613729	NPFFR1
1	58795825	rs1140863900	NPFFR1
1	58795834	rs396522679	NPFFR1
1	58795868	rs395145074	NPFFR1
1	58798131	rs1150833967	NPFFR1
1	58802418		NPFFR1
1	58845149	rs394040402	LRRC20
1	58845150	rs395513522	LRRC20
1	59062441	rs1137075115	PALD1
1	59065189		PALD1
1	59065210	rs1139062939	PALD1
1	59067087		PALD1
1	59088941	rs1148090547	PALD1
1	59117154	rs68446903	PRF1
1	59117157	rs68446904	PRF1
1	59119220	rs1143359947	PRF1
1	59159145	rs1145222013	ADAMTS14
1	59213521		ADAMTS14
1	59223729		ADAMTS14
1	59227735	rs393943186	ADAMTS14
1	59227814	rs1149222743	ADAMTS14
1	59232642		ADAMTS14
1	59235530		ADAMTS14
1	59235717		ADAMTS14
1	59264665	rs394566292	TBATA
1	59265764	rs396319751	TBATA
1	59271733	rs68447374	TBATA
1	59272779	rs1150722413	TBATA
1	59274997	rs1142275583	TBATA
1	59274998	rs395746427	TBATA
1	59275049	rs1138487065	TBATA
1	59316530	rs397147655	SGPL1
1	59348975	rs1142762609	SGPL1
1	59741310	rs1146843207	UNC5B
1	59742638		UNC5B
1	59744530		UNC5B
1	59744580	rs1150078554	UNC5B
1	59746927	rs1144080223	UNC5B
1	59747531	rs1145253117	UNC5B
1	59747536	rs68474348	UNC5B
1	59749817	rs397436016	UNC5B
1	59752563	rs394793536	UNC5B
1	59753493		UNC5B
1	59808006	rs1152028410	SLC29A3
1	60042318	rs1138761660	CDH23
1	60068483	rs1144924375	CDH23
1	60119822	rs1136428978	CDH23
1	60126108	rs1145578015	CDH23
1	60126139		CDH23
1	60129296	rs396948904	CDH23
1	60129307		CDH23
1	60133342	rs68664664	CDH23
1	60147994		CDH23
1	60161948	rs1148943024	CDH23
1	60162907		CDH23
1	60162972	rs1148418851	CDH23
1	60163087	rs1143197005	CDH23
1	60184283		C10orf54
1	60201909		CDH23
1	60203224	rs1150179174	CDH23
1	60203241	rs394460569	CDH23
1	60208202		CDH23
1	60208302	rs394835717	CDH23
1	60209682		CDH23
1	60212717		CDH23
1	60215495	rs394008006	CDH23
1	60220648		CDH23
1	60220712	rs68664694	CDH23
1	60221434	rs1152012162	CDH23
1	60221743	rs1146541351	CDH23
1	60221843		CDH23
1	60224639		CDH23
1	60225012	rs1137476917	CDH23
1	60227121	rs397137280	CDH23
1	60227243	rs394634217	CDH23
1	60227567	rs1149205653	CDH23
1	60228356		CDH23
1	60230894		CDH23
1	60231892		CDH23
1	60231893	rs1144483397	CDH23
1	60240095	rs1145690651	PSAP
1	60368106	rs1149316747	CHST3
1	60368263	rs1147665371	CHST3
1	60368647	rs1146358117	CHST3
1	60369121		CHST3
1	60419716	rs1143242149	SPOCK2
1	60427831		SPOCK2
1	60472979	rs1148205890	ASCC1
1	60504900	rs1148814155	ASCC1
1	60549371	rs782890876	ASCC1
1	60561920	rs1143620783	ASCC1
1	60602477		DDIT4
1	60894177	rs396168271	MICU1
1	60894213		MICU1
1	60999101	rs1139511726	MCU
1	61249465		ENSECAG00000012448
1	61383617	rs1141227815	NUDT13
1	61384777	rs1140645153	NUDT13
1	61387958	rs1144841372	NUDT13
1	61390422	rs782897414	ECD
1	61393663		ECD
1	61395616		ECD
1	61423098	rs1149704197	FAM149B1
1	61423111		FAM149B1
1	61436739	rs782827927	FAM149B1
1	61436785		FAM149B1
1	61437679	rs1138170248	FAM149B1
1	61449819	rs395668770	FAM149B1
1	61479793	rs1148007017	FAM149B1
1	61484399		FAM149B1
1	61490732		DNAJC9
1	61490806		DNAJC9
1	61518002		CFAP70
1	61541108	rs1143966900	CFAP70
1	61554066	rs1147545860	CFAP70
1	61556267	rs1138963553	ENSECAG00000002815
1	61556576	rs1138517670	ENSECAG00000002815
1	61587742	rs1144327762	CFAP70
1	61593550	rs1143870671	CFAP70
1	61643458	rs782906589	ANXA7
1	61645556	rs1136388674	ANXA7
1	61655353	rs1149739965	ANXA7
1	61674000	rs1151039587	MSS51
1	61674020	rs1141731135	MSS51
1	61734220		USP54
1	61742768	rs1146666025	USP54
1	61746106		USP54
1	61746152	rs396918280	USP54
1	61759299	rs393725204	USP54
1	61759815		USP54
1	61855695	rs1136772331	SYNPO2L
1	61856130		SYNPO2L
1	61856181	rs1149155943	SYNPO2L
1	61856279	rs1143531119	SYNPO2L
1	61860312	rs1147429034	SYNPO2L
1	61860534	rs1142558673	SYNPO2L
1	61861040	rs1141242123	SYNPO2L
1	61866193	rs1147670140	SEC24C
1	61877258	rs1140947558	SEC24C
1	61877672	rs782837288	SEC24C
1	61881493	rs1148394639	SEC24C
1	61883535	rs1138710700	FUT11
1	61884569		FUT11
1	61890180	rs396085795	CHCHD1
1	61894705		ZSWIM8
1	61894718	rs1140383306	ZSWIM8
1	61894724	rs395147417	ZSWIM8
1	61900296		ZSWIM8
1	61900320	rs68654613	ZSWIM8
1	61909336	rs1142948993	ENSECAG00000018379
1	61909378	rs1145889130	ENSECAG00000018379
1	61911792		ENSECAG00000018379
1	61913499	rs394921868	ENSECAG00000018379
1	61914050	rs1146703918	ENSECAG00000018379
1	61914242	rs1149796939	ENSECAG00000018379
1	62000325		PLAU
1	62130910	rs1142453569	VCL
1	62137414		VCL
1	62138955	rs1141224252	VCL
1	62142736	rs394481132	VCL
1	62165471	rs1148795955	AP3M1
1	62868725		ENSECAG00000002848
1	62868786		ENSECAG00000002848
1	62930116	rs1142461229	KAT6B
1	62967447	rs1142332189	KAT6B
1	62973673	rs1140738774	KAT6B
1	62982558	rs1138158449	DUPD1
1	63063553		SAMD8
1	63212599	rs1136100490	ENSECAG00000002885
1	63278713	rs1145626764	ZNF503
1	63278719		ZNF503
1	63279640	rs1145095897	ZNF503
1	63279689	rs396719210	ZNF503
1	63279743	rs394484208	ZNF503
1	63279914	rs397026101	ENSECAG00000010308
1	64753208		KCNMA1
1	65480249		DLG5
1	65492563	rs1147305406	DLG5
1	65492567		DLG5
1	65493164	rs1145160521	DLG5
1	65590861		DLG5
1	65652622		POLR3A
1	65656595		POLR3A
1	67080271		ANXA11
1	67104147		PLAC9
1	67113570	rs1138528992	PLAC9
1	67113588	rs395857565	PLAC9
1	67113589	rs397499372	PLAC9
1	67149570	rs1149139052	TMEM254
1	67149583	rs1151729876	TMEM254
1	67729690	rs1142788075	AGT
1	67734038	rs1139384215	AGT
1	67734088	rs396399348	AGT
1	67757982	rs1147396112	COG2
1	67760094	rs1142903382	COG2
1	68035424	rs1143685033	ENSECAG00000000147
1	68036522		ENSECAG00000000147
1	68036622	rs1139828493	ENSECAG00000000147
1	68036829		ENSECAG00000000147
1	68036925		ENSECAG00000000147
1	68037116	rs1147154379	ENSECAG00000000147
1	68037310	rs1142873832	ENSECAG00000000147
1	68037333	rs1149698613	ENSECAG00000000147
1	68037414	rs1141737894	ENSECAG00000000147
1	68037684	rs1137043528	ENSECAG00000000147
1	68037765	rs1148264575	ENSECAG00000000147
1	68037887	rs1141532295	ENSECAG00000000147
1	68038437	rs1148481389	ENSECAG00000000147
1	68038591		ENSECAG00000000147
1	68038615	rs1140919529	ENSECAG00000000147
1	68038693	rs1146221330	ENSECAG00000000147
1	68038819	rs1152319114	ENSECAG00000000147
1	68102739		PGBD5
1	68185414	rs1150660213	GALNT2
1	68643828	rs1143292464	ENSECAG00000002965
1	68783944	rs1147932275	URB2
1	68786771	rs1137507559	URB2
1	68786933	rs1150461798	URB2
1	68787024	rs1144972622	URB2
1	68787292	rs1145673335	URB2
1	68787759	rs782901650	URB2
1	68788562	rs782843641	URB2
1	68788850		URB2
1	68789421		URB2
1	68789666	rs1141141344	URB2
1	68789756		URB2
1	68789908	rs1144240749	URB2
1	68789960	rs1138605930	URB2
1	68790014	rs1142282749	URB2
1	68791964	rs1141286137	URB2
1	68810179		TAF5L
1	68872756	rs1150357400	ABCB10
1	68894896		ABCB10
1	68894925	rs1139795973	ABCB10
1	68903854		NUP133
1	68905605	rs1145819299	NUP133
1	69575592	rs1151368683	RHOU
1	69745844	rs1137676487	ENSECAG00000016308
1	69746962	rs1140082269	ENSECAG00000016308
1	69768906	rs1137057621	ENSECAG00000003010
1	69768962	rs1141349444	ENSECAG00000003010
1	69852556	rs1143406897	ZNF22
1	69863756		RASSF4
1	69865824	rs1136062954	RASSF4
1	69877223		C10orf10
1	69877366		C10orf10
1	69877457	rs1149206116	C10orf10
1	69877526	rs1137043708	C10orf10
1	69877535		C10orf10
1	69919288	rs1146451461	TMEM72
1	69919369		TMEM72
1	69919652	rs1137746629	TMEM72
1	69921301	rs1148403686	TMEM72
1	71121731		ZNF239
1	71121821		ZNF239
1	71121943	rs68496761	ZNF239
1	71181750	rs1137183337	ENSECAG00000024546
1	71181883	rs1145602960	ENSECAG00000024546
1	71181959	rs1148560838	ENSECAG00000024546
1	71182214		ENSECAG00000024546
1	71182439	rs68496778	ENSECAG00000024546
1	71182634	rs1139660000	ENSECAG00000024546
1	71182690	rs68496780	ENSECAG00000024546
1	71182717	rs68496781	ENSECAG00000024546
1	71195037		ENSECAG00000024546
1	71195061	rs394062398	ENSECAG00000024546
1	71198593		ENSECAG00000024546
1	71523518	rs1144072106	RASGEF1A
1	71616475		RET
1	71621571		RET
1	71621649		RET
1	71621738	rs397343878	RET
1	71621807	rs1147167711	RET
1	71622901	rs1142758252	RET
1	71626137	rs396039174	RET
1	71887531		BMS1
1	71888492		BMS1
1	71889421	rs394329099	BMS1
1	71899319		BMS1
1	71933494	rs1139013669	ZNF248
1	71968966	rs1141466831	ZNF248
1	71968988	rs1144678943	ZNF248
1	71969030	rs1138583852	ZNF248
1	71969039	rs396786089	ZNF248
1	72027801	rs1142809435	ZNF248
1	72032610	rs68453044	ZNF248
1	72032631	rs68453045	ZNF248
1	72127142	rs1138788817	ENSECAG00000012382
1	72173907	rs782911523	ZNF25
1	72174282	rs1139438216	ZNF25
1	72174392	rs1140692842	ZNF25
1	72207710	rs1145989149	ENSECAG00000002877
1	72207931	rs1143387650	ENSECAG00000002877
1	72207949	rs1146667317	ENSECAG00000002877
1	72207968	rs1145245993	ENSECAG00000002877
1	72208216	rs1136041065	ENSECAG00000002877
1	72208315	rs1141724406	ENSECAG00000002877
1	72208378	rs1136615386	ENSECAG00000002877
1	72209334	rs396139237	ENSECAG00000002877
1	72211370	rs1144420198	ENSECAG00000002877
1	72211445	rs395801690	ENSECAG00000002877
1	72211538	rs1141805967	ENSECAG00000002877
1	72211595		ENSECAG00000002877
1	72211605	rs1138174505	ENSECAG00000002877
1	72211622	rs1142793929	ENSECAG00000002877
1	72229890	rs1149372685	ENSECAG00000002877
1	72229950	rs1145202516	ENSECAG00000002877
1	72230143	rs1147108532	ENSECAG00000002877
1	72230321	rs1145276476	ENSECAG00000002877
1	72230460	rs394260274	ENSECAG00000002877
1	72230484	rs1137097652	ENSECAG00000002877
1	72230566	rs1145349758	ENSECAG00000002877
1	72230583	rs1150240932	ENSECAG00000002877
1	72230585	rs1135862196	ENSECAG00000002877
1	72230770	rs395242713	ENSECAG00000002877
1	72231035	rs68509039	ENSECAG00000002877
1	72231090	rs1140714988	ENSECAG00000002877
1	72231151	rs1143552862	ENSECAG00000002877
1	72231232	rs394063811	ENSECAG00000002877
1	72231358	rs1143887171	ENSECAG00000002877
1	72231408	rs1140097200	ENSECAG00000002877
1	72231476	rs1139492856	ENSECAG00000002877
1	72231496	rs1150197262	ENSECAG00000002877
1	72231522	rs1136246025	ENSECAG00000002877
1	72231545	rs1151416868	ENSECAG00000002877
1	72231587	rs1136788490	ENSECAG00000002877
1	72231664	rs1151288913	ENSECAG00000002877
1	72231731	rs1146918562	ENSECAG00000002877
1	72231771	rs1142799677	ENSECAG00000002877
1	72231837	rs1146001147	ENSECAG00000002877
1	72232021	rs395759667	ENSECAG00000002877
1	72232029	rs1140479153	ENSECAG00000002877
1	72232066	rs1149407482	ENSECAG00000002877
1	72232081	rs395801743	ENSECAG00000002877
1	72232147	rs1151952314	ENSECAG00000002877
1	72232154	rs1136135126	ENSECAG00000002877
1	72320478	rs1144418014	ENSECAG00000014705
1	72327165	rs782821658	ENSECAG00000014705
1	72327631	rs1147550059	ENSECAG00000014705
1	72327652	rs1151892614	ENSECAG00000014705
1	72327807	rs68509067	ENSECAG00000014705
1	72327829		ENSECAG00000014705
1	72327914	rs1148796339	ENSECAG00000014705
1	72328352	rs1145525515	ENSECAG00000014705
1	72383807	rs1140749216	ENSECAG00000010279
1	72508009	rs394604797	CHRM3
1	72508712		CHRM3
1	73212286	rs1147727320	ENSECAG00000003301
1	73212580	rs1146213186	ENSECAG00000003301
1	73212649	rs1149804220	ENSECAG00000003301
1	73212716	rs1136874515	ENSECAG00000003301
1	73212994	rs1148029093	ENSECAG00000003301
1	73213000	rs1142875957	ENSECAG00000003301
1	73213124		ENSECAG00000003301
Contig87796	198790	rs1141915059	ENSECAG00000010676
Contig87796	198852	rs1146705886	ENSECAG00000010676
Contig87796	198865		ENSECAG00000010676
Contig87796	199099	rs396298621	ENSECAG00000010676
Contig87796	199140		ENSECAG00000010676
Contig87796	199168		ENSECAG00000010676
Contig87796	206677	rs1137686846	ENSECAG00000010676
Contig87796	206683	rs1140349124	ENSECAG00000010676
1	74827080	rs1138155252	ZP4
1	74827105	rs1143707436	ZP4
1	74827170	rs1138891061	ZP4
1	74829822	rs395327912	ZP4
1	74831780	rs1138504302	ZP4
1	74832451	rs1136560966	ZP4
1	74832463	rs394105121	ZP4
1	74833554	rs1138343092	ZP4
1	74833555	rs1142840994	ZP4
1	74833937	rs1147786000	ZP4
1	74833983	rs1143291473	ZP4
1	74910371		RYR2
1	74914471	rs1138838011	RYR2
1	74914507	rs1140610214	RYR2
1	74914522	rs1151442934	RYR2
1	74917916		RYR2
1	74978081	rs1139807809	RYR2
1	75061241	rs395680839	RYR2
1	75074026	rs1138253107	RYR2
1	75083470	rs68556362	RYR2
1	75097760	rs68556374	RYR2
1	75098592	rs395479354	RYR2
1	75383883	rs1140166722	RYR2
1	75695069	rs1142745783	MTR
1	75696222	rs394651854	MTR
1	75699001	rs1138052678	MTR
1	75700664		MTR
1	75735739	rs396847575	MTR
1	75735748	rs393949065	MTR
1	75735790	rs395696514	MTR
1	75749490	rs1139635000	MTR
1	75760011		MTR
1	75769573	rs1141369972	MTR
1	75837471	rs1150871336	ACTN2
1	75957968	rs1138784629	HEATR1
1	75958635	rs1141011642	HEATR1
1	75958706		HEATR1
1	75963484	rs1146764377	HEATR1
1	75964352	rs1150202143	HEATR1
1	75964618	rs1145631782	HEATR1
1	75966169		HEATR1
1	75967834		HEATR1
1	75972493	rs396943577	HEATR1
1	75974277	rs1145081006	HEATR1
1	75974360	rs68476763	HEATR1
1	75974749		HEATR1
1	75975734	rs782884335	HEATR1
1	75986448	rs1142184267	HEATR1
1	75988483		HEATR1
1	75988498		HEATR1
1	75989876		HEATR1
1	75991182		HEATR1
1	75997004		HEATR1
1	76000375	rs68476790	HEATR1
1	76003891	rs1136728140	HEATR1
1	76011714		LGALS8
1	76016282		LGALS8
1	76094597	rs1137991301	EDARADD
1	76245184		ERO1LB
1	76283255	rs1143098235	GPR137B
1	76288477		GPR137B
1	76316770	rs1145615479	GPR137B
1	76316784	rs1148456767	GPR137B
1	76316991	rs396853101	GPR137B
1	76317006	rs394169644	GPR137B
1	76362112	rs1147436720	ENSECAG00000015323
1	76362547		ENSECAG00000015323
1	76362586		ENSECAG00000015323
1	76362835		ENSECAG00000015323
1	76362869	rs1142892656	ENSECAG00000015323
1	76363109		ENSECAG00000015323
1	76363171	rs1150397561	ENSECAG00000015323
1	76364995		ENSECAG00000015323
1	76365056		ENSECAG00000015323
1	76365095	rs1143120351	ENSECAG00000015323
1	76365157		ENSECAG00000015323
1	76365167		ENSECAG00000015323
1	76407669	rs1149391973	NID1
1	76452355	rs394402493	NID1
1	76589582	rs1140326442	LYST
1	76589608	rs1149006062	LYST
1	76591335		LYST
1	76593169	rs1145703569	LYST
1	76593341	rs394520771	LYST
1	76593491	rs1141738849	LYST
1	76609619	rs1137462792	LYST
1	76609742	rs1147680952	LYST
1	76614022	rs782842586	LYST
1	76614064	rs1137374185	LYST
1	76617516	rs1148159246	LYST
1	76633978	rs782908595	LYST
1	76633983	rs782852465	LYST
1	76634005		LYST
1	76634101		LYST
1	76634334	rs1150413969	LYST
1	76637162		LYST
1	76647278	rs1151018148	LYST
1	76655477	rs1149377113	LYST
1	76672669		LYST
1	76680749	rs1138357485	LYST
1	76719516	rs1147177249	LYST
1	76725941	rs1136085605	LYST
1	76732412		FTL
1	76847603	rs1149158671	B3GALNT2
1	76847621		B3GALNT2
1	76894144	rs397445908	TBCE
1	76979763	rs1136223733	GGPS1
1	76985136	rs1141123674	GGPS1
1	77096971	rs1136974673	ARID4B
1	77125599	rs1146248685	ARID4B
1	77147395	rs1147523529	RBM34
1	77147439	rs396194805	RBM34
1	77147453		RBM34
1	77157334		RBM34
1	77159329	rs782849352	RBM34
1	77732351	rs394966828	TARBP1
1	77741827	rs1145893623	TARBP1
1	77747952		TARBP1
1	77755309	rs782853296	TARBP1
1	77770569		TARBP1
1	77773867	rs1146820121	TARBP1
1	77777474	rs1138316816	TARBP1
1	77804282	rs1149295750	TARBP1
1	77884052	rs1142622055	SLC35F3
1	78676813	rs1143089988	ENSECAG00000009443
1	78676862		ENSECAG00000009443
1	78678604	rs393784272	ENSECAG00000009443
1	78678617	rs782845859	ENSECAG00000009443
1	78678711		ENSECAG00000009443
1	78678824	rs395621435	ENSECAG00000009443
1	78678933		ENSECAG00000009443
1	78679039	rs1136624328	ENSECAG00000009443
1	78682988		ENSECAG00000009443
1	78683012		ENSECAG00000009443
1	78787404	rs1136322296	ENSECAG00000009930
1	78787539	rs1146418205	ENSECAG00000009930
1	78788213	rs395721958	ENSECAG00000009930
1	78788268	rs1144896326	ENSECAG00000009930
1	78795915	rs1145923643	ENSECAG00000009930
1	78796006	rs1141698481	ENSECAG00000009930
1	78796014		ENSECAG00000009930
1	78796075	rs1152187527	ENSECAG00000009930
1	78796090		ENSECAG00000009930
1	78796371		ENSECAG00000009930
1	78796509		ENSECAG00000009930
1	78796623	rs1142774750	ENSECAG00000009930
1	78796710	rs1138444246	ENSECAG00000009930
1	78796797	rs1145999544	ENSECAG00000009930
1	78796891	rs396125943	ENSECAG00000009930
1	78797136	rs1148094783	ENSECAG00000009930
1	78802737	rs1138213226	ENSECAG00000009930
1	78802761	rs68511241	ENSECAG00000009930
1	78803051	rs1140371427	ENSECAG00000009930
1	78804637	rs395691196	ENSECAG00000009930
1	78850854		ENSECAG00000009930
1	78879620	rs395852063	ENSECAG00000009930
1	79014986	rs397014092	ENSECAG00000014378
1	79015098	rs1148529139	ENSECAG00000014378
1	79029915	rs1140470441	ENSECAG00000014378
Contig85719	231		ENSECAG00000014378
Contig85719	235	rs394717145	ENSECAG00000014378
1	79040779	rs395225315	ENSECAG00000014378
1	79043615	rs1149060511	ENSECAG00000014378
1	79043632	rs68513932	ENSECAG00000014378
1	79049793	rs68513943	NTPCR
1	79256503	rs1151951310	MAP10
1	79256634	rs1136291061	MAP10
1	79256801	rs1150219662	MAP10
1	79257162	rs1144565126	MAP10
1	79257213	rs1147853010	MAP10
1	79257230	rs394859814	MAP10
1	79257350	rs1143668174	MAP10
1	79257390	rs782892321	MAP10
1	79257739	rs1139391415	MAP10
1	79258044		MAP10
1	79258373	rs68515502	MAP10
1	79258566	rs396409727	MAP10
1	79258665		MAP10
1	79258676	rs397161340	MAP10
1	79258692	rs395119299	MAP10
1	79535249	rs1140713221	SIPA1L2
1	79535375		SIPA1L2
1	79535545	rs1151153149	SIPA1L2
1	79536103	rs782882787	SIPA1L2
1	79536218		SIPA1L2
1	79600277	rs1141006327	SIPA1L2
1	79602743		SIPA1L2
1	79602988		SIPA1L2
1	79602993	rs1148051641	SIPA1L2
1	79603010		SIPA1L2
1	79610209	rs396346586	SIPA1L2
1	79614772	rs782884999	SIPA1L2
1	79635972		SIPA1L2
1	79637123	rs1147177535	SIPA1L2
1	79727203	rs1144798324	ENSECAG00000020671
1	79727234	rs1138583411	ENSECAG00000020671
1	79727276		ENSECAG00000020671
1	79727397		ENSECAG00000020671
[truncated: 71,563 more rows]

## Sheet: JH
CHROM	POS	ID	Gene	EquCab2
1	28987	rs396839112	ZNF717	1:28987
1	29374	rs782891568	ZNF717	1:29374
1	66551	rs1140659062	ZNF717	1:66551
1	171328		ENSECAG00000004229	1:171328
1	183070		ENSECAG00000004510	1:183070
1	233765	rs394457177	ENSECAG00000004902	1:233765
1	233867	rs1150131914	ENSECAG00000004902	1:233867
1	233885		ENSECAG00000004902	1:233885
1	257976		ENSECAG00000009582	1:257976
1	355839	rs395831110	ENSECAG00000009951	1:355839
1	355836	rs397477863	ENSECAG00000009951	1:355836
1	354506	rs1138708130	ENSECAG00000009951	1:354506
1	353290	rs1152212002	ENSECAG00000009951	1:353290
1	353277	rs1136643150	ENSECAG00000009951	1:353277
1	353241	rs1151649113	ENSECAG00000009951	1:353241
1	353153	rs394270577	ENSECAG00000009951	1:353153
1	353151	rs395518944	ENSECAG00000009951	1:353151
1	352706	rs394079153	ENSECAG00000009951	1:352706
1	349906	rs68475590	ENSECAG00000009951	1:349906
1	331435	rs1146313610	ENSECAG00000001094	1:331435
1	331084	rs1142056807	ENSECAG00000001094	1:331084
1	330982	rs1145600878	ENSECAG00000001094	1:330982
1	330757	rs396089981	ENSECAG00000001094	1:330757
1	292533	rs1145873884	ENSECAG00000001419	1:292533
1	272909		ENSECAG00000012361	1:272909
1	267172	rs1140022119	ENSECAG00000001719	1:267172
1	368275	rs1138885485	ENSECAG00000012458	1:368275
1	388342	rs1145097329	ENSECAG00000014887	1:388342
1	391563	rs395792867	ENSECAG00000014887	1:391563
1	406111	rs1138276321	PAOX	1:406111
1	409700	rs396624479	PAOX	1:409700
1	622433	rs395944644	KNDC1	1:622433
1	624641	rs394679932	KNDC1	1:624641
1	644532	rs397425968	KNDC1	1:644532
1	647802	rs1145509489	KNDC1	1:647802
1	660443	rs393731903	KNDC1	1:660443
1	699252	rs394409501	ADGRA1	1:699252
1	699494	rs397116852	ADGRA1	1:699494
1	920798	rs396612652	ENSECAG00000006777	1:920798
1	920810	rs395908721	ENSECAG00000006777	1:920810
1	945929	rs1138055254	ENSECAG00000006777	1:945929
1	953649	rs1142542953	ENSECAG00000006777	1:953649
1	958811	rs1146592426	ENSECAG00000006777	1:958811
1	965575	rs1147879425	ENSECAG00000006777	1:965575
1	982687		ENSECAG00000006777	1:982687
1	992587	rs1140036522	ENSECAG00000006777	1:992587
1	1038846		ENSECAG00000014205	1:1038846
1	1038881		ENSECAG00000014205	1:1038881
1	1466280	rs782853353	LRRC27	1:1466280
1	1506941	rs1147099697	LRRC27	1:1506941
1	1636712	rs1145379153	STK32C	1:1636712
1	1646982	rs394296469	DPYSL4	1:1646982
1	1706157	rs394299193	JAKMIP3	1:1706157
1	1867538		PPP2R2D	1:1867538
1	2636863	rs1143741734	ENSECAG00000024936	1:2636863
1	2693277	rs1146170624	ENSECAG00000002439	1:2693277
1	2693382	rs1140035888	ENSECAG00000002439	1:2693382
1	2693439	rs1140620725	ENSECAG00000002439	1:2693439
1	2693558	rs1149544134	ENSECAG00000002439	1:2693558
1	2693577	rs1138082672	ENSECAG00000002439	1:2693577
1	2693909	rs1148116059	ENSECAG00000002439	1:2693909
1	2693916	rs1143280651	ENSECAG00000002439	1:2693916
1	2693948	rs1149944740	ENSECAG00000002439	1:2693948
1	3862016	rs397234381	MGMT	1:3862016
1	4039729	rs394083951	MGMT	1:4039729
1	5346388	rs394655375	ENSECAG00000008385	1:5346388
1	5348911	rs394633771	ENSECAG00000008385	1:5348911
1	5348931	rs1144188082	ENSECAG00000008385	1:5348931
1	5353400	rs68473862	ENSECAG00000008385	1:5353400
1	5354052	rs1146368704	ENSECAG00000008385	1:5354052
1	5361750	rs68473898	ENSECAG00000008785	1:5361750
1	5362023	rs395435066	ENSECAG00000008785	1:5362023
1	5362121	rs1148540190	ENSECAG00000008785	1:5362121
1	5362613	rs1144590353	ENSECAG00000008785	1:5362613
1	5362788	rs782898262	ENSECAG00000008785	1:5362788
1	5364025	rs782840810	ENSECAG00000008785	1:5364025
1	5364166	rs1136288584	ENSECAG00000008785	1:5364166
1	5364184	rs1149123997	ENSECAG00000008785	1:5364184
1	5387948	rs1150515983	PTPRE	1:5387948
1	5560318	rs396433190	CLRN3	1:5560318
1	5560374	rs1149322357	CLRN3	1:5560374
1	5560386	rs1150390587	CLRN3	1:5560386
1	5560389	rs1144723975	CLRN3	1:5560389
1	5560408	rs395322226	CLRN3	1:5560408
1	5659989	rs1139287966	ENSECAG00000002486	1:5659989
1	5659991		ENSECAG00000002486	1:5659991
1	5660004	rs395921141	ENSECAG00000002486	1:5660004
1	5660049	rs1139409184	ENSECAG00000002486	1:5660049
1	5660190	rs396731404	ENSECAG00000002486	1:5660190
1	5903707	rs1137814278	ENSECAG00000023813	1:5903707
1	6160878		FAM196A	1:6160878
1	6161073	rs1139386496	FAM196A	1:6161073
1	6161235	rs1149929016	FAM196A	1:6161235
1	6161310	rs1145961934	FAM196A	1:6161310
1	6161778	rs1149597374	FAM196A	1:6161778
1	6719351	rs397179197	C10orf90	1:6719351
1	6727401	rs1148057643	C10orf90	1:6727401
1	6727449	rs1143074402	C10orf90	1:6727449
1	6728277	rs1138673859	C10orf90	1:6728277
1	6771647	rs1144574071	C10orf90	1:6771647
1	6771759	rs1139081024	C10orf90	1:6771759
1	6775054	rs1140773184	C10orf90	1:6775054
1	6775077		C10orf90	1:6775077
1	7160047	rs1141646659	ADAM12	1:7160047
1	7160094	rs1144674859	ADAM12	1:7160094
1	7201247	rs1147623065	ADAM12	1:7201247
1	7364796	rs1150124387	DHX32	1:7364796
1	7365032	rs395284464	DHX32	1:7365032
1	7396986		DHX32	1:7396986
1	7402097	rs1139532541	DHX32	1:7402097
1	7404332	rs1141668823	BCCIP	1:7404332
1	7406104	rs1136066050	BCCIP	1:7406104
1	7417010	rs1150003710	BCCIP	1:7417010
1	7417013	rs1137832485	BCCIP	1:7417013
1	7495762	rs1138146278	EDRF1	1:7495762
1	7504191	rs1145169978	EDRF1	1:7504191
1	7521479	rs1137501037	EDRF1	1:7521479
1	7577473	rs1138941747	TEX36	1:7577473
1	8429285	rs396826438	FAM53B	1:8429285
1	8484146	rs395866657	FAM53B	1:8484146
1	8610577	rs68477718	LHPP	1:8610577
1	8631349	rs394530882	LHPP	1:8631349
1	9800200	rs396285473	HMX2	1:9800200
1	9801633	rs1146118094	HMX2	1:9801633
1	9801643		HMX2	1:9801643
1	9907948		ENSECAG00000017638	1:9907948
1	10011248	rs1150682213	ENSECAG00000012505	1:10011248
1	10011282		ENSECAG00000012505	1:10011282
1	10027243		ENSECAG00000012505	1:10027243
1	10062023	rs1142019093	ENSECAG00000013380	1:10062023
1	10062040		ENSECAG00000013380	1:10062040
1	10068551		ENSECAG00000013380	1:10068551
1	10068746	rs1142459037	ENSECAG00000013380	1:10068746
1	10068843	rs1143477259	ENSECAG00000013380	1:10068843
1	10068879	rs1140029577	ENSECAG00000013380	1:10068879
1	10073982	rs1146591824	ENSECAG00000013380	1:10073982
1	10074129	rs1149580122	ENSECAG00000013380	1:10074129
1	10111613		CUZD1	1:10111613
1	10115807	rs1145424560	CUZD1	1:10115807
1	10115850		CUZD1	1:10115850
1	10123207	rs1143567472	ENSECAG00000019057	1:10123207
1	10210069	rs1136758355	ENSECAG00000019510	1:10210069
1	10264850	rs1147221388	C10orf120	1:10264850
1	10265240	rs1142034931	C10orf120	1:10265240
1	10266264	rs1152279924	C10orf120	1:10266264
1	10334342	rs394286814	ENSECAG00000005588	1:10334342
1	10334351	rs395157264	ENSECAG00000005588	1:10334351
1	10334360	rs396525449	ENSECAG00000005588	1:10334360
1	10334373	rs394481167	ENSECAG00000005588	1:10334373
1	10334442	rs395865422	ENSECAG00000005588	1:10334442
1	10334507	rs1144148830	ENSECAG00000005588	1:10334507
1	10334520	rs397421030	ENSECAG00000005588	1:10334520
1	10337076	rs397337458	ENSECAG00000005588	1:10337076
1	10337077	rs395002716	ENSECAG00000005588	1:10337077
1	10337188	rs394661070	ENSECAG00000005588	1:10337188
1	10337194	rs396000329	ENSECAG00000005588	1:10337194
1	10337199	rs1140207521	ENSECAG00000005588	1:10337199
1	10337205	rs393995102	ENSECAG00000005588	1:10337205
1	10348257	rs1145868532	ENSECAG00000006313	1:10348257
1	10350132	rs1142921689	ENSECAG00000006313	1:10350132
1	10350951	rs396532222	ENSECAG00000006313	1:10350951
1	10379183	rs1147054292	ENSECAG00000008256	1:10379183
1	10379228	rs1138364377	ENSECAG00000008256	1:10379228
1	10379306	rs1142029057	ENSECAG00000008256	1:10379306
1	10379330	rs1137464007	ENSECAG00000008256	1:10379330
1	10379332	rs1139361403	ENSECAG00000008256	1:10379332
1	10379450	rs1148627638	ENSECAG00000008256	1:10379450
1	10395460	rs1147579044	ENSECAG00000008256	1:10395460
1	10417148	rs395206608	ENSECAG00000009186	1:10417148
1	10417761	rs1137972041	ENSECAG00000009186	1:10417761
1	10417926	rs1138090138	ENSECAG00000009186	1:10417926
1	10417933	rs394520393	ENSECAG00000009186	1:10417933
1	10417969	rs1141546214	ENSECAG00000009186	1:10417969
1	10442179	rs1145951511	ENSECAG00000009596	1:10442179
1	10720337	rs1141848795	BTBD16	1:10720337
1	10751498	rs1142776783	BTBD16	1:10751498
1	10752796	rs1146986107	BTBD16	1:10752796
1	10756326	rs1144646810	BTBD16	1:10756326
1	10812901	rs782853806	TACC2	1:10812901
1	10918661	rs394635794	TACC2	1:10918661
1	10919516	rs1151187004	TACC2	1:10919516
1	10920265	rs1146985562	TACC2	1:10920265
1	10920656	rs782859981	TACC2	1:10920656
1	10921342		TACC2	1:10921342
1	10921441	rs782888123	TACC2	1:10921441
1	10921682	rs395774635	TACC2	1:10921682
1	10921685	rs397094797	TACC2	1:10921685
1	10921891	rs394595013	TACC2	1:10921891
1	10922081	rs396376728	TACC2	1:10922081
1	10922117	rs397367379	TACC2	1:10922117
1	10922747	rs782894556	TACC2	1:10922747
1	10923074	rs1143255075	TACC2	1:10923074
1	10923205	rs394901783	TACC2	1:10923205
1	10923614		TACC2	1:10923614
1	10923860	rs1140083856	TACC2	1:10923860
1	11024927	rs1137745871	ENSECAG00000012341	1:11024927
1	11025158		ENSECAG00000012341	1:11025158
1	11048630	rs1139596421	ATE1	1:11048630
1	11931842	rs396490474	WDR11	1:11931842
1	12752298	rs1136607526	SEC23IP	1:12752298
1	12768385	rs395151059	SEC23IP	1:12768385
1	12770998	rs68563855	SEC23IP	1:12770998
1	12830714	rs1136216779	MCMBP	1:12830714
1	12837115	rs1144059705	INPP5F	1:12837115
1	12837223	rs782864942	INPP5F	1:12837223
1	12837262	rs396867789	INPP5F	1:12837262
1	12858989	rs394973147	INPP5F	1:12858989
1	12966053	rs1143178322	BAG3	1:12966053
1	13165335	rs395659860	GRK5	1:13165335
1	13447217	rs396573917	FAM45A	1:13447217
1	13495826	rs1148693444	EIF3A	1:13495826
1	13511661	rs1152081557	ENSECAG00000003656	1:13511661
1	13511806	rs1135948337	ENSECAG00000003656	1:13511806
1	13709084		CACUL1	1:13709084
1	13709104	rs1149274306	CACUL1	1:13709104
1	13852302	rs394583248	PRLHR	1:13852302
1	13852389		PRLHR	1:13852389
1	14962138	rs1151948679	PDZD8	1:14962138
1	15038830	rs396648846	PDZD8	1:15038830
1	15113529	rs394605759	KCNK18	1:15113529
1	15175774	rs397083158	ENSECAG00000023955	1:15175774
1	15175825	rs395171809	ENSECAG00000023955	1:15175825
1	15397891	rs1148492108	ENO4	1:15397891
1	15408063	rs1136553591	ENO4	1:15408063
1	15550748	rs1150422174	HSPA12A	1:15550748
1	15569535	rs1144331939	HSPA12A	1:15569535
1	15614742		PNLIPRP2	1:15614742
1	15614812	rs1138903857	PNLIPRP2	1:15614812
1	15633977	rs394346718	PNLIPRP1	1:15633977
1	15640733	rs1150789460	PNLIPRP1	1:15640733
1	15663345		PNLIP	1:15663345
1	15668878		PNLIP	1:15668878
1	15721823	rs1146425004	PNLIPRP3	1:15721823
1	15724724	rs395484150	PNLIPRP3	1:15724724
1	15730632	rs1146643323	PNLIPRP3	1:15730632
1	15747415	rs1149582839	PNLIPRP3	1:15747415
1	15804349	rs1140084927	CCDC172	1:15804349
1	15826550	rs1147296318	CCDC172	1:15826550
1	15843609	rs1148472202	CCDC172	1:15843609
1	16068468	rs1138400787	ENSECAG00000006846	1:16068468
1	16812865	rs1149840646	ATRNL1	1:16812865
1	17182389	rs1144581784	FAM160B1	1:17182389
1	17182426	rs1140446212	FAM160B1	1:17182426
1	17344253	rs1145537084	ABLIM1	1:17344253
1	17507635	rs1136975704	ABLIM1	1:17507635
1	17643110	rs1147608937	AFAP1L2	1:17643110
1	17653447	rs1148056438	AFAP1L2	1:17653447
1	17653745	rs68450104	AFAP1L2	1:17653745
1	17653773	rs782882233	AFAP1L2	1:17653773
1	17664078	rs394748570	VWA2	1:17664078
1	17674019	rs1137347449	VWA2	1:17674019
1	17674638	rs395663587	VWA2	1:17674638
1	17725828	rs1150367881	TDRD1	1:17725828
1	17729304	rs68450148	TDRD1	1:17729304
1	17734588	rs782862303	TDRD1	1:17734588
1	17736218	rs1143366953	TDRD1	1:17736218
1	17752519	rs1141243065	TDRD1	1:17752519
1	18069595	rs1138516271	NHLRC2	1:18069595
1	18074630	rs1142609422	DCLRE1A	1:18074630
1	18074796	rs1151709643	DCLRE1A	1:18074796
1	18077118	rs395691243	DCLRE1A	1:18077118
1	18077119	rs397463304	DCLRE1A	1:18077119
1	18078505	rs68492432	DCLRE1A	1:18078505
1	18081482	rs1139042060	DCLRE1A	1:18081482
1	18144227	rs1145729292	PLEKHS1	1:18144227
1	18181638	rs1151094282	CASP7	1:18181638
1	18218242	rs1135955795	NRAP	1:18218242
1	18222587	rs396826612	NRAP	1:18222587
1	18253689	rs397233012	NRAP	1:18253689
1	18259657	rs1145588249	NRAP	1:18259657
1	18264743	rs1142220066	NRAP	1:18264743
1	18277496	rs68493956	NRAP	1:18277496
1	18299156	rs1141422932	HABP2	1:18299156
1	19532189	rs1144357709	GPAM	1:19532189
1	20621859	rs1137822214	ENSECAG00000020430	1:20621859
1	20639679	rs1150274624	PDCD4	1:20639679
1	20704900	rs1149523929	RBM20	1:20704900
1	20705020	rs1148002186	RBM20	1:20705020
1	20705215	rs1145174894	RBM20	1:20705215
1	20735025		RBM20	1:20735025
1	20735619	rs1142700630	RBM20	1:20735619
1	20735820	rs68589011	RBM20	1:20735820
1	20986360	rs1151976225	DUSP5	1:20986360
1	20997292	rs1151697722	DUSP5	1:20997292
1	21199902	rs395555669	ENSECAG00000003985	1:21199902
1	21319148	rs1144819523	ADD3	1:21319148
1	21563579	rs1139885763	XPNPEP1	1:21563579
1	25463926	rs1141686897	SORCS3	1:25463926
1	25463988	rs1150714669	SORCS3	1:25463988
1	25729001		ENSECAG00000017515	1:25729001
1	25729071		ENSECAG00000017515	1:25729071
1	25729216		ENSECAG00000017515	1:25729216
1	25729413		ENSECAG00000017515	1:25729413
1	26193302		CFAP58	1:26193302
1	26236424	rs1139140390	ITPRIP	1:26236424
1	26265878	rs1143155021	GSTO2	1:26265878
1	26265929	rs1144304302	GSTO2	1:26265929
1	26265987	rs396279148	GSTO2	1:26265987
1	26287022	rs782824372	GSTO1	1:26287022
1	26349373	rs394864066	ENSECAG00000021278	1:26349373
1	26353921	rs1145519637	ENSECAG00000021278	1:26353921
1	26407957		SFR1	1:26407957
1	26408870	rs1144924930	SFR1	1:26408870
1	26465471	rs394879989	COL17A1	1:26465471
1	26465534	rs393734211	COL17A1	1:26465534
1	26476583	rs68507647	COL17A1	1:26476583
1	26476595	rs68507648	COL17A1	1:26476595
1	26477727	rs68507649	COL17A1	1:26477727
1	26480572	rs782913073	COL17A1	1:26480572
1	26494886		COL17A1	1:26494886
1	26500323	rs396021603	COL17A1	1:26500323
1	26532966	rs394804555	SLK	1:26532966
1	26533107	rs1145343796	SLK	1:26533107
1	26628065	rs1139971031	OBFC1	1:26628065
1	26905024	rs394849580	SH3PXD2A	1:26905024
1	26918315	rs782895684	SH3PXD2A	1:26918315
1	26930744	rs393814924	NEURL1	1:26930744
1	26937361	rs394659294	NEURL1	1:26937361
1	26948724	rs397422175	NEURL1	1:26948724
1	27025158	rs393824452	CALHM3	1:27025158
1	27046074	rs1140968731	CALHM1	1:27046074
1	27046095	rs1146111498	CALHM1	1:27046095
1	27046265	rs396388953	CALHM1	1:27046265
1	27052192	rs68512140	CALHM2	1:27052192
1	27061268		PDCD11	1:27061268
1	27061277	rs1143263094	PDCD11	1:27061277
1	27068736		PDCD11	1:27068736
1	27077171	rs1136423303	PDCD11	1:27077171
1	27080357	rs68512168	PDCD11	1:27080357
1	27098616		PDCD11	1:27098616
1	27189172	rs1149962150	INA	1:27189172
1	27199007	rs396906240	INA	1:27199007
1	27199074	rs394520461	INA	1:27199074
1	27535094		ENSECAG00000007175	1:27535094
1	27648340	rs1139494995	SFXN2	1:27648340
1	27648719	rs1152200011	SFXN2	1:27648719
1	27650930	rs397250620	SFXN2	1:27650930
1	27650931	rs1139703750	SFXN2	1:27650931
1	27721123	rs394023250	TRIM8	1:27721123
1	27908136	rs1140570584	PSD	1:27908136
1	27944794		GBF1	1:27944794
1	27950932	rs395740034	GBF1	1:27950932
1	28065280	rs1144833296	ELOVL3	1:28065280
1	28065281	rs68516471	ELOVL3	1:28065281
1	28130092		NOLC1	1:28130092
1	28145459	rs782824856	PPRC1	1:28145459
1	28146986	rs396075304	PPRC1	1:28146986
1	28147126	rs1148535362	PPRC1	1:28147126
1	28147169	rs396848371	PPRC1	1:28147169
1	28147489	rs394853443	PPRC1	1:28147489
1	28442653	rs394922009	FGF8	1:28442653
1	28442684	rs1136440033	FGF8	1:28442684
1	28443699	rs1148118263	FGF8	1:28443699
1	28443713	rs1136357327	FGF8	1:28443713
1	28518449	rs1151992606	FBXW4	1:28518449
1	28597676	rs782877172	POLL	1:28597676
1	28649909	rs1143116196	BTRC	1:28649909
1	29023110	rs1148404159	KAZALD1	1:29023110
1	29063187		ENSECAG00000012183	1:29063187
1	29069340	rs1150801176	ENSECAG00000012183	1:29069340
1	29076863	rs1141679299	LZTS2	1:29076863
1	29097958		SEMA4G	1:29097958
1	29503878		SEC31B	1:29503878
1	29521069	rs1152187423	WNT8B	1:29521069
1	29650590	rs1146402578	PKD2L1	1:29650590
1	29650662	rs1138417154	PKD2L1	1:29650662
1	29650668	rs397210398	PKD2L1	1:29650668
1	29685523	rs1138976323	ENSECAG00000004737	1:29685523
1	29702152	rs394646593	BLOC1S2	1:29702152
1	29764932	rs1148132014	CHUK	1:29764932
1	29827611	rs1147506536	ENSECAG00000024865	1:29827611
1	29842972	rs1144323369	ENSECAG00000024865	1:29842972
1	29843104	rs68649858	ENSECAG00000024865	1:29843104
1	29887114		CPN1	1:29887114
1	29948605	rs396481566	DNMBP	1:29948605
1	29948990	rs1149624018	DNMBP	1:29948990
1	29949007		DNMBP	1:29949007
1	29949386	rs68637648	DNMBP	1:29949386
1	29998188	rs782821519	DNMBP	1:29998188
1	30002729		DNMBP	1:30002729
1	30002830	rs782901701	DNMBP	1:30002830
1	30023754	rs68639048	ABCC2	1:30023754
1	30027068	rs1143010890	ABCC2	1:30027068
1	30054783	rs395870368	ABCC2	1:30054783
1	30054795	rs397399014	ABCC2	1:30054795
1	30060740	rs393998608	ABCC2	1:30060740
1	30111742	rs1138673061	CUTC	1:30111742
1	30289509	rs395682210	NKX2-3	1:30289509
1	31185978	rs1143068791	PYROXD2	1:31185978
1	31198594	rs1142561394	PYROXD2	1:31198594
1	31206202	rs1151176123	PYROXD2	1:31206202
1	31207922	rs395170343	PYROXD2	1:31207922
1	31210041		PYROXD2	1:31210041
1	31212587	rs1139076267	PYROXD2	1:31212587
1	31374943	rs782886989	R3HCC1L	1:31374943
1	31375082	rs782826869	R3HCC1L	1:31375082
1	31672319	rs1148249320	GOLGA7B	1:31672319
1	31812952	rs394301694	AVPI1	1:31812952
1	31869249	rs1150156005	HOGA1	1:31869249
1	31896221		UBTD1	1:31896221
1	31947494	rs394755661	UBTD1	1:31947494
1	31948379	rs396487623	MMS19	1:31948379
1	31976678	rs1144379128	MMS19	1:31976678
1	32033296	rs1138933384	RRP12	1:32033296
1	32033305	rs1139959392	RRP12	1:32033305
1	32036546	rs1151355039	RRP12	1:32036546
1	32036579	rs1137404260	RRP12	1:32036579
1	32051489	rs782848077	RRP12	1:32051489
1	32051506	rs1143510101	RRP12	1:32051506
1	32329435	rs395189609	SLIT1	1:32329435
1	32371071	rs396907792	SLIT1	1:32371071
1	32374757	rs396961719	SLIT1	1:32374757
1	32425944	rs1141346084	ENSECAG00000013517	1:32425944
1	32702987	rs396970505	PIK3AP1	1:32702987
1	32729767	rs1139243031	PIK3AP1	1:32729767
1	32729898	rs1151685969	PIK3AP1	1:32729898
1	32752118	rs68629314	PIK3AP1	1:32752118
1	32960560	rs1147668688	TLL2	1:32960560
1	33009872	rs1135961569	DNTT	1:33009872
1	33032288	rs397114230	DNTT	1:33032288
1	33134431	rs1142886218	BLNK	1:33134431
1	33172965	rs1145841044	ENSECAG00000004093	1:33172965
1	33176690	rs1146620939	ENSECAG00000016003	1:33176690
1	33317697		ENSECAG00000016137	1:33317697
1	33445124	rs1146786825	ENSECAG00000016258	1:33445124
1	33476758	rs68621347	ENSECAG00000016258	1:33476758
1	33476806	rs68621348	ENSECAG00000016258	1:33476806
1	33568507		TCTN3	1:33568507
1	33573336	rs1137843697	TCTN3	1:33573336
1	33575342	rs1139601149	TCTN3	1:33575342
1	33575398	rs1150064213	TCTN3	1:33575398
1	33577761	rs1137711261	TCTN3	1:33577761
1	33578668	rs395447403	TCTN3	1:33578668
1	33579263	rs1151620571	TCTN3	1:33579263
1	33792526	rs1139999178	SORBS1	1:33792526
1	33848452	rs1140405960	SORBS1	1:33848452
1	33879166	rs1144724683	SORBS1	1:33879166
1	33998300	rs1143873275	ENSECAG00000021153	1:33998300
1	33998394	rs1137673400	ENSECAG00000021153	1:33998394
1	33999657	rs1138674701	ENSECAG00000021153	1:33999657
1	34000849	rs1140940955	ENSECAG00000021153	1:34000849
1	34105042	rs1139108356	ENSECAG00000000262	1:34105042
1	34317209	rs68612453	ENSECAG00000005361	1:34317209
1	34327107	rs1143807372	ENSECAG00000005361	1:34327107
1	34328360	rs1150059941	ENSECAG00000005361	1:34328360
1	34328448	rs1136361283	ENSECAG00000005361	1:34328448
1	34328496	rs1149077136	ENSECAG00000005361	1:34328496
1	34338340	rs1142979217	ENSECAG00000005361	1:34338340
1	34556200	rs68614043	ENSECAG00000005643	1:34556200
1	34562621	rs1140205319	ENSECAG00000005643	1:34562621
1	34570378	rs1149189462	ENSECAG00000005643	1:34570378
1	34570418	rs1147634209	ENSECAG00000005643	1:34570418
1	34598295		ENSECAG00000008208	1:34598295
1	34604700	rs1141696468	ENSECAG00000008208	1:34604700
1	34614365	rs1139662215	ENSECAG00000008208	1:34614365
1	34617357	rs1143802227	ENSECAG00000008208	1:34617357
1	34617455	rs396757850	ENSECAG00000008208	1:34617455
1	34789370	rs68615540	ENSECAG00000011584	1:34789370
1	34814413		ENSECAG00000011584	1:34814413
1	34818386	rs782845793	ENSECAG00000011584	1:34818386
1	34820327	rs68615550	ENSECAG00000011584	1:34820327
1	34820387	rs1147742187	ENSECAG00000011584	1:34820387
1	34859026	rs1144148915	HELLS	1:34859026
1	34861161	rs782882263	HELLS	1:34861161
1	34861164	rs782831407	HELLS	1:34861164
1	34863932	rs1136495017	HELLS	1:34863932
1	34865453	rs1140952851	HELLS	1:34865453
1	34969716	rs1145548846	TBC1D12	1:34969716
1	35002301	rs1137696725	NOC3L	1:35002301
1	35014215	rs1144712850	NOC3L	1:35014215
1	35032034	rs782841370	NOC3L	1:35032034
1	35053997	rs68617173	PLCE1	1:35053997
1	35496106	rs1151027696	LGI1	1:35496106
1	35528835	rs1145572932	LGI1	1:35528835
1	35571874	rs782869589	FRA10AC1	1:35571874
1	35642018	rs1140608846	PDE6C	1:35642018
1	35673851	rs396530512	FFAR4	1:35673851
1	35673953	rs1143699035	FFAR4	1:35673953
1	35885918	rs1148950669	MYOF	1:35885918
1	35897728	rs1143570949	MYOF	1:35897728
1	35966628	rs1143736159	MYOF	1:35966628
1	35966744	rs1138908763	MYOF	1:35966744
1	36084272	rs68538171	ENSECAG00000004126	1:36084272
1	36084407	rs68538172	ENSECAG00000004126	1:36084407
1	36084435	rs68538173	ENSECAG00000004126	1:36084435
1	36084442		ENSECAG00000004126	1:36084442
1	36159632	rs68539650	CYP26A1	1:36159632
1	36175372		ENSECAG00000023734	1:36175372
1	36496594	rs1148723815	HHEX	1:36496594
1	36501095	rs394191363	HHEX	1:36501095
1	36522727	rs1145952919	KIF11	1:36522727
1	36536005	rs1145470377	KIF11	1:36536005
1	36536615	rs1147749546	KIF11	1:36536615
1	36539481		KIF11	1:36539481
1	36540634		KIF11	1:36540634
1	36999808		BTAF1	1:36999808
1	37029905	rs396423820	BTAF1	1:37029905
1	37030978	rs1141309904	BTAF1	1:37030978
1	37034177	rs1145919784	BTAF1	1:37034177
1	37322513	rs396275375	PPP1R3C	1:37322513
1	37433061		HECTD2	1:37433061
1	37487394	rs1141672368	HECTD2	1:37487394
1	37931371	rs1148362621	RPP30	1:37931371
1	37970367	rs395709203	HTR7	1:37970367
1	38576196	rs1152226144	ENSECAG00000004322	1:38576196
1	38576247	rs1136417977	ENSECAG00000004322	1:38576247
1	38576256	rs1145306967	ENSECAG00000004322	1:38576256
1	38576259	rs1148236754	ENSECAG00000004322	1:38576259
1	38840117	rs782891998	KIF20B	1:38840117
1	38840177	rs396093185	KIF20B	1:38840177
1	38857343	rs1143206738	KIF20B	1:38857343
1	38857670	rs1140311142	KIF20B	1:38857670
1	38857949	rs1139061374	KIF20B	1:38857949
1	38858060	rs1139902199	KIF20B	1:38858060
1	38867653	rs1151967221	KIF20B	1:38867653
1	38871387	rs1136488899	KIF20B	1:38871387
1	38871447	rs1149735663	KIF20B	1:38871447
1	38886147	rs1144830885	KIF20B	1:38886147
1	38886195		KIF20B	1:38886195
1	39127735	rs394837460	SLC16A12	1:39127735
1	39151268	rs393700883	IFIT5	1:39151268
1	39151853	rs394059326	IFIT5	1:39151853
1	39151921	rs395755674	IFIT5	1:39151921
1	39152021	rs395356202	IFIT5	1:39152021
1	39152031	rs396565659	IFIT5	1:39152031
1	39152036	rs394779219	IFIT5	1:39152036
1	39152158	rs395759587	IFIT5	1:39152158
1	39152241	rs68613801	IFIT5	1:39152241
1	39252316	rs393941500	IFIT1	1:39252316
1	39323628	rs396224674	IFIT3	1:39323628
1	39324114	rs1143380685	IFIT3	1:39324114
1	39406945	rs68589664	LIPA	1:39406945
1	39424335	rs782853217	LIPA	1:39424335
1	39431025	rs1139292537	LIPA	1:39431025
1	39438222	rs1147291339	LIPA	1:39438222
1	39506054	rs1143750756	ENSECAG00000013337	1:39506054
1	39506223	rs1144733914	ENSECAG00000013337	1:39506223
1	39729832	rs1136439343	STAMBPL1	1:39729832
1	39834263	rs68579770	LIPM	1:39834263
1	39845016	rs1139201711	LIPM	1:39845016
1	39846035	rs1146150309	LIPM	1:39846035
1	39852670	rs1149544790	LIPM	1:39852670
1	39896614	rs1151554513	LIPN	1:39896614
1	39925062	rs1138884273	LIPK	1:39925062
1	39925101	rs395440183	LIPK	1:39925101
1	39947416	rs1142257440	LIPK	1:39947416
1	40014368	rs1140714996	ENSECAG00000008026	1:40014368
1	40021580	rs393968382	ENSECAG00000008026	1:40021580
1	40026875	rs1150281889	ENSECAG00000008026	1:40026875
1	40027849	rs68580471	ENSECAG00000008026	1:40027849
1	40027866	rs1149259605	ENSECAG00000008026	1:40027866
1	40027893	rs68580473	ENSECAG00000008026	1:40027893
1	40027917	rs68580475	ENSECAG00000008026	1:40027917
Contig46786	13656	rs1142065792	ENSECAG00000009983	Contig46786:13656
Contig46786	5785	rs1150985205	ENSECAG00000009983	Contig46786:5785
1	40230627	rs1136153407	ENSECAG00000013917	1:40230627
1	40232921	rs1151235806	ENSECAG00000013917	1:40232921
1	40248723	rs68584444	ENSECAG00000013917	1:40248723
1	40277397		LIPJ	1:40277397
1	40290964	rs1138525677	LIPJ	1:40290964
1	40290977	rs1139412655	LIPJ	1:40290977
1	40318915	rs1138866039	RNLS	1:40318915
1	40318924	rs68585523	RNLS	1:40318924
1	40319847		RNLS	1:40319847
1	40321386	rs68585530	RNLS	1:40321386
1	40321409		RNLS	1:40321409
1	40321417	rs1140801971	RNLS	1:40321417
1	40564721	rs394356439	RNLS	1:40564721
1	41263053	rs782867241	MINPP1	1:41263053
1	41263152	rs782900208	MINPP1	1:41263152
1	41700367		ENSECAG00000006259	1:41700367
1	41701958	rs68600085	ENSECAG00000006259	1:41701958
1	41733670	rs396517381	ENSECAG00000006259	1:41733670
1	41757943		ENSECAG00000006259	1:41757943
1	41757944		ENSECAG00000006259	1:41757944
1	41775342		ENSECAG00000006259	1:41775342
1	41815518	rs1137286975	A1CF	1:41815518
1	42648296	rs1146329176	CSTF2T	1:42648296
1	42648362	rs1151319065	CSTF2T	1:42648362
1	43587086	rs1138152660	MBL2	1:43587086
1	43587143	rs1145893300	MBL2	1:43587143
1	43587222	rs1151277774	MBL2	1:43587222
1	43587228	rs1142175954	MBL2	1:43587228
1	43590370	rs1136708058	MBL2	1:43590370
1	44471524	rs1143043539	ENSECAG00000004759	1:44471524
1	44471556	rs1138538817	ENSECAG00000004759	1:44471556
1	44471916	rs1140565394	ENSECAG00000004759	1:44471916
1	44475487	rs1150429380	ENSECAG00000019573	1:44475487
1	44504844	rs1148725240	ENSECAG00000019573	1:44504844
1	44504963	rs1146993931	ENSECAG00000019573	1:44504963
1	44504964	rs1142092064	ENSECAG00000019573	1:44504964
1	44555106	rs1140115045	ENSECAG00000019573	1:44555106
1	44583162	rs1150358134	ENSECAG00000019573	1:44583162
1	44583174	rs1136278266	ENSECAG00000019573	1:44583174
1	44632057	rs1138126875	ENSECAG00000019573	1:44632057
1	44891163		ENSECAG00000004802	1:44891163
1	44891285	rs68483842	ENSECAG00000004802	1:44891285
1	45423925	rs1147225916	ENSECAG00000000995	1:45423925
1	45424244	rs1150310371	ENSECAG00000000995	1:45424244
1	46780768	rs1143997649	ZWINT	1:46780768
1	46780787	rs1147153231	ZWINT	1:46780787
1	46780820	rs1138619342	ZWINT	1:46780820
1	47366407	rs1144422927	ENSECAG00000007119	1:47366407
1	47367040	rs1137059602	ENSECAG00000007119	1:47367040
1	47367109	rs1147624403	ENSECAG00000007119	1:47367109
1	47367242	rs1144877580	ENSECAG00000007119	1:47367242
1	47367531	rs1152281374	ENSECAG00000007119	1:47367531
1	47367631	rs1149618653	ENSECAG00000007119	1:47367631
1	47367932	rs1148186011	ENSECAG00000007119	1:47367932
1	47368654	rs1141325997	ENSECAG00000007119	1:47368654
1	47368751	rs1146526174	ENSECAG00000007119	1:47368751
1	47368830	rs1138570922	ENSECAG00000007119	1:47368830
1	47368968	rs1152240708	ENSECAG00000007119	1:47368968
1	47368985	rs1139406086	ENSECAG00000007119	1:47368985
1	47369039	rs1138495407	ENSECAG00000007119	1:47369039
1	47369124	rs1145656271	ENSECAG00000007119	1:47369124
1	47369172	rs1136383857	ENSECAG00000007119	1:47369172
1	47369256	rs1146607072	ENSECAG00000007119	1:47369256
1	47369285	rs1142365646	ENSECAG00000007119	1:47369285
1	47369496	rs1148412468	ENSECAG00000007119	1:47369496
1	47369657	rs1144223976	ENSECAG00000007119	1:47369657
1	47369895	rs1145390104	ENSECAG00000007119	1:47369895
1	47370036	rs1151786119	ENSECAG00000007119	1:47370036
1	47370222	rs1136317732	ENSECAG00000007119	1:47370222
1	48266748	rs68567927	ENSECAG00000007551	1:48266748
1	48266921	rs1139884035	ENSECAG00000007551	1:48266921
1	48267210		ENSECAG00000007551	1:48267210
1	48547482	rs1139923612	ENSECAG00000013972	1:48547482
1	48547701	rs1151766833	ENSECAG00000013972	1:48547701
1	48547750	rs1140523250	ENSECAG00000013972	1:48547750
1	48551542	rs68569306	ENSECAG00000001061	1:48551542
1	48551552	rs1147361672	ENSECAG00000001061	1:48551552
1	48551607	rs68569307	ENSECAG00000001061	1:48551607
1	48551624	rs68569308	ENSECAG00000001061	1:48551624
1	48552256	rs1143044202	ENSECAG00000001061	1:48552256
1	48656343	rs1143595612	ENSECAG00000001095	1:48656343
1	48656464	rs397123473	ENSECAG00000001095	1:48656464
1	48656750	rs1143068018	ENSECAG00000001095	1:48656750
1	49133563	rs395959395	ENSECAG00000001148	1:49133563
1	49133612	rs397313876	ENSECAG00000001148	1:49133612
1	49133740	rs1138628323	ENSECAG00000001148	1:49133740
1	49265169	rs1146409812	FAM13C	1:49265169
1	49274568	rs1137969829	FAM13C	1:49274568
1	49274669	rs1140973692	FAM13C	1:49274669
1	49615300		ENSECAG00000000814	1:49615300
1	49615391		ENSECAG00000000814	1:49615391
1	49615494		ENSECAG00000000814	1:49615494
1	49615561		ENSECAG00000000814	1:49615561
1	49615595		ENSECAG00000000814	1:49615595
1	49615690		ENSECAG00000000814	1:49615690
1	49615744		ENSECAG00000000814	1:49615744
1	49615852		ENSECAG00000000814	1:49615852
1	49617634	rs1137574174	ENSECAG00000000814	1:49617634
1	49617717	rs1145859177	ENSECAG00000000814	1:49617717
1	49941746	rs1152112945	ENSECAG00000009700	1:49941746
1	50685966	rs1141855555	RHOBTB1	1:50685966
1	50686155	rs1151367256	RHOBTB1	1:50686155
1	50686323		RHOBTB1	1:50686323
1	51777304		ARID5B	1:51777304
1	51777856		ARID5B	1:51777856
1	51861144	rs1140683193	RTKN2	1:51861144
1	51888649	rs1143950905	RTKN2	1:51888649
1	52667593	rs782829784	NRBF2	1:52667593
1	52712647	rs782831894	JMJD1C	1:52712647
1	52712848	rs68579640	JMJD1C	1:52712848
1	52717181	rs782897126	JMJD1C	1:52717181
1	53105997	rs1145672885	REEP3	1:53105997
1	53584964	rs1140518980	ENSECAG00000001171	1:53584964
1	53585600	rs1136442838	ENSECAG00000001171	1:53585600
1	56702451	rs1146541438	DNAJC12	1:56702451
1	56702461	rs1150257391	DNAJC12	1:56702461
1	56720778	rs1146957726	DNAJC12	1:56720778
1	56992379	rs1145176363	MYPN	1:56992379
1	57037172	rs1148968578	MYPN	1:57037172
1	57106223	rs1150235514	PBLD	1:57106223
1	57112245	rs1136194902	PBLD	1:57112245
1	57198692	rs1136404411	RUFY2	1:57198692
1	57226886	rs1146856638	DNA2	1:57226886
1	57236045		DNA2	1:57236045
1	57257122	rs1137421038	DNA2	1:57257122
1	57258288	rs1149115168	DNA2	1:57258288
1	57364917	rs1146350504	ENSECAG00000015450	1:57364917
1	57602324		STOX1	1:57602324
1	57602504	rs396435583	STOX1	1:57602504
1	57604127		STOX1	1:57604127
1	57655344		DDX21	1:57655344
1	57782374	rs1141897427	ENSECAG00000008689	1:57782374
1	57782396	rs396929423	ENSECAG00000008689	1:57782396
1	57794560	rs1151725156	SRGN	1:57794560
1	57868948	rs1140438928	SUPV3L1	1:57868948
1	57912748	rs395112511	HKDC1	1:57912748
1	58510803	rs1140778297	COL13A1	1:58510803
1	58510824	rs1151379962	COL13A1	1:58510824
1	58660914	rs393991548	AIFM2	1:58660914
1	58662122	rs1148773130	AIFM2	1:58662122
1	58687041	rs394789188	TYSND1	1:58687041
1	58689645	rs1151867935	TYSND1	1:58689645
1	58689657	rs1137188441	TYSND1	1:58689657
1	58689843	rs395989971	TYSND1	1:58689843
1	58699570	rs1149750297	SAR1A	1:58699570
1	58795621	rs1143293832	NPFFR1	1:58795621
1	58795652		NPFFR1	1:58795652
1	58795792	rs396613729	NPFFR1	1:58795792
1	58795825	rs1140863900	NPFFR1	1:58795825
1	58795834	rs396522679	NPFFR1	1:58795834
1	58795868	rs395145074	NPFFR1	1:58795868
1	58802418		NPFFR1	1:58802418
1	58845149	rs394040402	LRRC20	1:58845149
1	58845150	rs395513522	LRRC20	1:58845150
1	59065189		PALD1	1:59065189
1	59065210	rs1139062939	PALD1	1:59065210
1	59067087		PALD1	1:59067087
1	59088941	rs1148090547	PALD1	1:59088941
1	59119220	rs1143359947	PRF1	1:59119220
1	59159145	rs1145222013	ADAMTS14	1:59159145
1	59227735	rs393943186	ADAMTS14	1:59227735
1	59227814	rs1149222743	ADAMTS14	1:59227814
1	59232642		ADAMTS14	1:59232642
1	59235530		ADAMTS14	1:59235530
1	59264665	rs394566292	TBATA	1:59264665
1	59265764	rs396319751	TBATA	1:59265764
1	59271733	rs68447374	TBATA	1:59271733
1	59272779	rs1150722413	TBATA	1:59272779
1	59274997	rs1142275583	TBATA	1:59274997
1	59274998	rs395746427	TBATA	1:59274998
1	59275049	rs1138487065	TBATA	1:59275049
1	59316530	rs397147655	SGPL1	1:59316530
1	59741310	rs1146843207	UNC5B	1:59741310
1	59746927	rs1144080223	UNC5B	1:59746927
1	59747536	rs68474348	UNC5B	1:59747536
1	59749817	rs397436016	UNC5B	1:59749817
1	59752563	rs394793536	UNC5B	1:59752563
1	60119822	rs1136428978	ENSECAG00000023411	1:60119822
1	60129296	rs396948904	ENSECAG00000023411	1:60129296
1	60133342	rs68664664	ENSECAG00000023411	1:60133342
1	60201909		ENSECAG00000023411	1:60201909
1	60208302	rs394835717	ENSECAG00000023411	1:60208302
1	60209682		ENSECAG00000023411	1:60209682
1	60220648		ENSECAG00000023411	1:60220648
1	60220712	rs68664694	ENSECAG00000023411	1:60220712
1	60221434	rs1152012162	ENSECAG00000023411	1:60221434
1	60225012	rs1137476917	ENSECAG00000023411	1:60225012
1	60227121	rs397137280	ENSECAG00000023411	1:60227121
1	60227567	rs1149205653	ENSECAG00000023411	1:60227567
1	60231892		ENSECAG00000023411	1:60231892
1	60231893	rs1144483397	ENSECAG00000023411	1:60231893
1	60240095	rs1145690651	PSAP	1:60240095
1	60368263	rs1147665371	CHST3	1:60368263
1	60419716	rs1143242149	SPOCK2	1:60419716
1	60504900	rs1148814155	ASCC1	1:60504900
1	60549371	rs782890876	ASCC1	1:60549371
1	60999101	rs1139511726	MCU	1:60999101
1	61384777	rs1140645153	NUDT13	1:61384777
1	61423098	rs1149704197	FAM149B1	1:61423098
1	61449819	rs395668770	FAM149B1	1:61449819
1	61759299	rs393725204	USP54	1:61759299
1	61856279	rs1143531119	SYNPO2L	1:61856279
1	61860312	rs1147429034	SYNPO2L	1:61860312
1	61877258	rs1140947558	SEC24C	1:61877258
1	61890180	rs396085795	CHCHD1	1:61890180
1	61894705		ZSWIM8	1:61894705
1	61894706		ZSWIM8	1:61894706
1	61894718	rs1140383306	ZSWIM8	1:61894718
1	61894724	rs395147417	ZSWIM8	1:61894724
1	61900296		ZSWIM8	1:61900296
1	61900320	rs68654613	ZSWIM8	1:61900320
1	61914050	rs1146703918	ENSECAG00000018379	1:61914050
1	62130910	rs1142453569	VCL	1:62130910
1	62165471	rs1148795955	AP3M1	1:62165471
1	62868786		ENSECAG00000002848	1:62868786
1	62930116	rs1142461229	KAT6B	1:62930116
1	62967447	rs1142332189	KAT6B	1:62967447
1	62982558	rs1138158449	DUPD1	1:62982558
1	63279689	rs396719210	ZNF503	1:63279689
1	63279743	rs394484208	ZNF503	1:63279743
1	63279914	rs397026101	ENSECAG00000010308	1:63279914
1	65656595		POLR3A	1:65656595
1	67113588	rs395857565	PLAC9	1:67113588
1	67113589	rs397499372	PLAC9	1:67113589
1	67149570	rs1149139052	TMEM254	1:67149570
1	67149583	rs1151729876	TMEM254	1:67149583
1	67734038	rs1139384215	AGT	1:67734038
1	67734088	rs396399348	AGT	1:67734088
1	68035389	rs1144495482	ENSECAG00000000147	1:68035389
1	68035424	rs1143685033	ENSECAG00000000147	1:68035424
1	68036622	rs1139828493	ENSECAG00000000147	1:68036622
1	68037310	rs1142873832	ENSECAG00000000147	1:68037310
1	68037414	rs1141737894	ENSECAG00000000147	1:68037414
1	68037684	rs1137043528	ENSECAG00000000147	1:68037684
1	68038591		ENSECAG00000000147	1:68038591
1	68038615	rs1140919529	ENSECAG00000000147	1:68038615
1	68038819	rs1152319114	ENSECAG00000000147	1:68038819
1	68783944	rs1147932275	URB2	1:68783944
1	68787024	rs1144972622	URB2	1:68787024
1	68787759	rs782901650	URB2	1:68787759
1	68788562	rs782843641	URB2	1:68788562
1	68789756		URB2	1:68789756
1	68789908	rs1144240749	URB2	1:68789908
1	68790014	rs1142282749	URB2	1:68790014
1	68791964	rs1141286137	URB2	1:68791964
1	68810179		TAF5L	1:68810179
1	68894925	rs1139795973	ABCB10	1:68894925
1	68905605	rs1145819299	NUP133	1:68905605
1	69746962	rs1140082269	ENSECAG00000016308	1:69746962
1	69768906	rs1137057621	ENSECAG00000003010	1:69768906
1	69877366		C10orf10	1:69877366
1	69877457	rs1149206116	C10orf10	1:69877457
1	69919288	rs1146451461	TMEM72	1:69919288
1	69919652	rs1137746629	TMEM72	1:69919652
1	69921301	rs1148403686	TMEM72	1:69921301
1	71121943	rs68496761	ZNF239	1:71121943
1	71181883	rs1145602960	ENSECAG00000024546	1:71181883
1	71182439	rs68496778	ENSECAG00000024546	1:71182439
1	71523518	rs1144072106	RASGEF1A	1:71523518
1	71622901	rs1142758252	RET	1:71622901
1	71626137	rs396039174	RET	1:71626137
1	71888492		BMS1	1:71888492
1	71889421	rs394329099	BMS1	1:71889421
1	71899319		BMS1	1:71899319
1	71968966	rs1141466831	ENSECAG00000008481	1:71968966
1	71968988	rs1144678943	ENSECAG00000008481	1:71968988
1	71969039	rs396786089	ENSECAG00000008481	1:71969039
1	72032610	rs68453044	ENSECAG00000008481	1:72032610
1	72032631	rs68453045	ENSECAG00000008481	1:72032631
1	72127142	rs1138788817	ZNF883	1:72127142
1	72173907	rs782911523	ZNF25	1:72173907
1	72174282	rs1139438216	ZNF25	1:72174282
1	72207710	rs1145989149	ENSECAG00000002877	1:72207710
1	72207931	rs1143387650	ENSECAG00000002877	1:72207931
1	72207949	rs1146667317	ENSECAG00000002877	1:72207949
1	72208216	rs1136041065	ENSECAG00000002877	1:72208216
1	72208378	rs1136615386	ENSECAG00000002877	1:72208378
1	72211370	rs1144420198	ENSECAG00000002877	1:72211370
1	72211605	rs1138174505	ENSECAG00000002877	1:72211605
1	72229950	rs1145202516	ENSECAG00000002877	1:72229950
1	72230321	rs1145276476	ENSECAG00000002877	1:72230321
1	72230387	rs1152184110	ENSECAG00000002877	1:72230387
1	72230390	rs1139453399	ENSECAG00000002877	1:72230390
1	72230460	rs394260274	ENSECAG00000002877	1:72230460
1	72230566	rs1145349758	ENSECAG00000002877	1:72230566
1	72230583	rs1150240932	ENSECAG00000002877	1:72230583
1	72230585	rs1135862196	ENSECAG00000002877	1:72230585
1	72231035	rs68509039	ENSECAG00000002877	1:72231035
1	72231090	rs1140714988	ENSECAG00000002877	1:72231090
1	72231151	rs1143552862	ENSECAG00000002877	1:72231151
1	72231232	rs394063811	ENSECAG00000002877	1:72231232
1	72231358	rs1143887171	ENSECAG00000002877	1:72231358
1	72231408	rs1140097200	ENSECAG00000002877	1:72231408
1	72231476	rs1139492856	ENSECAG00000002877	1:72231476
1	72231496	rs1150197262	ENSECAG00000002877	1:72231496
1	72231522	rs1136246025	ENSECAG00000002877	1:72231522
1	72231587	rs1136788490	ENSECAG00000002877	1:72231587
1	72231731	rs1146918562	ENSECAG00000002877	1:72231731
1	72231771	rs1142799677	ENSECAG00000002877	1:72231771
1	72231837	rs1146001147	ENSECAG00000002877	1:72231837
1	72232147	rs1151952314	ENSECAG00000002877	1:72232147
1	72232154	rs1136135126	ENSECAG00000002877	1:72232154
1	72320478	rs1144418014	ENSECAG00000014705	1:72320478
1	72327165	rs782821658	ENSECAG00000014705	1:72327165
1	72327631	rs1147550059	ENSECAG00000014705	1:72327631
1	72327652	rs1151892614	ENSECAG00000014705	1:72327652
1	72327807	rs68509067	ENSECAG00000014705	1:72327807
1	72327914	rs1148796339	ENSECAG00000014705	1:72327914
1	72383807	rs1140749216	ENSECAG00000010279	1:72383807
1	72508009	rs394604797	CHRM3	1:72508009
1	73212649	rs1149804220	ENSECAG00000003301	1:73212649
1	73213124		ENSECAG00000003301	1:73213124
Contig87796	199168		ENSECAG00000010676	Contig87796:199168
1	74827080	rs1138155252	ZP4	1:74827080
1	74827170	rs1138891061	ZP4	1:74827170
1	74829822	rs395327912	ZP4	1:74829822
1	74833937	rs1147786000	ZP4	1:74833937
1	75061241	rs395680839	RYR2	1:75061241
1	75074026	rs1138253107	RYR2	1:75074026
1	75083470	rs68556362	RYR2	1:75083470
1	75696222	rs394651854	MTR	1:75696222
1	75735739	rs396847575	MTR	1:75735739
1	75735748	rs393949065	MTR	1:75735748
1	75735790	rs395696514	MTR	1:75735790
1	75957968	rs1138784629	HEATR1	1:75957968
1	75958635	rs1141011642	HEATR1	1:75958635
1	75964352	rs1150202143	HEATR1	1:75964352
1	75972493	rs396943577	HEATR1	1:75972493
1	75975734	rs782884335	HEATR1	1:75975734
1	75986448	rs1142184267	HEATR1	1:75986448
1	76000375	rs68476790	HEATR1	1:76000375
1	76002751	rs1144435286	HEATR1	1:76002751
1	76003891	rs1136728140	HEATR1	1:76003891
1	76094597	rs1137991301	EDARADD	1:76094597
1	76283255	rs1143098235	GPR137B	1:76283255
1	76316991	rs396853101	GPR137B	1:76316991
1	76317006	rs394169644	GPR137B	1:76317006
1	76362547		ENSECAG00000015323	1:76362547
1	76362586		ENSECAG00000015323	1:76362586
1	76362835		ENSECAG00000015323	1:76362835
1	76407669	rs1149391973	NID1	1:76407669
1	76452355	rs394402493	NID1	1:76452355
1	76589582	rs1140326442	LYST	1:76589582
1	76593169	rs1145703569	LYST	1:76593169
1	76593341	rs394520771	LYST	1:76593341
1	76609619	rs1137462792	LYST	1:76609619
1	76614022	rs782842586	LYST	1:76614022
1	76617516	rs1148159246	LYST	1:76617516
1	76634334	rs1150413969	LYST	1:76634334
1	76655477	rs1149377113	LYST	1:76655477
1	76719516	rs1147177249	LYST	1:76719516
1	77125599	rs1146248685	ARID4B	1:77125599
1	77147395	rs1147523529	RBM34	1:77147395
1	77147439	rs396194805	RBM34	1:77147439
1	77159329	rs782849352	RBM34	1:77159329
1	77755309	rs782853296	TARBP1	1:77755309
1	77804282	rs1149295750	TARBP1	1:77804282
1	78678604	rs393784272	ENSECAG00000009443	1:78678604
1	78678617	rs782845859	ENSECAG00000009443	1:78678617
1	78678711		ENSECAG00000009443	1:78678711
1	78679039	rs1136624328	ENSECAG00000009443	1:78679039
1	78682988		ENSECAG00000009443	1:78682988
1	78787404	rs1136322296	ENSECAG00000009930	1:78787404
1	78787539	rs1146418205	ENSECAG00000009930	1:78787539
1	78788213	rs395721958	ENSECAG00000009930	1:78788213
1	78788268	rs1144896326	ENSECAG00000009930	1:78788268
1	78795915	rs1145923643	ENSECAG00000009930	1:78795915
1	78796006	rs1141698481	ENSECAG00000009930	1:78796006
1	78796075	rs1152187527	ENSECAG00000009930	1:78796075
1	78796090		ENSECAG00000009930	1:78796090
1	78796623	rs1142774750	ENSECAG00000009930	1:78796623
1	78796710	rs1138444246	ENSECAG00000009930	1:78796710
1	78796797	rs1145999544	ENSECAG00000009930	1:78796797
1	78796891	rs396125943	ENSECAG00000009930	1:78796891
1	78802737	rs1138213226	ENSECAG00000009930	1:78802737
1	78802761	rs68511241	ENSECAG00000009930	1:78802761
1	78804637	rs395691196	ENSECAG00000009930	1:78804637
1	78879620	rs395852063	ENSECAG00000009930	1:78879620
1	79014986	rs397014092	ENSECAG00000014378	1:79014986
1	79029915	rs1140470441	ENSECAG00000014378	1:79029915
Contig85719	235	rs394717145	ENSECAG00000014378	Contig85719:235
1	79040779	rs395225315	ENSECAG00000014378	1:79040779
1	79043615	rs1149060511	ENSECAG00000014378	1:79043615
1	79043632	rs68513932	ENSECAG00000014378	1:79043632
1	79049793	rs68513943	NTPCR	1:79049793
1	79257230	rs394859814	MAP10	1:79257230
1	79257390	rs782892321	MAP10	1:79257390
1	79258373	rs68515502	MAP10	1:79258373
1	79258566	rs396409727	MAP10	1:79258566
1	79258665		MAP10	1:79258665
1	79258676	rs397161340	MAP10	1:79258676
1	79258692	rs395119299	MAP10	1:79258692
1	79536103	rs782882787	SIPA1L2	1:79536103
1	79536218		SIPA1L2	1:79536218
1	79603010		SIPA1L2	1:79603010
1	79727203	rs1144798324	ENSECAG00000020671	1:79727203
1	79727234	rs1138583411	ENSECAG00000020671	1:79727234
1	79727397		ENSECAG00000020671	1:79727397
1	79728981	rs1145251046	ENSECAG00000020671	1:79728981
1	79729522	rs1151707640	ENSECAG00000020671	1:79729522
1	79729771	rs1136608050	ENSECAG00000020671	1:79729771
1	79730096	rs1145199717	ENSECAG00000020671	1:79730096
1	79730298	rs1138019044	ENSECAG00000020671	1:79730298
1	79731237	rs1152274204	ENSECAG00000003321	1:79731237
1	79731657	rs1150942150	ENSECAG00000003321	1:79731657
1	79731792	rs1146172891	ENSECAG00000003321	1:79731792
1	80175723	rs1146181079	DISC1	1:80175723
1	80234950	rs394652204	DISC1	1:80234950
1	80235528	rs68528956	DISC1	1:80235528
1	80551914	rs396306846	EXOC8	1:80551914
1	80552959	rs68530487	EXOC8	1:80552959
1	80581118	rs1142000899	GNPAT	1:80581118
1	80610661	rs1145899500	C1orf131	1:80610661
1	80620713		C1orf131	1:80620713
1	80622774	rs394265214	C1orf131	1:80622774
1	80678785	rs395526819	TRIM67	1:80678785
1	80812060	rs394129418	ARV1	1:80812060
1	80813066	rs1140537915	ARV1	1:80813066
1	80824505	rs1147099431	ARV1	1:80824505
1	80847897	rs1146810217	ENSECAG00000003429	1:80847897
1	80925342	rs394376898	C1orf198	1:80925342
1	80925353	rs396443577	C1orf198	1:80925353
1	80925366	rs396674531	C1orf198	1:80925366
1	81010585	rs396807636	CAPN9	1:81010585
1	81085440		ENSECAG00000003449	1:81085440
1	81085686	rs1139039169	ENSECAG00000003449	1:81085686
1	81101395	rs1148201918	ENSECAG00000003762	1:81101395
1	81101417	rs68454004	ENSECAG00000003762	1:81101417
1	81101459		ENSECAG00000003762	1:81101459
1	81101647	rs68454005	ENSECAG00000003762	1:81101647
1	81101754	rs1143213659	ENSECAG00000003762	1:81101754
1	81101805	rs393958196	ENSECAG00000003762	1:81101805
1	81102072	rs395402791	ENSECAG00000003762	1:81102072
1	81102130	rs68454006	ENSECAG00000003762	1:81102130
1	81125678	rs1150986553	ENSECAG00000003875	1:81125678
1	81125695	rs394820041	ENSECAG00000003875	1:81125695
1	81125744		ENSECAG00000003875	1:81125744
1	81125863	rs1147000732	ENSECAG00000003875	1:81125863
1	81125951	rs395834081	ENSECAG00000003875	1:81125951
1	81125996	rs1144649098	ENSECAG00000003875	1:81125996
1	81134990	rs1148267386	ENSECAG00000003937	1:81134990
1	81135351	rs1148559390	ENSECAG00000003937	1:81135351
1	81179947	rs1140572323	ENSECAG00000011081	1:81179947
1	81180090	rs1137065401	ENSECAG00000011081	1:81180090
1	81180445	rs1150185612	ENSECAG00000011081	1:81180445
1	81180574	rs1149300423	ENSECAG00000011081	1:81180574
1	81503059	rs1152191574	ENSECAG00000009703	1:81503059
1	81536458	rs782850735	ENSECAG00000011080	1:81536458
1	81536742	rs68523669	ENSECAG00000011080	1:81536742
1	81539196	rs1135970606	ENSECAG00000011080	1:81539196
1	81552232	rs1136110811	ENSECAG00000011080	1:81552232
1	81552366	rs68523673	ENSECAG00000011080	1:81552366
1	81563161	rs1146713562	ENSECAG00000011080	1:81563161
1	81564712	rs1149651820	ENSECAG00000011080	1:81564712
1	81566089	rs1141951758	ENSECAG00000011080	1:81566089
1	81652124	rs1149609856	MSMB	1:81652124
1	81712194	rs1150018640	ENSECAG00000015850	1:81712194
1	81722241	rs1142580565	PARG	1:81722241
1	81722359	rs395588460	PARG	1:81722359
1	81807352	rs396500404	PARG	1:81807352
1	81871184	rs1145142973	OGDHL	1:81871184
1	81871202	rs1144037218	OGDHL	1:81871202
1	81871213	rs395047911	OGDHL	1:81871213
1	81952233	rs1136112865	CHAT	1:81952233
1	81983099	rs1141547577	CHAT	1:81983099
1	81989320	rs1139197587	CHAT	1:81989320
1	82063902		ERCC6	1:82063902
1	82063993	rs1147134041	ERCC6	1:82063993
1	82063998		ERCC6	1:82063998
1	82088447		ERCC6	1:82088447
1	82124707	rs68528111	ERCC6	1:82124707
1	82128782	rs68528114	ERCC6	1:82128782
1	82128923	rs1148448794	ERCC6	1:82128923
1	82128927	rs393705807	ERCC6	1:82128927
1	82195048	rs1144283897	DRGX	1:82195048
1	82247184	rs1145541579	ENSECAG00000004069	1:82247184
1	82247394	rs1152097127	ENSECAG00000004069	1:82247394
1	82247780	rs1151212863	ENSECAG00000004069	1:82247780
1	82420399	rs1143395461	FAM170B	1:82420399
1	82421867	rs1145547381	FAM170B	1:82421867
1	82422571	rs1148272217	FAM170B	1:82422571
1	82477788	rs1151011439	VSTM4	1:82477788
1	82628233	rs1140146457	LRRC18	1:82628233
1	82628491	rs1152044153	LRRC18	1:82628491
1	82665616	rs1141192002	ENSECAG00000001649	1:82665616
1	82708825	rs1142840992	ENSECAG00000001649	1:82708825
1	82710397	rs1140487746	ENSECAG00000001649	1:82710397
1	82710418	rs1151742937	ENSECAG00000001649	1:82710418
1	82715504	rs1144235005	ENSECAG00000001649	1:82715504
1	82717714	rs1146105397	ENSECAG00000001649	1:82717714
1	82717831		ENSECAG00000001649	1:82717831
1	82741435	rs395106319	ENSECAG00000001649	1:82741435
1	82741454	rs1146698568	ENSECAG00000001649	1:82741454
1	83063353		ARHGAP22	1:83063353
1	83063368	rs395646154	ARHGAP22	1:83063368
1	83063512	rs396367000	ARHGAP22	1:83063512
1	83242047	rs1146845347	ENSECAG00000021638	1:83242047
1	83251021	rs395823767	ENSECAG00000021638	1:83251021
1	83260064	rs1143380859	ENSECAG00000021638	1:83260064
1	83273639	rs1138583095	ENSECAG00000021638	1:83273639
1	83286080	rs1140283716	ENSECAG00000021638	1:83286080
1	83286122	rs394467802	ENSECAG00000021638	1:83286122
1	83300753	rs1138546000	ENSECAG00000021638	1:83300753
1	83312876	rs1136368543	ENSECAG00000021638	1:83312876
1	83312990	rs1149127148	ENSECAG00000021638	1:83312990
1	83313041		ENSECAG00000021638	1:83313041
1	83313096	rs395166763	ENSECAG00000021638	1:83313096
1	83318599	rs395155184	ENSECAG00000021638	1:83318599
1	83439313	rs68577302	ENSECAG00000007449	1:83439313
1	83741582	rs1142582915	GDF2	1:83741582
1	83744530	rs396131111	GDF2	1:83744530
1	83744671	rs397236004	GDF2	1:83744671
1	83744678	rs395198323	GDF2	1:83744678
1	83745041	rs1144666144	GDF2	1:83745041
1	83767528	rs396048908	RBP3	1:83767528
1	83768071	rs393767270	RBP3	1:83768071
1	83768396	rs396608954	RBP3	1:83768396
1	83769593	rs394184590	RBP3	1:83769593
1	83979103		ENSECAG00000017380	1:83979103
1	84085306	rs395501069	ENSECAG00000004222	1:84085306
1	84170262	rs1145149425	GPRIN2	1:84170262
1	84208898	rs1142004303	ENSECAG00000022004	1:84208898
1	84210131		ENSECAG00000022004	1:84210131
1	84210149	rs1137262292	ENSECAG00000022004	1:84210149
1	84230692	rs1140048804	FAM35A	1:84230692
1	84233862	rs1144695752	ENSECAG00000004413	1:84233862
1	84233903	rs1150892916	ENSECAG00000004413	1:84233903
1	84246085	rs1146831297	FAM35A	1:84246085
1	84246231	rs1145562962	FAM35A	1:84246231
1	84265237	rs1137658470	FAM35A	1:84265237
1	84265999	rs1149198844	FAM35A	1:84265999
1	84289878		WAPL	1:84289878
1	84405770		MMRN2	1:84405770
1	84407367	rs1149219680	MMRN2	1:84407367
1	84410698		MMRN2	1:84410698
1	84410869	rs396287988	MMRN2	1:84410869
1	84589937	rs1143119664	LDB3	1:84589937
1	84591668		LDB3	1:84591668
1	84633452	rs68568588	WAPL	1:84633452
1	84633470	rs1143725265	WAPL	1:84633470
1	84642281		OPN4	1:84642281
1	84645015	rs394254816	OPN4	1:84645015
1	84649158	rs396099785	OPN4	1:84649158
1	84761243	rs396252262	WAPL	1:84761243
1	84800089	rs396200225	WAPL	1:84800089
1	85297465	rs1138825068	GRID1	1:85297465
1	86493621		CCSER2	1:86493621
1	86493879	rs782875421	CCSER2	1:86493879
1	86590808	rs393888902	RGR	1:86590808
1	86590817	rs1151631812	RGR	1:86590817
1	86594718	rs394309592	LRIT1	1:86594718
1	86595585	rs1138787156	LRIT1	1:86595585
1	86597079	rs395221523	LRIT1	1:86597079
1	86597117	rs1136791451	LRIT1	1:86597117
1	86597159	rs1150374946	LRIT1	1:86597159
1	86602995	rs394711823	LRIT1	1:86602995
1	86603032	rs396026669	LRIT1	1:86603032
1	86603063	rs395535200	LRIT1	1:86603063
1	86603123	rs1140663467	LRIT1	1:86603123
1	86603447	rs396774014	LRIT1	1:86603447
1	86603695	rs1138457630	LRIT1	1:86603695
1	86610445	rs397308814	LRIT2	1:86610445
1	86612802		LRIT2	1:86612802
1	86613141	rs1136087058	LRIT2	1:86613141
1	86620318	rs1140296079	CDHR1	1:86620318
1	86620365	rs1146784767	CDHR1	1:86620365
1	86620542	rs1142092401	CDHR1	1:86620542
1	86621320	rs396994058	CDHR1	1:86621320
1	86628596	rs1139158545	CDHR1	1:86628596
1	86631388	rs395863935	CDHR1	1:86631388
1	86631513	rs1136021784	CDHR1	1:86631513
1	86631851		CDHR1	1:86631851
1	86636800	rs1138210311	CDHR1	1:86636800
1	86637770	rs1138723399	CDHR1	1:86637770
1	89442858	rs1141503175	SH2D4B	1:89442858
1	89442868	rs397474177	SH2D4B	1:89442868
1	89445070	rs395901476	SH2D4B	1:89445070
1	89485906	rs1152283193	SH2D4B	1:89485906
1	89510190	rs1137058908	SH2D4B	1:89510190
1	89668278	rs394060572	DYDC2	1:89668278
1	89671346	rs395716352	DYDC2	1:89671346
1	89782614	rs68631346	SFTPA1	1:89782614
1	89791045	rs1135871432	ENSECAG00000023001	1:89791045
1	89791058		ENSECAG00000023001	1:89791058
1	89793520	rs1148900002	ENSECAG00000023001	1:89793520
1	89793578	rs1136741115	ENSECAG00000023001	1:89793578
1	89809411	rs1149695495	SFTPD	1:89809411
1	89940488	rs396903151	ENSECAG00000014226	1:89940488
1	90053775	rs394700670	EFL1	1:90053775
1	90073103		EFL1	1:90073103
1	90084870	rs397032682	EFL1	1:90084870
1	90142486	rs1138915085	EFL1	1:90142486
1	90144117		EFL1	1:90144117
1	90149953	rs395389822	EFL1	1:90149953
1	90242456	rs1138616206	MEX3B	1:90242456
1	90391261	rs1145509356	ENSECAG00000003819	1:90391261
1	90769957		ENSECAG00000015454	1:90769957
1	90773663	rs1137561048	ENSECAG00000015454	1:90773663
1	90783817	rs1140512318	ENSECAG00000015454	1:90783817
1	90820543	rs1145119091	IL16	1:90820543
1	90827850	rs1145089084	IL16	1:90827850
1	90828232		IL16	1:90828232
1	90828387	rs395118750	IL16	1:90828387
1	90831145	rs1149570457	IL16	1:90831145
1	90846476	rs1148471480	IL16	1:90846476
1	90846575	rs1151274200	IL16	1:90846575
1	90852387	rs393833304	IL16	1:90852387
1	90852426	rs394738645	IL16	1:90852426
1	90857006	rs1136466038	IL16	1:90857006
1	90857037	rs1147476996	IL16	1:90857037
1	90896749	rs1139017630	IL16	1:90896749
1	91072385	rs68636834	MESDC2	1:91072385
1	91097048	rs394939322	CEMIP	1:91097048
1	91098089	rs394874778	CEMIP	1:91098089
1	91103017	rs1148379575	CEMIP	1:91103017
1	91106785	rs397107727	CEMIP	1:91106785
1	91149865		CEMIP	1:91149865
1	91391343	rs1140484410	ARNT2	1:91391343
1	91394254	rs394720435	ARNT2	1:91394254
1	91434336	rs394326822	ARNT2	1:91434336
1	91642907	rs1136108892	OR4S2	1:91642907
1	91643009	rs1146276922	OR4S2	1:91643009
1	91708483	rs395518484	ENSECAG00000008087	1:91708483
1	91808736	rs1144926013	ENSECAG00000010184	1:91808736
1	91833071		ENSECAG00000010184	1:91833071
1	91833243	rs395645210	ENSECAG00000010184	1:91833243
1	92339756	rs397142109	BNC1	1:92339756
1	92339864	rs782837137	BNC1	1:92339864
1	92340176	rs1146763378	BNC1	1:92340176
1	92479093	rs1146760322	TM6SF1	1:92479093
1	92707884	rs1140049811	WHAMM	1:92707884
1	92710802		WHAMM	1:92710802
1	92710843	rs393756678	WHAMM	1:92710843
1	92710895	rs1150173213	WHAMM	1:92710895
1	92710933	rs1136239060	WHAMM	1:92710933
1	92748591	rs397362839	FSD2	1:92748591
1	92762396	rs394741213	FSD2	1:92762396
1	92762499	rs1144037539	FSD2	1:92762499
1	92772173	rs1142047611	FSD2	1:92772173
1	92818249	rs1144039008	AP3B2	1:92818249
1	92823470	rs1150686769	AP3B2	1:92823470
1	92835881	rs1143727633	AP3B2	1:92835881
1	93164689	rs396179081	SLC28A1	1:93164689
1	93191274	rs1148448213	SLC28A1	1:93191274
1	93192249		SLC28A1	1:93192249
1	93216769	rs396543131	ALPK3	1:93216769
1	93217064	rs1135903955	ALPK3	1:93217064
1	93217340	rs394311876	ALPK3	1:93217340
1	93217535	rs1147823204	ALPK3	1:93217535
1	93217781	rs1139651742	ALPK3	1:93217781
1	93231951	rs396684194	ALPK3	1:93231951
1	93232666	rs395345531	ALPK3	1:93232666
1	93265906	rs396251450	ZNF592	1:93265906
1	93266074	rs394072185	ZNF592	1:93266074
1	93267773	rs1145679070	ZNF592	1:93267773
1	93392789		WDR73	1:93392789
1	93401058	rs396462061	WDR73	1:93401058
1	93402892	rs394106768	WDR73	1:93402892
1	93412216	rs1151997082	ENSECAG00000012271	1:93412216
1	93412226	rs1136004748	ENSECAG00000012271	1:93412226
1	93412554	rs1152234061	ENSECAG00000012271	1:93412554
1	93414430	rs1144328626	ENSECAG00000012271	1:93414430
1	93415129	rs1143504201	ENSECAG00000012271	1:93415129
1	93416118	rs1144201017	ENSECAG00000012271	1:93416118
1	93476981	rs1150869635	ZNF774	1:93476981
1	93477020	rs1143004041	ZNF774	1:93477020
1	93528262		IQGAP1	1:93528262
1	93686541	rs1152266709	CRTC3	1:93686541
1	93691483	rs1143307873	CRTC3	1:93691483
1	93700607	rs1151250822	CRTC3	1:93700607
1	93799806	rs1140488641	BLM	1:93799806
1	93839031	rs1138044129	BLM	1:93839031
1	93846223	rs1142590488	BLM	1:93846223
1	93907634	rs393750091	FES	1:93907634
1	93907649	rs395217966	FES	1:93907649
1	93907651	rs396593467	FES	1:93907651
1	93908803	rs1149933853	FES	1:93908803
1	93926269	rs393836437	MAN2A2	1:93926269
1	93951778	rs394916594	UNC45A	1:93951778
1	93957124	rs395214670	UNC45A	1:93957124
1	93959511	rs396336737	UNC45A	1:93959511
1	93964009	rs395549139	UNC45A	1:93964009
1	94045669	rs1150680724	NGRN	1:94045669
1	94049556	rs394801734	NGRN	1:94049556
1	94052959	rs396200725	ENSECAG00000013527	1:94052959
1	94057344	rs1144605507	ENSECAG00000013527	1:94057344
1	94063574	rs1139254434	GDPGP1	1:94063574
1	94064562	rs395934866	GDPGP1	1:94064562
1	94071878	rs1137799651	CIB1	1:94071878
1	94081080		SEMA4B	1:94081080
1	94083769	rs395446537	SEMA4B	1:94083769
1	94161031	rs1136327744	IDH2	1:94161031
1	94161053	rs1148741926	IDH2	1:94161053
1	94187064		ZNF710	1:94187064
1	94323123	rs1140308606	ENSECAG00000023388	1:94323123
1	94496107		ANPEP	1:94496107
1	94500934	rs395056278	ANPEP	1:94500934
1	94406714	rs1138564915	ANPEP	1:94406714
1	94407916	rs394476458	ANPEP	1:94407916
1	94407989	rs1143138338	ANPEP	1:94407989
1	94409452	rs68485011	ANPEP	1:94409452
1	94409818	rs68485024	ANPEP	1:94409818
1	94507412	rs396517526	ANPEP	1:94507412
1	94508067	rs68485061	ANPEP	1:94508067
1	94508841	rs395643564	ANPEP	1:94508841
1	94509768	rs396090310	ANPEP	1:94509768
1	94509824	rs397437226	ANPEP	1:94509824
1	94509865	rs394883901	ANPEP	1:94509865
1	94510122	rs394688080	ANPEP	1:94510122
1	94510218	rs394466595	ANPEP	1:94510218
1	94576853		WDR93	1:94576853
1	94581831		WDR93	1:94581831
1	94636516	rs1151705130	PLIN1	1:94636516
1	94636572	rs397479732	PLIN1	1:94636572
1	94636649	rs394601647	PLIN1	1:94636649
1	94637139	rs1149793155	PLIN1	1:94637139
1	94637215	rs397245291	PLIN1	1:94637215
1	94638546	rs1144735732	PLIN1	1:94638546
1	94651798		ENSECAG00000019184	1:94651798
1	94657389		ENSECAG00000019462	1:94657389
1	94662747	rs68486580	ENSECAG00000019462	1:94662747
1	94665916	rs1149896413	TICRR	1:94665916
1	94666537	rs1136895157	TICRR	1:94666537
1	94667544	rs68486583	TICRR	1:94667544
1	94667585	rs1140968537	TICRR	1:94667585
1	94667820		TICRR	1:94667820
1	94668019	rs1141404621	TICRR	1:94668019
1	94668324	rs68486585	TICRR	1:94668324
1	94684291		TICRR	1:94684291
1	94686070		TICRR	1:94686070
1	94695439	rs1147791004	TICRR	1:94695439
1	94699014	rs1152095055	TICRR	1:94699014
1	94699039	rs1142333198	TICRR	1:94699039
1	94917237	rs1150909418	POLG	1:94917237
1	94919656	rs68487937	POLG	1:94919656
1	94928304	rs1147705992	FANCI	1:94928304
1	94935237	rs1138807340	FANCI	1:94935237
1	94948008	rs68487951	FANCI	1:94948008
1	95224704	rs1148825554	MFGE8	1:95224704
1	95232788	rs1136717430	MFGE8	1:95232788
1	95233978	rs1146209682	MFGE8	1:95233978
1	95270484	rs68461199	ACAN	1:95270484
1	95271115	rs397498368	ACAN	1:95271115
1	95271452	rs1136859719	ACAN	1:95271452
1	95271569	rs394650748	ACAN	1:95271569
1	95272282	rs395760455	ACAN	1:95272282
1	95272449	rs1143637060	ACAN	1:95272449
1	95274681	rs1150177928	ACAN	1:95274681
1	95274878	rs394162401	ACAN	1:95274878
1	95278038		ACAN	1:95278038
1	95284467	rs393751006	ACAN	1:95284467
1	95284551	rs68461203	ACAN	1:95284551
1	95293801	rs1151635528	ACAN	1:95293801
1	95472470	rs395150103	AEN	1:95472470
1	95596784	rs394954003	MRPS11	1:95596784
1	95597409	rs393841195	MRPL46	1:95597409
1	95621385	rs1143044059	MRPL46	1:95621385
1	97150142	rs397318474	ENSECAG00000004989	1:97150142
1	97150648	rs1143252738	ENSECAG00000004989	1:97150648
1	97262403		ENSECAG00000007303	1:97262403
1	97597778	rs68502157	ENSECAG00000007303	1:97597778
1	97597794		ENSECAG00000007303	1:97597794
1	97704239	rs1136575935	ENSECAG00000005007	1:97704239
1	97704247	rs1149594028	ENSECAG00000005007	1:97704247
1	97704346	rs1147957199	ENSECAG00000005007	1:97704346
1	98008570	rs1141590689	AKAP13	1:98008570
1	98012753	rs393881670	AKAP13	1:98012753
1	98024854	rs68494106	AKAP13	1:98024854
1	98043813	rs1141156696	AKAP13	1:98043813
1	98043815	rs394618219	AKAP13	1:98043815
1	98043860	rs1137978351	AKAP13	1:98043860
1	98045972	rs394335609	AKAP13	1:98045972
1	98059087	rs396516467	AKAP13	1:98059087
1	98081538	rs1138333450	AKAP13	1:98081538
1	98128756	rs395593449	AKAP13	1:98128756
1	98132858	rs68494158	AKAP13	1:98132858
1	98133090	rs782889169	AKAP13	1:98133090
1	98200524	rs397406944	ENSECAG00000014966	1:98200524
Contig38186	84385	rs395697071	ENSECAG00000013385	Contig38186:84385
Contig38186	84681	rs1138527079	ENSECAG00000013385	Contig38186:84681
Contig38186	84734	rs68499923	ENSECAG00000013385	Contig38186:84734
Contig38186	84842	rs1151964663	ENSECAG00000013385	Contig38186:84842
Contig38186	84851	rs68499924	ENSECAG00000013385	Contig38186:84851
Contig38186	85304	rs1142325709	ENSECAG00000013385	Contig38186:85304
1	100101742	rs397066552	RGMA	1:100101742
1	101159144	rs1144401133	MCTP2	1:101159144
1	101170036		MCTP2	1:101170036
1	102606643		ENSECAG00000006292	1:102606643
1	103451592	rs1149238349	ENSECAG00000008657	1:103451592
1	103454835	rs1142397422	ENSECAG00000008657	1:103454835
1	103454837	rs1145516024	ENSECAG00000008657	1:103454837
1	103454946	rs1143945321	ENSECAG00000008657	1:103454946
1	103454959	rs395374445	ENSECAG00000008657	1:103454959
1	104160398	rs1137016426	ENSECAG00000005088	1:104160398
1	104483915	rs1147527803	ARRDC4	1:104483915
1	104596801	rs1147641866	ENSECAG00000005149	1:104596801
1	105013986	rs1145929448	PGPEP1L	1:105013986
1	105478140	rs1140796651	SYNM	1:105478140
1	105478196	rs1151720702	SYNM	1:105478196
1	105478443	rs1149999195	SYNM	1:105478443
1	105478852	rs1147908176	SYNM	1:105478852
1	105478901		SYNM	1:105478901
1	105479429	rs395736115	SYNM	1:105479429
1	105480129	rs1139056043	SYNM	1:105480129
1	105481530	rs1137503598	SYNM	1:105481530
1	105503749	rs1146922864	TTC23	1:105503749
1	105517889	rs1141678948	TTC23	1:105517889
1	105535673	rs1137499624	TTC23	1:105535673
1	105552794		TTC23	1:105552794
1	105563796	rs782896251	TTC23	1:105563796
1	105718758	rs394764957	LRRC28	1:105718758
1	105718805	rs395754371	LRRC28	1:105718805
1	106483576	rs395025730	ADAMTS17	1:106483576
1	106483580	rs396679357	ADAMTS17	1:106483580
1	106600235	rs1139818976	CERS3	1:106600235
1	106670777	rs782841971	LINS1	1:106670777
1	106670968	rs782874611	LINS1	1:106670968
1	106671183	rs782844336	LINS1	1:106671183
1	106673329	rs1149414319	LINS1	1:106673329
1	106674647	rs1151979877	LINS1	1:106674647
1	106675660	rs1150498236	LINS1	1:106675660
1	106676962	rs1138715771	LINS1	1:106676962
1	106724293	rs393770352	ASB7	1:106724293
1	107040132	rs396746232	LRRK1	1:107040132
1	107086016	rs395804919	LRRK1	1:107086016
1	107097532	rs1140941304	LRRK1	1:107097532
1	107119345	rs782898671	LRRK1	1:107119345
1	107213748		CHSY1	1:107213748
1	107403555	rs1140897966	PCSK6	1:107403555
1	107413729	rs393894630	PCSK6	1:107413729
1	107682111	rs394473598	TM2D3	1:107682111
1	107684590	rs396287584	TM2D3	1:107684590
1	108112916	rs782895528	TJP1	1:108112916
1	108528575	rs1151186990	NSMCE3	1:108528575
1	108528590	rs1136381338	NSMCE3	1:108528590
1	108528596	rs1146497356	NSMCE3	1:108528596
1	108528613	rs1147422217	NSMCE3	1:108528613
1	108529166	rs396261099	NSMCE3	1:108529166
1	108655189		FAM189A1	1:108655189
1	108730940	rs1147163745	APBA2	1:108730940
1	108929265	rs1142458070	ENSECAG00000001388	1:108929265
1	108929328	rs397444882	ENSECAG00000001388	1:108929328
1	108929412	rs1140858895	ENSECAG00000001388	1:108929412
1	108929739	rs1142824412	ENSECAG00000001388	1:108929739
1	108929837	rs1149883650	ENSECAG00000001388	1:108929837
1	108930265	rs1150879776	ENSECAG00000001388	1:108930265
1	108930328	rs1135986220	ENSECAG00000001388	1:108930328
1	108930357	rs395721262	ENSECAG00000001388	1:108930357
1	108930383	rs1142383714	ENSECAG00000001388	1:108930383
1	108930573	rs1143736702	ENSECAG00000001388	1:108930573
1	108930825	rs1142739909	ENSECAG00000001388	1:108930825
1	108930958	rs1139281513	ENSECAG00000001388	1:108930958
1	108930995	rs396557451	ENSECAG00000001388	1:108930995
1	108931149	rs1135921066	ENSECAG00000001388	1:108931149
1	108931350	rs394047902	ENSECAG00000001388	1:108931350
1	108931455	rs1151012009	ENSECAG00000001388	1:108931455
1	108932480		ENSECAG00000001388	1:108932480
1	108983065	rs395316715	MCEE	1:108983065
1	108992633	rs782885429	MPHOSPH10	1:108992633
1	108994358	rs782823024	MPHOSPH10	1:108994358
1	108994608	rs397500803	MPHOSPH10	1:108994608
1	108994677	rs782826513	MPHOSPH10	1:108994677
1	108995672	rs1144709095	MPHOSPH10	1:108995672
1	109007809	rs1140401885	MPHOSPH10	1:109007809
1	109009120	rs782892816	MPHOSPH10	1:109009120
1	109009706	rs1151166923	MPHOSPH10	1:109009706
1	109021779	rs1151338867	FAN1	1:109021779
1	109039442	rs394057949	FAN1	1:109039442
1	109045515	rs394452213	FAN1	1:109045515
1	109111087	rs394827961	TRPM1	1:109111087
1	109111237	rs68524061	TRPM1	1:109111237
1	109111582	rs1150666494	TRPM1	1:109111582
1	109183282	rs394820884	TRPM1	1:109183282
1	109533801	rs1144953828	OTUD7A	1:109533801
1	110602480		ENSECAG00000001383	1:110602480
1	111103922	rs1142153650	ENSECAG00000014797	1:111103922
1	111108833	rs1141343246	ENSECAG00000014797	1:111108833
1	111108834	rs1144446365	ENSECAG00000014797	1:111108834
1	111209633	rs1147485339	ENSECAG00000001705	1:111209633
1	111926962	rs394824645	ENSECAG00000001772	1:111926962
1	111926963	rs1147216991	ENSECAG00000001772	1:111926963
1	112034764	rs394399674	ENSECAG00000003852	1:112034764
1	112034917		ENSECAG00000003852	1:112034917
1	112056158	rs1149229931	ENSECAG00000014732	1:112056158
1	112056328	rs1137091251	ENSECAG00000014732	1:112056328
1	112056576	rs1150164768	ENSECAG00000014732	1:112056576
1	112232173	rs395310506	ENSECAG00000014732	1:112232173
1	112232280	rs396314665	ENSECAG00000014732	1:112232280
1	112889385	rs1145157725	ENSECAG00000004083	1:112889385
1	112889926	rs1141301302	ENSECAG00000004083	1:112889926
1	113451939	rs68537304	ENSECAG00000004541	1:113451939
1	113452116	rs1149434511	ENSECAG00000004541	1:113452116
1	114189145	rs396585776	ENSECAG00000004813	1:114189145
1	114189168	rs1139352936	ENSECAG00000004813	1:114189168
1	114189393	rs1151806645	ENSECAG00000004813	1:114189393
1	114192896	rs1149365427	ENSECAG00000006783	1:114192896
1	114193836	rs1147955094	ENSECAG00000006783	1:114193836
1	114427307	rs396489651	OCA2	1:114427307
1	114459485	rs68620135	OCA2	1:114459485
1	114483603	rs395944323	OCA2	1:114483603
1	114483675	rs397256366	OCA2	1:114483675
1	114505701	rs1136953351	OCA2	1:114505701
1	114611096	rs68620189	HERC2	1:114611096
1	114652593		HERC2	1:114652593
1	114763250	rs1136007422	HERC2	1:114763250
1	114881152	rs396871914	NIPA1	1:114881152
1	114881170	rs1138678424	NIPA1	1:114881170
1	114881171	rs1139556279	NIPA1	1:114881171
1	114881207	rs394015859	NIPA1	1:114881207
1	114962862	rs782858877	NIPA2	1:114962862
1	114962877		NIPA2	1:114962877
1	115263102	rs1144691968	CYFIP1	1:115263102
1	115019471	rs68617924	CYFIP1	1:115019471
1	115141604	rs68620811	TUBGCP5	1:115141604
1	115195195	rs68594241	TUBGCP5	1:115195195
1	115197310	rs396481074	TUBGCP5	1:115197310
1	115197389	rs395760747	TUBGCP5	1:115197389
1	115433921	rs1139176533	FAH	1:115433921
1	115937939	rs1139311714	ENSECAG00000005050	1:115937939
1	115938202	rs1149528346	ENSECAG00000005050	1:115938202
1	115985223	rs1137073815	KIAA1024	1:115985223
1	115995695	rs396806055	KIAA1024	1:115995695
1	116251036		ENSECAG00000005186	1:116251036
1	116437322		RASGRF1	1:116437322
1	116733817	rs1138575469	ADAMTS7	1:116733817
1	116760460	rs397026014	ADAMTS7	1:116760460
1	116760507	rs395240504	ADAMTS7	1:116760507
1	116760552		ADAMTS7	1:116760552
1	116760571	rs396492860	ADAMTS7	1:116760571
1	116760640	rs397374238	ADAMTS7	1:116760640
1	116764332		ADAMTS7	1:116764332
1	116765499	rs1138328828	ADAMTS7	1:116765499
1	116839531	rs1144801345	TBC1D2B	1:116839531
1	116881074		SH2D7	1:116881074
1	116881170	rs1147368387	SH2D7	1:116881170
1	116965708	rs1150103731	ACSBG1	1:116965708
1	117252996	rs394885696	HYKK	1:117252996
1	117276159	rs68681194	HYKK	1:117276159
1	117378148	rs394890235	CHRNB4	1:117378148
1	117481245	rs396952811	UBE2Q2	1:117481245
1	117622043	rs68683945	NRG4	1:117622043
1	117826819	rs394070755	TMEM266	1:117826819
1	117826911	rs395089890	TMEM266	1:117826911
1	117910956	rs782864603	ETFA	1:117910956
1	117966561	rs396599535	ISL2	1:117966561
1	118017202	rs1144461889	SCAPER	1:118017202
1	118355417	rs394686431	ENSECAG00000016474	1:118355417
1	118355854	rs1142982023	ENSECAG00000016474	1:118355854
1	118355861	rs1146195232	ENSECAG00000016474	1:118355861
1	118355897	rs1148852896	ENSECAG00000016474	1:118355897
1	118636608	rs782829613	TSPAN3	1:118636608
1	118647823	rs68657995	ENSECAG00000022091	1:118647823
1	119427127	rs394028305	ODF3L1	1:119427127
1	119427488	rs1152124999	ODF3L1	1:119427488
1	119427571	rs1136209011	ODF3L1	1:119427571
1	119428203	rs1149241371	ODF3L1	1:119428203
1	119429173	rs1142748944	ODF3L1	1:119429173
1	119472798		CSPG4	1:119472798
1	119473133	rs397442455	CSPG4	1:119473133
1	119473365		CSPG4	1:119473365
1	119672865		SIN3A	1:119672865
1	119720356	rs396066492	NEIL1	1:119720356
1	119722217		NEIL1	1:119722217
1	119778039	rs1140071133	C15orf39	1:119778039
1	119778250	rs1137088667	C15orf39	1:119778250
1	119780098	rs1143535578	C15orf39	1:119780098
1	119988136		COX5A	1:119988136
1	120003379		FAM219B	1:120003379
1	120011252	rs68664242	MPI	1:120011252
1	120017245	rs1151560391	MPI	1:120017245
1	120053119	rs1140280995	ULK3	1:120053119
1	120060239		CPLX3	1:120060239
1	120065909	rs396220498	LMAN1L	1:120065909
1	120069360	rs1146444545	LMAN1L	1:120069360
1	120073338	rs1150836193	LMAN1L	1:120073338
1	120127153	rs1145965508	CYP1A2	1:120127153
1	120128760	rs394389943	CYP1A2	1:120128760
1	120129126	rs1137575753	CYP1A2	1:120129126
1	120129223	rs395168346	CYP1A2	1:120129223
1	120129438	rs1144806459	CYP1A2	1:120129438
1	120151122	rs396171786	CYP1A1	1:120151122
1	120151152	rs397148234	CYP1A1	1:120151152
1	120151223	rs1138794827	CYP1A1	1:120151223
1	120151380	rs394592634	CYP1A1	1:120151380
1	120151539	rs68664285	CYP1A1	1:120151539
1	120151540	rs393958792	CYP1A1	1:120151540
1	120203410	rs782898336	EDC3	1:120203410
1	120255078	rs393736008	CLK3	1:120255078
1	120281965	rs1151022293	ARID3B	1:120281965
1	120322900	rs1140959069	ARID3B	1:120322900
1	120413215	rs1136869928	SEMA7A	1:120413215
1	120413250	rs1146762366	SEMA7A	1:120413250
1	120427048	rs397275178	SEMA7A	1:120427048
1	120499593	rs1150974960	CCDC33	1:120499593
1	120499624	rs397174070	CCDC33	1:120499624
1	120534809		CCDC33	1:120534809
1	120561351	rs1138413524	CCDC33	1:120561351
1	120561355		CCDC33	1:120561355
1	120627419	rs1145394442	STRA6	1:120627419
1	120635209	rs1137952504	STRA6	1:120635209
1	120635271	rs396325999	STRA6	1:120635271
1	120636270	rs68667804	STRA6	1:120636270
1	120677680		ENSECAG00000004443	1:120677680
1	120711229	rs1148816887	PML	1:120711229
1	120711261	rs1142191585	PML	1:120711261
1	120740942	rs396010667	PML	1:120740942
1	120751929	rs1149770075	STOML1	1:120751929
1	120752071	rs1147481272	STOML1	1:120752071
1	120753386	rs1148763484	STOML1	1:120753386
1	120834478	rs68622367	TBC1D21	1:120834478
1	120834988	rs68622368	TBC1D21	1:120834988
1	120995569	rs1150754847	ENSECAG00000004386	1:120995569
1	121342056	rs396313401	NEO1	1:121342056
1	121378478		NEO1	1:121378478
1	121414767	rs1146670660	ENSECAG00000003709	1:121414767
1	121414911	rs1151609096	ENSECAG00000003709	1:121414911
1	121414943	rs394739844	ENSECAG00000003709	1:121414943
1	121415000	rs68616073	ENSECAG00000003709	1:121415000
1	121415475	rs1137427113	ENSECAG00000003709	1:121415475
1	121799848	rs1142136993	ENSECAG00000020033	1:121799848
1	121816273	rs396458141	ADPGK	1:121816273
1	121816393	rs1145349777	ADPGK	1:121816393
1	121854373	rs395545671	BBS4	1:121854373
1	122040596	rs394939820	ARIH1	1:122040596
1	122040597	rs396692047	ARIH1	1:122040597
1	122110441	rs782862144	ENSECAG00000011466	1:122110441
1	122132250	rs782911624	ENSECAG00000011466	1:122132250
1	122286239	rs1139992747	GRAMD2	1:122286239
1	122528013	rs1149460990	MYO9A	1:122528013
1	122529075	rs395478318	MYO9A	1:122529075
1	122586829	rs394015419	MYO9A	1:122586829
1	122615405	rs395567425	MYO9A	1:122615405
1	122624022	rs1141401317	NR2E3	1:122624022
1	122626837	rs396484992	NR2E3	1:122626837
1	122654672	rs396023291	THSD4	1:122654672
1	123266937	rs1144972358	LRRC49	1:123266937
1	123440714	rs1136801232	LARP6	1:123440714
1	123440892		LARP6	1:123440892
1	123556705	rs782915505	UACA	1:123556705
1	123570498	rs395838240	UACA	1:123570498
1	123571156	rs1146556044	UACA	1:123571156
1	123571645	rs1142668766	UACA	1:123571645
1	124624400	rs396265582	ENSECAG00000008542	1:124624400
1	124642205	rs1139983701	KIF23	1:124642205
1	124644055	rs1146650097	KIF23	1:124644055
1	124655915		KIF23	1:124655915
1	124691029	rs1143643452	PAQR5	1:124691029
1	125049295	rs1148000023	ENSECAG00000018255	1:125049295
1	125691144	rs394557415	ITGA11	1:125691144
1	125692006	rs395605875	ITGA11	1:125692006
1	125699447	rs396035025	ITGA11	1:125699447
1	125703472	rs68479887	ITGA11	1:125703472
1	125782043	rs395956475	CLN6	1:125782043
1	125795468	rs1140118813	CALML4	1:125795468
1	125797129	rs1150607699	CALML4	1:125797129
1	126084252	rs396703653	SKOR1	1:126084252
1	126085074	rs394435147	SKOR1	1:126085074
1	126086405	rs394866736	SKOR1	1:126086405
1	126086444	rs396260320	SKOR1	1:126086444
1	126086512	rs1146230305	SKOR1	1:126086512
1	126447273	rs1135939502	IQCH	1:126447273
1	126481142	rs394301887	IQCH	1:126481142
1	126550289	rs1141166791	IQCH	1:126550289
1	126550323	rs1138078890	IQCH	1:126550323
1	126551875		IQCH	1:126551875
1	126574182	rs782911933	AAGAB	1:126574182
1	126639257	rs396938320	SMAD3	1:126639257
1	127134662	rs1146567730	SMAD6	1:127134662
1	127257136	rs1137120454	LCTL	1:127257136
1	127282387	rs1146167760	ZWILCH	1:127282387
1	127284678	rs1149533982	ZWILCH	1:127284678
1	127285332	rs1146721082	ZWILCH	1:127285332
1	127285358	rs1136024307	ZWILCH	1:127285358
1	127285387	rs395249435	ZWILCH	1:127285387
1	127285439	rs397061010	ZWILCH	1:127285439
1	127290660	rs1144495447	ZWILCH	1:127290660
1	127290712	rs395572734	ZWILCH	1:127290712
1	127299250	rs1136318910	ZWILCH	1:127299250
1	127306660	rs1149790463	SNAPC5	1:127306660
1	127307827	rs1140421898	SNAPC5	1:127307827
1	127423902	rs397496783	DIS3L	1:127423902
1	127427791	rs394756582	DIS3L	1:127427791
1	127434605	rs1139364561	DIS3L	1:127434605
1	127741423	rs1146283086	MEGF11	1:127741423
1	127785096	rs1147167991	MEGF11	1:127785096
1	127802226	rs395596650	MEGF11	1:127802226
1	127802342	rs396890608	MEGF11	1:127802342
1	127802345	rs394866283	MEGF11	1:127802345
1	127998940	rs1140580598	DENND4A	1:127998940
1	128006449	rs1145357151	DENND4A	1:128006449
1	128023652	rs1140220469	SLC24A1	1:128023652
1	128023691	rs1143607504	SLC24A1	1:128023691
1	128045309	rs1142102778	SLC24A1	1:128045309
1	128045847	rs1140757015	SLC24A1	1:128045847
1	128108606	rs68471055	HACD3	1:128108606
1	128293676	rs396165340	IGDCC3	1:128293676
1	128297058	rs68471113	IGDCC3	1:128297058
1	128412598		CILP	1:128412598
1	128429029	rs393867138	CLPX	1:128429029
1	128471389	rs396064476	PDCD7	1:128471389
1	128471433	rs393864564	PDCD7	1:128471433
1	128519226	rs1142999646	ENSECAG00000003990	1:128519226
1	128566459	rs396827220	MTFMT	1:128566459
1	128581530		MTFMT	1:128581530
1	128617967	rs1140950470	ANKDD1A	1:128617967
1	128619980	rs1152084368	ANKDD1A	1:128619980
1	128622034	rs393709665	ANKDD1A	1:128622034
1	128624287	rs1136528658	ANKDD1A	1:128624287
1	128635903		ANKDD1A	1:128635903
1	128641430	rs1139188333	ANKDD1A	1:128641430
1	128641448	rs1140871425	ANKDD1A	1:128641448
1	128648143	rs68471204	ANKDD1A	1:128648143
1	128653393		ANKDD1A	1:128653393
1	128695792	rs1138592150	PLEKHO2	1:128695792
1	128697638	rs1151948605	PLEKHO2	1:128697638
1	128727676	rs394086044	PIF1	1:128727676
1	129070001	rs782876183	TRIP4	1:129070001
1	129102135	rs395985245	ENSECAG00000026891	1:129102135
1	129102162	rs396768481	ENSECAG00000026891	1:129102162
1	129102163	rs394754217	ENSECAG00000026891	1:129102163
1	129365865	rs395209983	FAM96A	1:129365865
1	129722566		HERC1	1:129722566
1	129722954	rs1141729594	HERC1	1:129722954
1	129723004	rs1138679489	HERC1	1:129723004
1	129728922	rs1142883695	ENSECAG00000004063	1:129728922
1	130008206	rs1137195389	CA12	1:130008206
1	130043924	rs68611555	CA12	1:130043924
1	130177617	rs394299499	RAB8B	1:130177617
1	130177642	rs396218999	RAB8B	1:130177642
1	130629739		TLN2	1:130629739
1	130636058	rs397185394	TLN2	1:130636058
1	131210576		VPS13C	1:131210576
1	131238524		VPS13C	1:131238524
1	131245091		VPS13C	1:131245091
1	131260731	rs1145665452	VPS13C	1:131260731
1	131265096	rs1147633930	VPS13C	1:131265096
1	131268363	rs1147696354	VPS13C	1:131268363
1	131269824		VPS13C	1:131269824
1	131287833	rs1147485132	VPS13C	1:131287833
1	131292344	rs68478652	VPS13C	1:131292344
1	131299557	rs1141827781	VPS13C	1:131299557
1	131316648	rs1142091804	VPS13C	1:131316648
1	131343660	rs1137678978	VPS13C	1:131343660
1	132660435	rs1150611357	ICE2	1:132660435
1	132664532	rs782886851	ICE2	1:132664532
1	133297200	rs1143806069	BNIP2	1:133297200
1	133697637	rs1143922705	MYO1E	1:133697637
1	133714972	rs1136438982	MYO1E	1:133714972
1	133901498	rs393795327	SLTM	1:133901498
1	133914848	rs396369185	SLTM	1:133914848
1	134188901		LIPC	1:134188901
1	134188919	rs1144827792	LIPC	1:134188919
1	134195851	rs394191800	LIPC	1:134195851
Contig93420	157866	rs1145106058	ENSECAG00000019403	Contig93420:157866
Contig93420	59110	rs394412961	CGNL1	Contig93420:59110
Contig93420	49238	rs1141868171	CGNL1	Contig93420:49238
Contig93420	49141	rs1144826481	CGNL1	Contig93420:49141
1	134909907	rs1137593941	CGNL1	1:134909907
1	134909937		CGNL1	1:134909937
1	134910534	rs1149065541	CGNL1	1:134910534
1	135624549	rs395046174	ZNF280D	1:135624549
1	135814331	rs1149082688	MNS1	1:135814331
1	135844544	rs1143609744	TEX9	1:135844544
1	135858566		TEX9	1:135858566
1	135858583	rs1135992758	TEX9	1:135858583
1	136126228	rs1145639392	RFX7	1:136126228
1	136244695		ENSECAG00000012572	1:136244695
1	136284597		NEDD4	1:136284597
Contig46247	49092	rs1142662615	CCPG1	Contig46247:49092
Contig46247	49888	rs1148314329	CCPG1	Contig46247:49888
1	136713381	rs782832300	PIGB	1:136713381
1	136775612	rs68567799	RAB27A	1:136775612
1	136791986	rs1136188833	RAB27A	1:136791986
1	137816918	rs395446900	UNC13C	1:137816918
1	137817007	rs1137432126	UNC13C	1:137817007
1	137817641	rs1145892411	UNC13C	1:137817641
1	138109629	rs1148727921	WDR72	1:138109629
1	138150921	rs1140047623	WDR72	1:138150921
1	138151145	rs397172976	WDR72	1:138151145
1	138151460	rs782846899	WDR72	1:138151460
1	138151520	rs1148856493	WDR72	1:138151520
1	139067165		FAM214A	1:139067165
1	139073272	rs396738320	FAM214A	1:139073272
1	139073288	rs395714822	FAM214A	1:139073288
1	139073322	rs1136834022	FAM214A	1:139073322
1	139302239	rs395798436	MYO5A	1:139302239
1	139382875	rs1152213114	MYO5C	1:139382875
1	139407112	rs1148237085	MYO5C	1:139407112
1	139475049	rs394355754	ENSECAG00000026995	1:139475049
1	139475180		ENSECAG00000026995	1:139475180
1	139475234	rs1142324108	ENSECAG00000026995	1:139475234
1	139851643	rs1148226949	SCG3	1:139851643
1	139976682	rs394649590	DMXL2	1:139976682
1	139979502	rs393967194	DMXL2	1:139979502
1	140026196	rs68492338	DMXL2	1:140026196
1	140026486	rs68492339	DMXL2	1:140026486
1	140033664		DMXL2	1:140033664
1	140042096	rs1150973559	DMXL2	1:140042096
1	140049005	rs397395395	DMXL2	1:140049005
1	140438517	rs782915409	AP4E1	1:140438517
1	140453866	rs1149421063	AP4E1	1:140453866
1	140484445	rs393790718	AP4E1	1:140484445
1	140746974	rs1139015753	TRPM7	1:140746974
1	140757059	rs1151150120	TRPM7	1:140757059
1	140823273	rs782914962	USP8	1:140823273
1	140981014	rs394363768	HDC	1:140981014
1	140985670	rs1143403784	HDC	1:140985670
1	140988188	rs1147175973	HDC	1:140988188
1	140988603	rs1141389509	HDC	1:140988603
1	141051351	rs1146588629	SLC27A2	1:141051351
1	141227032	rs1148189063	ATP8B4	1:141227032
1	141299590	rs1143075317	ATP8B4	1:141299590
1	141521714		FAM227B	1:141521714
1	141671634	rs396749105	GALK2	1:141671634
1	141899013		SECISBP2L	1:141899013
1	141917057	rs1141302443	SECISBP2L	1:141917057
1	142096271	rs1143941332	CEP152	1:142096271
1	142099166	rs1142820590	CEP152	1:142099166
1	142149515		CEP152	1:142149515
1	142153984	rs393975982	CEP152	1:142153984
1	142154069	rs395303467	CEP152	1:142154069
1	142171090	rs397427971	CEP152	1:142171090
1	142171376	rs396290366	CEP152	1:142171376
1	142171517	rs394798225	CEP152	1:142171517
1	142171868	rs396588844	CEP152	1:142171868
1	142171929	rs393740887	CEP152	1:142171929
1	142171975	rs395854397	CEP152	1:142171975
1	142171992	rs396359401	CEP152	1:142171992
1	142295174	rs1137786786	FBN1	1:142295174
1	142592971	rs1149757386	SLC12A1	1:142592971
1	142628627	rs1147275810	SLC12A1	1:142628627
1	144314527	rs1149421008	ENSECAG00000002004	1:144314527
1	144314871		ENSECAG00000002004	1:144314871
1	144314949		ENSECAG00000002004	1:144314949
1	144891897	rs1149531071	ENSECAG00000008791	1:144891897
1	145265034	rs1136022195	ENSECAG00000002071	1:145265034
1	145265281	rs1138234674	ENSECAG00000002071	1:145265281
1	145265307	rs1148356799	ENSECAG00000002071	1:145265307
1	145265563		ENSECAG00000002071	1:145265563
1	145265682	rs1147232160	ENSECAG00000002071	1:145265682
1	145265749	rs68635897	ENSECAG00000002071	1:145265749
1	145265767	rs68635898	ENSECAG00000002071	1:145265767
1	145451124	rs397492759	SLC30A4	1:145451124
1	145547275	rs1137244277	GATM	1:145547275
1	145627928	rs68637065	SLC28A2	1:145627928
1	145631255	rs394163100	SLC28A2	1:145631255
1	145663628	rs396724132	SLC28A2	1:145663628
1	145709036	rs1147886213	SHF	1:145709036
1	145747420	rs1149492312	DUOX1	1:145747420
1	145747470	rs782843586	DUOX1	1:145747470
1	145752315	rs395936810	DUOX1	1:145752315
1	145754097	rs397353415	DUOX1	1:145754097
1	145755359		DUOX1	1:145755359
1	145756095		DUOX1	1:145756095
1	145759820	rs394492093	DUOX1	1:145759820
1	145771793	rs782872623	DUOXA1	1:145771793
1	145771829	rs782905268	DUOXA1	1:145771829
1	145771884	rs393856423	DUOXA1	1:145771884
1	145786416	rs1137095574	DUOX2	1:145786416
1	145790026	rs395841490	DUOX2	1:145790026
1	145901586	rs1146313381	TERB2	1:145901586
1	145926639	rs1148467449	TRIM69	1:145926639
1	145927835	rs397228771	TRIM69	1:145927835
1	145981245	rs397376898	PATL2	1:145981245
1	145983567		PATL2	1:145983567
1	145987884	rs1151896793	PATL2	1:145987884
1	145991394	rs394902721	SPG11	1:145991394
1	145991439	rs396504309	SPG11	1:145991439
1	145994439	rs395392432	SPG11	1:145994439
1	146020112	rs782902294	SPG11	1:146020112
1	146039711	rs396678302	SPG11	1:146039711
1	146050636	rs393711835	SPG11	1:146050636
1	146061429	rs396549721	SPG11	1:146061429
1	146221369	rs782881877	CASC4	1:146221369
1	146747401		SERINC4	1:146747401
1	146747430	rs1138812974	SERINC4	1:146747430
1	146765823	rs68503964	ELL3	1:146765823
1	146767536	rs394156843	ELL3	1:146767536
1	146767626	rs396091171	ELL3	1:146767626
1	146768468	rs1144789948	ELL3	1:146768468
1	146773838	rs1139184026	PDIA3	1:146773838
1	146792630	rs397380664	CATSPER2	1:146792630
1	146797448	rs396197423	CATSPER2	1:146797448
1	146800100	rs1148458701	CATSPER2	1:146800100
1	146800453	rs393881539	CATSPER2	1:146800453
1	146801802	rs396803872	CATSPER2	1:146801802
1	146801835	rs1138508090	CATSPER2	1:146801835
1	146801853	rs394534767	CATSPER2	1:146801853
1	146802231		CATSPER2	1:146802231
1	146817484	rs1140193956	ENSECAG00000008753	1:146817484
1	146817535	rs395996192	ENSECAG00000008753	1:146817535
1	146817620	rs397103851	ENSECAG00000008753	1:146817620
1	146817657	rs394837723	ENSECAG00000008753	1:146817657
1	146817695	rs1140558781	ENSECAG00000008753	1:146817695
1	146817845	rs394056997	ENSECAG00000008753	1:146817845
1	146822432		STRC	1:146822432
1	146822591	rs394742465	STRC	1:146822591
1	146824082	rs394926079	STRC	1:146824082
1	146824101	rs396465234	STRC	1:146824101
1	146824226	rs1149314052	STRC	1:146824226
1	146831453	rs1139420642	STRC	1:146831453
1	146860133	rs1137626235	PPIP5K1	1:146860133
1	146885810		PPIP5K1	1:146885810
1	146886056	rs395555273	PPIP5K1	1:146886056
1	146891081		MAP1A	1:146891081
1	146891203	rs395960808	MAP1A	1:146891203
1	146891435		MAP1A	1:146891435
1	146893290	rs1141801920	MAP1A	1:146893290
1	146893696	rs394077595	MAP1A	1:146893696
1	146894038	rs1147728930	MAP1A	1:146894038
1	146895038	rs1139357317	MAP1A	1:146895038
1	146895856	rs1142019697	MAP1A	1:146895856
1	146896864		MAP1A	1:146896864
1	146897465	rs1140986680	MAP1A	1:146897465
1	146899105	rs1137143093	MAP1A	1:146899105
1	146908463	rs68503984	MAP1A	1:146908463
1	146908547	rs68503985	MAP1A	1:146908547
1	146908586	rs68503986	MAP1A	1:146908586
1	146954590	rs395548888	TP53BP1	1:146954590
1	147033041	rs1138442502	ZSCAN29	1:147033041
1	147035692		ZSCAN29	1:147035692
1	147059319	rs1143304489	ADAL	1:147059319
1	147059839	rs1144572156	ADAL	1:147059839
1	147074271	rs1136785372	ENSECAG00000008021	1:147074271
1	147074294	rs782847049	ENSECAG00000008021	1:147074294
1	147074552	rs1145867547	ENSECAG00000008021	1:147074552
1	147074712	rs1151338254	ENSECAG00000008021	1:147074712
1	147074786	rs1142282050	ENSECAG00000008021	1:147074786
1	147114819	rs1146092034	TGM7	1:147114819
1	147145427	rs782913009	TGM5	1:147145427
1	147148024	rs1137082141	TGM5	1:147148024
1	147182011		EPB42	1:147182011
1	147182018	rs1138589277	EPB42	1:147182018
1	147182102	rs1139483446	EPB42	1:147182102
1	147188696	rs1146352396	EPB42	1:147188696
1	147191143	rs394177870	EPB42	1:147191143
1	147195904	rs396753718	EPB42	1:147195904
1	147236934	rs1140975931	TMEM62	1:147236934
1	147241160		TMEM62	1:147241160
1	147243066	rs394549472	TMEM62	1:147243066
1	147244317	rs396083649	TMEM62	1:147244317
1	147244341	rs393944023	TMEM62	1:147244341
1	147244377	rs1148120735	TMEM62	1:147244377
1	147244849	rs395320602	TMEM62	1:147244849
1	147555241	rs1149713387	TTBK2	1:147555241
1	147612341	rs394404655	TTBK2	1:147612341
1	147623675	rs1149890180	CDAN1	1:147623675
1	147640685	rs1151238637	ENSECAG00000022851	1:147640685
1	147640698	rs1142120784	ENSECAG00000022851	1:147640698
1	147640942	rs1140135813	ENSECAG00000022851	1:147640942
1	147640946	rs1139688328	ENSECAG00000022851	1:147640946
1	147656911	rs1142546436	ENSECAG00000022851	1:147656911
1	147656968	rs1137325043	ENSECAG00000022851	1:147656968
1	147657546		ENSECAG00000022851	1:147657546
1	147657674	rs1135851549	ENSECAG00000022851	1:147657674
1	147658211	rs1149898089	ENSECAG00000022851	1:147658211
1	147658244	rs1142458526	ENSECAG00000022851	1:147658244
1	147658321	rs1145529012	ENSECAG00000022851	1:147658321
1	147658343	rs1150970443	ENSECAG00000022851	1:147658343
1	147658867	rs1140461537	ENSECAG00000022851	1:147658867
1	147659192	rs1152249876	ENSECAG00000022851	1:147659192
1	147659216	rs1136527133	ENSECAG00000022851	1:147659216
1	147659272	rs1140902772	ENSECAG00000022851	1:147659272
1	147659422	rs1148653247	ENSECAG00000022851	1:147659422
1	147659434	rs395596351	ENSECAG00000022851	1:147659434
1	147659450	rs1137349869	ENSECAG00000022851	1:147659450
1	147659480	rs1145325748	ENSECAG00000022851	1:147659480
1	147659513	rs1150946228	ENSECAG00000022851	1:147659513
1	147659528	rs397153328	ENSECAG00000022851	1:147659528
1	147659926	rs1142641948	ENSECAG00000022851	1:147659926
1	147660245	rs1144616508	ENSECAG00000022851	1:147660245
1	147660473	rs1138126491	ENSECAG00000022851	1:147660473
1	147661105	rs1138324427	ENSECAG00000022851	1:147661105
1	147661384	rs397317374	ENSECAG00000022851	1:147661384
1	147661492	rs1136109459	ENSECAG00000022851	1:147661492
1	147661850	rs1149991459	ENSECAG00000022851	1:147661850
1	147662001	rs396727342	ENSECAG00000022851	1:147662001
1	147662134		ENSECAG00000022851	1:147662134
1	147662197	rs393938225	ENSECAG00000022851	1:147662197
1	147662980	rs1144570125	ENSECAG00000022851	1:147662980
1	147663037	rs1138088033	ENSECAG00000022851	1:147663037
1	147663179	rs1143750980	ENSECAG00000022851	1:147663179
1	147663553	rs395392490	ENSECAG00000022851	1:147663553
1	147665230	rs1151478925	ENSECAG00000022851	1:147665230
1	147666005	rs394504199	ENSECAG00000022851	1:147666005
1	147666242	rs395228192	ENSECAG00000022851	1:147666242
1	147666263	rs1140567875	ENSECAG00000022851	1:147666263
1	147666376	rs397078466	ENSECAG00000022851	1:147666376
1	147786615	rs397041922	LRRC57	1:147786615
1	147787406	rs1139126344	LRRC57	1:147787406
1	147856706	rs397212459	ZNF106	1:147856706
1	147857180	rs782842481	ZNF106	1:147857180
1	147857603	rs1142038838	ZNF106	1:147857603
1	147857970	rs782878973	ZNF106	1:147857970
1	147858042	rs397442344	ZNF106	1:147858042
1	147858048	rs782846625	ZNF106	1:147858048
1	147858381	rs396858826	ZNF106	1:147858381
1	147863573	rs394467329	ZNF106	1:147863573
1	147865834	rs1145518739	ZNF106	1:147865834
1	147865904	rs395949120	ZNF106	1:147865904
1	147939975		GANC	1:147939975
1	147947009	rs1148777964	GANC	1:147947009
1	148021294	rs68453517	TMEM87A	1:148021294
1	148087592	rs394972609	VPS39	1:148087592
1	148087868	rs396161134	VPS39	1:148087868
1	148087869	rs394285288	VPS39	1:148087869
1	148094334	rs395034202	PLA2G4F	1:148094334
1	148095322	rs1138597653	PLA2G4F	1:148095322
1	148098772	rs394994852	PLA2G4F	1:148098772
1	148098985	rs396049438	PLA2G4F	1:148098985
1	148099628		PLA2G4F	1:148099628
1	148103435	rs394937672	PLA2G4F	1:148103435
1	148104515	rs396276336	PLA2G4F	1:148104515
1	148104612	rs1136543350	PLA2G4F	1:148104612
1	148106498	rs396011150	PLA2G4F	1:148106498
1	148155367	rs1148305767	PLA2G4D	1:148155367
1	148164905	rs1146572098	PLA2G4D	1:148164905
1	148235953	rs395262065	PLA2G4E	1:148235953
1	148236021	rs1135851125	PLA2G4E	1:148236021
1	148251164	rs1145193776	PLA2G4E	1:148251164
1	148341639	rs1143725091	SPTBN5	1:148341639
1	148341781	rs395688643	SPTBN5	1:148341781
1	148342109	rs1144897454	SPTBN5	1:148342109
1	148349469	rs394701872	SPTBN5	1:148349469
1	148351835	rs395363797	SPTBN5	1:148351835
1	148352115	rs1143011182	SPTBN5	1:148352115
1	148352353		SPTBN5	1:148352353
1	148352358	rs1147372911	SPTBN5	1:148352358
1	148361879	rs394645790	SPTBN5	1:148361879
1	148364169	rs1150246177	SPTBN5	1:148364169
1	148366222	rs396203481	SPTBN5	1:148366222
1	148366266	rs1135884342	SPTBN5	1:148366266
1	148366321	rs1140222838	SPTBN5	1:148366321
1	148374468		SPTBN5	1:148374468
1	148376876	rs1145149307	SPTBN5	1:148376876
1	148379570	rs393961448	SPTBN5	1:148379570
1	148381945	rs1143450493	SPTBN5	1:148381945
1	148381991	rs394967399	SPTBN5	1:148381991
1	148382056	rs1152132180	SPTBN5	1:148382056
1	148382093	rs1142692077	SPTBN5	1:148382093
1	148384545	rs1151706847	SPTBN5	1:148384545
1	148384630	rs393825370	SPTBN5	1:148384630
1	148386522	rs1144659308	SPTBN5	1:148386522
1	148391417	rs397363104	ENSECAG00000020966	1:148391417
[truncated: 34,100 more rows]

## Sheet: TB
CHROM	POS	ID	Gene
1	28987	rs396839112	ZNF717
1	29374	rs782891568	ZNF717
1	183088		ENSECAG00000004510
1	233765	rs394457177	ENSECAG00000004902
1	233867	rs1150131914	ENSECAG00000004902
1	355839	rs395831110	ENSECAG00000009951
1	355836	rs397477863	ENSECAG00000009951
1	354506	rs1138708130	ENSECAG00000009951
1	353290	rs1152212002	ENSECAG00000009951
1	353277	rs1136643150	ENSECAG00000009951
1	353241	rs1151649113	ENSECAG00000009951
1	353193	rs395574861	ENSECAG00000009951
1	353153	rs394270577	ENSECAG00000009951
1	353151	rs395518944	ENSECAG00000009951
1	352706	rs394079153	ENSECAG00000009951
1	349906	rs68475590	ENSECAG00000009951
1	331435	rs1146313610	ENSECAG00000001094
1	331084	rs1142056807	ENSECAG00000001094
1	331046	rs395505819	ENSECAG00000001094
1	330757	rs396089981	ENSECAG00000001094
1	267172	rs1140022119	ENSECAG00000001719
1	258691	rs1150512212	ENSECAG00000012458
1	367816	rs393973473	ENSECAG00000012458
1	388342	rs1145097329	ENSECAG00000014887
1	391563	rs395792867	ENSECAG00000014887
1	406111	rs1138276321	PAOX
1	409700	rs396624479	PAOX
1	622433	rs395944644	KNDC1
1	624598	rs397350237	KNDC1
1	624641	rs394679932	KNDC1
1	644532	rs397425968	KNDC1
1	660443	rs393731903	KNDC1
1	699252	rs394409501	ADGRA1
1	699494	rs397116852	ADGRA1
1	699635	rs395436044	ADGRA1
1	920798	rs396612652	ENSECAG00000006777
1	920810	rs395908721	ENSECAG00000006777
1	958811	rs1146592426	ENSECAG00000006777
1	991734	rs1139497311	ENSECAG00000006777
1	992587	rs1140036522	ENSECAG00000006777
1	1506941	rs1147099697	LRRC27
1	1636712	rs1145379153	STK32C
1	1646982	rs394296469	DPYSL4
1	1706157	rs394299193	JAKMIP3
1	1709780	rs393842855	JAKMIP3
1	2636863	rs1143741734	ENSECAG00000024936
1	2693277	rs1146170624	ENSECAG00000002439
1	2693435	rs1138335663	ENSECAG00000002439
1	2693558	rs1149544134	ENSECAG00000002439
1	2693577	rs1138082672	ENSECAG00000002439
1	2693639	rs1148899037	ENSECAG00000002439
1	2693871	rs1150099731	ENSECAG00000002439
1	2693909	rs1148116059	ENSECAG00000002439
1	2693916	rs1143280651	ENSECAG00000002439
1	2693948	rs1149944740	ENSECAG00000002439
1	4039729	rs394083951	MGMT
1	5346388	rs394655375	ENSECAG00000008385
1	5348911	rs394633771	ENSECAG00000008385
1	5348931	rs1144188082	ENSECAG00000008385
1	5351910	rs1136804146	ENSECAG00000008385
1	5353399	rs394225039	ENSECAG00000008385
1	5361750	rs68473898	ENSECAG00000008785
1	5361945	rs1149318558	ENSECAG00000008785
1	5362023	rs395435066	ENSECAG00000008785
1	5362788	rs782898262	ENSECAG00000008785
1	5364025	rs782840810	ENSECAG00000008785
1	5387948	rs1150515983	PTPRE
1	5560318	rs396433190	CLRN3
1	5560374	rs1149322357	CLRN3
1	5560386	rs1150390587	CLRN3
1	5560389	rs1144723975	CLRN3
1	5560408	rs395322226	CLRN3
1	5660004	rs395921141	ENSECAG00000002486
1	5660049	rs1139409184	ENSECAG00000002486
1	5660190	rs396731404	ENSECAG00000002486
1	5903707	rs1137814278	ENSECAG00000023813
1	5961093	rs396791401	ENSECAG00000023813
1	6161073	rs1139386496	FAM196A
1	6161310	rs1145961934	FAM196A
1	6161778	rs1149597374	FAM196A
1	6719351	rs397179197	C10orf90
1	6727449	rs1143074402	C10orf90
1	6771647	rs1144574071	C10orf90
1	6771759	rs1139081024	C10orf90
1	7160047	rs1141646659	ADAM12
1	7205945	rs1149495467	ADAM12
1	7266988	rs1140490199	FANK1
1	7365032	rs395284464	DHX32
1	7373841		DHX32
1	7521479	rs1137501037	EDRF1
1	7577473	rs1138941747	TEX36
1	8429285	rs396826438	FAM53B
1	8484146	rs395866657	FAM53B
1	8610577	rs68477718	LHPP
1	8631349	rs394530882	LHPP
1	9800200	rs396285473	HMX2
1	9801633	rs1146118094	HMX2
1	9812274	rs1150446184	HMX3
1	9982477	rs1152286510	PSTK
1	10011248	rs1150682213	ENSECAG00000012505
1	10017544	rs1141559121	ENSECAG00000012505
1	10073982	rs1146591824	ENSECAG00000013380
1	10115807	rs1145424560	CUZD1
1	10115844	rs1139655940	CUZD1
1	10145807	rs1150459518	ENSECAG00000019510
1	10175966	rs1143398295	ENSECAG00000019510
1	10264850	rs1147221388	C10orf120
1	10264997	rs1138836798	C10orf120
1	10265000	rs1141544830	C10orf120
1	10265240	rs1142034931	C10orf120
1	10265969	rs1146973068	C10orf120
1	10266264	rs1152279924	C10orf120
1	10334306	rs1137015001	ENSECAG00000005588
1	10334342	rs394286814	ENSECAG00000005588
1	10334351	rs395157264	ENSECAG00000005588
1	10334360	rs396525449	ENSECAG00000005588
1	10334373	rs394481167	ENSECAG00000005588
1	10334442	rs395865422	ENSECAG00000005588
1	10334520	rs397421030	ENSECAG00000005588
1	10337076	rs397337458	ENSECAG00000005588
1	10337077	rs395002716	ENSECAG00000005588
1	10337173	rs395818856	ENSECAG00000005588
1	10337188	rs394661070	ENSECAG00000005588
1	10337194	rs396000329	ENSECAG00000005588
1	10337199	rs1140207521	ENSECAG00000005588
1	10337205	rs393995102	ENSECAG00000005588
1	10350951	rs396532222	ENSECAG00000006313
1	10379251	rs1140593038	ENSECAG00000008256
1	10379330	rs1137464007	ENSECAG00000008256
1	10379450	rs1148627638	ENSECAG00000008256
1	10417248	rs1151130994	ENSECAG00000009186
1	10417887	rs1149296668	ENSECAG00000009186
1	10720337	rs1141848795	BTBD16
1	10751498	rs1142776783	BTBD16
1	10752796	rs1146986107	BTBD16
1	10798824	rs68569646	TACC2
1	10812901	rs782853806	TACC2
1	10918661	rs394635794	TACC2
1	10918819	rs395645815	TACC2
1	10920266	rs1147962445	TACC2
1	10920656	rs782859981	TACC2
1	10921360	rs1139424236	TACC2
1	10921682	rs395774635	TACC2
1	10921685	rs397094797	TACC2
1	10921891	rs394595013	TACC2
1	10922081	rs396376728	TACC2
1	10922117	rs397367379	TACC2
1	10923205	rs394901783	TACC2
1	10923860	rs1140083856	TACC2
1	11016187	rs1146202998	NSMCE4A
1	11024927	rs1137745871	ENSECAG00000012341
1	11048630	rs1139596421	ATE1
1	11931842	rs396490474	WDR11
1	12768385	rs395151059	SEC23IP
1	12770998	rs68563855	SEC23IP
1	12837223	rs782864942	INPP5F
1	12837262	rs396867789	INPP5F
1	12858989	rs394973147	INPP5F
1	13165335	rs395659860	GRK5
1	13414267	rs1145120084	ENSECAG00000012309
1	13447217	rs396573917	FAM45A
1	13495826	rs1148693444	EIF3A
1	13511661	rs1152081557	ENSECAG00000003656
1	13511806	rs1135948337	ENSECAG00000003656
1	13852302	rs394583248	PRLHR
1	14368391	rs782828526	RAB11FIP2
1	14369584	rs395806318	RAB11FIP2
1	14962138	rs1151948679	PDZD8
1	14962174	rs393710577	PDZD8
1	14962222	rs397204262	PDZD8
1	15113071	rs1144516703	KCNK18
1	15113529	rs394605759	KCNK18
1	15175774	rs397083158	ENSECAG00000023955
1	15175825	rs395171809	ENSECAG00000023955
1	15614812	rs1138903857	PNLIPRP2
1	16930245		ATRNL1
1	17182389	rs1144581784	FAM160B1
1	17182426	rs1140446212	FAM160B1
1	17653437	rs1145188588	AFAP1L2
1	17653745	rs68450104	AFAP1L2
1	17653773	rs782882233	AFAP1L2
1	17664078	rs394748570	VWA2
1	17666860	rs1144576242	VWA2
1	17674019	rs1137347449	VWA2
1	17674638	rs395663587	VWA2
1	17698983	rs1141327429	VWA2
1	17725828	rs1150367881	TDRD1
1	17729304	rs68450148	TDRD1
1	17734588	rs782862303	TDRD1
1	17736218	rs1143366953	TDRD1
1	17738999	rs1142402030	TDRD1
1	17752519	rs1141243065	TDRD1
1	17754662	rs1142293836	TDRD1
1	17774609	rs782895244	CCDC186
1	18074630	rs1142609422	DCLRE1A
1	18074796	rs1151709643	DCLRE1A
1	18077118	rs395691243	DCLRE1A
1	18077119	rs397463304	DCLRE1A
1	18078505	rs68492432	DCLRE1A
1	18081482	rs1139042060	DCLRE1A
1	18144227	rs1145729292	PLEKHS1
1	18222587	rs396826612	NRAP
1	18228492		NRAP
1	18253689	rs397233012	NRAP
1	18277496	rs68493956	NRAP
1	18299156	rs1141422932	HABP2
1	19532189	rs1144357709	GPAM
1	20480792	rs393722932	ENSECAG00000003921
1	20704900	rs1149523929	RBM20
1	20735792	rs1147618677	RBM20
1	20986360	rs1151976225	DUSP5
1	25463926	rs1141686897	SORCS3
1	25463988	rs1150714669	SORCS3
1	25728460		ENSECAG00000017515
1	25729071		ENSECAG00000017515
1	25729216		ENSECAG00000017515
1	25729308		ENSECAG00000017515
1	25729413		ENSECAG00000017515
1	26265929	rs1144304302	GSTO2
1	26265987	rs396279148	GSTO2
1	26267179	rs396119301	GSTO2
1	26287022	rs782824372	GSTO1
1	26349373	rs394864066	ENSECAG00000021278
1	26369637	rs394664043	ENSECAG00000021278
1	26407884	rs782902261	SFR1
1	26407953	rs1136367351	SFR1
1	26465471	rs394879989	COL17A1
1	26465534	rs393734211	COL17A1
1	26476583	rs68507647	COL17A1
1	26476595	rs68507648	COL17A1
1	26477727	rs68507649	COL17A1
1	26480572	rs782913073	COL17A1
1	26500323	rs396021603	COL17A1
1	26532966	rs394804555	SLK
1	26533610	rs782857894	SLK
1	26905024	rs394849580	SH3PXD2A
1	26910172	rs68510655	SH3PXD2A
1	26918315	rs782895684	SH3PXD2A
1	26937361	rs394659294	NEURL1
1	26943190	rs1146512996	NEURL1
1	26948724	rs397422175	NEURL1
1	27025158	rs393824452	CALHM3
1	27046265	rs396388953	CALHM1
1	27052192	rs68512140	CALHM2
1	27058018	rs68512144	PDCD11
1	27080357	rs68512168	PDCD11
1	27189172	rs1149962150	INA
1	27199007	rs396906240	INA
1	27199074	rs394520461	INA
1	27650930	rs397250620	SFXN2
1	27721123	rs394023250	TRIM8
1	27950932	rs395740034	GBF1
1	28065281	rs68516471	ELOVL3
1	28146986	rs396075304	PPRC1
1	28147169	rs396848371	PPRC1
1	28147489	rs394853443	PPRC1
1	28442653	rs394922009	FGF8
1	28443699	rs1148118263	FGF8
1	28443713	rs1136357327	FGF8
1	28597290	rs395710519	POLL
1	28959317	rs395242871	ENSECAG00000013342
1	29023110	rs1148404159	KAZALD1
1	29650668	rs397210398	PKD2L1
1	29685523	rs1138976323	ENSECAG00000004737
1	29685797	rs1152182125	ENSECAG00000004737
1	29702152	rs394646593	BLOC1S2
1	29843104	rs68649858	ENSECAG00000024865
1	29948605	rs396481566	DNMBP
1	29949386	rs68637648	DNMBP
1	29998188	rs782821519	DNMBP
1	30002830	rs782901701	DNMBP
1	30002874	rs782826649	DNMBP
1	30023754	rs68639048	ABCC2
1	30054783	rs395870368	ABCC2
1	30054795	rs397399014	ABCC2
1	30060740	rs393998608	ABCC2
1	30158853		ENTPD7
1	31172580	rs1142839772	HPS1
1	31207922	rs395170343	PYROXD2
1	31373827	rs782884877	R3HCC1L
1	31374943	rs782886989	R3HCC1L
1	31764811	rs1150676009	ZFYVE27
1	31769769	rs396691100	ZFYVE27
1	31774819	rs1147597355	ZFYVE27
1	31812952	rs394301694	AVPI1
1	31947494	rs394755661	UBTD1
1	31948379	rs396487623	MMS19
1	32051489	rs782848077	RRP12
1	32143883	rs1149549620	ENSECAG00000011823
1	32329435	rs395189609	SLIT1
1	32371071	rs396907792	SLIT1
1	32374757	rs396961719	SLIT1
1	32393907		LCOR
1	32425944	rs1141346084	ENSECAG00000013517
1	32702987	rs396970505	PIK3AP1
1	32729898	rs1151685969	PIK3AP1
1	32752118	rs68629314	PIK3AP1
1	33032288	rs397114230	DNTT
1	33172965	rs1145841044	ENSECAG00000004093
1	33173510	rs1147871266	ENSECAG00000004093
1	33176690	rs1146620939	ENSECAG00000016003
1	33292397	rs1146889408	CC2D2B
1	33300109	rs1141610230	CC2D2B
1	33476758	rs68621347	ENSECAG00000016258
1	33476806	rs68621348	ENSECAG00000016258
1	33577761	rs1137711261	TCTN3
1	33578668	rs395447403	TCTN3
1	33848452	rs1140405960	SORBS1
1	33879166	rs1144724683	SORBS1
1	33998394	rs1137673400	ENSECAG00000021153
1	33999657	rs1138674701	ENSECAG00000021153
1	34000849	rs1140940955	ENSECAG00000021153
1	34086700	rs1150314651	ENSECAG00000000262
1	34105042	rs1139108356	ENSECAG00000000262
1	34315542	rs395611384	ENSECAG00000005361
1	34317209	rs68612453	ENSECAG00000005361
1	34327107	rs1143807372	ENSECAG00000005361
1	34328360	rs1150059941	ENSECAG00000005361
1	34338358	rs394239501	ENSECAG00000005361
1	34556200	rs68614043	ENSECAG00000005643
1	34562615	rs1140443750	ENSECAG00000005643
1	34562621	rs1140205319	ENSECAG00000005643
1	34570378	rs1149189462	ENSECAG00000005643
1	34570418	rs1147634209	ENSECAG00000005643
1	34573062	rs1140506240	ENSECAG00000005643
1	34617455	rs396757850	ENSECAG00000008208
1	34789370	rs68615540	ENSECAG00000011584
1	34818386	rs782845793	ENSECAG00000011584
1	34820340	rs782890310	ENSECAG00000011584
1	34861161	rs782882263	HELLS
1	34861164	rs782831407	HELLS
1	34865453	rs1140952851	HELLS
1	34969279	rs1142933383	TBC1D12
1	34969716	rs1145548846	TBC1D12
1	34996066	rs1145217187	NOC3L
1	35002189	rs1145087266	NOC3L
1	35031987	rs782904432	NOC3L
1	35032034	rs782841370	NOC3L
1	35053997	rs68617173	PLCE1
1	35091476	rs1143736429	PLCE1
1	35095175	rs1143988216	PLCE1
1	35167796	rs1135847847	PLCE1
1	35571874	rs782869589	FRA10AC1
1	35673851	rs396530512	FFAR4
1	35959823	rs396744552	MYOF
1	36084272	rs68538171	ENSECAG00000004126
1	36084407	rs68538172	ENSECAG00000004126
1	36084435	rs68538173	ENSECAG00000004126
1	36159632	rs68539650	CYP26A1
1	36496594	rs1148723815	HHEX
1	36522727	rs1145952919	KIF11
1	37029905	rs396423820	BTAF1
1	37322513	rs396275375	PPP1R3C
1	37487394	rs1141672368	HECTD2
1	37970295		HTR7
1	37970367	rs395709203	HTR7
1	38576196	rs1152226144	ENSECAG00000004322
1	38576247	rs1136417977	ENSECAG00000004322
1	38576256	rs1145306967	ENSECAG00000004322
1	38576259	rs1148236754	ENSECAG00000004322
1	38840177	rs396093185	KIF20B
1	38857343	rs1143206738	KIF20B
1	39127735	rs394837460	SLC16A12
1	39151853	rs394059326	IFIT5
1	39151921	rs395755674	IFIT5
1	39151933	rs393711967	IFIT5
1	39152021	rs395356202	IFIT5
1	39152031	rs396565659	IFIT5
1	39152036	rs394779219	IFIT5
1	39152158	rs395759587	IFIT5
1	39252316	rs393941500	IFIT1
1	39406945	rs68589664	LIPA
1	39422955	rs68589683	LIPA
1	39431025	rs1139292537	LIPA
1	39729832	rs1136439343	STAMBPL1
1	39834263	rs68579770	LIPM
1	39925101	rs395440183	LIPK
1	40014368	rs1140714996	ENSECAG00000008026
1	40021580	rs393968382	ENSECAG00000008026
1	40027849	rs68580471	ENSECAG00000008026
1	40027893	rs68580473	ENSECAG00000008026
1	40027917	rs68580475	ENSECAG00000008026
Contig46786	14957	rs68581770	ENSECAG00000009983
Contig46786	13625	rs68581774	ENSECAG00000009983
1	40230627	rs1136153407	ENSECAG00000013917
1	40232921	rs1151235806	ENSECAG00000013917
1	40248723	rs68584444	ENSECAG00000013917
1	40275843	rs1138672445	LIPJ
1	40318924	rs68585523	RNLS
1	40321386	rs68585530	RNLS
1	40564721	rs394356439	RNLS
1	41701958	rs68600085	ENSECAG00000006259
1	41733670	rs396517381	ENSECAG00000006259
1	41815518	rs1137286975	A1CF
1	43587143	rs1145893300	MBL2
1	43587228	rs1142175954	MBL2
1	43590370	rs1136708058	MBL2
1	44555106	rs1140115045	ENSECAG00000019573
1	44645848	rs1141164591	ENSECAG00000019573
1	44891285	rs68483842	ENSECAG00000004802
1	47366541	rs1148931465	ENSECAG00000007119
1	47367109	rs1147624403	ENSECAG00000007119
1	47367631	rs1149618653	ENSECAG00000007119
1	47368654	rs1141325997	ENSECAG00000007119
1	47368751	rs1146526174	ENSECAG00000007119
1	47368985	rs1139406086	ENSECAG00000007119
1	47369285	rs1142365646	ENSECAG00000007119
1	47369496	rs1148412468	ENSECAG00000007119
1	47370036	rs1151786119	ENSECAG00000007119
1	48266748	rs68567927	ENSECAG00000007551
1	48547482	rs1139923612	ENSECAG00000013972
1	48547701	rs1151766833	ENSECAG00000013972
1	48548824	rs395849796	ENSECAG00000013972
1	48551542	rs68569306	ENSECAG00000001061
1	48551607	rs68569307	ENSECAG00000001061
1	48551624	rs68569308	ENSECAG00000001061
1	48656338	rs1148275128	ENSECAG00000001095
1	48656464	rs397123473	ENSECAG00000001095
1	49133563	rs395959395	ENSECAG00000001148
1	49133612	rs397313876	ENSECAG00000001148
1	49133740	rs1138628323	ENSECAG00000001148
1	49615300		ENSECAG00000000814
1	49615391		ENSECAG00000000814
1	49615494		ENSECAG00000000814
1	49615526		ENSECAG00000000814
1	49615561		ENSECAG00000000814
1	49615595		ENSECAG00000000814
1	49615690		ENSECAG00000000814
1	49615744		ENSECAG00000000814
1	49615852		ENSECAG00000000814
1	49617634	rs1137574174	ENSECAG00000000814
1	51861144	rs1140683193	RTKN2
1	51888649	rs1143950905	RTKN2
1	51908565	rs1141182529	RTKN2
1	52712848	rs68579640	JMJD1C
1	52717181	rs782897126	JMJD1C
1	53105997	rs1145672885	REEP3
1	53585600	rs1136442838	ENSECAG00000001171
1	56702451	rs1146541438	DNAJC12
1	56992379	rs1145176363	MYPN
1	57037172	rs1148968578	MYPN
1	57106223	rs1150235514	PBLD
1	57112245	rs1136194902	PBLD
1	57198692	rs1136404411	RUFY2
1	57257122	rs1137421038	DNA2
1	57340206	rs1139087544	ENSECAG00000015450
1	57403470	rs1150931237	ENSECAG00000015450
1	57520330	rs1138635189	CCAR1
1	57602504	rs396435583	STOX1
1	57713722	rs393900053	ENSECAG00000008689
1	57782170	rs1138497266	ENSECAG00000008689
1	57782396	rs396929423	ENSECAG00000008689
1	57794560	rs1151725156	SRGN
1	57868948	rs1140438928	SUPV3L1
1	57912748	rs395112511	HKDC1
1	57989038	rs1145730631	HK1
1	58242749	rs397434404	C10orf35
1	58510803	rs1140778297	COL13A1
1	58510824	rs1151379962	COL13A1
1	58660914	rs393991548	AIFM2
1	58662122	rs1148773130	AIFM2
1	58687041	rs394789188	TYSND1
1	58689078	rs1150539093	TYSND1
1	58689645	rs1151867935	TYSND1
1	58689657	rs1137188441	TYSND1
1	58689843	rs395989971	TYSND1
1	58795621	rs1143293832	NPFFR1
1	58795652		NPFFR1
1	58795792	rs396613729	NPFFR1
1	58795825	rs1140863900	NPFFR1
1	58795834	rs396522679	NPFFR1
1	58795868	rs395145074	NPFFR1
1	58845149	rs394040402	LRRC20
1	58845150	rs395513522	LRRC20
1	59062441	rs1137075115	PALD1
1	59119220	rs1143359947	PRF1
1	59227735	rs393943186	ADAMTS14
1	59235530		ADAMTS14
1	59264665	rs394566292	TBATA
1	59265764	rs396319751	TBATA
1	59271733	rs68447374	TBATA
1	59274998	rs395746427	TBATA
1	59316530	rs397147655	SGPL1
1	59746927	rs1144080223	UNC5B
1	59747531	rs1145253117	UNC5B
1	59747536	rs68474348	UNC5B
1	59749817	rs397436016	UNC5B
1	59752563	rs394793536	UNC5B
1	60068483	rs1144924375	ENSECAG00000023411
1	60126108	rs1145578015	ENSECAG00000023411
1	60129296	rs396948904	ENSECAG00000023411
1	60133342	rs68664664	ENSECAG00000023411
1	60203241	rs394460569	ENSECAG00000023411
1	60208302	rs394835717	ENSECAG00000023411
1	60215495	rs394008006	ENSECAG00000023411
1	60220712	rs68664694	ENSECAG00000023411
1	60227121	rs397137280	ENSECAG00000023411
1	60227243	rs394634217	ENSECAG00000023411
1	60368647	rs1146358117	CHST3
1	60472979	rs1148205890	ASCC1
1	60504900	rs1148814155	ASCC1
1	60549371	rs782890876	ASCC1
1	60561920	rs1143620783	ASCC1
1	60894177	rs396168271	MICU1
1	61383617	rs1141227815	NUDT13
1	61384777	rs1140645153	NUDT13
1	61390422	rs782897414	ECD
1	61449819	rs395668770	FAM149B1
1	61554066	rs1147545860	CFAP70
1	61556576	rs1138517670	ENSECAG00000002815
1	61587742	rs1144327762	CFAP70
1	61643458	rs782906589	ANXA7
1	61645556	rs1136388674	ANXA7
1	61674000	rs1151039587	MSS51
1	61674020	rs1141731135	MSS51
1	61742768	rs1146666025	USP54
1	61746152	rs396918280	USP54
1	61759299	rs393725204	USP54
1	61877672	rs782837288	SEC24C
1	61890180	rs396085795	CHCHD1
1	61894705		ZSWIM8
1	61894718	rs1140383306	ZSWIM8
1	61894724	rs395147417	ZSWIM8
1	61900320	rs68654613	ZSWIM8
1	61909336	rs1142948993	ENSECAG00000018379
1	61909378	rs1145889130	ENSECAG00000018379
1	61913499	rs394921868	ENSECAG00000018379
1	62130910	rs1142453569	VCL
1	62138955	rs1141224252	VCL
1	62982558	rs1138158449	DUPD1
1	63279640	rs1145095897	ZNF503
1	63279689	rs396719210	ZNF503
1	63279743	rs394484208	ZNF503
1	63279914	rs397026101	ENSECAG00000010308
1	65492563	rs1147305406	DLG5
1	65493164	rs1145160521	DLG5
1	67080271		ANXA11
1	67113570	rs1138528992	PLAC9
1	67113588	rs395857565	PLAC9
1	67113589	rs397499372	PLAC9
1	67149570	rs1149139052	TMEM254
1	67734088	rs396399348	AGT
1	68035424	rs1143685033	ENSECAG00000000147
1	68036622	rs1139828493	ENSECAG00000000147
1	68037116	rs1147154379	ENSECAG00000000147
1	68037310	rs1142873832	ENSECAG00000000147
1	68037684	rs1137043528	ENSECAG00000000147
1	68037887	rs1141532295	ENSECAG00000000147
1	68038819	rs1152319114	ENSECAG00000000147
1	68185414	rs1150660213	GALNT2
1	68783944	rs1147932275	URB2
1	68788562	rs782843641	URB2
1	68789666	rs1141141344	URB2
1	68789908	rs1144240749	URB2
1	68790014	rs1142282749	URB2
1	68791964	rs1141286137	URB2
1	68894925	rs1139795973	ABCB10
1	69577378	rs1140618422	RHOU
1	69768906	rs1137057621	ENSECAG00000003010
1	69852556	rs1143406897	ZNF22
1	69865824	rs1136062954	RASSF4
1	69921301	rs1148403686	TMEM72
1	71121943	rs68496761	ZNF239
1	71181750	rs1137183337	ENSECAG00000024546
1	71181883	rs1145602960	ENSECAG00000024546
1	71181959	rs1148560838	ENSECAG00000024546
1	71182439	rs68496778	ENSECAG00000024546
1	71182690	rs68496780	ENSECAG00000024546
1	71182717	rs68496781	ENSECAG00000024546
1	71195061	rs394062398	ENSECAG00000024546
1	71621738	rs397343878	RET
1	71621807	rs1147167711	RET
1	71626137	rs396039174	RET
1	71889421	rs394329099	BMS1
1	71933494	rs1139013669	ENSECAG00000008481
1	71968966	rs1141466831	ENSECAG00000008481
1	71969039	rs396786089	ENSECAG00000008481
1	72027801	rs1142809435	ENSECAG00000008481
1	72032610	rs68453044	ENSECAG00000008481
1	72032631	rs68453045	ENSECAG00000008481
1	72174282	rs1139438216	ZNF25
1	72174392	rs1140692842	ZNF25
1	72207949	rs1146667317	ENSECAG00000002877
1	72207968	rs1145245993	ENSECAG00000002877
1	72208315	rs1141724406	ENSECAG00000002877
1	72209334	rs396139237	ENSECAG00000002877
1	72211370	rs1144420198	ENSECAG00000002877
1	72211445	rs395801690	ENSECAG00000002877
1	72211622	rs1142793929	ENSECAG00000002877
1	72229890	rs1149372685	ENSECAG00000002877
1	72230143	rs1147108532	ENSECAG00000002877
1	72230390	rs1139453399	ENSECAG00000002877
1	72230460	rs394260274	ENSECAG00000002877
1	72230484	rs1137097652	ENSECAG00000002877
1	72230770	rs395242713	ENSECAG00000002877
1	72231035	rs68509039	ENSECAG00000002877
1	72231232	rs394063811	ENSECAG00000002877
1	72231408	rs1140097200	ENSECAG00000002877
1	72231496	rs1150197262	ENSECAG00000002877
1	72231545	rs1151416868	ENSECAG00000002877
1	72231731	rs1146918562	ENSECAG00000002877
1	72232029	rs1140479153	ENSECAG00000002877
1	72320478	rs1144418014	ENSECAG00000014705
1	72327165	rs782821658	ENSECAG00000014705
1	72327652	rs1151892614	ENSECAG00000014705
1	72327807	rs68509067	ENSECAG00000014705
1	72327914	rs1148796339	ENSECAG00000014705
1	72508009	rs394604797	CHRM3
1	73212286	rs1147727320	ENSECAG00000003301
1	73212716	rs1136874515	ENSECAG00000003301
Contig87796	198790	rs1141915059	ENSECAG00000010676
Contig87796	198852	rs1146705886	ENSECAG00000010676
Contig87796	199099	rs396298621	ENSECAG00000010676
Contig87796	206683	rs1140349124	ENSECAG00000010676
1	74827080	rs1138155252	ZP4
1	74827170	rs1138891061	ZP4
1	74829822	rs395327912	ZP4
1	74832451	rs1136560966	ZP4
1	74832463	rs394105121	ZP4
1	74833554	rs1138343092	ZP4
1	74833937	rs1147786000	ZP4
1	74833983	rs1143291473	ZP4
1	74978081	rs1139807809	RYR2
1	75061241	rs395680839	RYR2
1	75083470	rs68556362	RYR2
1	75097760	rs68556374	RYR2
1	75098592	rs395479354	RYR2
1	75696222	rs394651854	MTR
1	75735739	rs396847575	MTR
1	75735748	rs393949065	MTR
1	75735790	rs395696514	MTR
1	75957968	rs1138784629	HEATR1
1	75972493	rs396943577	HEATR1
1	75974360	rs68476763	HEATR1
1	75975734	rs782884335	HEATR1
1	76000375	rs68476790	HEATR1
1	76316770	rs1145615479	GPR137B
1	76316991	rs396853101	GPR137B
1	76317006	rs394169644	GPR137B
1	76362112	rs1147436720	ENSECAG00000015323
1	76362547		ENSECAG00000015323
1	76362835		ENSECAG00000015323
1	76365157		ENSECAG00000015323
1	76365167		ENSECAG00000015323
1	76452355	rs394402493	NID1
1	76589582	rs1140326442	LYST
1	76593341	rs394520771	LYST
1	76614022	rs782842586	LYST
1	76633978	rs782908595	LYST
1	76633983	rs782852465	LYST
1	76655477	rs1149377113	LYST
1	76680749	rs1138357485	LYST
1	76894144	rs397445908	TBCE
1	76985136	rs1141123674	GGPS1
1	77096971	rs1136974673	ARID4B
1	77147439	rs396194805	RBM34
1	77732351	rs394966828	TARBP1
1	77755309	rs782853296	TARBP1
1	77773867	rs1146820121	TARBP1
1	78676813	rs1143089988	ENSECAG00000009443
1	78678604	rs393784272	ENSECAG00000009443
1	78678617	rs782845859	ENSECAG00000009443
1	78678824	rs395621435	ENSECAG00000009443
1	78679039	rs1136624328	ENSECAG00000009443
1	78787404	rs1136322296	ENSECAG00000009930
1	78787539	rs1146418205	ENSECAG00000009930
1	78788213	rs395721958	ENSECAG00000009930
1	78788268	rs1144896326	ENSECAG00000009930
1	78795915	rs1145923643	ENSECAG00000009930
1	78796006	rs1141698481	ENSECAG00000009930
1	78796075	rs1152187527	ENSECAG00000009930
1	78796371		ENSECAG00000009930
1	78796710	rs1138444246	ENSECAG00000009930
1	78796797	rs1145999544	ENSECAG00000009930
1	78796891	rs396125943	ENSECAG00000009930
1	78802737	rs1138213226	ENSECAG00000009930
1	78802761	rs68511241	ENSECAG00000009930
1	78804637	rs395691196	ENSECAG00000009930
1	78879620	rs395852063	ENSECAG00000009930
1	79015098	rs1148529139	ENSECAG00000014378
1	79029915	rs1140470441	ENSECAG00000014378
Contig85719	235	rs394717145	ENSECAG00000014378
1	79040779	rs395225315	ENSECAG00000014378
1	79043615	rs1149060511	ENSECAG00000014378
1	79043632	rs68513932	ENSECAG00000014378
1	79049793	rs68513943	NTPCR
1	79256503	rs1151951310	MAP10
1	79257230	rs394859814	MAP10
1	79257390	rs782892321	MAP10
1	79258373	rs68515502	MAP10
1	79258566	rs396409727	MAP10
1	79258676	rs397161340	MAP10
1	79258692	rs395119299	MAP10
1	79536103	rs782882787	SIPA1L2
1	79614772	rs782884999	SIPA1L2
1	79727203	rs1144798324	ENSECAG00000020671
1	79727234	rs1138583411	ENSECAG00000020671
1	79728684	rs1146598688	ENSECAG00000020671
1	79728981	rs1145251046	ENSECAG00000020671
1	79729280	rs1144464571	ENSECAG00000020671
1	79729522	rs1151707640	ENSECAG00000020671
1	79729771	rs1136608050	ENSECAG00000020671
1	79730056	rs1144294749	ENSECAG00000020671
1	79730096	rs1145199717	ENSECAG00000020671
1	79730162	rs1150853118	ENSECAG00000020671
1	79730298	rs1138019044	ENSECAG00000020671
1	79731237	rs1152274204	ENSECAG00000003321
1	79731792	rs1146172891	ENSECAG00000003321
1	80175723	rs1146181079	DISC1
1	80188742	rs1140107663	DISC1
1	80235129	rs1143523866	DISC1
1	80235262	rs1144642154	DISC1
1	80235263	rs1138893825	DISC1
1	80235528	rs68528956	DISC1
1	80551914	rs396306846	EXOC8
1	80552652	rs1147361562	EXOC8
1	80552959	rs68530487	EXOC8
1	80553156	rs782856936	EXOC8
1	80610661	rs1145899500	C1orf131
1	80622774	rs394265214	C1orf131
1	80678785	rs395526819	TRIM67
1	80812050	rs782877072	ARV1
1	80812060	rs394129418	ARV1
1	80925342	rs394376898	C1orf198
1	80925353	rs396443577	C1orf198
1	80925366	rs396674531	C1orf198
1	81010585	rs396807636	CAPN9
1	81019609	rs1147944449	CAPN9
1	81085686	rs1139039169	ENSECAG00000003449
1	81101394	rs1137416560	ENSECAG00000003762
1	81101417	rs68454004	ENSECAG00000003762
1	81101647	rs68454005	ENSECAG00000003762
1	81101805	rs393958196	ENSECAG00000003762
1	81102043	rs1139065146	ENSECAG00000003762
1	81102072	rs395402791	ENSECAG00000003762
1	81102130	rs68454006	ENSECAG00000003762
1	81125695	rs394820041	ENSECAG00000003875
1	81125951	rs395834081	ENSECAG00000003875
1	81125996	rs1144649098	ENSECAG00000003875
1	81135869	rs1140923706	ENSECAG00000003937
1	81179833	rs1137575992	ENSECAG00000011081
1	81180574	rs1149300423	ENSECAG00000011081
1	81503059	rs1152191574	ENSECAG00000009703
1	81536458	rs782850735	ENSECAG00000011080
1	81536742	rs68523669	ENSECAG00000011080
1	81552366	rs68523673	ENSECAG00000011080
1	81563161	rs1146713562	ENSECAG00000011080
1	81652124	rs1149609856	MSMB
1	81672810	rs395561661	NCOA4
1	81807276	rs1138041953	PARG
1	81807352	rs396500404	PARG
1	81887996	rs1151304327	OGDHL
1	81889468	rs394952802	OGDHL
1	82000604	rs1142643380	ENSECAG00000004021
1	82063765	rs1149440972	ERCC6
1	82063895	rs1143167857	ERCC6
1	82067986	rs1142345598	ERCC6
1	82121309	rs1136371542	ERCC6
1	82124707	rs68528111	ERCC6
1	82125129	rs1138711238	ERCC6
1	82126871	rs1136950050	ERCC6
1	82127622	rs1143288462	ERCC6
1	82128782	rs68528114	ERCC6
1	82128927	rs393705807	ERCC6
1	82195048	rs1144283897	DRGX
1	82247184	rs1145541579	ENSECAG00000004069
1	82247394	rs1152097127	ENSECAG00000004069
1	82247606	rs396195777	ENSECAG00000004069
1	82247780	rs1151212863	ENSECAG00000004069
1	82249367	rs1147584490	ENSECAG00000004098
1	82249620	rs394048089	ENSECAG00000004098
1	82250060	rs1143967343	ENSECAG00000004098
1	82420418	rs1144522357	FAM170B
1	82421843	rs1142431624	FAM170B
1	82422571	rs1148272217	FAM170B
1	82477788	rs1151011439	VSTM4
1	82628233	rs1140146457	LRRC18
1	82628491	rs1152044153	LRRC18
1	82665616	rs1141192002	ENSECAG00000001649
1	82710397	rs1140487746	ENSECAG00000001649
1	82710418	rs1151742937	ENSECAG00000001649
1	82715504	rs1144235005	ENSECAG00000001649
1	82717714	rs1146105397	ENSECAG00000001649
1	82728129	rs1145626599	ENSECAG00000001649
1	82728138	rs1151171375	ENSECAG00000001649
1	82736140	rs1146956102	ENSECAG00000001649
1	82741435	rs395106319	ENSECAG00000001649
1	82806034	rs68531129	ENSECAG00000021202
1	82808519	rs395527317	ENSECAG00000021202
1	83038297	rs1145064178	ARHGAP22
1	83063353		ARHGAP22
1	83063368	rs395646154	ARHGAP22
1	83063512	rs396367000	ARHGAP22
1	83242047	rs1146845347	ENSECAG00000021638
1	83248299	rs395854779	ENSECAG00000021638
1	83251021	rs395823767	ENSECAG00000021638
1	83260064	rs1143380859	ENSECAG00000021638
1	83286080	rs1140283716	ENSECAG00000021638
1	83286122	rs394467802	ENSECAG00000021638
1	83293701	rs1137274595	ENSECAG00000021638
1	83312876	rs1136368543	ENSECAG00000021638
1	83313096	rs395166763	ENSECAG00000021638
1	83318599	rs395155184	ENSECAG00000021638
1	83439313	rs68577302	ENSECAG00000007449
1	83744530	rs396131111	GDF2
1	83744671	rs397236004	GDF2
1	83744678	rs395198323	GDF2
1	83745041	rs1144666144	GDF2
1	83767528	rs396048908	RBP3
1	83768071	rs393767270	RBP3
1	83768396	rs396608954	RBP3
1	83769593	rs394184590	RBP3
1	84085306	rs395501069	ENSECAG00000004222
1	84170116	rs394646733	GPRIN2
1	84170262	rs1145149425	GPRIN2
1	84210149	rs1137262292	ENSECAG00000022004
1	84230692	rs1140048804	FAM35A
1	84233862	rs1144695752	ENSECAG00000004413
1	84246085	rs1146831297	FAM35A
1	84246231	rs1145562962	FAM35A
1	84265237	rs1137658470	FAM35A
1	84265999	rs1149198844	FAM35A
1	84406297	rs397149925	MMRN2
1	84407367	rs1149219680	MMRN2
1	84407487	rs394623362	MMRN2
1	84410869	rs396287988	MMRN2
1	84589937	rs1143119664	LDB3
1	84633452	rs68568588	WAPL
1	84633470	rs1143725265	WAPL
1	84633481	rs1140429604	WAPL
1	84642194	rs1150027063	OPN4
1	84645015	rs394254816	OPN4
1	84649158	rs396099785	OPN4
1	84761243	rs396252262	WAPL
1	84800089	rs396200225	WAPL
1	86188044	rs395609298	ENSECAG00000011544
1	86188056	rs397342798	ENSECAG00000011544
1	86398213	rs1150686495	CCSER2
1	86492952	rs1143611649	CCSER2
1	86493879	rs782875421	CCSER2
1	86590808	rs393888902	RGR
1	86590817	rs1151631812	RGR
1	86594718	rs394309592	LRIT1
1	86597117	rs1136791451	LRIT1
1	86597159	rs1150374946	LRIT1
1	86602995	rs394711823	LRIT1
1	86603063	rs395535200	LRIT1
1	86603415	rs1145637920	LRIT1
1	86603447	rs396774014	LRIT1
1	86610698	rs394974814	LRIT2
1	86620327	rs395160661	CDHR1
1	86620534	rs1137833825	CDHR1
1	86621320	rs396994058	CDHR1
1	86631388	rs395863935	CDHR1
1	86631513	rs1136021784	CDHR1
1	86631538	rs396405824	CDHR1
1	86631851	rs396648022	CDHR1
1	89442868	rs397474177	SH2D4B
1	89445070	rs395901476	SH2D4B
1	89510190	rs1137058908	SH2D4B
1	89668278	rs394060572	DYDC2
1	89668286	rs1145374989	DYDC2
1	89671346	rs395716352	DYDC2
1	89693388	rs1138976590	ENSECAG00000003713
1	89782614	rs68631346	SFTPA1
1	89940488	rs396903151	ENSECAG00000014226
1	90041343	rs396185260	ENSECAG00000014235
1	90041417	rs1148310898	ENSECAG00000014235
1	90053775	rs394700670	EFL1
1	90084870	rs397032682	EFL1
1	90149953	rs395389822	EFL1
1	90390646	rs393855425	ENSECAG00000003819
1	90391261	rs1145509356	ENSECAG00000003819
1	90772714	rs1151491411	ENSECAG00000015454
1	90783817	rs1140512318	ENSECAG00000015454
1	90828387	rs395118750	IL16
1	90831145	rs1149570457	IL16
1	90835091	rs394827271	IL16
1	90846476	rs1148471480	IL16
1	90852387	rs393833304	IL16
1	90852426	rs394738645	IL16
1	90857006	rs1136466038	IL16
1	91072385	rs68636834	MESDC2
1	91097048	rs394939322	CEMIP
1	91098089	rs394874778	CEMIP
1	91098109	rs396556405	CEMIP
1	91103017	rs1148379575	CEMIP
1	91106785	rs397107727	CEMIP
1	91391340	rs1136858293	ARNT2
1	91394254	rs394720435	ARNT2
1	91434336	rs394326822	ARNT2
1	91833243	rs395645210	ENSECAG00000010184
1	92339756	rs397142109	BNC1
1	92339864	rs782837137	BNC1
1	92479093	rs1146760322	TM6SF1
1	92562888	rs1135897144	ENSECAG00000022459
1	92653865	rs394781686	HOMER2
1	92707884	rs1140049811	WHAMM
1	92710895	rs1150173213	WHAMM
1	92748591	rs397362839	FSD2
1	92823470	rs1150686769	AP3B2
1	93164689	rs396179081	SLC28A1
1	93216769	rs396543131	ALPK3
1	93217064	rs1135903955	ALPK3
1	93217340	rs394311876	ALPK3
1	93217535	rs1147823204	ALPK3
1	93217781	rs1139651742	ALPK3
1	93231951	rs396684194	ALPK3
1	93232666	rs395345531	ALPK3
1	93265906	rs396251450	ZNF592
1	93266074	rs394072185	ZNF592
1	93267773	rs1145679070	ZNF592
1	93402892	rs394106768	WDR73
1	93412216	rs1151997082	ENSECAG00000012271
1	93415252	rs1138854698	ENSECAG00000012271
1	93477020	rs1143004041	ZNF774
1	93686541	rs1152266709	CRTC3
1	93691483	rs1143307873	CRTC3
1	93799806	rs1140488641	BLM
1	93907634	rs393750091	FES
1	93907649	rs395217966	FES
1	93907651	rs396593467	FES
1	93926269	rs393836437	MAN2A2
1	93951778	rs394916594	UNC45A
1	93959511	rs396336737	UNC45A
1	93963752	rs782909591	UNC45A
1	93964009	rs395549139	UNC45A
1	94045669	rs1150680724	NGRN
1	94049556	rs394801734	NGRN
1	94052959	rs396200725	ENSECAG00000013527
1	94057344	rs1144605507	ENSECAG00000013527
1	94071878	rs1137799651	CIB1
1	94083769	rs395446537	SEMA4B
1	94161031	rs1136327744	IDH2
1	94161053	rs1148741926	IDH2
1	94496088	rs1146685248	ANPEP
1	94500934	rs395056278	ANPEP
1	94501182	rs1140924950	ANPEP
1	94501200	rs1146152344	ANPEP
1	94406714	rs1138564915	ANPEP
1	94407916	rs394476458	ANPEP
1	94407989	rs1143138338	ANPEP
1	94409452	rs68485011	ANPEP
1	94409818	rs68485024	ANPEP
1	94507412	rs396517526	ANPEP
1	94507451	rs782907342	ANPEP
1	94508067	rs68485061	ANPEP
1	94508841	rs395643564	ANPEP
1	94509768	rs396090310	ANPEP
1	94509824	rs397437226	ANPEP
1	94509865	rs394883901	ANPEP
1	94510122	rs394688080	ANPEP
1	94510218	rs394466595	ANPEP
1	94580250	rs1150875057	WDR93
1	94634454	rs1143693034	PLIN1
1	94636516	rs1151705130	PLIN1
1	94636572	rs397479732	PLIN1
1	94636649	rs394601647	PLIN1
1	94637215	rs397245291	PLIN1
1	94638546	rs1144735732	PLIN1
1	94662747	rs68486580	ENSECAG00000019462
1	94665916	rs1149896413	TICRR
1	94666537	rs1136895157	TICRR
1	94667544	rs68486583	TICRR
1	94668019	rs1141404621	TICRR
1	94668088	rs1152054174	TICRR
1	94699014	rs1152095055	TICRR
1	94699039	rs1142333198	TICRR
1	94925094	rs1138944922	POLG
1	94928304	rs1147705992	FANCI
1	94948008	rs68487951	FANCI
1	94972710	rs1146685789	FANCI
1	95270484	rs68461199	ACAN
1	95271115	rs397498368	ACAN
1	95272282	rs395760455	ACAN
1	95274281	rs393811967	ACAN
1	95274303	rs395268095	ACAN
1	95274878	rs394162401	ACAN
1	95284467	rs393751006	ACAN
1	95284551	rs68461203	ACAN
1	95472470	rs395150103	AEN
1	97150142	rs397318474	ENSECAG00000004989
1	97150441	rs1142098230	ENSECAG00000004989
1	97150648	rs1143252738	ENSECAG00000004989
1	97150733	rs1141243901	ENSECAG00000004989
1	97379109	rs1151463267	ENSECAG00000007303
1	97506990	rs1146773115	ENSECAG00000007303
1	97506997	rs1138977692	ENSECAG00000007303
1	97597778	rs68502157	ENSECAG00000007303
1	97704239	rs1136575935	ENSECAG00000005007
1	97704346	rs1147957199	ENSECAG00000005007
1	98008570	rs1141590689	AKAP13
1	98012753	rs393881670	AKAP13
1	98024854	rs68494106	AKAP13
1	98043813	rs1141156696	AKAP13
1	98043815	rs394618219	AKAP13
1	98043860	rs1137978351	AKAP13
1	98081538	rs1138333450	AKAP13
1	98128756	rs395593449	AKAP13
1	98132858	rs68494158	AKAP13
1	98133090	rs782889169	AKAP13
1	98200524	rs397406944	ENSECAG00000014966
Contig38186	84385	rs395697071	ENSECAG00000013385
Contig38186	84681	rs1138527079	ENSECAG00000013385
Contig38186	84734	rs68499923	ENSECAG00000013385
Contig38186	84842	rs1151964663	ENSECAG00000013385
Contig38186	84851	rs68499924	ENSECAG00000013385
Contig38186	85304	rs1142325709	ENSECAG00000013385
1	100101742	rs397066552	RGMA
1	101159144	rs1144401133	MCTP2
1	102606643		ENSECAG00000006292
1	103451592	rs1149238349	ENSECAG00000008657
1	103454835	rs1142397422	ENSECAG00000008657
1	103454946	rs1143945321	ENSECAG00000008657
1	103454959	rs395374445	ENSECAG00000008657
1	104596801	rs1147641866	ENSECAG00000005149
1	105013986	rs1145929448	PGPEP1L
1	105014017	rs1150735535	PGPEP1L
1	105478140	rs1140796651	SYNM
1	105478406	rs1149015459	SYNM
1	105478852	rs1147908176	SYNM
1	105478869		SYNM
1	105479429	rs395736115	SYNM
1	105480129	rs1139056043	SYNM
1	105503749	rs1146922864	TTC23
1	105517886	rs1139083508	TTC23
1	105517889	rs1141678948	TTC23
1	105563796	rs782896251	TTC23
1	105718758	rs394764957	LRRC28
1	105718805	rs395754371	LRRC28
1	106076717	rs395952862	LYSMD4
1	106483576	rs395025730	ADAMTS17
1	106483580	rs396679357	ADAMTS17
1	106670777	rs782841971	LINS1
1	106670968	rs782874611	LINS1
1	106671183	rs782844336	LINS1
1	106675660	rs1150498236	LINS1
1	106724293	rs393770352	ASB7
1	107040132	rs396746232	LRRK1
1	107086016	rs395804919	LRRK1
1	107097532	rs1140941304	LRRK1
1	107311315	rs1142987895	VIMP
1	107413729	rs393894630	PCSK6
1	107682111	rs394473598	TM2D3
1	107684590	rs396287584	TM2D3
1	108112916	rs782895528	TJP1
1	108528575	rs1151186990	NSMCE3
1	108528590	rs1136381338	NSMCE3
1	108528596	rs1146497356	NSMCE3
1	108528613	rs1147422217	NSMCE3
1	108529166	rs396261099	NSMCE3
1	108730520	rs1145960072	APBA2
1	108730526	rs1139069122	APBA2
1	108929328	rs397444882	ENSECAG00000001388
1	108929412	rs1140858895	ENSECAG00000001388
1	108929425	rs1145966636	ENSECAG00000001388
1	108929442	rs1141546344	ENSECAG00000001388
1	108929640	rs394798047	ENSECAG00000001388
1	108929837	rs1149883650	ENSECAG00000001388
1	108930328	rs1135986220	ENSECAG00000001388
1	108930357	rs395721262	ENSECAG00000001388
1	108930573	rs1143736702	ENSECAG00000001388
1	108930825	rs1142739909	ENSECAG00000001388
1	108930958	rs1139281513	ENSECAG00000001388
1	108930995	rs396557451	ENSECAG00000001388
1	108931350	rs394047902	ENSECAG00000001388
1	108931455	rs1151012009	ENSECAG00000001388
1	108983065	rs395316715	MCEE
1	108994608	rs397500803	MPHOSPH10
1	109009706	rs1151166923	MPHOSPH10
1	109021155	rs1141751655	FAN1
1	109021740	rs1142922389	FAN1
1	109021779	rs1151338867	FAN1
1	109028889	rs1140738057	FAN1
1	109039442	rs394057949	FAN1
1	109045515	rs394452213	FAN1
1	109111237	rs68524061	TRPM1
1	109111582	rs1150666494	TRPM1
1	111209273	rs1147309798	ENSECAG00000001705
1	111926962	rs394824645	ENSECAG00000001772
1	112034764	rs394399674	ENSECAG00000003852
1	112056555	rs1139463424	ENSECAG00000014732
1	112232173	rs395310506	ENSECAG00000014732
1	112232280	rs396314665	ENSECAG00000014732
1	112340456	rs1136475952	ENSECAG00000022450
1	112889664	rs1140374794	ENSECAG00000004083
1	113451939	rs68537304	ENSECAG00000004541
1	114427307	rs396489651	OCA2
1	114459485	rs68620135	OCA2
1	114483603	rs395944323	OCA2
1	114483675	rs397256366	OCA2
1	114505701	rs1136953351	OCA2
1	114611096	rs68620189	HERC2
1	114652593		HERC2
1	114881152	rs396871914	NIPA1
1	114881170	rs1138678424	NIPA1
1	114881171	rs1139556279	NIPA1
1	114881207	rs394015859	NIPA1
1	114962862	rs782858877	NIPA2
1	115019471	rs68617924	CYFIP1
1	115124832	rs1147473858	ENSECAG00000004926
1	115141604	rs68620811	TUBGCP5
1	115194815	rs68594236	TUBGCP5
1	115195195	rs68594241	TUBGCP5
1	115197310	rs396481074	TUBGCP5
1	115197389	rs395760747	TUBGCP5
1	115475689	rs782881502	ZFAND6
1	115938202	rs1149528346	ENSECAG00000005050
1	115985223	rs1137073815	KIAA1024
1	115995695	rs396806055	KIAA1024
1	116251462	rs395008812	ENSECAG00000005186
1	116733817	rs1138575469	ADAMTS7
1	116754952	rs1145388476	ADAMTS7
1	116760460	rs397026014	ADAMTS7
1	116760507	rs395240504	ADAMTS7
1	116760571	rs396492860	ADAMTS7
1	116760640	rs397374238	ADAMTS7
1	116767304	rs68679718	ADAMTS7
1	116839531	rs1144801345	TBC1D2B
1	116879319	rs1150165888	SH2D7
1	117218422	rs1148256338	IREB2
1	117252996	rs394885696	HYKK
1	117276159	rs68681194	HYKK
1	117378148	rs394890235	CHRNB4
1	117481245	rs396952811	UBE2Q2
1	117622043	rs68683945	NRG4
1	117826819	rs394070755	TMEM266
1	117826911	rs395089890	TMEM266
1	117910956	rs782864603	ETFA
1	117966561	rs396599535	ISL2
1	118355417	rs394686431	ENSECAG00000016474
1	118636608	rs782829613	TSPAN3
1	118647831		ENSECAG00000022091
1	118737896	rs1151881452	PEAK1
1	118772990	rs1145442989	ENSECAG00000005566
1	118773192	rs395300505	ENSECAG00000005566
1	119427127	rs394028305	ODF3L1
1	119427392	rs1139679504	ODF3L1
1	119427488	rs1152124999	ODF3L1
1	119427571	rs1136209011	ODF3L1
1	119428203	rs1149241371	ODF3L1
1	119429173	rs1142748944	ODF3L1
1	119463761	rs1142924671	CSPG4
1	119473133	rs397442455	CSPG4
1	119526910	rs1152201399	SNUPN
1	119709959	rs1150809152	MAN2C1
1	119720356	rs396066492	NEIL1
1	119721318	rs1137793146	NEIL1
1	119722780	rs396110562	NEIL1
1	119775298	rs1143451137	C15orf39
1	119775316	rs1146750965	C15orf39
1	119778165	rs1150801784	C15orf39
1	119778580	rs1150602594	C15orf39
1	119778708	rs394850319	C15orf39
1	119779423	rs1148122103	C15orf39
1	119971870	rs1151067397	RPP25
1	120014522	rs1142390975	MPI
1	120040464	rs782880679	SCAMP2
1	120065909	rs396220498	LMAN1L
1	120124805	rs1136051596	CYP1A2
1	120128760	rs394389943	CYP1A2
1	120128937	rs1139235813	CYP1A2
1	120129223	rs395168346	CYP1A2
1	120129438	rs1144806459	CYP1A2
1	120151122	rs396171786	CYP1A1
1	120151152	rs397148234	CYP1A1
1	120151380	rs394592634	CYP1A1
1	120151539	rs68664285	CYP1A1
1	120151540	rs393958792	CYP1A1
1	120203410	rs782898336	EDC3
1	120255078	rs393736008	CLK3
1	120281965	rs1151022293	ARID3B
1	120413215	rs1136869928	SEMA7A
1	120413250	rs1146762366	SEMA7A
1	120427048	rs397275178	SEMA7A
1	120427161	rs1140883001	SEMA7A
1	120499624	rs397174070	CCDC33
1	120620997	rs1149184820	STRA6
1	120623468	rs393822466	STRA6
1	120627419	rs1145394442	STRA6
1	120635271	rs396325999	STRA6
1	120636270	rs68667804	STRA6
1	120637590	rs1136457948	STRA6
1	120641648	rs1150979961	ISLR
1	120740942	rs396010667	PML
1	120751929	rs1149770075	STOML1
1	120795749	rs1143859660	LOXL1
1	120795983	rs1145738637	LOXL1
1	120796121	rs397120702	LOXL1
1	120831573	rs1142697859	TBC1D21
1	120834478	rs68622367	TBC1D21
1	120834988	rs68622368	TBC1D21
1	121098807	rs1139756214	NPTN
1	121342056	rs396313401	NEO1
1	121414767	rs1146670660	ENSECAG00000003709
1	121414911	rs1151609096	ENSECAG00000003709
1	121415000	rs68616073	ENSECAG00000003709
1	121415475	rs1137427113	ENSECAG00000003709
1	121510440	rs397120167	NEO1
1	121513633	rs1144335893	NEO1
1	121799848	rs1142136993	ENSECAG00000020033
1	121816273	rs396458141	ADPGK
1	121854373	rs395545671	BBS4
1	122040596	rs394939820	ARIH1
1	122040597	rs396692047	ARIH1
1	122125427	rs396706697	ENSECAG00000011466
1	122530141	rs394385591	MYO9A
1	122546798	rs396908517	MYO9A
1	122615405	rs395567425	MYO9A
1	122624022	rs1141401317	NR2E3
1	122628649	rs1140623452	NR2E3
1	123556705	rs782915505	UACA
1	123570534	rs782841680	UACA
1	123571521	rs1147318465	UACA
1	124624400	rs396265582	ENSECAG00000008542
1	125691144	rs394557415	ITGA11
1	125699409	rs1141146964	ITGA11
1	125703472	rs68479887	ITGA11
1	125782043	rs395956475	CLN6
1	125795468	rs1140118813	CALML4
1	125885434	rs68481457	PIAS1
1	126084252	rs396703653	SKOR1
1	126084762	rs1139295415	SKOR1
1	126085074	rs394435147	SKOR1
1	126086375	rs1137797241	SKOR1
1	126086444	rs396260320	SKOR1
1	126086512	rs1146230305	SKOR1
1	126104055	rs1146874210	MAP2K5
1	126442936	rs1149074980	IQCH
1	126481142	rs394301887	IQCH
1	126550289	rs1141166791	IQCH
1	126599646	rs397287212	AAGAB
1	126639257	rs396938320	SMAD3
1	127134662	rs1146567730	SMAD6
1	127257136	rs1137120454	LCTL
1	127258698	rs1141161466	LCTL
1	127282387	rs1146167760	ZWILCH
1	127284678	rs1149533982	ZWILCH
1	127285332	rs1146721082	ZWILCH
1	127285387	rs395249435	ZWILCH
1	127285417	rs1144230891	ZWILCH
1	127285439	rs397061010	ZWILCH
1	127290712	rs395572734	ZWILCH
1	127299807	rs1146102539	RPL4
1	127419954	rs1152017012	TIPIN
1	127423902	rs397496783	DIS3L
1	127427791	rs394756582	DIS3L
1	127785096	rs1147167991	MEGF11
1	127802226	rs395596650	MEGF11
1	127802342	rs396890608	MEGF11
1	127802345	rs394866283	MEGF11
1	128006449	rs1145357151	DENND4A
1	128023691	rs1143607504	SLC24A1
1	128108606	rs68471055	HACD3
1	128255284	rs395031115	ENSECAG00000024668
1	128293676	rs396165340	IGDCC3
1	128297058	rs68471113	IGDCC3
1	128297099	rs68471114	IGDCC3
1	128412784	rs1143641142	CILP
1	128429029	rs393867138	CLPX
1	128471433	rs393864564	PDCD7
1	128471445	rs1135981232	PDCD7
1	128617967	rs1140950470	ANKDD1A
1	128619980	rs1152084368	ANKDD1A
1	128619988	rs1135879490	ANKDD1A
1	128622034	rs393709665	ANKDD1A
1	128648143	rs68471204	ANKDD1A
1	128697638	rs1151948605	PLEKHO2
1	128727676	rs394086044	PIF1
1	129070001	rs782876183	TRIP4
1	129074126	rs782845174	TRIP4
1	129102135	rs395985245	ENSECAG00000026891
1	129102162	rs396768481	ENSECAG00000026891
1	129102163	rs394754217	ENSECAG00000026891
1	129306994	rs394354750	PPIB
1	129365865	rs395209983	FAM96A
1	129678886	rs1151165300	HERC1
1	129703648	rs1146803508	HERC1
1	129722954	rs1141729594	HERC1
1	129723004	rs1138679489	HERC1
1	129728922	rs1142883695	ENSECAG00000004063
1	130041257	rs1151955323	CA12
1	130043924	rs68611555	CA12
1	130055060	rs1136007367	CA12
1	130177617	rs394299499	RAB8B
1	130177642	rs396218999	RAB8B
1	130615518	rs1141250663	TLN2
1	130636058	rs397185394	TLN2
1	131292344	rs68478652	VPS13C
1	131316648	rs1142091804	VPS13C
1	131343660	rs1137678978	VPS13C
1	132664532	rs782886851	ICE2
1	133297200	rs1143806069	BNIP2
1	133619272		MYO1E
1	133901498	rs393795327	SLTM
1	133914848	rs396369185	SLTM
1	134195851	rs394191800	LIPC
Contig93420	59110	rs394412961	CGNL1
Contig93420	49238	rs1141868171	CGNL1
1	134909850	rs1139256045	CGNL1
1	134909907	rs1137593941	CGNL1
1	135624549	rs395046174	ZNF280D
1	135814331	rs1149082688	MNS1
1	135844544	rs1143609744	TEX9
1	136126228	rs1145639392	RFX7
1	136218422	rs1140602656	NEDD4
Contig46247	49092	rs1142662615	CCPG1
1	136713381	rs782832300	PIGB
1	136775612	rs68567799	RAB27A
1	136791986	rs1136188833	RAB27A
1	137625786	rs1136367182	UNC13C
1	137817320	rs1150356921	UNC13C
1	137817641	rs1145892411	UNC13C
1	137817821	rs1144084058	UNC13C
1	137818824	rs394424110	UNC13C
1	138065802	rs1148342948	WDR72
1	138076824	rs397385588	WDR72
1	138109629	rs1148727921	WDR72
1	138151145	rs397172976	WDR72
1	138151460	rs782846899	WDR72
1	138151520	rs1148856493	WDR72
1	138898212	rs397266517	ONECUT1
1	139073272	rs396738320	FAM214A
1	139073288	rs395714822	FAM214A
1	139073322	rs1136834022	FAM214A
1	139302239	rs395798436	MYO5A
1	139382875	rs1152213114	MYO5C
1	139407112	rs1148237085	MYO5C
1	139475049	rs394355754	ENSECAG00000026995
1	139475204	rs1137924282	ENSECAG00000026995
1	139677427	rs782897419	TMOD3
1	139835663	rs1150312243	SCG3
1	139840671	rs1136359017	SCG3
1	139976682	rs394649590	DMXL2
1	140026196	rs68492338	DMXL2
1	140026486	rs68492339	DMXL2
1	140033664		DMXL2
1	140049005	rs397395395	DMXL2
1	140105538	rs1143207578	GLDN
1	140433824	rs1152087078	AP4E1
1	140438517	rs782915409	AP4E1
1	140453840	rs68495360	AP4E1
1	140477519	rs1145250977	AP4E1
1	140484445	rs393790718	AP4E1
1	140823273	rs782914962	USP8
1	140981014	rs394363768	HDC
1	141207022	rs1151544894	ATP8B4
1	141227032	rs1148189063	ATP8B4
1	141266575	rs1139497723	ATP8B4
1	141948310	rs1137952859	SHC4
1	142096271	rs1143941332	CEP152
1	142099166	rs1142820590	CEP152
1	142153984	rs393975982	CEP152
1	142154069	rs395303467	CEP152
1	142171090	rs397427971	CEP152
1	142171376	rs396290366	CEP152
1	142171517	rs394798225	CEP152
1	142171868	rs396588844	CEP152
1	142171929	rs393740887	CEP152
1	142171975	rs395854397	CEP152
1	142171992	rs396359401	CEP152
1	142592971	rs1149757386	SLC12A1
1	142618162	rs1149842561	SLC12A1
1	143117347	rs1138462970	MYEF2
1	143133560	rs1138736938	SLC24A5
1	144314682	rs1144674308	ENSECAG00000002004
1	145265034	rs1136022195	ENSECAG00000002071
1	145265281	rs1138234674	ENSECAG00000002071
1	145265563		ENSECAG00000002071
1	145265682	rs1147232160	ENSECAG00000002071
1	145265749	rs68635897	ENSECAG00000002071
1	145265767	rs68635898	ENSECAG00000002071
1	145451124	rs397492759	SLC30A4
1	145547275	rs1137244277	GATM
1	145627928	rs68637065	SLC28A2
1	145709036	rs1147886213	SHF
1	145747470	rs782843586	DUOX1
1	145754097	rs397353415	DUOX1
1	145756095		DUOX1
1	145759820	rs394492093	DUOX1
1	145771793	rs782872623	DUOXA1
1	145771829	rs782905268	DUOXA1
1	145771884	rs393856423	DUOXA1
1	145790026	rs395841490	DUOX2
1	145901586	rs1146313381	TERB2
1	145927835	rs397228771	TRIM69
1	145981245	rs397376898	PATL2
1	145987884	rs1151896793	PATL2
1	145991394	rs394902721	SPG11
1	145991439	rs396504309	SPG11
1	145994439	rs395392432	SPG11
1	146020112	rs782902294	SPG11
1	146039711	rs396678302	SPG11
1	146050636	rs393711835	SPG11
1	146061429	rs396549721	SPG11
1	146200887	rs1136137610	CASC4
1	146221369	rs782881877	CASC4
1	146742807	rs1138000796	HYPK
1	146749762	rs396194345	HYPK
1	146765823	rs68503964	ELL3
1	146767536	rs394156843	ELL3
1	146767626	rs396091171	ELL3
1	146768468	rs1144789948	ELL3
1	146792630	rs397380664	CATSPER2
1	146797448	rs396197423	CATSPER2
1	146800100	rs1148458701	CATSPER2
1	146800453	rs393881539	CATSPER2
1	146801802	rs396803872	CATSPER2
1	146801853	rs394534767	CATSPER2
1	146817484	rs1140193956	ENSECAG00000008753
1	146817535	rs395996192	ENSECAG00000008753
1	146817620	rs397103851	ENSECAG00000008753
1	146817657	rs394837723	ENSECAG00000008753
1	146817845	rs394056997	ENSECAG00000008753
1	146822591	rs394742465	STRC
1	146824082	rs394926079	STRC
1	146824101	rs396465234	STRC
1	146824226	rs1149314052	STRC
1	146831453	rs1139420642	STRC
1	146886056	rs395555273	PPIP5K1
1	146891203	rs395960808	MAP1A
1	146891610	rs394083719	MAP1A
1	146893696	rs394077595	MAP1A
1	146899105	rs1137143093	MAP1A
1	146908463	rs68503984	MAP1A
1	146908547	rs68503985	MAP1A
1	146908586	rs68503986	MAP1A
1	146953980	rs1147455702	TP53BP1
1	146954590	rs395548888	TP53BP1
1	147074294	rs782847049	ENSECAG00000008021
1	147114071	rs395191077	TGM7
1	147114819	rs1146092034	TGM7
1	147115570	rs1138495979	TGM7
1	147121886	rs394359981	TGM7
1	147125980	rs396689931	TGM7
1	147182018	rs1138589277	EPB42
1	147183541	rs1141322910	EPB42
1	147191080	rs1146712082	EPB42
1	147192423	rs397191171	EPB42
1	147195904	rs396753718	EPB42
1	147195960	rs394651628	EPB42
1	147201590	rs68451115	CCNDBP1
1	147204829	rs1136335241	CCNDBP1
1	147215160	rs1136571242	TMEM62
1	147236934	rs1140975931	TMEM62
1	147243066	rs394549472	TMEM62
1	147244317	rs396083649	TMEM62
1	147244341	rs393944023	TMEM62
1	147244377	rs1148120735	TMEM62
1	147244849	rs395320602	TMEM62
1	147594262	rs396671101	TTBK2
1	147612341	rs394404655	TTBK2
1	147623675	rs1149890180	CDAN1
1	147640952	rs1152093754	ENSECAG00000022851
1	147657674	rs1135851549	ENSECAG00000022851
1	147659434	rs395596351	ENSECAG00000022851
1	147659528	rs397153328	ENSECAG00000022851
1	147662001	rs396727342	ENSECAG00000022851
1	147662197	rs393938225	ENSECAG00000022851
1	147662980	rs1144570125	ENSECAG00000022851
1	147663553	rs395392490	ENSECAG00000022851
1	147666005	rs394504199	ENSECAG00000022851
1	147666242	rs395228192	ENSECAG00000022851
1	147666263	rs1140567875	ENSECAG00000022851
1	147666376	rs397078466	ENSECAG00000022851
1	147856706	rs397212459	ZNF106
1	147858042	rs397442344	ZNF106
1	147858048	rs782846625	ZNF106
1	147858381	rs396858826	ZNF106
1	147863573	rs394467329	ZNF106
1	147865904	rs395949120	ZNF106
1	147929981	rs1145968234	CAPN3
1	148021294	rs68453517	TMEM87A
1	148087592	rs394972609	VPS39
1	148087868	rs396161134	VPS39
1	148087869	rs394285288	VPS39
1	148094334	rs395034202	PLA2G4F
1	148098772	rs394994852	PLA2G4F
1	148103435	rs394937672	PLA2G4F
1	148104515	rs396276336	PLA2G4F
1	148104612	rs1136543350	PLA2G4F
1	148106498	rs396011150	PLA2G4F
1	148151643	rs394266455	PLA2G4D
1	148155367	rs1148305767	PLA2G4D
1	148164905	rs1146572098	PLA2G4D
1	148235953	rs395262065	PLA2G4E
1	148236021	rs1135851125	PLA2G4E
1	148251164	rs1145193776	PLA2G4E
1	148341781	rs395688643	SPTBN5
1	148348016	rs1151984349	SPTBN5
1	148349469	rs394701872	SPTBN5
1	148351835	rs395363797	SPTBN5
1	148352358	rs1147372911	SPTBN5
1	148361879	rs394645790	SPTBN5
1	148366222	rs396203481	SPTBN5
1	148379570	rs393961448	SPTBN5
1	148381991	rs394967399	SPTBN5
1	148383023	rs1148811392	SPTBN5
1	148384630	rs393825370	SPTBN5
1	148385371	rs1146218957	SPTBN5
1	148386522	rs1144659308	SPTBN5
1	148393201	rs396324358	ENSECAG00000020966
1	148393754	rs1143581474	ENSECAG00000020966
1	148478441	rs393701911	MGA
1	148478533	rs1142950731	MGA
1	148478579	rs1143986788	MGA
1	148478646	rs1137584179	MGA
1	148658783	rs1147781889	TYRO3
1	148661154	rs1144167620	TYRO3
1	148664360	rs1148379611	TYRO3
1	148676683	rs1148083608	RPAP1
1	148685280	rs395710929	RPAP1
1	148712473	rs394377874	ENSECAG00000020542
1	148712480	rs395866006	ENSECAG00000020542
1	148940004	rs1147259359	EXD1
1	148940028	rs1138263818	EXD1
1	149146797	rs1152030422	DLL4
1	149203686	rs396902620	RHOV
1	149227602	rs395905110	SPINT1
1	149302469	rs396813559	RMDN3
1	149307747	rs1148981675	RMDN3
1	149392555	rs1137745169	KNL1
1	149393108	rs1137062299	KNL1
1	149393983	rs396988413	KNL1
1	149394032	rs1136641751	KNL1
1	149394832	rs1148342982	KNL1
1	149396162	rs1143211452	KNL1
1	149439629	rs394595270	RPUSD2
1	149533277	rs396758279	BAHD1
1	149534050	rs394488598	BAHD1
1	149585688	rs1144190551	ENSECAG00000010658
1	149619756	rs393999052	DISP2
1	149646559	rs397160484	C15orf52
1	149650882	rs397128372	C15orf52
1	149651069	rs1143552351	C15orf52
1	149686788	rs68494326	PLCB2
1	149692376	rs1149092065	PLCB2
1	149707462	rs395085210	ENSECAG00000017471
1	149931870	rs782887171	EIF2AK4
1	149993012	rs1148579592	ENSECAG00000024714
1	149993693		ENSECAG00000024714
1	149993876	rs1140494844	ENSECAG00000024714
1	150109788	rs396572680	ENSECAG00000024806
1	150145018	rs394047402	FSIP1
1	150145041	rs1136916078	FSIP1
1	150145044	rs1147705088	FSIP1
1	151207675	rs68464968	RASGRP1
1	151229892	rs1143192176	RASGRP1
1	151245141	rs394429048	ENSECAG00000006704
1	151245172	rs1150539743	ENSECAG00000006704
1	151949433	rs394606137	TMCO5A
1	151953519	rs1147002151	TMCO5A
1	153661797	rs396012524	ENSECAG00000012236
1	153662043	rs1147830945	ENSECAG00000012236
1	153662552	rs1146333609	ENSECAG00000012236
1	153662645	rs1138955198	ENSECAG00000012236
1	153662678	rs1142426998	ENSECAG00000012236
1	153662681	rs1149313432	ENSECAG00000012236
1	153665437	rs1137183979	ENSECAG00000013533
1	154496599	rs1140181589	ZNF770
1	154498154	rs1136977805	ZNF770
1	154839323	rs1138808151	ENSECAG00000019780
1	154850389		ENSECAG00000019780
1	154853471	rs68497366	ENSECAG00000019780
1	154853629	rs1148410217	ENSECAG00000019780
1	154945082	rs396180890	GREM1
1	154991888	rs1144656872	FMN1
1	155328290	rs1143234189	ENSECAG00000012209
1	155328326	rs1139025003	ENSECAG00000012209
1	155328422	rs1144864987	ENSECAG00000012209
1	155328511	rs1142586788	ENSECAG00000012209
1	155328586	rs1149550820	ENSECAG00000012209
1	155410837	rs68501864	ENSECAG00000027001
1	155719707	rs1140220646	RYR3
1	155762302	rs1145468814	RYR3
1	155837612	rs395902929	RYR3
1	155920201	rs1137760492	RYR3
1	156123233	rs397004211	CHRM5
1	156183548	rs782849332	KATNBL1
1	156183549	rs782868973	KATNBL1
1	156238631	rs397040628	EMC4
1	156264852		SLC12A6
1	156336688	rs1136901395	NUTM1
1	156337762	rs68481884	NUTM1
1	156338032	rs68481885	NUTM1
1	156338204	rs394242028	NUTM1
1	156411629	rs396370953	ENSECAG00000002770
1	156411853	rs1151885974	ENSECAG00000002770
1	156412069	rs1145758241	ENSECAG00000002770
1	156447021	rs1148780399	ENSECAG00000002861
1	156447295	rs68483275	ENSECAG00000002861
1	156447460	rs1150016306	ENSECAG00000002861
1	156489501	rs397183336	ENSECAG00000003071
1	156490081	rs1146519276	ENSECAG00000003071
1	156517951	rs396536758	ENSECAG00000003262
1	156518103	rs395901172	ENSECAG00000003262
1	156518228	rs1150738845	ENSECAG00000003262
1	156518248	rs1149461484	ENSECAG00000003262
1	156518261	rs397446308	ENSECAG00000003262
1	156518281	rs394778239	ENSECAG00000003262
1	156518332	rs396006423	ENSECAG00000003262
1	156518506	rs397432585	ENSECAG00000003262
1	156545302	rs1138274260	ENSECAG00000003344
1	156545343	rs1140667346	ENSECAG00000003344
1	156579777	rs1141191287	ENSECAG00000003586
1	156579914	rs1137731694	ENSECAG00000003586
1	156580281	rs1151610842	ENSECAG00000003586
1	156580287	rs396337180	ENSECAG00000003586
1	156580409	rs1148372091	ENSECAG00000003586
1	156580445	rs68486136	ENSECAG00000003586
1	156598291	rs395489674	ENSECAG00000003665
1	156598294	rs396731520	ENSECAG00000003665
1	156618509	rs1148442487	OR4F15
1	156675357	rs68487675	ENSECAG00000003707
1	156675791	rs1138275218	ENSECAG00000003707
1	156675932	rs394486240	ENSECAG00000003707
1	156676077	rs396611084	ENSECAG00000003707
1	156714319	rs1152287485	ENSECAG00000003827
1	156714361	rs1138251859	ENSECAG00000003827
1	156714362	rs1143032695	ENSECAG00000003827
1	156714650	rs394331388	ENSECAG00000003827
1	156726406	rs393935520	ENSECAG00000003993
1	156726469	rs395513389	ENSECAG00000003993
1	156726633	rs396305599	ENSECAG00000003993
1	156726730	rs1149523992	ENSECAG00000003993
Contig89840	10563	rs1137622900	ENSECAG00000004111
Contig89840	10580	rs1142103003	ENSECAG00000004111
Contig89840	10657	rs68489164	ENSECAG00000004111
Contig89840	11107	rs393866763	ENSECAG00000004111
Contig89840	11220	rs1143350780	ENSECAG00000004111
Contig89840	40043	rs1152153381	ENSECAG00000004149
Contig89840	40157	rs1150392418	ENSECAG00000004149
Contig89840	40610	rs394002737	ENSECAG00000004149
Contig89840	117643	rs396147974	ENSECAG00000004238
Contig89840	118394	rs68451028	ENSECAG00000004238
1	156792766	rs396815623	ENSECAG00000004351
1	156793252	rs1140373313	ENSECAG00000004351
1	156793417	rs1139954960	ENSECAG00000004351
1	156810876	rs1151481352	ENSECAG00000005288
1	156842334	rs397482346	OR4Q3
1	156842561	rs1152061868	OR4Q3
1	156842577	rs394890141	OR4Q3
1	156854862	rs1148697507	ENSECAG00000010455
1	156871627	rs395284174	ENSECAG00000006227
1	156871732	rs68491419	ENSECAG00000006227
1	156956908	rs1136282019	ENSECAG00000006325
1	156957237	rs395758603	ENSECAG00000006325
1	156973222	rs1147632458	OR4K15
1	156995679	rs394529527	OR4K14
1	156996176	rs396349356	OR4K14
1	157015216	rs1148372989	OR4K13
1	157015280	rs394565033	OR4K13
1	157038168	rs1142523313	OR4N5
1	157050664	rs1144865721	ENSECAG00000006693
1	157050694	rs1140307454	ENSECAG00000006693
1	157050718	rs1137896728	ENSECAG00000006693
1	157050820	rs1151199679	ENSECAG00000006693
1	157050886	rs397325468	ENSECAG00000006693
1	157050897	rs1138904994	ENSECAG00000006693
1	157050907	rs1140471339	ENSECAG00000006693
1	157050945		ENSECAG00000006693
1	157050957	rs1138546171	ENSECAG00000006693
1	157050978	rs394902722	ENSECAG00000006693
1	157063331	rs396835033	ENSECAG00000006700
1	157063638	rs1138761518	ENSECAG00000006700
1	157063654	rs1149112968	ENSECAG00000006700
1	157063783	rs1146849317	ENSECAG00000006700
1	157063866	rs1137380488	ENSECAG00000006700
1	157080477	rs1150324431	ENSECAG00000006709
1	157080557	rs1142556430	ENSECAG00000006709
1	157081101	rs1136664898	ENSECAG00000006709
1	157107096	rs1137088894	ENSECAG00000006715
1	157107245	rs1148049914	ENSECAG00000006715
1	157107309	rs1141405578	ENSECAG00000006715
1	157117976	rs1149618250	ENSECAG00000006720
1	157148443	rs1143455101	ENSECAG00000006739
1	157148555	rs1146433267	ENSECAG00000006739
1	157148740	rs1138431198	ENSECAG00000006739
1	157200701	rs1149813790	ENSECAG00000006767
1	157222230	rs1140664760	ENSECAG00000006791
1	157222545	rs1142235689	ENSECAG00000006791
1	157236320	rs393801930	ENSECAG00000006810
1	157236748	rs1146363200	ENSECAG00000006810
1	157236785	rs1139158840	ENSECAG00000006810
1	157236823	rs1141768611	ENSECAG00000006810
1	157317055		ENSECAG00000006832
1	157317064		ENSECAG00000006832
1	157317071		ENSECAG00000006832
1	157317271	rs1151065211	ENSECAG00000006832
1	157317275	rs1141552505	ENSECAG00000006832
1	157342319	rs1146168480	ENSECAG00000006841
1	157342416	rs1140100553	ENSECAG00000006841
1	157342851	rs395456516	ENSECAG00000006841
1	157342859		ENSECAG00000006841
1	157343041	rs1137856538	ENSECAG00000006841
1	157343101	rs1136143583	ENSECAG00000006841
1	157369126	rs1145766080	ENSECAG00000006868
1	157384334	rs396263026	ENSECAG00000006889
1	157384657	rs1140977026	ENSECAG00000006889
1	157384772	rs1136685152	ENSECAG00000006889
1	157384963	rs1151620770	ENSECAG00000006889
1	157419222	rs1141319873	ENSECAG00000006940
1	157419241	rs68495609	ENSECAG00000006940
1	157448706	rs1151690456	ENSECAG00000006969
1	157449157	rs394155968	ENSECAG00000006969
1	157449603	rs68495654	ENSECAG00000006969
1	157461650	rs68495658	ENSECAG00000006982
1	157471864	rs1143596789	ENSECAG00000007011
1	157503234	rs1137597774	ENSECAG00000007038
1	157503359	rs1140666096	ENSECAG00000007038
1	157503665	rs1151593772	ENSECAG00000007038
1	157533666	rs1150243977	ENSECAG00000007064
1	157533716	rs1138824553	ENSECAG00000007064
1	157533837	rs1152302869	ENSECAG00000007064
1	157533947	rs1137841734	ENSECAG00000007064
1	157534005	rs1151877266	ENSECAG00000007064
1	157534056	rs1151789244	ENSECAG00000007064
1	157534386	rs394319468	ENSECAG00000007064
1	157534481	rs1146414308	ENSECAG00000007064
1	157542828	rs1138985101	ENSECAG00000007074
1	157542829	rs1141438964	ENSECAG00000007074
1	157543190	rs1140307591	ENSECAG00000007074
1	157543202	rs1148972270	ENSECAG00000007074
1	157543262	rs1147636417	ENSECAG00000007074
1	157543301	rs1148059472	ENSECAG00000007074
1	157543556	rs1141539412	ENSECAG00000007074
1	157543605		ENSECAG00000007074
1	157543607	rs1140355704	ENSECAG00000007074
1	157543620	rs1140074470	ENSECAG00000007074
1	157543622	rs1139506899	ENSECAG00000007074
1	157570122	rs1145335162	OR4L1
1	157570444	rs1146345940	OR4L1
1	157581383	rs1145844194	ENSECAG00000007160
1	157581876	rs1144666490	ENSECAG00000007160
1	157610548	rs1138938678	OR4Q2
1	157610600	rs1150454685	OR4Q2
1	157610664	rs1140314312	OR4Q2
1	157610864	rs1152010848	OR4Q2
1	157648328	rs1139984149	ENSECAG00000007208
1	157648433	rs395106329	ENSECAG00000007208
1	157648753	rs1146906613	ENSECAG00000007208
1	157648841	rs1137408300	ENSECAG00000007208
1	157659859	rs1145836564	ENSECAG00000007286
1	157659995	rs397295676	ENSECAG00000007286
1	157692733	rs1140995620	ENSECAG00000007405
1	157692830	rs1141557255	ENSECAG00000007405
1	157692947	rs1150990877	ENSECAG00000007405
1	157693031	rs1145418301	ENSECAG00000007405
1	157693085	rs1140623257	ENSECAG00000007405
1	157693331	rs396473257	ENSECAG00000007405
1	157693339	rs394498829	ENSECAG00000007405
1	157716601	rs1147314289	ENSECAG00000007413
1	157716842	rs1146466795	ENSECAG00000007413
1	157716844	rs1151527985	ENSECAG00000007413
1	157716926	rs1147742798	ENSECAG00000007413
1	157716997	rs395146277	ENSECAG00000007413
1	157717073	rs394856638	ENSECAG00000007413
1	157717108	rs1147063817	ENSECAG00000007413
1	157802181	rs1151422904	ENSECAG00000007679
1	157802333		ENSECAG00000007679
1	157802492	rs1136640618	ENSECAG00000007679
1	157876504	rs1142987575	ENSECAG00000007693
1	157876629	rs394696226	ENSECAG00000007693
1	157876699	rs1139134290	ENSECAG00000007693
1	157876707	rs1146994957	ENSECAG00000007693
1	157876731		ENSECAG00000007693
1	157876734		ENSECAG00000007693
1	157876771	rs1141245226	ENSECAG00000007693
1	157876890	rs396489344	ENSECAG00000007693
1	157877128	rs1147922616	ENSECAG00000007693
1	157877149		ENSECAG00000007693
1	157877295	rs1145979774	ENSECAG00000007693
1	157898073	rs1142929513	ENSECAG00000007705
1	157898510	rs68501590	ENSECAG00000007705
1	157909911	rs68503203	ENSECAG00000007810
1	157910440	rs1139734947	ENSECAG00000007810
1	157910469	rs1145358790	ENSECAG00000007810
1	157910470	rs1151003081	ENSECAG00000007810
1	157910571	rs1136153244	ENSECAG00000007810
1	157975672	rs1149038331	ENSECAG00000007844
1	157976179	rs68577679	ENSECAG00000007844
1	157976188	rs395024671	ENSECAG00000007844
1	158024256	rs395410308	ENSECAG00000008119
1	158024608	rs1142931075	ENSECAG00000008119
1	158024768	rs395714361	ENSECAG00000008119
1	158024887	rs1139551137	ENSECAG00000008119
1	158058910	rs68578452	ENSECAG00000000820
1	158059156	rs68578454	ENSECAG00000000820
1	158059157	rs68578455	ENSECAG00000000820
1	158059177	rs1144654510	ENSECAG00000000820
1	158059295	rs1138079255	ENSECAG00000000820
1	158059562	rs395039575	ENSECAG00000000820
1	158072463	rs395881380	ENSECAG00000000838
1	158072517	rs397341996	ENSECAG00000000838
1	158072605	rs395110383	ENSECAG00000000838
1	158072919	rs395618530	ENSECAG00000000838
1	158072953	rs397494652	ENSECAG00000000838
1	158073057	rs396130485	ENSECAG00000000838
1	158106395	rs1152097966	ENSECAG00000001146
1	158106422	rs1146300612	ENSECAG00000001146
1	158106434	rs1149118444	ENSECAG00000001146
1	158106485	rs1145188827	ENSECAG00000001146
1	158106519	rs1148163994	ENSECAG00000001146
1	158106780	rs68578490	ENSECAG00000001146
1	158106938	rs396006846	ENSECAG00000001146
1	158123222		ENSECAG00000001253
1	158123378	rs1144439312	ENSECAG00000001253
1	158123432	rs397436824	ENSECAG00000001253
1	158123831	rs1142672239	ENSECAG00000001253
1	158159940	rs397213563	ENSECAG00000001906
1	158159945	rs1137629409	ENSECAG00000001906
1	158160013	rs1139840836	ENSECAG00000001906
1	158160110	rs1142039405	ENSECAG00000001906
1	158160341	rs397433804	ENSECAG00000001906
1	158160353	rs395265650	ENSECAG00000001906
1	158160365	rs396146247	ENSECAG00000001906
1	158160415	rs396876920	ENSECAG00000001906
1	158160481	rs396239953	ENSECAG00000001906
1	158160596	rs1147799525	ENSECAG00000001906
1	158160723	rs68565733	ENSECAG00000001906
1	158160810	rs68565734	ENSECAG00000001906
1	158160816	rs1136383057	ENSECAG00000001906
1	158206838	rs68567037	ENSECAG00000006188
1	158207258	rs395280883	ENSECAG00000006188
1	158207523	rs397395635	ENSECAG00000006188
1	158207720	rs1136779550	ENSECAG00000006188
1	158250348	rs394063356	OR4K1
1	158250437	rs395094164	OR4K1
1	158250571	rs1136064018	OR4K1
1	158261331	rs1142440974	OR4K5
1	158261391	rs394897723	OR4K5
1	158261608	rs68567100	OR4K5
1	158261907	rs397051478	OR4K5
1	158261976	rs394345483	OR4K5
1	158295625	rs1141336354	OR4K2
1	158295681	rs1149439235	OR4K2
1	158295877	rs395475914	OR4K2
1	158295978	rs396902452	OR4K2
1	158296200	rs394720445	OR4K2
1	158296273	rs397503143	OR4K2
1	158296285	rs1147038426	OR4K2
1	158296303	rs68568422	OR4K2
1	158321366	rs397293588	ENSECAG00000006342
1	158321521	rs396106068	ENSECAG00000006342
1	158321647	rs1148348670	ENSECAG00000006342
1	158321657	rs1143407659	ENSECAG00000006342
1	158321803	rs1149941223	ENSECAG00000006342
1	158321975	rs396897044	ENSECAG00000006342
1	158331997	rs394350036	ENSECAG00000006538
1	158332159	rs395788771	ENSECAG00000006538
1	158343930	rs397093203	ENSECAG00000006562
1	158344047	rs394309660	ENSECAG00000006562
1	158344650	rs397434679	ENSECAG00000006562
1	158344782	rs1148919611	ENSECAG00000006562
1	158355081	rs396692520	ENSECAG00000011710
1	158366776	rs397003452	ENSECAG00000006630
1	158366945	rs394913806	ENSECAG00000006630
1	158388029	rs394601214	ENSECAG00000006654
1	158388039	rs1138395417	ENSECAG00000006654
1	158458528	rs1150427109	ENSECAG00000006716
1	158458618	rs394179289	ENSECAG00000006716
1	158459402	rs1142127217	ENSECAG00000006716
1	158509013	rs1141204010	ENSECAG00000006774
1	158509161	rs1142300519	ENSECAG00000006774
1	158509383	rs394845349	ENSECAG00000006774
1	158524663	rs1149233209	ENSECAG00000006823
1	158524760	rs1147491607	ENSECAG00000006823
1	158524769	rs1137262647	ENSECAG00000006823
1	158554159	rs1148368504	ENSECAG00000006838
1	158582380	rs396180031	ENSECAG00000006864
1	158619975	rs1145927375	ENSECAG00000006888
1	158620094	rs393898997	ENSECAG00000006888
1	158620275	rs396878544	ENSECAG00000006888
1	158628486	rs395861127	OR11H6
1	158628495	rs397492867	OR11H6
1	158633485	rs1143311704	ENSECAG00000006993
1	158634023	rs1143445485	ENSECAG00000006993
1	158653364	rs396269276	ENSECAG00000000803
1	158670254	rs1140685692	OR11H4
1	158716284	rs393878627	CCNB1IP1
1	158765411	rs396103574	TEP1
1	158766283	rs393880376	TEP1
1	158767127	rs1151675277	TEP1
1	158767333	rs397135164	TEP1
1	158768814	rs394310320	TEP1
1	158773170	rs1149670093	TEP1
1	158775234	rs1139999259	TEP1
1	158775984	rs1144732665	TEP1
1	158776700	rs1151935389	TEP1
1	158777009	rs782910282	TEP1
1	158777303	rs1138948967	TEP1
1	158777304	rs1141810377	TEP1
1	158777754	rs1145492985	TEP1
1	158780868	rs395821417	TEP1
1	158782041	rs397311124	TEP1
1	158783078	rs68571741	TEP1
1	158788054	rs395423229	TEP1
1	158798124	rs1151495333	TEP1
1	158803268	rs1137891182	TEP1
1	158803416	rs1151645925	TEP1
1	158803443	rs1137906666	TEP1
1	158803455	rs1141511825	TEP1
1	158803482	rs1152242925	TEP1
1	158803506	rs1136544884	TEP1
1	158803536	rs1147952510	TEP1
1	158819469	rs1146551488	KLHL33
1	158820128	rs1141276592	KLHL33
1	158820164	rs1144595622	KLHL33
1	158820254	rs1139853516	KLHL33
1	158820335	rs394547122	KLHL33
1	158828047	rs1139669667	ENSECAG00000022414
1	158829884	rs395934160	ENSECAG00000022414
1	158831335	rs1137422267	ENSECAG00000022414
1	158831799	rs68571767	ENSECAG00000022414
1	158832998	rs68571768	ENSECAG00000022414
1	158834645	rs395264183	ENSECAG00000022414
1	158834690	rs396493132	ENSECAG00000022414
1	158835061	rs396016853	ENSECAG00000022414
1	158835246	rs1140250114	ENSECAG00000022414
1	158841776	rs1142080736	OSGEP
1	158844888	rs1145074438	OSGEP
1	158907975	rs1150324318	ENSECAG00000019585
1	158910751	rs397179323	ENSECAG00000019585
1	158911005	rs1146562606	ENSECAG00000019585
1	158912104	rs1137472947	ENSECAG00000019585
1	158947025	rs1151207758	ENSECAG00000022042
1	158949582	rs1146812471	ENSECAG00000022042
1	158949589	rs1150554511	ENSECAG00000022042
1	158949605	rs1137441407	ENSECAG00000022042
1	158949606	rs1148500079	ENSECAG00000022042
1	158950582	rs1139192186	ENSECAG00000022042
1	159018125	rs1136416282	ENSECAG00000003847
1	159018527	rs1147535074	ENSECAG00000003847
1	159051388	rs1144362188	RAH1
1	159051679	rs1139196522	RAH1
1	159145359	rs1136647352	RNASE11
1	159145518	rs1146970132	RNASE11
1	159145519	rs1142384217	RNASE11
1	159145719	rs396360096	RNASE11
1	159145875	rs1146763363	RNASE11
1	159199892	rs394104843	OR6S1
1	159200126	rs1152250277	OR6S1
1	159200469	rs396766223	OR6S1
1	159200502	rs394782805	OR6S1
1	159281782		RNASE4
1	159281848		RNASE4
1	159311958	rs397369604	RNASE6
1	159330780	rs68579893	RNASE1
1	159444700	rs68580117	ENSECAG00000002332
1	159493056	rs397458617	SLC39A2
1	159506154	rs1140064401	NDRG2
1	159553319	rs1149607938	ARHGEF40
1	159553337	rs395529009	ARHGEF40
1	159560323	rs1147664466	ARHGEF40
1	159568363	rs396558224	ZNF219
1	159568376	rs394463212	ZNF219
1	159568402	rs395883355	ZNF219
1	159579581	rs1139554802	TMEM253
1	159616234	rs1140274221	OR5AU1
1	159616411	rs395875670	OR5AU1
1	159616431	rs1145600703	OR5AU1
1	159731457	rs1141551785	RPGRIP1
1	159731639	rs1146824902	RPGRIP1
1	159733387	rs1146761295	RPGRIP1
1	159738979	rs394327549	RPGRIP1
1	159739042	rs395521993	RPGRIP1
1	159739081	rs1145574630	RPGRIP1
1	159743781	rs397298414	RPGRIP1
1	159744904	rs1150868616	RPGRIP1
1	159747735	rs68582236	RPGRIP1
1	159750059	rs68582238	RPGRIP1
1	159751165	rs68582241	RPGRIP1
1	159770807	rs1152181197	RPGRIP1
1	159773095	rs1145270009	RPGRIP1
1	159773109	rs1147921708	RPGRIP1
1	159776030	rs1140252607	RPGRIP1
1	159978787	rs397301873	OR10G3
1	159998520	rs1146338653	ENSECAG00000002600
1	159998521	rs1149816947	ENSECAG00000002600
1	159998539	rs1147718250	ENSECAG00000002600
1	159998563	rs1139019142	ENSECAG00000002600
1	159998693	rs68583666	ENSECAG00000002600
1	159998777		ENSECAG00000002600
1	159998966	rs68583667	ENSECAG00000002600
1	160013328	rs1139939665	ENSECAG00000002662
1	160013340	rs1141065882	ENSECAG00000002662
1	160013427	rs1147529331	ENSECAG00000002662
1	160013574	rs1148724741	ENSECAG00000002662
1	160013598	rs1145573297	ENSECAG00000002662
1	160013812		ENSECAG00000002662
1	160013868	rs396799393	ENSECAG00000002662
1	160020275	rs68583685	ENSECAG00000024707
1	160020618	rs1148033715	ENSECAG00000024707
1	160020635	rs1141417403	ENSECAG00000024707
1	160020743	rs395384469	ENSECAG00000024707
1	160020823	rs68583686	ENSECAG00000024707
1	160049251	rs396530114	OR4E2
1	160049299	rs1148014839	OR4E2
1	160049311	rs1151060718	OR4E2
[truncated: 28,873 more rows]

## Sheet: PZ
CHROM	POS	ID	Gene
1	100101742	rs397066552	RGMA
1	10068746	rs1142459037	ENSECAG00000013380
1	10068843	rs1143477259	ENSECAG00000013380
1	10068879	rs1140029577	ENSECAG00000013380
1	10074129	rs1149580122	ENSECAG00000013380
1	10101930	rs1146571305	ENSECAG00000014886
1	10113133	rs1151975977	CUZD1
1	10114412	rs1138685435	CUZD1
1	10114440	rs1141909942	CUZD1
1	10115807	rs1145424560	CUZD1
1	101159224	rs1143256869	MCTP2
1	10118233	rs1142486686	CUZD1
1	10145807	rs1150459518	ENSECAG00000019510
1	10166224	rs1143137083	ENSECAG00000019510
1	10166291		ENSECAG00000019510
1	10175715	rs1143795587	ENSECAG00000019510
1	10175732		ENSECAG00000019510
1	10175862	rs1139217595	ENSECAG00000019510
1	10210069	rs1136758355	ENSECAG00000019510
1	102606643		ENSECAG00000006292
1	10266093	rs1143019034	C10orf120
1	10334342	rs394286814	ENSECAG00000005588
1	10334351	rs395157264	ENSECAG00000005588
1	10334360	rs396525449	ENSECAG00000005588
1	10334373	rs394481167	ENSECAG00000005588
1	10334442	rs395865422	ENSECAG00000005588
1	10334507	rs1144148830	ENSECAG00000005588
1	10334520	rs397421030	ENSECAG00000005588
1	10337076	rs397337458	ENSECAG00000005588
1	10337077	rs395002716	ENSECAG00000005588
1	10337188	rs394661070	ENSECAG00000005588
1	10337194	rs396000329	ENSECAG00000005588
1	10337199	rs1140207521	ENSECAG00000005588
1	10337205	rs393995102	ENSECAG00000005588
1	103451526		ENSECAG00000008657
1	103451592	rs1149238349	ENSECAG00000008657
1	103454826		ENSECAG00000008657
1	103454835	rs1142397422	ENSECAG00000008657
1	103454946	rs1143945321	ENSECAG00000008657
1	103454959	rs395374445	ENSECAG00000008657
1	10350822		ENSECAG00000006313
1	10350932		ENSECAG00000006313
1	10350951	rs396532222	ENSECAG00000006313
1	10379251	rs1140593038	ENSECAG00000008256
1	10379330	rs1137464007	ENSECAG00000008256
1	10379332	rs1139361403	ENSECAG00000008256
1	10379450	rs1148627638	ENSECAG00000008256
1	1038881		ENSECAG00000014205
1	104160378		ENSECAG00000005088
1	104160398	rs1137016426	ENSECAG00000005088
1	10417926	rs1138090138	ENSECAG00000009186
1	10417969	rs1141546214	ENSECAG00000009186
1	10419248	rs1149654835	ENSECAG00000009186
1	10419254	rs1135981684	ENSECAG00000009186
1	10442179	rs1145951511	ENSECAG00000009596
1	104596801	rs1147641866	ENSECAG00000005149
1	105013071		PGPEP1L
1	105013986	rs1145929448	PGPEP1L
1	105025159	rs1137655868	IGF1R
1	105478406	rs1149015459	SYNM
1	105478443	rs1149999195	SYNM
1	105478852	rs1147908176	SYNM
1	105479429	rs395736115	SYNM
1	105479909		SYNM
1	105480129	rs1139056043	SYNM
1	105503749	rs1146922864	TTC23
1	105517889	rs1141678948	TTC23
1	105563796	rs782896251	TTC23
1	105718758	rs394764957	LRRC28
1	105718805	rs395754371	LRRC28
1	106076717	rs395952862	LYSMD4
1	106079224	rs1137682345	LYSMD4
1	106168922	rs1095048837	ADAMTS17
1	106483576	rs395025730	ADAMTS17
1	106670777	rs782841971	LINS1
1	106671183	rs782844336	LINS1
1	106675660	rs1150498236	LINS1
1	106724293	rs393770352	ASB7
1	107040132	rs396746232	LRRK1
1	107078233	rs1148687107	LRRK1
1	107086016	rs395804919	LRRK1
1	107103471	rs395883756	LRRK1
1	107413729	rs393894630	PCSK6
1	10751498	rs1142776783	BTBD16
1	10752796	rs1146986107	BTBD16
1	107682111	rs394473598	TM2D3
1	107684590	rs396287584	TM2D3
1	107859910		ENSECAG00000018737
1	108112916	rs782895528	TJP1
1	108123026	rs1146620139	TJP1
1	10812901	rs782853806	TACC2
1	108528575	rs1151186990	NSMCE3
1	108528590	rs1136381338	NSMCE3
1	108528596	rs1146497356	NSMCE3
1	108528613	rs1147422217	NSMCE3
1	108529166	rs396261099	NSMCE3
1	108663694	rs1144958636	FAM189A1
1	108929328	rs397444882	ENSECAG00000001388
1	108929412	rs1140858895	ENSECAG00000001388
1	108929504		ENSECAG00000001388
1	108929837	rs1149883650	ENSECAG00000001388
1	108930265	rs1150879776	ENSECAG00000001388
1	108930357	rs395721262	ENSECAG00000001388
1	108930573	rs1143736702	ENSECAG00000001388
1	108930825	rs1142739909	ENSECAG00000001388
1	108930958	rs1139281513	ENSECAG00000001388
1	108930995	rs396557451	ENSECAG00000001388
1	108931350	rs394047902	ENSECAG00000001388
1	108931455	rs1151012009	ENSECAG00000001388
1	108983065	rs395316715	MCEE
1	108992633	rs782885429	MPHOSPH10
1	108994608	rs397500803	MPHOSPH10
1	108994677	rs782826513	MPHOSPH10
1	108995672	rs1144709095	MPHOSPH10
1	109007809	rs1140401885	MPHOSPH10
1	109021155	rs1141751655	FAN1
1	109039442	rs394057949	FAN1
1	109045515	rs394452213	FAN1
1	109111237	rs68524061	TRPM1
1	109111582	rs1150666494	TRPM1
1	10917969		TACC2
1	109183282	rs394820884	TRPM1
1	10918661	rs394635794	TACC2
1	10918819	rs395645815	TACC2
1	10918931		TACC2
1	10919314		TACC2
1	10919516	rs1151187004	TACC2
1	10919804		TACC2
1	10919924		TACC2
1	10920656	rs782859981	TACC2
1	10921360	rs1139424236	TACC2
1	10921441	rs782888123	TACC2
1	10921682	rs395774635	TACC2
1	10921685	rs397094797	TACC2
1	10921891	rs394595013	TACC2
1	10922081	rs396376728	TACC2
1	10922117	rs397367379	TACC2
1	10922426		TACC2
1	10922488		TACC2
1	10922747	rs782894556	TACC2
1	10922939		TACC2
1	10923205	rs394901783	TACC2
1	10923902		TACC2
1	109631021	rs1143613781	OTUD7A
1	11016187	rs1146202998	NSMCE4A
1	110174377	rs1138710154	ENSECAG00000024757
1	11024927	rs1137745871	ENSECAG00000012341
1	111108833	rs1141343246	ENSECAG00000014797
1	111108834	rs1144446365	ENSECAG00000014797
1	11165016		ATE1
1	111926962	rs394824645	ENSECAG00000001772
1	111926963	rs1147216991	ENSECAG00000001772
1	112034764	rs394399674	ENSECAG00000003852
1	112034791	rs1149185681	ENSECAG00000003852
1	112034917		ENSECAG00000003852
1	112056328	rs1137091251	ENSECAG00000014732
1	112232173	rs395310506	ENSECAG00000014732
1	112232280	rs396314665	ENSECAG00000014732
1	112340339		ENSECAG00000022450
1	113451939	rs68537304	ENSECAG00000004541
1	114189145	rs396585776	ENSECAG00000004813
1	114189157		ENSECAG00000004813
1	114189168	rs1139352936	ENSECAG00000004813
1	114192896	rs1149365427	ENSECAG00000006783
1	114192947	rs1138884945	ENSECAG00000006783
1	114193836	rs1147955094	ENSECAG00000006783
1	114330297		OCA2
1	114427307	rs396489651	OCA2
1	114483603	rs395944323	OCA2
1	114483675	rs397256366	OCA2
1	114502350	rs1136666567	OCA2
1	114505717		OCA2
1	114611096	rs68620189	HERC2
1	114672951		HERC2
1	114675134	rs1147109149	HERC2
1	114712254		HERC2
1	114757041		HERC2
1	114763250	rs1136007422	HERC2
1	114777420		HERC2
1	114881152	rs396871914	NIPA1
1	114881170	rs1138678424	NIPA1
1	114881171	rs1139556279	NIPA1
1	114881207	rs394015859	NIPA1
1	114962862	rs782858877	NIPA2
1	115019471	rs68617924	CYFIP1
1	115124758	rs1146427253	ENSECAG00000004926
1	115141604	rs68620811	TUBGCP5
1	115194815	rs68594236	TUBGCP5
1	115195195	rs68594241	TUBGCP5
1	115197310	rs396481074	TUBGCP5
1	115197389	rs395760747	TUBGCP5
1	115433921	rs1139176533	FAH
1	115444864	rs396443043	FAH
1	115475689	rs782881502	ZFAND6
1	115611723	rs1140482553	ENSECAG00000000107
1	115937939	rs1139311714	ENSECAG00000005050
1	115938011	rs1149811316	ENSECAG00000005050
1	115938202	rs1149528346	ENSECAG00000005050
1	115994392		KIAA1024
1	115995695	rs396806055	KIAA1024
1	116162678	rs1145424902	ANKRD34C
1	116251036		ENSECAG00000005186
1	116251041		ENSECAG00000005186
1	116437302	rs1145252088	RASGRF1
1	116447449	rs1142726966	RASGRF1
1	116733817	rs1138575469	ADAMTS7
1	116760507	rs395240504	ADAMTS7
1	116760571	rs396492860	ADAMTS7
1	116760640	rs397374238	ADAMTS7
1	116881170	rs1147368387	SH2D7
1	117252996	rs394885696	HYKK
1	117276159	rs68681194	HYKK
1	117344391	rs1139640045	CHRNA5
1	117481245	rs396952811	UBE2Q2
1	117622043	rs68683945	NRG4
1	117622119		NRG4
1	117826819	rs394070755	TMEM266
1	117826911	rs395089890	TMEM266
1	117910956	rs782864603	ETFA
1	117966561	rs396599535	ISL2
1	118017202	rs1144461889	SCAPER
1	118355417	rs394686431	ENSECAG00000016474
1	118355854	rs1142982023	ENSECAG00000016474
1	118355861	rs1146195232	ENSECAG00000016474
1	118355897	rs1148852896	ENSECAG00000016474
1	118592459		PSTPIP1
1	118636608	rs782829613	TSPAN3
1	118647355		ENSECAG00000022091
1	118647823	rs68657995	ENSECAG00000022091
1	118683816		PEAK1
1	118738852		PEAK1
1	118772990	rs1145442989	ENSECAG00000005566
1	119427127	rs394028305	ODF3L1
1	119428203	rs1149241371	ODF3L1
1	119429173	rs1142748944	ODF3L1
1	119462880	rs1138532532	CSPG4
1	119468232		CSPG4
1	119472798		CSPG4
1	119473133	rs397442455	CSPG4
1	119526910	rs1152201399	SNUPN
1	11969976		WDR11
1	119709958	rs1148555593	MAN2C1
1	119718730		MAN2C1
1	119720356	rs396066492	NEIL1
1	119722217		NEIL1
1	119722780	rs396110562	NEIL1
1	119780098	rs1143535578	C15orf39
1	119926751		SCAMP5
1	119971870	rs1151067397	RPP25
1	119982509		COX5A
1	120040464	rs782880679	SCAMP2
1	120065909	rs396220498	LMAN1L
1	120073178		LMAN1L
1	120073338	rs1150836193	LMAN1L
1	120073339	rs1142974533	LMAN1L
1	120128760	rs394389943	CYP1A2
1	120151122	rs396171786	CYP1A1
1	120151539	rs68664285	CYP1A1
1	120151540	rs393958792	CYP1A1
1	120151594		CYP1A1
1	120203410	rs782898336	EDC3
1	120255078	rs393736008	CLK3
1	120322690		ARID3B
1	120413215	rs1136869928	SEMA7A
1	120554818		CCDC33
1	120622436		STRA6
1	120627419	rs1145394442	STRA6
1	120635209	rs1137952504	STRA6
1	120636270	rs68667804	STRA6
1	120710582		PML
1	120710691	rs1137544154	PML
1	120711229	rs1148816887	PML
1	120711261	rs1142191585	PML
1	120751929	rs1149770075	STOML1
1	120831573	rs1142697859	TBC1D21
1	120834478	rs68622367	TBC1D21
1	120834988	rs68622368	TBC1D21
1	120995569	rs1150754847	ENSECAG00000004386
1	121173760	rs1143254549	ENSECAG00000018241
1	121342056	rs396313401	NEO1
1	121414767	rs1146670660	ENSECAG00000003709
1	121414844		ENSECAG00000003709
1	121415000	rs68616073	ENSECAG00000003709
1	121816273	rs396458141	ADPGK
1	121816393	rs1145349777	ADPGK
1	121854373	rs395545671	BBS4
1	122040596	rs394939820	ARIH1
1	122040597	rs396692047	ARIH1
1	122086472	rs1136367574	TMEM202
1	122286239	rs1139992747	GRAMD2
1	122615405	rs395567425	MYO9A
1	122624022	rs1141401317	NR2E3
1	122628706	rs1150547570	NR2E3
1	122654672	rs396023291	THSD4
1	123266994	rs1146081738	LRRC49
1	123440714	rs1136801232	LARP6
1	123570498	rs395838240	UACA
1	123571045		UACA
1	124624400	rs396265582	ENSECAG00000008542
1	124642168	rs1145730484	KIF23
1	124655915		KIF23
1	125049295	rs1148000023	ENSECAG00000018255
1	125278924		ENSECAG00000002541
1	125692006	rs395605875	ITGA11
1	125699447	rs396035025	ITGA11
1	125703472	rs68479887	ITGA11
1	125797129	rs1150607699	CALML4
1	126086390	rs394044480	SKOR1
1	126086405	rs394866736	SKOR1
1	126086444	rs396260320	SKOR1
1	126086512	rs1146230305	SKOR1
1	126086608	rs1136213776	SKOR1
1	126086611	rs1146281644	SKOR1
1	126402660		IQCH
1	126479268		IQCH
1	126481142	rs394301887	IQCH
1	126550289	rs1141166791	IQCH
1	126639257	rs396938320	SMAD3
1	127134662	rs1146567730	SMAD6
1	127257136	rs1137120454	LCTL
1	127257566	rs1147944391	LCTL
1	127285332	rs1146721082	ZWILCH
1	127285358	rs1136024307	ZWILCH
1	127285387	rs395249435	ZWILCH
1	127285417	rs1144230891	ZWILCH
1	127285439	rs397061010	ZWILCH
1	127290712	rs395572734	ZWILCH
1	127299250	rs1136318910	ZWILCH
1	127299820		RPL4
1	127304159		RPL4
1	127307827	rs1140421898	SNAPC5
1	127419954	rs1152017012	TIPIN
1	127421615	rs1149668218	TIPIN
1	127423902	rs397496783	DIS3L
1	127424238	rs782885162	DIS3L
1	127427791	rs394756582	DIS3L
1	12752298	rs1136607526	SEC23IP
1	12768385	rs395151059	SEC23IP
1	12770998	rs68563855	SEC23IP
1	127741423	rs1146283086	MEGF11
1	127785096	rs1147167991	MEGF11
1	127802226	rs395596650	MEGF11
1	127802342	rs396890608	MEGF11
1	127802345	rs394866283	MEGF11
1	127998940	rs1140580598	DENND4A
1	128006449	rs1145357151	DENND4A
1	128045847	rs1140757015	SLC24A1
1	128108606	rs68471055	HACD3
1	12812096	rs1151845675	MCMBP
1	12819708	rs1149418431	MCMBP
1	128255284	rs395031115	ENSECAG00000024668
1	128293676	rs396165340	IGDCC3
1	12836724	rs1148789738	INPP5F
1	12836728	rs1147245763	INPP5F
1	12837115	rs1144059705	INPP5F
1	12837223	rs782864942	INPP5F
1	12837262	rs396867789	INPP5F
1	12837292	rs1146908663	INPP5F
1	128407300	rs393993924	CILP
1	128412784	rs1143641142	CILP
1	128429029	rs393867138	CLPX
1	128471125	rs1142723041	PDCD7
1	128566459	rs396827220	MTFMT
1	128581530		MTFMT
1	12858989	rs394973147	INPP5F
1	128617967	rs1140950470	ANKDD1A
1	128622034	rs393709665	ANKDD1A
1	128641430	rs1139188333	ANKDD1A
1	128641448	rs1140871425	ANKDD1A
1	128648143	rs68471204	ANKDD1A
1	128727676	rs394086044	PIF1
1	129069998		TRIP4
1	129070001	rs782876183	TRIP4
1	129074093	rs782914004	TRIP4
1	129074126	rs782845174	TRIP4
1	129082930		TRIP4
1	129102135	rs395985245	ENSECAG00000026891
1	129102162	rs396768481	ENSECAG00000026891
1	129102163	rs394754217	ENSECAG00000026891
1	129189063		CSNK1G1
1	129365865	rs395209983	FAM96A
1	12966053	rs1143178322	BAG3
1	129703648	rs1146803508	HERC1
1	129723004	rs1138679489	HERC1
1	129784745		HERC1
1	129798576	rs1151159778	FBXL22
1	129803354		FBXL22
1	130008207		CA12
1	130043924	rs68611555	CA12
1	130055039	rs1152069386	CA12
1	130055060	rs1136007367	CA12
1	130177617	rs394299499	RAB8B
1	130177642	rs396218999	RAB8B
1	130636058	rs397185394	TLN2
1	131260751		VPS13C
1	131269833	rs1149979735	VPS13C
1	131287833	rs1147485132	VPS13C
1	131292344	rs68478652	VPS13C
1	131316648	rs1142091804	VPS13C
1	131343660	rs1137678978	VPS13C
1	13165335	rs395659860	GRK5
1	133697637	rs1143922705	MYO1E
1	133714972	rs1136438982	MYO1E
1	13380		SYCE1
1	133901498	rs393795327	SLTM
1	133914848	rs396369185	SLTM
1	134011492	rs397094098	FAM63B
1	13413092	rs1142645184	ENSECAG00000012309
1	134141515		ADAM10
1	134188901		LIPC
1	134195851	rs394191800	LIPC
1	13447217	rs396573917	FAM45A
1	13453205		FAM45A
1	134909907	rs1137593941	CGNL1
1	13495826	rs1148693444	EIF3A
1	13511806	rs1135948337	ENSECAG00000003656
1	135624549	rs395046174	ZNF280D
1	135814294	rs1145983512	MNS1
1	135844544	rs1143609744	TEX9
1	135858545	rs1150043005	TEX9
1	135858583	rs1135992758	TEX9
1	136126228	rs1145639392	RFX7
1	136218422	rs1140602656	NEDD4
1	136245017		ENSECAG00000012572
1	136552359	rs394654699	DYX1C1
1	136577789	rs1143916700	DYX1C1
1	136775612	rs68567799	RAB27A
1	136791986	rs1136188833	RAB27A
1	137380291	rs1149811937	UNC13C
1	137625786	rs1136367182	UNC13C
1	137817641	rs1145892411	UNC13C
1	137817821	rs1144084058	UNC13C
1	138065802	rs1148342948	WDR72
1	138067149		WDR72
1	138076824	rs397385588	WDR72
1	138076998		WDR72
1	138151145	rs397172976	WDR72
1	138151460	rs782846899	WDR72
1	138151520	rs1148856493	WDR72
1	13852302	rs394583248	PRLHR
1	138941740		ENSECAG00000012904
1	139066803	rs1138802487	FAM214A
1	139067165		FAM214A
1	139073272	rs396738320	FAM214A
1	139073288	rs395714822	FAM214A
1	139073322	rs1136834022	FAM214A
1	139269339		MYO5A
1	139302239	rs395798436	MYO5A
1	139382875	rs1152213114	MYO5C
1	139475049	rs394355754	ENSECAG00000026995
1	139475204	rs1137924282	ENSECAG00000026995
1	139475234	rs1142324108	ENSECAG00000026995
1	139644723	rs1136110376	LEO1
1	139677336		TMOD3
1	139779160	rs1139153095	TMOD2
1	139835663	rs1150312243	SCG3
1	139851643	rs1148226949	SCG3
1	139973136		DMXL2
1	139976682	rs394649590	DMXL2
1	139979502	rs393967194	DMXL2
1	140020741		DMXL2
1	140026196	rs68492338	DMXL2
1	140026486	rs68492339	DMXL2
1	140026654	rs1142332612	DMXL2
1	140026657	rs1145428416	DMXL2
1	140026735	rs1150916878	DMXL2
1	140049005	rs397395395	DMXL2
1	140053724	rs1140039562	DMXL2
1	140055292	rs1143323024	DMXL2
1	140095138		GLDN
1	140438517	rs782915409	AP4E1
1	140453840	rs68495360	AP4E1
1	140484445	rs393790718	AP4E1
1	140823273	rs782914962	USP8
1	140827088		USP8
1	140981014	rs394363768	HDC
1	140985670	rs1143403784	HDC
1	140988603	rs1141389509	HDC
1	141005757	rs394728520	SLC27A2
1	141012254	rs1151702328	SLC27A2
1	141035981		SLC27A2
1	141051351	rs1146588629	SLC27A2
1	141227032	rs1148189063	ATP8B4
1	141250346		ATP8B4
1	141266651	rs1151973374	ATP8B4
1	141671634	rs396749105	GALK2
1	141898982	rs1137192059	SECISBP2L
1	141898987	rs1146970705	SECISBP2L
1	141899013		SECISBP2L
1	142096271	rs1143941332	CEP152
1	142126728		CEP152
1	142140292	rs1146683530	CEP152
1	142153984	rs393975982	CEP152
1	142154069	rs395303467	CEP152
1	142157290		CEP152
1	142171090	rs397427971	CEP152
1	142171376	rs396290366	CEP152
1	142171517	rs394798225	CEP152
1	142171868	rs396588844	CEP152
1	142171929	rs393740887	CEP152
1	142171975	rs395854397	CEP152
1	142171992	rs396359401	CEP152
1	142618162	rs1149842561	SLC12A1
1	1441473	rs1136856118	PWWP2B
1	144314682	rs1144674308	ENSECAG00000002004
1	144716139		ENSECAG00000007273
1	144722749	rs1145657608	ENSECAG00000007273
1	144891801	rs1138237009	ENSECAG00000008791
1	145265034	rs1136022195	ENSECAG00000002071
1	145265281	rs1138234674	ENSECAG00000002071
1	145265307	rs1148356799	ENSECAG00000002071
1	145265563		ENSECAG00000002071
1	145265682	rs1147232160	ENSECAG00000002071
1	145265767	rs68635898	ENSECAG00000002071
1	145451124	rs397492759	SLC30A4
1	145547275	rs1137244277	GATM
1	145627928	rs68637065	SLC28A2
1	145631255	rs394163100	SLC28A2
1	145637750		SLC28A2
1	145663628	rs396724132	SLC28A2
1	145709036	rs1147886213	SHF
1	145709040		SHF
1	145738019		DUOX1
1	145745302		DUOX1
1	145747438	rs1147809207	DUOX1
1	145747470	rs782843586	DUOX1
1	145750031	rs1141202314	DUOX1
1	145752315	rs395936810	DUOX1
1	145759820	rs394492093	DUOX1
1	145771793	rs782872623	DUOXA1
1	145771829	rs782905268	DUOXA1
1	145771884	rs393856423	DUOXA1
1	145774341	rs1141181162	DUOXA2
1	145780333	rs1144617996	DUOX2
1	145790026	rs395841490	DUOX2
1	145815659	rs397479401	SORD
1	145901586	rs1146313381	TERB2
1	145927835	rs397228771	TRIM69
1	145987884	rs1151896793	PATL2
1	145991394	rs394902721	SPG11
1	145994439	rs395392432	SPG11
1	146020112	rs782902294	SPG11
1	146020169	rs1144935785	SPG11
1	146039711	rs396678302	SPG11
1	146050618	rs1141946898	SPG11
1	146050636	rs393711835	SPG11
1	146061429	rs396549721	SPG11
1	146221369	rs782881877	CASC4
1	146222676		CASC4
1	146250869	rs1146777946	CASC4
1	1466280	rs782853353	LRRC27
1	146747430	rs1138812974	SERINC4
1	146749762	rs396194345	HYPK
1	146765823	rs68503964	ELL3
1	146767536	rs394156843	ELL3
1	146767626	rs396091171	ELL3
1	146768468	rs1144789948	ELL3
1	146792630	rs397380664	CATSPER2
1	146797448	rs396197423	CATSPER2
1	146800100	rs1148458701	CATSPER2
1	146800402	rs1136782162	CATSPER2
1	146800453	rs393881539	CATSPER2
1	146801853	rs394534767	CATSPER2
1	146817695	rs1140558781	ENSECAG00000008753
1	146824082	rs394926079	STRC
1	146824101	rs396465234	STRC
1	146826316		STRC
1	146831453	rs1139420642	STRC
1	146886056	rs395555273	PPIP5K1
1	146891203	rs395960808	MAP1A
1	146892278		MAP1A
1	146893696	rs394077595	MAP1A
1	146908463	rs68503984	MAP1A
1	146908547	rs68503985	MAP1A
1	146908586	rs68503986	MAP1A
1	146954590	rs395548888	TP53BP1
1	147074294	rs782847049	ENSECAG00000008021
1	147115570	rs1138495979	TGM7
1	147125972	rs1139316721	TGM7
1	147125980	rs396689931	TGM7
1	147126303	rs394442353	TGM7
1	147126373	rs395561814	TGM7
1	147148024	rs1137082141	TGM5
1	1471895	rs1142894231	LRRC27
1	147191143	rs394177870	EPB42
1	147192359	rs1145220627	EPB42
1	147195904	rs396753718	EPB42
1	147197166	rs1141090343	EPB42
1	147201590	rs68451115	CCNDBP1
1	147204829	rs1136335241	CCNDBP1
1	147243066	rs394549472	TMEM62
1	147244317	rs396083649	TMEM62
1	147244341	rs393944023	TMEM62
1	147244377	rs1148120735	TMEM62
1	147244849	rs395320602	TMEM62
1	147439566	rs1145063328	UBR1
1	147612341	rs394404655	TTBK2
1	147623675	rs1149890180	CDAN1
1	147640676	rs1145894845	ENSECAG00000022851
1	147640685	rs1151238637	ENSECAG00000022851
1	147640698	rs1142120784	ENSECAG00000022851
1	147640946	rs1139688328	ENSECAG00000022851
1	147656878	rs1139068453	ENSECAG00000022851
1	147656911	rs1142546436	ENSECAG00000022851
1	147658211	rs1149898089	ENSECAG00000022851
1	147658244	rs1142458526	ENSECAG00000022851
1	147658321	rs1145529012	ENSECAG00000022851
1	147658852	rs1143784314	ENSECAG00000022851
1	147658867	rs1140461537	ENSECAG00000022851
1	147659192	rs1152249876	ENSECAG00000022851
1	147659216	rs1136527133	ENSECAG00000022851
1	147659272	rs1140902772	ENSECAG00000022851
1	147659422	rs1148653247	ENSECAG00000022851
1	147659434	rs395596351	ENSECAG00000022851
1	147659450	rs1137349869	ENSECAG00000022851
1	147659480	rs1145325748	ENSECAG00000022851
1	147659513	rs1150946228	ENSECAG00000022851
1	147659528	rs397153328	ENSECAG00000022851
1	147659692	rs1146665441	ENSECAG00000022851
1	147659926	rs1142641948	ENSECAG00000022851
1	147660245	rs1144616508	ENSECAG00000022851
1	147660473	rs1138126491	ENSECAG00000022851
1	147661105	rs1138324427	ENSECAG00000022851
1	147661204	rs1140209911	ENSECAG00000022851
1	147661583		ENSECAG00000022851
1	147661819		ENSECAG00000022851
1	147661850	rs1149991459	ENSECAG00000022851
1	147662001	rs396727342	ENSECAG00000022851
1	147662197	rs393938225	ENSECAG00000022851
1	147662552	rs1141786583	ENSECAG00000022851
1	147662980	rs1144570125	ENSECAG00000022851
1	147663037	rs1138088033	ENSECAG00000022851
1	147663179	rs1143750980	ENSECAG00000022851
1	147663553	rs395392490	ENSECAG00000022851
1	147664764		ENSECAG00000022851
1	147665230	rs1151478925	ENSECAG00000022851
1	147666005	rs394504199	ENSECAG00000022851
1	147666242	rs395228192	ENSECAG00000022851
1	147666376	rs397078466	ENSECAG00000022851
1	147786615	rs397041922	LRRC57
1	147797106		SNAP23
1	147856706	rs397212459	ZNF106
1	147857603	rs1142038838	ZNF106
1	147857970	rs782878973	ZNF106
1	147858042	rs397442344	ZNF106
1	147858381	rs396858826	ZNF106
1	147863573	rs394467329	ZNF106
1	147865834	rs1145518739	ZNF106
1	147865904	rs395949120	ZNF106
1	147939988		GANC
1	148021294	rs68453517	TMEM87A
1	148087592	rs394972609	VPS39
1	148087868	rs396161134	VPS39
1	148087869	rs394285288	VPS39
1	148094334	rs395034202	PLA2G4F
1	148098772	rs394994852	PLA2G4F
1	148098985	rs396049438	PLA2G4F
1	148099004		PLA2G4F
1	148103435	rs394937672	PLA2G4F
1	148104515	rs396276336	PLA2G4F
1	148104578		PLA2G4F
1	148105008		PLA2G4F
1	148106498	rs396011150	PLA2G4F
1	148162041		PLA2G4D
1	148235953	rs395262065	PLA2G4E
1	148235991		PLA2G4E
1	148236021	rs1135851125	PLA2G4E
1	148251164	rs1145193776	PLA2G4E
1	148341781	rs395688643	SPTBN5
1	148349283	rs1151598471	SPTBN5
1	148349469	rs394701872	SPTBN5
1	148352358	rs1147372911	SPTBN5
1	148353102		SPTBN5
1	148359144		SPTBN5
1	148362600		SPTBN5
1	148379570	rs393961448	SPTBN5
1	148381991	rs394967399	SPTBN5
1	148383023	rs1148811392	SPTBN5
1	148384630	rs393825370	SPTBN5
1	148384954	rs1152245442	SPTBN5
1	148385276		SPTBN5
1	148385371	rs1146218957	SPTBN5
1	148386522	rs1144659308	SPTBN5
1	148393201	rs396324358	ENSECAG00000020966
1	148393483	rs1137656261	ENSECAG00000020966
1	148393754	rs1143581474	ENSECAG00000020966
1	148395810		ENSECAG00000020966
1	148413542	rs1140403188	MAPKBP1
1	148465224		MGA
1	148465225		MGA
1	148478441	rs393701911	MGA
1	148478533	rs1142950731	MGA
1	148478579	rs1143986788	MGA
1	148483804		MGA
1	148508882	rs1138462183	MGA
1	1486121	rs1145520351	LRRC27
1	148658783	rs1147781889	TYRO3
1	148664360	rs1148379611	TYRO3
1	148673625	rs1143251531	RPAP1
1	148674630	rs1137974408	RPAP1
1	148682097		RPAP1
1	148685280	rs395710929	RPAP1
1	148692196	rs1148604722	LTK
1	148712294	rs1143213979	ENSECAG00000020542
1	148712473	rs394377874	ENSECAG00000020542
1	148712480	rs395866006	ENSECAG00000020542
1	148712521	rs396740320	ENSECAG00000020542
1	148935424		EXD1
1	148940004	rs1147259359	EXD1
1	148940028	rs1138263818	EXD1
1	148940268	rs1145234104	EXD1
1	149146797	rs1152030422	DLL4
1	149203686	rs396902620	RHOV
1	149219885	rs396898405	SPINT1
1	149227602	rs395905110	SPINT1
1	149281642	rs396403148	DNAJC17
1	149289741	rs1150945821	DNAJC17
1	149302469	rs396813559	RMDN3
1	149392555	rs1137745169	KNL1
1	149392892	rs1149087941	KNL1
1	149393108	rs1137062299	KNL1
1	149393983	rs396988413	KNL1
1	149394032	rs1136641751	KNL1
1	149394832	rs1148342982	KNL1
1	149396162	rs1143211452	KNL1
1	149439629	rs394595270	RPUSD2
1	149530869	rs1137464881	BAHD1
1	149533277	rs396758279	BAHD1
1	149533775		BAHD1
1	149534050	rs394488598	BAHD1
1	149585604	rs1147121431	ENSECAG00000010658
1	149585688	rs1144190551	ENSECAG00000010658
1	149617039	rs1148463944	DISP2
1	149619756	rs393999052	DISP2
1	14962174	rs393710577	PDZD8
1	149621963	rs1145474241	DISP2
1	14962222	rs397204262	PDZD8
1	149646559	rs397160484	C15orf52
1	149650882	rs397128372	C15orf52
1	149651069	rs1143552351	C15orf52
1	149686788	rs68494326	PLCB2
1	149692376	rs1149092065	PLCB2
1	149692385		PLCB2
1	149692435	rs1139559012	PLCB2
1	149692445	rs1141267593	PLCB2
1	149707462	rs395085210	ENSECAG00000017471
1	149716863	rs396089634	ENSECAG00000017471
1	149773920	rs394515382	BUB1B
1	149931870	rs782887171	EIF2AK4
1	149992371	rs1140839747	ENSECAG00000024714
1	149993012	rs1148579592	ENSECAG00000024714
1	149993876	rs1140494844	ENSECAG00000024714
1	150109788	rs396572680	ENSECAG00000024806
1	150145018	rs394047402	FSIP1
1	150145041	rs1136916078	FSIP1
1	150145044	rs1147705088	FSIP1
1	150145102	rs1150175251	FSIP1
1	150290701	rs68498951	FSIP1
1	150290734	rs1144741828	FSIP1
1	150319125	rs1145763616	THBS1
1	15038830	rs396648846	PDZD8
1	1506777		LRRC27
1	1506912		LRRC27
1	15113529	rs394605759	KCNK18
1	151207675	rs68464968	RASGRP1
1	151229892	rs1143192176	RASGRP1
1	151245130	rs395510465	ENSECAG00000006704
1	151395064	rs1148195616	SPRED1
1	15175774	rs397083158	ENSECAG00000023955
1	15175825	rs395171809	ENSECAG00000023955
1	151941736	rs1144273505	TMCO5A
1	151949433	rs394606137	TMCO5A
1	151949460		TMCO5A
1	15340674		ENSECAG00000007373
1	153661797	rs396012524	ENSECAG00000012236
1	153661810	rs1148610811	ENSECAG00000012236
1	153661899	rs1146431966	ENSECAG00000012236
1	153662043	rs1147830945	ENSECAG00000012236
1	153662521	rs1140828997	ENSECAG00000012236
1	153662552	rs1146333609	ENSECAG00000012236
1	153662678	rs1142426998	ENSECAG00000012236
1	153662681	rs1149313432	ENSECAG00000012236
1	153663134	rs1150484126	ENSECAG00000012236
1	153663161	rs1136378346	ENSECAG00000012236
1	154029825	rs1151951924	ENSECAG00000002493
1	15408063	rs1136553591	ENO4
1	154496599	rs1140181589	ZNF770
1	154497118		ZNF770
1	154498154	rs1136977805	ZNF770
1	154599665		AQR
1	154853471	rs68497366	ENSECAG00000019780
1	154853629	rs1148410217	ENSECAG00000019780
1	154945082	rs396180890	GREM1
1	154991823	rs1141674823	FMN1
1	154991888	rs1144656872	FMN1
1	155243342		FMN1
1	155327359		ENSECAG00000012209
1	155328672	rs1152216059	ENSECAG00000012209
1	155328946	rs1151041017	ENSECAG00000012209
1	155410837	rs68501864	ENSECAG00000027001
1	155411238	rs397036379	ENSECAG00000027001
1	15548631	rs1150981515	HSPA12A
1	15550748	rs1150422174	HSPA12A
1	15569535	rs1144331939	HSPA12A
1	155837612	rs395902929	RYR3
1	15590039	rs1145994788	C10orf82
1	155919801	rs1142859862	RYR3
1	156123233	rs397004211	CHRM5
1	15613886	rs1146234036	PNLIPRP2
1	156188799	rs1138612463	KATNBL1
1	156189006	rs1140292537	KATNBL1
1	156238631	rs397040628	EMC4
1	156331944	rs1144865498	NUTM1
1	156332017	rs1140653238	NUTM1
1	156332418		NUTM1
1	156337762	rs68481884	NUTM1
1	156338032	rs68481885	NUTM1
1	156338200		NUTM1
1	156338388	rs1144594194	NUTM1
1	15633977	rs394346718	PNLIPRP1
1	156343006	rs68481889	LPCAT4
1	15640733	rs1150789460	PNLIPRP1
1	156411581		ENSECAG00000002770
1	156411629	rs396370953	ENSECAG00000002770
1	156411803	rs1142131575	ENSECAG00000002770
1	156412069	rs1145758241	ENSECAG00000002770
1	156447021	rs1148780399	ENSECAG00000002861
1	156447295	rs68483275	ENSECAG00000002861
1	156447460	rs1150016306	ENSECAG00000002861
1	156447850		ENSECAG00000002861
1	156490002	rs1136437724	ENSECAG00000003071
1	156517951	rs396536758	ENSECAG00000003262
1	156518228	rs1150738845	ENSECAG00000003262
1	156518261	rs397446308	ENSECAG00000003262
1	156518281	rs394778239	ENSECAG00000003262
1	156518332	rs396006423	ENSECAG00000003262
1	156518506	rs397432585	ENSECAG00000003262
1	156545343	rs1140667346	ENSECAG00000003344
1	156545948	rs1137317616	ENSECAG00000003344
1	156561895		ENSECAG00000003568
1	156562296		ENSECAG00000003568
1	156580287	rs396337180	ENSECAG00000003586
1	156580400	rs1145277451	ENSECAG00000003586
1	156580445	rs68486136	ENSECAG00000003586
1	156580573	rs1144381896	ENSECAG00000003586
1	156580591	rs1144182699	ENSECAG00000003586
1	15658230		PNLIP
1	156597817	rs1140547626	ENSECAG00000003665
1	156597933	rs395609075	ENSECAG00000003665
1	156598206	rs396105054	ENSECAG00000003665
1	156598291	rs395489674	ENSECAG00000003665
1	156598294	rs396731520	ENSECAG00000003665
1	156598447	rs1145277544	ENSECAG00000003665
1	156598557	rs1146483579	ENSECAG00000003665
1	156618030	rs1137096926	OR4F15
1	156618077	rs395874585	OR4F15
1	156618165	rs397264362	OR4F15
1	156618471	rs1143177672	OR4F15
1	156618474	rs395991358	OR4F15
1	156618705	rs397425665	OR4F15
1	156675357	rs68487675	ENSECAG00000003707
1	156675791	rs1138275218	ENSECAG00000003707
1	156675932	rs394486240	ENSECAG00000003707
1	156676077	rs396611084	ENSECAG00000003707
1	156714361	rs1138251859	ENSECAG00000003827
1	156714362	rs1143032695	ENSECAG00000003827
1	156714650	rs394331388	ENSECAG00000003827
1	156726355	rs1141198419	ENSECAG00000003993
1	156726406	rs393935520	ENSECAG00000003993
1	156726469	rs395513389	ENSECAG00000003993
1	156726633	rs396305599	ENSECAG00000003993
1	156726993	rs1141599926	ENSECAG00000003993
1	156727030		ENSECAG00000003993
1	156792766	rs396815623	ENSECAG00000004351
1	156793252	rs1140373313	ENSECAG00000004351
1	156793417	rs1139954960	ENSECAG00000004351
1	156810449	rs1141358702	ENSECAG00000005288
1	156842334	rs397482346	OR4Q3
1	156842448	rs1139772139	OR4Q3
1	156842504	rs1144713214	OR4Q3
1	156842577	rs394890141	OR4Q3
1	156842648	rs1142503256	OR4Q3
1	156842692	rs1151489877	OR4Q3
1	156854862	rs1148697507	ENSECAG00000010455
1	156855085	rs1149688830	ENSECAG00000010455
1	156855312	rs1148647688	ENSECAG00000010455
1	156871627	rs395284174	ENSECAG00000006227
1	156871732	rs68491419	ENSECAG00000006227
1	156956908	rs1136282019	ENSECAG00000006325
1	156957237	rs395758603	ENSECAG00000006325
1	156972836	rs1152289911	OR4K15
1	156972979	rs1136395980	OR4K15
1	156973222	rs1147632458	OR4K15
1	156995679	rs394529527	OR4K14
1	156996176	rs396349356	OR4K14
1	157015257	rs1144009150	OR4K13
1	157015280	rs394565033	OR4K13
1	157015431	rs1139299528	OR4K13
1	157015891	rs1144640171	OR4K13
1	157050718	rs1137896728	ENSECAG00000006693
1	157050820	rs1151199679	ENSECAG00000006693
1	157050897	rs1138904994	ENSECAG00000006693
1	157050907	rs1140471339	ENSECAG00000006693
1	157063331	rs396835033	ENSECAG00000006700
1	157063587		ENSECAG00000006700
1	157063638	rs1138761518	ENSECAG00000006700
1	157063654	rs1149112968	ENSECAG00000006700
1	157063866	rs1137380488	ENSECAG00000006700
1	157080357	rs1151179274	ENSECAG00000006709
1	157080384		ENSECAG00000006709
1	157080477	rs1150324431	ENSECAG00000006709
1	157081026	rs1149883634	ENSECAG00000006709
1	157081101	rs1136664898	ENSECAG00000006709
1	157081210	rs1149364233	ENSECAG00000006709
1	157081251	rs1150273216	ENSECAG00000006709
1	157107096	rs1137088894	ENSECAG00000006715
1	157107245	rs1148049914	ENSECAG00000006715
1	157107284	rs1148263327	ENSECAG00000006715
1	157107872		ENSECAG00000006715
1	157117772	rs1141015995	ENSECAG00000006720
1	157118261	rs1138482932	ENSECAG00000006720
1	157148443	rs1143455101	ENSECAG00000006739
1	157148555	rs1146433267	ENSECAG00000006739
1	157200265	rs1145603728	ENSECAG00000006767
1	157200380	rs1136176278	ENSECAG00000006767
1	15721823	rs1146425004	PNLIPRP3
1	157222066	rs1144143522	ENSECAG00000006791
1	15722210		PNLIPRP3
1	157222230	rs1140664760	ENSECAG00000006791
1	157236005	rs1145287532	ENSECAG00000006810
1	157236320	rs393801930	ENSECAG00000006810
1	157236748	rs1146363200	ENSECAG00000006810
1	157236823	rs1141768611	ENSECAG00000006810
1	15724724	rs395484150	PNLIPRP3
1	15727979		PNLIPRP3
1	157317055		ENSECAG00000006832
1	157317064		ENSECAG00000006832
1	157317071		ENSECAG00000006832
1	157317275	rs1141552505	ENSECAG00000006832
1	157342859		ENSECAG00000006841
1	157343101	rs1136143583	ENSECAG00000006841
1	157369126	rs1145766080	ENSECAG00000006868
1	157384334	rs396263026	ENSECAG00000006889
1	157384484	rs1140079316	ENSECAG00000006889
1	157384615	rs1137614612	ENSECAG00000006889
1	157384751	rs1150740547	ENSECAG00000006889
1	157384934	rs1146782245	ENSECAG00000006889
1	157419222	rs1141319873	ENSECAG00000006940
1	157419241	rs68495609	ENSECAG00000006940
1	157448706	rs1151690456	ENSECAG00000006969
1	157448972		ENSECAG00000006969
1	157449106		ENSECAG00000006969
1	157449157	rs394155968	ENSECAG00000006969
1	157449603	rs68495654	ENSECAG00000006969
1	157461650	rs68495658	ENSECAG00000006982
1	157461971	rs1146512746	ENSECAG00000006982
1	157462175	rs395135082	ENSECAG00000006982
1	157462410	rs1150013948	ENSECAG00000006982
1	157471883	rs1145630096	ENSECAG00000007011
1	157472181	rs1146818484	ENSECAG00000007011
1	157472206		ENSECAG00000007011
1	157503015	rs1141134071	ENSECAG00000007038
1	157503072	rs1144004689	ENSECAG00000007038
1	157503234	rs1137597774	ENSECAG00000007038
1	157503333	rs1144157903	ENSECAG00000007038
1	157503359	rs1140666096	ENSECAG00000007038
1	157503636	rs1136777861	ENSECAG00000007038
1	157503665	rs1151593772	ENSECAG00000007038
1	157533716	rs1138824553	ENSECAG00000007064
1	157533744		ENSECAG00000007064
1	157534005	rs1151877266	ENSECAG00000007064
1	157534034	rs1146975532	ENSECAG00000007064
1	157534056	rs1151789244	ENSECAG00000007064
1	157534092	rs1137392059	ENSECAG00000007064
1	157534386	rs394319468	ENSECAG00000007064
1	157534455	rs1140943027	ENSECAG00000007064
1	157534481	rs1146414308	ENSECAG00000007064
1	157542770		ENSECAG00000007074
1	157542791		ENSECAG00000007074
1	157542828	rs1138985101	ENSECAG00000007074
1	157542829	rs1141438964	ENSECAG00000007074
1	157543133	rs1139564189	ENSECAG00000007074
1	157543202	rs1148972270	ENSECAG00000007074
1	157543245	rs1136785900	ENSECAG00000007074
1	157543356	rs1149565218	ENSECAG00000007074
1	157543374	rs1144923725	ENSECAG00000007074
1	157543445	rs1147083514	ENSECAG00000007074
1	157543542		ENSECAG00000007074
1	157543556	rs1141539412	ENSECAG00000007074
1	157570324	rs1139862420	OR4L1
1	157581876	rs1144666490	ENSECAG00000007160
1	157610664	rs1140314312	OR4Q2
1	157610876		OR4Q2
1	157648418	rs1139417399	ENSECAG00000007208
1	157648433	rs395106329	ENSECAG00000007208
1	157648643	rs1135894413	ENSECAG00000007208
1	157648841	rs1137408300	ENSECAG00000007208
1	157659859	rs1145836564	ENSECAG00000007286
1	157659995	rs397295676	ENSECAG00000007286
1	157660051		ENSECAG00000007286
1	157660061		ENSECAG00000007286
1	157660198		ENSECAG00000007286
1	157660210		ENSECAG00000007286
1	157692733	rs1140995620	ENSECAG00000007405
1	157692830	rs1141557255	ENSECAG00000007405
1	157693003	rs1142426125	ENSECAG00000007405
1	157693220		ENSECAG00000007405
1	157693267	rs1152043510	ENSECAG00000007405
1	157693331	rs396473257	ENSECAG00000007405
1	157693339	rs394498829	ENSECAG00000007405
1	157716574	rs1136227045	ENSECAG00000007413
1	157716842	rs1146466795	ENSECAG00000007413
1	157716926	rs1147742798	ENSECAG00000007413
1	157716997	rs395146277	ENSECAG00000007413
1	157717073	rs394856638	ENSECAG00000007413
1	157717108	rs1147063817	ENSECAG00000007413
1	157802181	rs1151422904	ENSECAG00000007679
1	157876504	rs1142987575	ENSECAG00000007693
1	157876629	rs394696226	ENSECAG00000007693
1	157876707	rs1146994957	ENSECAG00000007693
1	157877149		ENSECAG00000007693
1	157877295	rs1145979774	ENSECAG00000007693
1	157898319	rs1149747352	ENSECAG00000007705
1	157898510	rs68501590	ENSECAG00000007705
1	157898600	rs394656749	ENSECAG00000007705
1	157898714	rs1136286548	ENSECAG00000007705
1	157909911	rs68503203	ENSECAG00000007810
1	157910469	rs1145358790	ENSECAG00000007810
1	157910470	rs1151003081	ENSECAG00000007810
1	157910571	rs1136153244	ENSECAG00000007810
1	157975672	rs1149038331	ENSECAG00000007844
1	157976179	rs68577679	ENSECAG00000007844
1	157976188	rs395024671	ENSECAG00000007844
1	158024256	rs395410308	ENSECAG00000008119
1	158024608	rs1142931075	ENSECAG00000008119
1	158024768	rs395714361	ENSECAG00000008119
1	158024844	rs1143678316	ENSECAG00000008119
1	158024887	rs1139551137	ENSECAG00000008119
1	15805194		CCDC172
1	158059156	rs68578454	ENSECAG00000000820
1	158059177	rs1144654510	ENSECAG00000000820
1	158059295	rs1138079255	ENSECAG00000000820
1	158059562	rs395039575	ENSECAG00000000820
1	158072463	rs395881380	ENSECAG00000000838
1	158072605	rs395110383	ENSECAG00000000838
1	158073057	rs396130485	ENSECAG00000000838
1	158106395	rs1152097966	ENSECAG00000001146
1	158106422	rs1146300612	ENSECAG00000001146
1	158106434	rs1149118444	ENSECAG00000001146
1	158106485	rs1145188827	ENSECAG00000001146
1	158106519	rs1148163994	ENSECAG00000001146
1	158106780	rs68578490	ENSECAG00000001146
1	158106938	rs396006846	ENSECAG00000001146
1	158122998		ENSECAG00000001253
1	158123012	rs1150656885	ENSECAG00000001253
1	158123222		ENSECAG00000001253
1	158123318	rs1138099687	ENSECAG00000001253
1	158123432	rs397436824	ENSECAG00000001253
1	158123469	rs1149258029	ENSECAG00000001253
1	158123831	rs1142672239	ENSECAG00000001253
1	158159940	rs397213563	ENSECAG00000001906
1	158159945	rs1137629409	ENSECAG00000001906
1	158160013	rs1139840836	ENSECAG00000001906
1	158160110	rs1142039405	ENSECAG00000001906
1	158160341	rs397433804	ENSECAG00000001906
1	158160353	rs395265650	ENSECAG00000001906
1	158160365	rs396146247	ENSECAG00000001906
1	158160415	rs396876920	ENSECAG00000001906
1	158160481	rs396239953	ENSECAG00000001906
1	158160553	rs1141097504	ENSECAG00000001906
1	158160596	rs1147799525	ENSECAG00000001906
1	158160723	rs68565733	ENSECAG00000001906
1	158160816	rs1136383057	ENSECAG00000001906
1	158206838	rs68567037	ENSECAG00000006188
1	158207258	rs395280883	ENSECAG00000006188
1	158207523	rs397395635	ENSECAG00000006188
1	158207720	rs1136779550	ENSECAG00000006188
1	158250348	rs394063356	OR4K1
1	158250437	rs395094164	OR4K1
1	158250543	rs1148301512	OR4K1
1	158250571	rs1136064018	OR4K1
1	158261331	rs1142440974	OR4K5
1	158261391	rs394897723	OR4K5
1	158261608	rs68567100	OR4K5
1	158261907	rs397051478	OR4K5
1	158261976	rs394345483	OR4K5
1	158295681	rs1149439235	OR4K2
1	158295877	rs395475914	OR4K2
1	158295978	rs396902452	OR4K2
1	158296200	rs394720445	OR4K2
1	158296273	rs397503143	OR4K2
1	158296285	rs1147038426	OR4K2
1	158296303	rs68568422	OR4K2
1	158321366	rs397293588	ENSECAG00000006342
1	158321975	rs396897044	ENSECAG00000006342
1	158366953		ENSECAG00000006630
1	158388029	rs394601214	ENSECAG00000006654
1	158388039	rs1138395417	ENSECAG00000006654
1	158438117	rs1136616761	ENSECAG00000006701
1	158439380		ENSECAG00000006701
1	158439413	rs1147076164	ENSECAG00000006701
1	158458528	rs1150427109	ENSECAG00000006716
1	158458962	rs1151273669	ENSECAG00000006716
1	158459143	rs1147462632	ENSECAG00000006716
1	158459289		ENSECAG00000006716
1	158486115	rs1141509157	ENSECAG00000006730
1	158486284	rs1138801125	ENSECAG00000006730
1	158486330		ENSECAG00000006730
1	158486409	rs1144493533	ENSECAG00000006730
1	158493178	rs1144637968	ENSECAG00000006743
1	158509013	rs1141204010	ENSECAG00000006774
1	158509025		ENSECAG00000006774
1	158509383	rs394845349	ENSECAG00000006774
1	158509716		ENSECAG00000006774
1	158554159	rs1148368504	ENSECAG00000006838
1	158554248		ENSECAG00000006838
1	158582380	rs396180031	ENSECAG00000006864
1	158582734		ENSECAG00000006864
1	158619840		ENSECAG00000006888
1	158619975	rs1145927375	ENSECAG00000006888
1	158620094	rs393898997	ENSECAG00000006888
1	158620275	rs396878544	ENSECAG00000006888
1	158628638		OR11H6
1	158628853	rs1142992749	OR11H6
1	158628891		OR11H6
1	158633123		ENSECAG00000006993
1	158633449	rs1147601335	ENSECAG00000006993
1	15866131		CCDC172
1	158678797	rs1148058300	ENSECAG00000001271
1	158716284	rs393878627	CCNB1IP1
1	158765411	rs396103574	TEP1
1	158766283	rs393880376	TEP1
1	158767333	rs397135164	TEP1
1	158768814	rs394310320	TEP1
1	158771046	rs1147807414	TEP1
1	158773170	rs1149670093	TEP1
1	158777009	rs782910282	TEP1
1	158777303	rs1138948967	TEP1
1	158780868	rs395821417	TEP1
1	158781210		TEP1
1	158782041	rs397311124	TEP1
1	158783078	rs68571741	TEP1
1	158788054	rs395423229	TEP1
1	158798124	rs1151495333	TEP1
1	158803443		TEP1
1	158819743	rs1143300663	KLHL33
1	158820335	rs394547122	KLHL33
1	158829884	rs395934160	ENSECAG00000022414
1	158831967		ENSECAG00000022414
1	158832998	rs68571768	ENSECAG00000022414
1	158834645	rs395264183	ENSECAG00000022414
1	158834690	rs396493132	ENSECAG00000022414
1	158835061	rs396016853	ENSECAG00000022414
1	158836233		ENSECAG00000022414
1	158841776	rs1142080736	OSGEP
1	158907873	rs1141241447	ENSECAG00000019585
1	158910751	rs397179323	ENSECAG00000019585
1	158911005	rs1146562606	ENSECAG00000019585
1	158912104	rs1137472947	ENSECAG00000019585
1	159145518	rs1146970132	RNASE11
1	159145519	rs1142384217	RNASE11
1	159145719	rs396360096	RNASE11
1	159145875	rs1146763363	RNASE11
1	159149965	rs1136000491	ENSECAG00000001701
1	159199892	rs394104843	OR6S1
1	159200383	rs1151819064	OR6S1
1	159200469	rs396766223	OR6S1
1	159200502	rs394782805	OR6S1
1	159311958	rs397369604	RNASE6
1	159330780	rs68579893	RNASE1
1	159444670		ENSECAG00000002332
1	159444671		ENSECAG00000002332
1	159444700	rs68580117	ENSECAG00000002332
1	159444733		ENSECAG00000002332
1	159444734		ENSECAG00000002332
1	159444745		ENSECAG00000002332
1	159444839		ENSECAG00000002332
1	159444877		ENSECAG00000002332
1	159444904		ENSECAG00000002332
1	159444955		ENSECAG00000002332
1	159444965		ENSECAG00000002332
1	159505718		NDRG2
1	159514317		TPPP2
1	159553337	rs395529009	ARHGEF40
1	159553640		ARHGEF40
1	159554677		ARHGEF40
1	159560311		ARHGEF40
1	159568363	rs396558224	ZNF219
1	159568376	rs394463212	ZNF219
1	159568402	rs395883355	ZNF219
1	159569261		ZNF219
1	159733378	rs1143479547	RPGRIP1
1	159738979	rs394327549	RPGRIP1
1	159739042	rs395521993	RPGRIP1
1	159739081		RPGRIP1
1	159743781	rs397298414	RPGRIP1
1	159744904	rs1150868616	RPGRIP1
1	159747735	rs68582236	RPGRIP1
1	159750059	rs68582238	RPGRIP1
1	159781020		SUPT16H
1	159824508		CHD8
1	159925653	rs1140140087	SALL2
1	159925905		SALL2
1	159978787	rs397301873	OR10G3
1	159979266		OR10G3
1	159998520	rs1146338653	ENSECAG00000002600
1	159998521	rs1149816947	ENSECAG00000002600
1	159998563	rs1139019142	ENSECAG00000002600
1	159998629		ENSECAG00000002600
1	159998693	rs68583666	ENSECAG00000002600
1	160013340	rs1141065882	ENSECAG00000002662
1	160013574	rs1148724741	ENSECAG00000002662
1	160013868	rs396799393	ENSECAG00000002662
1	160014163	rs1147808373	ENSECAG00000002662
1	160020275	rs68583685	ENSECAG00000024707
1	160020618	rs1148033715	ENSECAG00000024707
1	160020635	rs1141417403	ENSECAG00000024707
1	160020823	rs68583686	ENSECAG00000024707
1	160049251	rs396530114	OR4E2
1	160049299	rs1148014839	OR4E2
1	160049311	rs1151060718	OR4E2
1	160049333	rs394280378	OR4E2
1	160049788	rs397046961	OR4E2
1	160050046		OR4E2
1	160050141	rs394490766	OR4E2
1	160058307		ENSECAG00000003531
1	160058328	rs1147523626	ENSECAG00000003531
1	160058620	rs1150223107	ENSECAG00000003531
1	160059092	rs1148912258	ENSECAG00000003531
1	160059111	rs1141120949	ENSECAG00000003531
1	160107518		TRAV4
1	160107528	rs1144189177	TRAV4
1	160107545	rs1137704770	TRAV4
1	160107575	rs1142365173	TRAV4
1	160173407	rs393752247	ENSECAG00000024802
1	160173516	rs395193912	ENSECAG00000024802
1	160180397		ENSECAG00000024816
1	160191302	rs394367789	ENSECAG00000002449
1	160216817	rs1145710385	ENSECAG00000005317
1	160233647	rs394958324	ENSECAG00000005989
1	160233808	rs1147648529	ENSECAG00000005989
1	160233871	rs393763677	ENSECAG00000005989
1	160233886	rs395628254	ENSECAG00000005989
1	160233930	rs396844891	ENSECAG00000005989
1	160241214	rs395763122	ENSECAG00000008116
1	160241292	rs397169912	ENSECAG00000008116
1	160254856	rs1143651529	ENSECAG00000008578
1	160254947	rs68585140	ENSECAG00000008578
1	160254952		ENSECAG00000008578
1	160267530		ENSECAG00000009639
1	160267674		ENSECAG00000009639
1	160267701		ENSECAG00000009639
1	160267737	rs68585149	ENSECAG00000009639
1	160319284	rs1146982381	ENSECAG00000010732
1	160355087	rs395157009	ENSECAG00000011034
1	160355217	rs395450658	ENSECAG00000011034
1	160355342	rs396631321	ENSECAG00000011034
1	160370774	rs1136139212	ENSECAG00000011046
1	160402060	rs396900573	ENSECAG00000011197
1	160402210	rs1135857647	ENSECAG00000011197
1	160413320	rs1142077334	ENSECAG00000012207
1	160413643	rs396707976	ENSECAG00000012207
1	160488277	rs394954060	ENSECAG00000018964
1	160537543	rs1142821198	ENSECAG00000021143
1	160537560	rs1143843861	ENSECAG00000021143
1	160612158	rs1143064062	ENSECAG00000021985
1	160760421	rs1145271592	ENSECAG00000022002
1	160900629	rs396432511	ENSECAG00000022264
1	160900666	rs393987223	ENSECAG00000022264
1	160900826	rs1143200756	ENSECAG00000022264
1	160906220	rs1144994193	ENSECAG00000003696
1	160906300	rs1138724542	ENSECAG00000003696
1	160906322	rs1138468910	ENSECAG00000003696
1	160906341	rs1139271917	ENSECAG00000003696
1	160906371	rs1152077187	ENSECAG00000003696
1	160906478	rs1149313326	ENSECAG00000003696
1	160906484	rs1136699183	ENSECAG00000003696
1	160906493	rs1150442343	ENSECAG00000003696
1	160906508	rs1137734108	ENSECAG00000003696
1	160906556	rs1151297248	ENSECAG00000003696
1	160906639	rs1142237704	ENSECAG00000003696
1	160906666	rs394860064	ENSECAG00000003696
1	160906677	rs1147892935	ENSECAG00000003696
1	160906698	rs1142242833	ENSECAG00000003696
1	160906712		ENSECAG00000003696
1	160906766	rs1139233136	ENSECAG00000003696
1	160906767	rs1144300092	ENSECAG00000003696
1	160906823	rs1151509239	ENSECAG00000003696
1	160906860	rs1137423581	ENSECAG00000003696
1	160975606	rs1143685752	ENSECAG00000004472
1	160975629	rs394562715	ENSECAG00000004472
1	160987668	rs1139196863	ENSECAG00000000602
1	160987779	rs1147568502	ENSECAG00000000602
1	160987798	rs1141904439	ENSECAG00000000602
1	161225198	rs68532871	ENSECAG00000012772
1	161225210	rs1150856859	ENSECAG00000012772
1	161333673	rs396277425	ENSECAG00000013000
1	161386251	rs1149024132	TRAV30
1	161386535	rs1143798459	TRAV30
1	161386599	rs1147453883	TRAV30
1	161386633	rs1138271424	TRAV30
1	161386720	rs1149600511	TRAV30
1	161386779	rs1136878386	TRAV30
1	161396476		ENSECAG00000013358
1	161396779		ENSECAG00000013358
1	161396960	rs1140172981	ENSECAG00000013358
1	161397035	rs1139779495	ENSECAG00000013358
1	161424218	rs68478000	TRAV9-1
1	161424325	rs68478001	TRAV9-1
1	161454963	rs1143591184	TRAV10
1	161455358	rs1140274977	TRAV10
1	161455364	rs1147432750	TRAV10
1	161455447	rs393997249	TRAV10
1	161467185	rs394576975	ENSECAG00000014661
1	161487191	rs1137785478	ENSECAG00000015364
1	161492197	rs1149806007	ENSECAG00000016198
1	161492202	rs1142706125	ENSECAG00000016198
1	161492217	rs1145749967	ENSECAG00000016198
1	161492220	rs1148396892	ENSECAG00000016198
1	161492402	rs1140800225	ENSECAG00000016198
1	161591592	rs393901533	ENSECAG00000018085
1	161591762	rs68479691	ENSECAG00000018085
1	161654941	rs1139649643	ENSECAG00000018319
1	161709789		ENSECAG00000000444
1	161709802	rs1150157689	ENSECAG00000000444
1	161709803	rs68481126	ENSECAG00000000444
1	161753261	rs393963646	ENSECAG00000004193
1	161780849	rs68481164	ENSECAG00000006005
1	161807229	rs1150280339	ENSECAG00000009804
1	161823923	rs395405545	ENSECAG00000011957
1	161823929	rs396223434	ENSECAG00000011957
1	161829357	rs68482729	ENSECAG00000012911
1	161864151		ENSECAG00000013643
1	161864397	rs1143792899	ENSECAG00000013643
1	161864524	rs1149193611	ENSECAG00000013643
1	161864592	rs1151882529	ENSECAG00000013643
1	161864625		ENSECAG00000013643
1	161925240	rs397430529	ENSECAG00000013656
1	162013685	rs395623056	ENSECAG00000014726
1	162013687	rs397080747	ENSECAG00000014726
1	162026304		ENSECAG00000014739
1	162026479		ENSECAG00000014739
1	162031350	rs1135962659	ENSECAG00000015437
1	162031355	rs1150697602	ENSECAG00000015437
1	162031392	rs1136906231	ENSECAG00000015437
1	162031602		ENSECAG00000015437
1	162037912	rs396900084	ENSECAG00000016774
1	162038267	rs395704328	ENSECAG00000016774
1	162038385		ENSECAG00000016774
1	162055435		TRAV39
1	162055440		TRAV39
1	162055469		TRAV39
1	162055667		TRAV39
1	162055727		TRAV39
1	162055824		TRAV39
1	162055901		TRAV39
1	162068838	rs1143623069	TRAV40
1	162077496	rs396889496	TRAV41
1	162077709	rs1140566344	TRAV41
1	162294123	rs1150866144	ENSECAG00000017785
1	162316226	rs1144549738	TRDV2
1	162316295	rs68488909	TRDV2
1	162476153	rs394146580	ENSECAG00000019825
1	162476284	rs1142496487	ENSECAG00000019825
1	162481951	rs395170112	TRDV3
1	162482018	rs394003184	TRDV3
1	162482027	rs1137077398	TRDV3
1	162560038	rs1149329498	ENSECAG00000000419
1	162674392	rs1148608808	ENSECAG00000003806
1	162674957	rs394615718	ENSECAG00000003806
1	162675097	rs1141202138	ENSECAG00000003806
1	162700714	rs68451550	ENSECAG00000003868
1	162700771	rs1141785544	ENSECAG00000003868
1	162700784	rs1147059915	ENSECAG00000003868
1	162701287	rs1140311390	ENSECAG00000003868
1	162701348	rs1136821462	ENSECAG00000003868
1	162701371	rs1145212040	ENSECAG00000003868
1	162701459	rs1149605326	ENSECAG00000003868
1	162701476	rs1137325201	ENSECAG00000003868
1	162701541	rs1145775491	ENSECAG00000003868
1	162701546	rs1148877630	ENSECAG00000003868
1	162711315	rs68493318	ENSECAG00000003903
1	162711801	rs68493320	ENSECAG00000003903
1	162733036	rs1143123511	ENSECAG00000004003
1	162733168	rs1141512623	ENSECAG00000004003
1	162733372	rs396578809	ENSECAG00000004003
1	162733489	rs1139523874	ENSECAG00000004003
1	162822269	rs396295295	OXA1L
1	162916725	rs1143559356	RBM23
1	162916825		RBM23
1	162948568	rs1142899362	ENSECAG00000007197
1	162977187	rs397231234	C14orf93
1	163013768	rs396180043	PSMB5
1	163018586	rs397370688	PSMB11
1	163018883	rs394502841	PSMB11
1	163030798	rs1150576322	ENSECAG00000019730
1	163031176	rs1148784186	ENSECAG00000019730
1	163067848		C14orf119
1	163070938	rs68496358	ENSECAG00000012205
1	163250285	rs393798246	EFS
1	163250296	rs394551028	EFS
1	163278140		MYH6
1	163279903		MYH6
1	163280434		MYH6
1	163280508	rs1143260453	MYH6
1	163280545		MYH6
1	163290544	rs396678452	MYH6
1	163317853		MYH7
1	163317880	rs393825849	MYH7
1	163358719		NGDN
1	163358726		NGDN
1	163395382	rs1143283907	ZFHX2
1	163397430		ZFHX2
1	163397703	rs394900722	ZFHX2
1	163405594	rs397159083	ZFHX2
1	163407316	rs396241428	ZFHX2
1	163430417	rs1150059563	AP1G2
1	163529748	rs395213427	ENSECAG00000017071
1	163529751		ENSECAG00000017071
1	1636626	rs1149784629	STK32C
1	1636712	rs1145379153	STK32C
1	163759916	rs1147401889	ENSECAG00000018815
1	163774616	rs395143402	ENSECAG00000008025
1	163780496	rs1146584822	ENSECAG00000008025
1	163788044	rs1150426528	ENSECAG00000008025
1	163819027	rs782856595	PCK2
1	163837088	rs1147015072	FITM1
1	163837117	rs1138048414	FITM1
1	163837120	rs1142623643	FITM1
1	163837129	rs396686623	FITM1
1	163837139	rs393930901	FITM1
1	163844141	rs395980181	EMC9
1	163853712	rs68503772	ENSECAG00000013955
1	163862516	rs397247895	IRF9
1	163863620		IRF9
1	163871114	rs395080883	REC8
1	163871601	rs1138318023	REC8
1	163871801	rs1141859106	REC8
1	163877282	rs782900942	IPO4
1	163880454	rs68503781	IPO4
1	163897867	rs782910391	CHMP4A
1	163898078	rs396990913	CHMP4A
1	163959151	rs393934502	RABGGTA
1	163986893	rs1138944055	NOP9
1	163991324	rs782906238	NOP9
1	164002182	rs782873731	LTB4R
1	164009089		ADCY4
1	164013043	rs395077262	ADCY4
1	164020235	rs68504837	RIPK3
1	164021907	rs394351793	RIPK3
1	164062989	rs1136390373	NFATC4
1	164095248	rs1142345834	NYNRIN
1	164096852	rs1140476152	NYNRIN
1	164097238	rs395897292	NYNRIN
1	164120038		KHNYN
1	164254767	rs393837017	CTSG
1	164322227		ENSECAG00000000851
1	164322771	rs1141775195	ENSECAG00000000851
1	164322832	rs1150684654	ENSECAG00000000851
1	164467611	rs1145090549	ENSECAG00000022193
1	164468239	rs1151980758	ENSECAG00000022193
1	164468252	rs1145297078	ENSECAG00000022193
1	164468257	rs1136829537	ENSECAG00000022193
1	164468267	rs1149192045	ENSECAG00000022193
1	164468289	rs1140400180	ENSECAG00000022193
1	164468296	rs1137912263	ENSECAG00000022193
1	164482142	rs1149824674	ENSECAG00000021442
1	164482679	rs68631028	ENSECAG00000021442
1	164482736	rs68631027	ENSECAG00000021442
1	1645392		DPYSL4
1	164547402	rs397306755	ENSECAG00000009589
1	164565865	rs1140241223	GZMH
1	164565988	rs1145968098	GZMH
1	164566462	rs1147014135	GZMH
1	164566507	rs1150121843	GZMH
1	1646982	rs394296469	DPYSL4
1	164925103	rs1145962979	ENSECAG00000023062
1	164925163	rs1141397922	ENSECAG00000023062
1	164925206		ENSECAG00000023062
1	164925289	rs1148095999	ENSECAG00000023062
1	164926055	rs68635256	ENSECAG00000023062
1	165012489	rs1145241402	ENSECAG00000008721
1	165013564	rs1150883300	ENSECAG00000008721
1	165013611		ENSECAG00000008721
1	165014369	rs1140375001	ENSECAG00000008721
1	165137211	rs1146274433	ENSECAG00000015137
1	165138326	rs1147670010	ENSECAG00000015137
1	165138405	rs1148076225	ENSECAG00000015137
1	165139168	rs395914724	ENSECAG00000015137
1	165168341	rs1140326054	ENSECAG00000016243
1	165168348	rs1139706252	ENSECAG00000016243
1	165169066	rs395689170	ENSECAG00000016243
1	165169084	rs68509440	ENSECAG00000016243
1	167518401	rs1140680817	ENSECAG00000004294
1	167518571		ENSECAG00000004294
1	16812865	rs1149840646	ATRNL1
1	168535665	rs395956804	ENSECAG00000004806
1	168536152		ENSECAG00000004806
1	169344143		PRKD1
1	170383260	rs1140188145	COCH
1	170389193	rs394804631	COCH
1	170389952		COCH
1	170416837	rs1151432084	STRN3
1	17041700		ENSECAG00000004681
1	17041701		ENSECAG00000004681
1	170545586		HECTD1
1	170592833	rs395309782	HECTD1
1	1706157	rs394299193	JAKMIP3
1	170671974	rs394477530	HEATR5A
1	170674340		HEATR5A
1	170693673		HEATR5A
1	170720126	rs393938581	HEATR5A
1	170731219	rs395678645	HEATR5A
1	170740378	rs1144527890	HEATR5A
1	170799238	rs1151214470	ENSECAG00000016348
1	170799248	rs396504185	ENSECAG00000016348
1	170799254	rs394290283	ENSECAG00000016348
1	171070020	rs1144490262	NUBPL
1	171072	rs1144088445	ENSECAG00000004229
1	171270477	rs1147603575	ARHGAP5
1	171564	rs1140415776	ENSECAG00000004229
1	171661441	rs394857418	AKAP6
1	171802	rs1140623850	ENSECAG00000004229
1	17182389	rs1144581784	FAM160B1
1	17182426	rs1140446212	FAM160B1
1	171841	rs1137516356	ENSECAG00000004229
1	171891	rs1148612807	ENSECAG00000004229
1	171910602		AKAP6
1	171912315	rs1137654988	AKAP6
1	172829770	rs1149065367	ENSECAG00000021888
1	172832027	rs396492861	ENSECAG00000021888
1	172832031	rs394277826	ENSECAG00000021888
1	172832039	rs395309497	ENSECAG00000021888
1	17344253	rs1145537084	ABLIM1
1	173626685	rs1151280101	BAZ1A
1	173636013	rs782907839	BAZ1A
1	174221033	rs395584810	INSM2
1	174308483	rs782873031	RALGAPA1
1	174848959	rs1141410079	MBIP
1	174854710	rs396521750	MBIP
1	174854738	rs1138878332	MBIP
1	175010039	rs1149813538	NKX2-1
1	175010047	rs1137345357	NKX2-1
1	175010082	rs1147679251	NKX2-1
1	175010092	rs1150828920	NKX2-1
1	175011548	rs393940018	NKX2-1
1	175011551	rs395682883	NKX2-1
1	175137054	rs1141890510	PAX9
1	175683703	rs1142736722	MIPOL1
1	175683723	rs68464161	MIPOL1
1	175683752	rs1137885171	MIPOL1
1	175683836	rs1142309570	MIPOL1
1	175683840	rs1151577631	MIPOL1
1	175685342	rs1146090968	MIPOL1
1	175702828		MIPOL1
1	175869551	rs1146318742	MIPOL1
1	176160285	rs68464424	TTC6
1	17643125		AFAP1L2
1	176489911	rs394075779	ENSECAG00000004803
1	176490115	rs395750232	ENSECAG00000004803
1	17653437	rs1145188588	AFAP1L2
1	17653624		AFAP1L2
1	17653745	rs68450104	AFAP1L2
1	176559590	rs1138718185	ENSECAG00000004822
1	17670765	rs1145267063	VWA2
1	17674019	rs1137347449	VWA2
1	177122645		PNN
1	17725828	rs1150367881	TDRD1
1	177262667		ENSECAG00000021752
1	17729304	rs68450148	TDRD1
1	17736218	rs1143366953	TDRD1
1	17739041		TDRD1
1	17752519	rs1141243065	TDRD1
1	17754662	rs1142293836	TDRD1
1	17812078	rs1139498134	CCDC186
1	178248993		ENSECAG00000004850
1	178249004	rs1147600168	ENSECAG00000004850
1	178249008	rs1144829278	ENSECAG00000004850
1	178787117	rs1150532298	ENSECAG00000023634
1	178787143	rs396859341	ENSECAG00000023634
1	178787497	rs68622591	ENSECAG00000023634
1	179639351	rs68446120	LRFN5
1	179643737		LRFN5
1	18025914	rs1149000353	NHLRC2
1	18028810	rs1147533032	NHLRC2
1	180443952	rs1138572603	ENSECAG00000000492
1	18077118	rs395691243	DCLRE1A
1	18077119	rs397463304	DCLRE1A
1	18078505	rs68492432	DCLRE1A
1	18144227	rs1145729292	PLEKHS1
1	18181638	rs1151094282	CASP7
1	181932032		FSCB
1	181932036	rs1140979158	FSCB
1	181932430	rs1147255128	FSCB
1	181932462	rs396117467	FSCB
1	181933000	rs68526821	FSCB
1	181933041	rs68526822	FSCB
1	181933057	rs1136444421	FSCB
1	181933084	rs68526823	FSCB
1	181933518	rs1140064193	FSCB
1	181933636	rs1144501321	FSCB
1	181933663	rs1138082292	FSCB
1	18218192		NRAP
1	18218242	rs1135955795	NRAP
1	18222587	rs396826612	NRAP
1	18228492		NRAP
1	182291872	rs396192674	CDC42
1	182292084	rs1141590449	CDC42
1	182339576	rs1140487385	ENSECAG00000011619
1	182372791	rs1143533318	ENSECAG00000011619
1	182420664	rs1151367703	PRPF39
1	182469944	rs1137404714	FANCM
1	182470979		FANCM
1	182481484	rs68532091	FANCM
1	182488981	rs1146171237	FANCM
1	182494079	rs1144972506	FANCM
1	182499068	rs1151786873	FANCM
1	182503901	rs394783618	FANCM
1	182520409	rs782885664	ENSECAG00000000757
1	18253689	rs397233012	NRAP
1	182537441	rs782912355	ENSECAG00000000757
1	182554102	rs1141229508	ENSECAG00000004339
1	18277496	rs68493956	NRAP
1	183535301	rs68483946	RPL10L
1	183800264		MDGA2
1	184842936	rs396610642	ENSECAG00000011356
1	184843023	rs394358171	ENSECAG00000011356
1	186017615		ENSECAG00000012031
1	186042241	rs1137621769	POLE2
1	186137784	rs1151432196	NEMF
1	186233590	rs395630752	ARF6
1	186396325	rs396830298	VCPKMT
1	186398468	rs1136533498	SOS2
1	186491519	rs1137217933	L2HGDH
1	186491556	rs1148391989	L2HGDH
1	186491589	rs1141539324	L2HGDH
1	186491670	rs396441876	L2HGDH
1	186500134	rs1145538006	L2HGDH
1	186500160	rs1150998313	L2HGDH
1	186501399	rs1139912876	L2HGDH
1	186502396	rs393760142	L2HGDH
1	186502435		L2HGDH
1	186502454	rs1136319076	L2HGDH
1	186521640		L2HGDH
1	186526970	rs394641094	L2HGDH
1	186526989	rs396993468	L2HGDH
1	186526997	rs394707188	L2HGDH
1	186527816	rs394989120	L2HGDH
1	186539615	rs395485971	ATP5S
1	186550248	rs1137823565	CDKL1
1	186555545	rs1143797871	CDKL1
1	186650292	rs397159860	MAP4K5
1	186653113	rs1152334800	MAP4K5
1	186811603		SAV1
1	186823171	rs782896724	SAV1
1	186879875		NIN
1	186880519		NIN
1	186973462	rs1149775952	ABHD12B
1	186974405	rs1137880008	ABHD12B
1	186981079	rs1142805970	ABHD12B
1	186992789		ABHD12B
1	186994302	rs782860260	ABHD12B
1	187024531		PYGL
1	187054894	rs1145485985	ENSECAG00000003278
1	187259486	rs782910064	TMX1
1	187623037		FRMD6
1	187878417	rs1141140050	ENSECAG00000015369
1	187881893	rs1152350372	ENSECAG00000015369
1	187889750		ENSECAG00000015369
1	187893729		ENSECAG00000015369
1	188103959	rs396952776	PTGER2
1	188104481	rs394904125	PTGER2
1	188114710	rs1136632596	PTGER2
1	188114751	rs394807858	PTGER2
1	19422546		TECTB
1	20480792	rs393722932	ENSECAG00000003921
1	20621859	rs1137822214	ENSECAG00000020430
1	20639679	rs1150274624	PDCD4
1	20704900	rs1149523929	RBM20
1	20705215	rs1145174894	RBM20
1	20735589		RBM20
1	20735619	rs1142700630	RBM20
1	20735820	rs68589011	RBM20
1	20986360	rs1151976225	DUSP5
1	21199902	rs395555669	ENSECAG00000003985
1	21319148	rs1144819523	ADD3
1	21577350		XPNPEP1
1	233615		ENSECAG00000004902
1	233765	rs394457177	ENSECAG00000004902
1	24223594	rs1146915548	SORCS1
1	25384114	rs1152027283	SORCS3
1	25462244		SORCS3
1	25463988	rs1150714669	SORCS3
1	25729553		ENSECAG00000017515
1	26190268	rs1148673826	CFAP58
1	26190378	rs1149098632	CFAP58
1	26236424	rs1139140390	ITPRIP
1	26237437	rs1141849123	ITPRIP
1	26265929	rs1144304302	GSTO2
1	26265987	rs396279148	GSTO2
1	26276322	rs1148998583	GSTO1
1	26287022	rs782824372	GSTO1
1	26349373	rs394864066	ENSECAG00000021278
1	2636863	rs1143741734	ENSECAG00000024936
1	26369574		ENSECAG00000021278
1	26390819		ENSECAG00000021278
1	26407884	rs782902261	SFR1
1	26465471	rs394879989	COL17A1
1	26465534	rs393734211	COL17A1
1	26476583	rs68507647	COL17A1
1	26476595	rs68507648	COL17A1
1	26477727	rs68507649	COL17A1
1	26480572	rs782913073	COL17A1
1	26480593		COL17A1
1	26500323	rs396021603	COL17A1
1	26533610	rs782857894	SLK
1	267172	rs1140022119	ENSECAG00000001719
1	26905024	rs394849580	SH3PXD2A
1	26918315	rs782895684	SH3PXD2A
1	26930744	rs393814924	NEURL1
1	2693277	rs1146170624	ENSECAG00000002439
1	26934749		NEURL1
1	26934752		NEURL1
1	2693558	rs1149544134	ENSECAG00000002439
1	2693639	rs1148899037	ENSECAG00000002439
1	26937361	rs394659294	NEURL1
1	2693909	rs1148116059	ENSECAG00000002439
1	2693916	rs1143280651	ENSECAG00000002439
1	2693948	rs1149944740	ENSECAG00000002439
1	27025158	rs393824452	CALHM3
1	27046265	rs396388953	CALHM1
1	27052192	rs68512140	CALHM2
1	27057427	rs1144529658	PDCD11
1	27077171	rs1136423303	PDCD11
1	27080357	rs68512168	PDCD11
1	271752	rs1140281303	ENSECAG00000012361
1	27189172	rs1149962150	INA
1	27199007	rs396906240	INA
1	27199074	rs394520461	INA
1	272696	rs1143559132	ENSECAG00000012361
1	272967	rs1137956262	ENSECAG00000012361
1	273053	rs1147683766	ENSECAG00000012361
1	273537	rs1152305818	ENSECAG00000012361
1	273757	rs1148480171	ENSECAG00000012361
1	27535094		ENSECAG00000007175
1	27587915	rs1136304528	WBP1L
1	27648340	rs1139494995	SFXN2
1	27648719	rs1152200011	SFXN2
1	27650930	rs397250620	SFXN2
1	27650931	rs1139703750	SFXN2
1	27721123	rs394023250	TRIM8
1	27950932	rs395740034	GBF1
1	28065280	rs1144833296	ELOVL3
1	28065281	rs68516471	ELOVL3
1	28130174	rs1135890223	NOLC1
1	28145459	rs782824856	PPRC1
1	28146986	rs396075304	PPRC1
1	28147169	rs396848371	PPRC1
1	28147489	rs394853443	PPRC1
1	28202815	rs1145836029	HPS6
1	28442653	rs394922009	FGF8
1	28442684	rs1136440033	FGF8
1	28443713	rs1136357327	FGF8
1	28590500		DPCD
1	28597290	rs395710519	POLL
1	28892413	rs1137494767	LBX1
1	28987	rs396839112	ZNF717
1	29049598		SFXN3
1	29063297		ENSECAG00000012183
1	29142138	rs1148497944	SLF2
1	29142414		SLF2
1	29374	rs782891568	ZNF717
1	29479904		ENSECAG00000010039
1	29510008		SEC31B
1	29513838		SEC31B
1	29618642		SCD
1	29620246		SCD
1	29650590	rs1146402578	PKD2L1
1	29650662	rs1138417154	PKD2L1
1	29650668	rs397210398	PKD2L1
1	29650719		PKD2L1
1	29685523	rs1138976323	ENSECAG00000004737
1	29685970	rs1149178861	ENSECAG00000004737
1	29696631		PKD2L1
1	29696660		PKD2L1
1	29699259		PKD2L1
1	29702152	rs394646593	BLOC1S2
1	29822500		ENSECAG00000024865
1	29827611	rs1147506536	ENSECAG00000024865
1	29842972	rs1144323369	ENSECAG00000024865
1	29843104	rs68649858	ENSECAG00000024865
1	29846647	rs1147010489	ENSECAG00000024865
1	29883901		CPN1
1	29887114		CPN1
1	29948605	rs396481566	DNMBP
1	29949007		DNMBP
1	29949386	rs68637648	DNMBP
1	29998188	rs782821519	DNMBP
1	30002830	rs782901701	DNMBP
1	30002874	rs782826649	DNMBP
1	30003241		DNMBP
1	30023754	rs68639048	ABCC2
1	30027068	rs1143010890	ABCC2
1	30054783	rs395870368	ABCC2
1	30054795	rs397399014	ABCC2
1	30055837		ABCC2
1	30060740	rs393998608	ABCC2
1	30111742	rs1138673061	CUTC
1	30289509	rs395682210	NKX2-3
1	30913564		HPSE2
1	31003898		HPSE2
1	31206202	rs1151176123	PYROXD2
1	31206222		PYROXD2
1	31207922	rs395170343	PYROXD2
1	31325027		LOXL4
1	31374786	rs1144652152	R3HCC1L
1	31374943	rs782886989	R3HCC1L
1	31375082	rs782826869	R3HCC1L
1	31604133		CRTAC1
1	31652102		CRTAC1
1	31748159		ENSECAG00000026876
1	31812952	rs394301694	AVPI1
1	31883076	rs1137960685	HOGA1
1	31893549	rs1143374799	ANKRD2
1	31947494	rs394755661	UBTD1
1	31948379	rs396487623	MMS19
1	31970926	rs1138992755	MMS19
1	32036519	rs1141962972	RRP12
1	32051489	rs782848077	RRP12
1	32143883	rs1149549620	ENSECAG00000011823
1	32195087		SLIT1
1	32329435	rs395189609	SLIT1
1	32371071	rs396907792	SLIT1
1	32374757	rs396961719	SLIT1
1	32425944	rs1141346084	ENSECAG00000013517
1	32729767	rs1139243031	PIK3AP1
1	32729898	rs1151685969	PIK3AP1
1	32926930		TLL2
1	32960560	rs1147668688	TLL2
1	33009872	rs1135961569	DNTT
1	33032151	rs1145379070	DNTT
1	33032288	rs397114230	DNTT
1	330757	rs396089981	ENSECAG00000001094
1	331046	rs395505819	ENSECAG00000001094
1	33134431	rs1142886218	BLNK
1	33172965	rs1145841044	ENSECAG00000004093
1	33176690	rs1146620939	ENSECAG00000016003
1	33176975	rs1142686477	ENSECAG00000016003
1	33256203	rs1144693114	CCNJ
1	33292397	rs1146889408	CC2D2B
1	33317697		ENSECAG00000016137
1	33445124	rs1146786825	ENSECAG00000016258
1	33568507		TCTN3
1	33568873	rs1146151259	TCTN3
1	33577761	rs1137711261	TCTN3
1	33577776	rs1144385332	TCTN3
1	33579263	rs1151620571	TCTN3
1	33792499	rs1138862169	SORBS1
1	33792526	rs1139999178	SORBS1
1	33848452	rs1140405960	SORBS1
1	33879166	rs1144724683	SORBS1
1	33879310	rs1139294761	SORBS1
1	33998300	rs1143873275	ENSECAG00000021153
1	33998394	rs1137673400	ENSECAG00000021153
1	33999657	rs1138674701	ENSECAG00000021153
1	34000849	rs1140940955	ENSECAG00000021153
1	34086700	rs1150314651	ENSECAG00000000262
1	34105042	rs1139108356	ENSECAG00000000262
1	34315542	rs395611384	ENSECAG00000005361
1	34317209	rs68612453	ENSECAG00000005361
1	34327107	rs1143807372	ENSECAG00000005361
1	34328360	rs1150059941	ENSECAG00000005361
1	34328448	rs1136361283	ENSECAG00000005361
1	34335636	rs1140258707	ENSECAG00000005361
1	34338340	rs1142979217	ENSECAG00000005361
1	3451290	rs1149117876	GLRX3
1	34556200	rs68614043	ENSECAG00000005643
1	34562615	rs1140443750	ENSECAG00000005643
1	34573062	rs1140506240	ENSECAG00000005643
1	34598260	rs1144064072	ENSECAG00000008208
1	34614365	rs1139662215	ENSECAG00000008208
1	34617375	rs1147212884	ENSECAG00000008208
1	34789370	rs68615540	ENSECAG00000011584
1	34789426		ENSECAG00000011584
1	34791405		ENSECAG00000011584
1	34801703		ENSECAG00000011584
1	34814522		ENSECAG00000011584
1	34818386	rs782845793	ENSECAG00000011584
1	34859026	rs1144148915	HELLS
1	34861161	rs782882263	HELLS
1	34861164	rs782831407	HELLS
1	34865453	rs1140952851	HELLS
1	34969716	rs1145548846	TBC1D12
1	349906	rs68475590	ENSECAG00000009951
1	34997302	rs1144671051	NOC3L
1	35002189	rs1145087266	NOC3L
1	35006007		NOC3L
1	35032034	rs782841370	NOC3L
1	35091476	rs1143736429	PLCE1
1	35091538		PLCE1
1	35095175	rs1143988216	PLCE1
1	35167766		PLCE1
1	35167796	rs1135847847	PLCE1
1	352706	rs394079153	ENSECAG00000009951
1	353151	rs395518944	ENSECAG00000009951
1	353153	rs394270577	ENSECAG00000009951
1	353193	rs395574861	ENSECAG00000009951
1	353241	rs1151649113	ENSECAG00000009951
1	353277	rs1136643150	ENSECAG00000009951
1	353290	rs1152212002	ENSECAG00000009951
1	354463	rs1139645888	ENSECAG00000009951
1	35496106	rs1151027696	LGI1
1	355353		ENSECAG00000009951
1	35576013		FRA10AC1
1	355836	rs397477863	ENSECAG00000009951
1	355839	rs395831110	ENSECAG00000009951
1	35673953	rs1143699035	FFAR4
1	357077	rs1149239709	ENSECAG00000009951
1	35804290	rs1144972490	CEP55
1	35935987	rs1137528524	MYOF
1	35966744	rs1138908763	MYOF
1	36159632	rs68539650	CYP26A1
1	36173741	rs1143319369	ENSECAG00000023734
1	36496594	rs1148723815	HHEX
1	36522727	rs1145952919	KIF11
1	36533402	rs1137132785	KIF11
1	36536005	rs1145470377	KIF11
1	36536615	rs1147749546	KIF11
1	36560232		KIF11
1	36580440		IDE
1	367920		ENSECAG00000012458
1	37029905	rs396423820	BTAF1
1	37034177	rs1145919784	BTAF1
1	37153982		ENSECAG00000012810
1	37322513	rs396275375	PPP1R3C
1	37464096	rs1146858463	HECTD2
1	37465904		HECTD2
1	37920430	rs1149196508	ANKRD1
1	37920536		ANKRD1
1	37970187	rs1148869150	HTR7
1	37970205	rs1142014826	HTR7
1	37970206	rs1144513265	HTR7
1	37970220	rs1147480386	HTR7
1	37970230	rs396738263	HTR7
1	37970232	rs394480849	HTR7
1	37970367	rs395709203	HTR7
1	38576247	rs1136417977	ENSECAG00000004322
1	38576259	rs1148236754	ENSECAG00000004322
1	3862016	rs397234381	MGMT
1	388342	rs1145097329	ENSECAG00000014887
1	38840128		KIF20B
1	38840177	rs396093185	KIF20B
1	38857670	rs1140311142	KIF20B
1	38857913		KIF20B
1	38857949	rs1139061374	KIF20B
1	38867653	rs1151967221	KIF20B
1	38871387	rs1136488899	KIF20B
1	38993091		PANK1
1	39127735	rs394837460	SLC16A12
1	39127739	rs1149818009	SLC16A12
1	39151853	rs394059326	IFIT5
1	39151921	rs395755674	IFIT5
1	39151933	rs393711967	IFIT5
1	39152021	rs395356202	IFIT5
1	39152031	rs396565659	IFIT5
1	39152036	rs394779219	IFIT5
1	39152158	rs395759587	IFIT5
1	39152241	rs68613801	IFIT5
1	391562	rs1147881290	ENSECAG00000014887
1	391563	rs395792867	ENSECAG00000014887
1	39252316	rs393941500	IFIT1
1	39323628	rs396224674	IFIT3
1	39406945	rs68589664	LIPA
1	39422955	rs68589683	LIPA
1	39424335	rs782853217	LIPA
1	39431025	rs1139292537	LIPA
1	39438222	rs1147291339	LIPA
1	39448211		CH25H
1	39448245		CH25H
1	39506054	rs1143750756	ENSECAG00000013337
1	39506223	rs1144733914	ENSECAG00000013337
1	39650716		FAS
1	39729832	rs1136439343	STAMBPL1
1	39834263	rs68579770	LIPM
1	39846035	rs1146150309	LIPM
1	39852670	rs1149544790	LIPM
1	39925062	rs1138884273	LIPK
1	39925101	rs395440183	LIPK
1	39950604		LIPK
1	40014368	rs1140714996	ENSECAG00000008026
1	40021580	rs393968382	ENSECAG00000008026
1	40026762	rs1149355359	ENSECAG00000008026
1	40026809		ENSECAG00000008026
1	40027847	rs1140845247	ENSECAG00000008026
1	40027849	rs68580471	ENSECAG00000008026
1	40027862	rs1152273474	ENSECAG00000008026
1	40027879	rs1151687541	ENSECAG00000008026
1	40027893	rs68580473	ENSECAG00000008026
1	40027917	rs68580475	ENSECAG00000008026
[truncated: 32,134 more rows]

## Sheet: MD
CHROM	POS	ID	Gene
1	28987	rs396839112	ZNF717
1	29374	rs782891568	ZNF717
1	29527	rs68475547	ZNF717
1	66182		ZNF717
1	133333	rs1151032370	CYP2E1
1	171328		ENSECAG00000004229
1	183088		ENSECAG00000004510
1	233765	rs394457177	ENSECAG00000004902
1	233867	rs1150131914	ENSECAG00000004902
1	355839	rs395831110	ENSECAG00000009951
1	355836	rs397477863	ENSECAG00000009951
1	354506	rs1138708130	ENSECAG00000009951
1	353290	rs1152212002	ENSECAG00000009951
1	353277	rs1136643150	ENSECAG00000009951
1	353241	rs1151649113	ENSECAG00000009951
1	353193	rs395574861	ENSECAG00000009951
1	353153	rs394270577	ENSECAG00000009951
1	353151	rs395518944	ENSECAG00000009951
1	352706	rs394079153	ENSECAG00000009951
1	349906	rs68475590	ENSECAG00000009951
1	331435	rs1146313610	ENSECAG00000001094
1	331259		ENSECAG00000001094
1	331084	rs1142056807	ENSECAG00000001094
1	331046	rs395505819	ENSECAG00000001094
1	330982	rs1145600878	ENSECAG00000001094
1	330920	rs1151038892	ENSECAG00000001094
1	330757	rs396089981	ENSECAG00000001094
1	292533	rs1145873884	ENSECAG00000001419
1	292266		ENSECAG00000001419
1	267172	rs1140022119	ENSECAG00000001719
1	266524		ENSECAG00000001719
1	258751		ENSECAG00000012458
1	367816	rs393973473	ENSECAG00000012458
1	367920		ENSECAG00000012458
1	368275	rs1138885485	ENSECAG00000012458
1	384447	rs1151758043	ENSECAG00000014887
1	388342	rs1145097329	ENSECAG00000014887
1	391563	rs395792867	ENSECAG00000014887
1	402905		PAOX
1	406111	rs1138276321	PAOX
1	407368	rs1151078272	PAOX
1	407378		PAOX
1	622433	rs395944644	KNDC1
1	624598	rs397350237	KNDC1
1	624641	rs394679932	KNDC1
1	644532	rs397425968	KNDC1
1	647673		KNDC1
1	647835		KNDC1
1	660110	rs1150918180	KNDC1
1	660350		KNDC1
1	660443	rs393731903	KNDC1
1	699252	rs394409501	ADGRA1
1	699494	rs397116852	ADGRA1
1	699495		ADGRA1
1	699657	rs1146593176	ADGRA1
1	920810	rs395908721	ENSECAG00000006777
1	945929	rs1138055254	ENSECAG00000006777
1	953649	rs1142542953	ENSECAG00000006777
1	955528	rs1147496689	ENSECAG00000006777
1	965575	rs1147879425	ENSECAG00000006777
1	992587	rs1140036522	ENSECAG00000006777
1	997323		ENSECAG00000006777
1	1038846		ENSECAG00000014205
1	1038881		ENSECAG00000014205
1	1046858	rs1137057354	ENSECAG00000014205
1	1046875		ENSECAG00000014205
1	1050594		ENSECAG00000014205
1	1466280	rs782853353	LRRC27
1	1466406		LRRC27
1	1486766		LRRC27
1	1499191	rs1148469620	LRRC27
1	1506777		LRRC27
1	1636712	rs1145379153	STK32C
1	1640950		DPYSL4
1	1644963		DPYSL4
1	1646982	rs394296469	DPYSL4
1	1706157	rs394299193	JAKMIP3
1	1734876	rs1143993082	JAKMIP3
1	1867538		PPP2R2D
1	2636863	rs1143741734	ENSECAG00000024936
1	2693277	rs1146170624	ENSECAG00000002439
1	2693382	rs1140035888	ENSECAG00000002439
1	2693435	rs1138335663	ENSECAG00000002439
1	2693558	rs1149544134	ENSECAG00000002439
1	2693577	rs1138082672	ENSECAG00000002439
1	2693639	rs1148899037	ENSECAG00000002439
1	2693909	rs1148116059	ENSECAG00000002439
1	2693916	rs1143280651	ENSECAG00000002439
1	2693948	rs1149944740	ENSECAG00000002439
1	2694101	rs1145890774	ENSECAG00000002439
1	3862016	rs397234381	MGMT
1	4039729	rs394083951	MGMT
1	5346388	rs394655375	ENSECAG00000008385
1	5348911	rs394633771	ENSECAG00000008385
1	5348931	rs1144188082	ENSECAG00000008385
1	5353330	rs1139576035	ENSECAG00000008385
1	5353336	rs1141044425	ENSECAG00000008385
1	5353384		ENSECAG00000008385
1	5353400	rs68473862	ENSECAG00000008385
1	5353793		ENSECAG00000008385
1	5354052	rs1146368704	ENSECAG00000008385
1	5361750	rs68473898	ENSECAG00000008785
1	5361875	rs1136527904	ENSECAG00000008785
1	5361980		ENSECAG00000008785
1	5362121	rs1148540190	ENSECAG00000008785
1	5362514	rs1143589092	ENSECAG00000008785
1	5362788	rs782898262	ENSECAG00000008785
1	5364025	rs782840810	ENSECAG00000008785
1	5364166	rs1136288584	ENSECAG00000008785
1	5364184	rs1149123997	ENSECAG00000008785
1	5387945		PTPRE
1	5387948	rs1150515983	PTPRE
1	5392741	rs1144718193	PTPRE
1	5553402	rs1144138028	CLRN3
1	5560318	rs396433190	CLRN3
1	5560374	rs1149322357	CLRN3
1	5560386	rs1150390587	CLRN3
1	5560389	rs1144723975	CLRN3
1	5560408	rs395322226	CLRN3
1	5659989	rs1139287966	ENSECAG00000002486
1	5660004	rs395921141	ENSECAG00000002486
1	5660049	rs1139409184	ENSECAG00000002486
1	5660190	rs396731404	ENSECAG00000002486
1	6161073	rs1139386496	FAM196A
1	6161310	rs1145961934	FAM196A
1	6161564	rs1151341425	FAM196A
1	6161778	rs1149597374	FAM196A
1	6719339	rs1147437726	C10orf90
1	6719351	rs397179197	C10orf90
1	6727401	rs1148057643	C10orf90
1	6727449	rs1143074402	C10orf90
1	6728223		C10orf90
1	6771647	rs1144574071	C10orf90
1	6771759	rs1139081024	C10orf90
1	6775054	rs1140773184	C10orf90
1	6777328	rs1147534655	C10orf90
1	7160047	rs1141646659	ADAM12
1	7160152	rs1138239662	ADAM12
1	7235089		ADAM12
1	7235180		ADAM12
1	7235224	rs1144593424	ADAM12
1	7252195	rs1151239672	ADAM12
1	7264126	rs1140782659	FANK1
1	7266988	rs1140490199	FANK1
1	7287411		FANK1
1	7365032	rs395284464	DHX32
1	7386462		DHX32
1	7402097	rs1139532541	DHX32
1	7404332	rs1141668823	BCCIP
1	7406048		BCCIP
1	7406104	rs1136066050	BCCIP
1	7495762	rs1138146278	EDRF1
1	7504191	rs1145169978	EDRF1
1	7521479	rs1137501037	EDRF1
1	7577473	rs1138941747	TEX36
1	8311663	rs1139259481	FAM175B
1	8326546		FAM175B
1	8429285	rs396826438	FAM53B
1	8484146	rs395866657	FAM53B
1	8610577	rs68477718	LHPP
1	8631349	rs394530882	LHPP
1	8669193		OAT
1	9016601		CHST15
1	9316888	rs1136726910	GPR26
1	9800200	rs396285473	HMX2
1	9801633	rs1146118094	HMX2
1	9907948		ENSECAG00000017638
1	10017544	rs1141559121	ENSECAG00000012505
1	10017808		ENSECAG00000012505
1	10062023	rs1142019093	ENSECAG00000013380
1	10068746	rs1142459037	ENSECAG00000013380
1	10068843	rs1143477259	ENSECAG00000013380
1	10068879	rs1140029577	ENSECAG00000013380
1	10073982	rs1146591824	ENSECAG00000013380
1	10074129	rs1149580122	ENSECAG00000013380
1	10111677	rs1144359717	CUZD1
1	10113133	rs1151975977	CUZD1
1	10114412	rs1138685435	CUZD1
1	10114440	rs1141909942	CUZD1
1	10115807	rs1145424560	CUZD1
1	10115844	rs1139655940	CUZD1
1	10118233	rs1142486686	CUZD1
1	10123207	rs1143567472	ENSECAG00000019057
1	10145807	rs1150459518	ENSECAG00000019510
1	10147614	rs1137865039	ENSECAG00000019510
1	10158015		ENSECAG00000019510
1	10166224	rs1143137083	ENSECAG00000019510
1	10173521	rs1138802176	ENSECAG00000019510
1	10175715	rs1143795587	ENSECAG00000019510
1	10175862	rs1139217595	ENSECAG00000019510
1	10175966	rs1143398295	ENSECAG00000019510
1	10210069	rs1136758355	ENSECAG00000019510
1	10265969	rs1146973068	C10orf120
1	10266049	rs1138127284	C10orf120
1	10334342	rs394286814	ENSECAG00000005588
1	10334351	rs395157264	ENSECAG00000005588
1	10334360	rs396525449	ENSECAG00000005588
1	10334373	rs394481167	ENSECAG00000005588
1	10334442	rs395865422	ENSECAG00000005588
1	10334507	rs1144148830	ENSECAG00000005588
1	10334520	rs397421030	ENSECAG00000005588
1	10337104		ENSECAG00000005588
1	10337139	rs1151065042	ENSECAG00000005588
1	10337188	rs394661070	ENSECAG00000005588
1	10337194	rs396000329	ENSECAG00000005588
1	10337199	rs1140207521	ENSECAG00000005588
1	10337205	rs393995102	ENSECAG00000005588
1	10348257	rs1145868532	ENSECAG00000006313
1	10350132	rs1142921689	ENSECAG00000006313
1	10350951	rs396532222	ENSECAG00000006313
1	10379228	rs1138364377	ENSECAG00000008256
1	10379238	rs1142924209	ENSECAG00000008256
1	10379250	rs1146045535	ENSECAG00000008256
1	10379251	rs1140593038	ENSECAG00000008256
1	10379330	rs1137464007	ENSECAG00000008256
1	10379332	rs1139361403	ENSECAG00000008256
1	10379450	rs1148627638	ENSECAG00000008256
1	10417148	rs395206608	ENSECAG00000009186
1	10417887	rs1149296668	ENSECAG00000009186
1	10417926	rs1138090138	ENSECAG00000009186
1	10419248	rs1149654835	ENSECAG00000009186
1	10419254	rs1135981684	ENSECAG00000009186
1	10442179	rs1145951511	ENSECAG00000009596
1	10720337	rs1141848795	BTBD16
1	10744973		BTBD16
1	10751498	rs1142776783	BTBD16
1	10752796	rs1146986107	BTBD16
1	10762293		BTBD16
1	10798824	rs68569646	TACC2
1	10806967		TACC2
1	10812901	rs782853806	TACC2
1	10813265	rs1146738929	TACC2
1	10918661	rs394635794	TACC2
1	10919099	rs1149971645	TACC2
1	10919266		TACC2
1	10919516	rs1151187004	TACC2
1	10920265	rs1146985562	TACC2
1	10920266	rs1147962445	TACC2
1	10920656	rs782859981	TACC2
1	10920781		TACC2
1	10921441	rs782888123	TACC2
1	10921682	rs395774635	TACC2
1	10921685	rs397094797	TACC2
1	10921891	rs394595013	TACC2
1	10922081	rs396376728	TACC2
1	10922117	rs397367379	TACC2
1	10922747	rs782894556	TACC2
1	10922875	rs1141937492	TACC2
1	10922939		TACC2
1	10923047	rs1147247473	TACC2
1	10923074	rs1143255075	TACC2
1	10923205	rs394901783	TACC2
1	10923464	rs1138504937	TACC2
1	10923860	rs1140083856	TACC2
1	11024696	rs1149312602	ENSECAG00000012341
1	11048630	rs1139596421	ATE1
1	11931842	rs396490474	WDR11
1	12752298	rs1136607526	SEC23IP
1	12768385	rs395151059	SEC23IP
1	12770998	rs68563855	SEC23IP
1	12830714	rs1136216779	MCMBP
1	12837115	rs1144059705	INPP5F
1	12837223	rs782864942	INPP5F
1	12837262	rs396867789	INPP5F
1	12858989	rs394973147	INPP5F
1	12966053	rs1143178322	BAG3
1	13160082	rs1145069660	GRK5
1	13163138	rs1149965665	GRK5
1	13165335	rs395659860	GRK5
1	13447217	rs396573917	FAM45A
1	13453205		FAM45A
1	13495826	rs1148693444	EIF3A
1	13511806	rs1135948337	ENSECAG00000003656
1	13709104	rs1149274306	CACUL1
1	13709308		CACUL1
1	13852302	rs394583248	PRLHR
1	14368391	rs782828526	RAB11FIP2
1	14369584	rs395806318	RAB11FIP2
1	15038830	rs396648846	PDZD8
1	15113071	rs1144516703	KCNK18
1	15113529	rs394605759	KCNK18
1	15175774	rs397083158	ENSECAG00000023955
1	15175825	rs395171809	ENSECAG00000023955
1	15175828	rs1142155369	ENSECAG00000023955
1	15397891	rs1148492108	ENO4
1	15408063	rs1136553591	ENO4
1	15550748	rs1150422174	HSPA12A
1	15569535	rs1144331939	HSPA12A
1	15574887		HSPA12A
1	15588425		C10orf82
1	15590049		C10orf82
1	15604192		PNLIPRP2
1	15608573	rs1148331430	PNLIPRP2
1	15614812	rs1138903857	PNLIPRP2
1	15633971	rs1136418882	PNLIPRP1
1	15637023		PNLIPRP1
1	15640733	rs1150789460	PNLIPRP1
1	15642107		PNLIPRP1
1	15666070	rs1151464976	PNLIP
1	15721823	rs1146425004	PNLIPRP3
1	15724724	rs395484150	PNLIPRP3
1	15730632	rs1146643323	PNLIPRP3
1	15747415	rs1149582839	PNLIPRP3
1	15804349	rs1140084927	CCDC172
1	15826085	rs1141400735	CCDC172
1	15843609	rs1148472202	CCDC172
1	15866094	rs1151981650	CCDC172
1	15866131		CCDC172
1	16068468	rs1138400787	ENSECAG00000006846
1	16442011		ATRNL1
1	16812865	rs1149840646	ATRNL1
1	16900279	rs1147517744	ATRNL1
1	16930245		ATRNL1
1	17041507	rs1151366212	ENSECAG00000004681
1	17101300		TRUB1
1	17182389	rs1144581784	FAM160B1
1	17182426	rs1140446212	FAM160B1
1	17344253	rs1145537084	ABLIM1
1	17424304		ABLIM1
1	17424346	rs1142445603	ABLIM1
1	17532484	rs1142141931	ABLIM1
1	17643110	rs1147608937	AFAP1L2
1	17653437	rs1145188588	AFAP1L2
1	17653745	rs68450104	AFAP1L2
1	17653773	rs782882233	AFAP1L2
1	17662971		VWA2
1	17663859	rs396763443	VWA2
1	17664078	rs394748570	VWA2
1	17666860	rs1144576242	VWA2
1	17670765	rs1145267063	VWA2
1	17674019	rs1137347449	VWA2
1	17674638	rs395663587	VWA2
1	17698983	rs1141327429	VWA2
1	17723834	rs1144140569	TDRD1
1	17725828	rs1150367881	TDRD1
1	17725960		TDRD1
1	17729304	rs68450148	TDRD1
1	17732334		TDRD1
1	17734588	rs782862303	TDRD1
1	17736218	rs1143366953	TDRD1
1	17738999	rs1142402030	TDRD1
1	17739041		TDRD1
1	17752519	rs1141243065	TDRD1
1	17754662	rs1142293836	TDRD1
1	17774609	rs782895244	CCDC186
1	17812078	rs1139498134	CCDC186
1	18069595	rs1138516271	NHLRC2
1	18074630	rs1142609422	DCLRE1A
1	18077118	rs395691243	DCLRE1A
1	18077119	rs397463304	DCLRE1A
1	18078505	rs68492432	DCLRE1A
1	18078545	rs1142524551	DCLRE1A
1	18144227	rs1145729292	PLEKHS1
1	18181638	rs1151094282	CASP7
1	18185016		CASP7
1	18218242	rs1135955795	NRAP
1	18222587	rs396826612	NRAP
1	18253689	rs397233012	NRAP
1	18261323	rs1137672291	NRAP
1	18270670		NRAP
1	18277496	rs68493956	NRAP
1	18299156	rs1141422932	HABP2
1	19301867	rs1136949684	ZDHHC6
1	19305989		ZDHHC6
1	19308847	rs1148750444	ZDHHC6
1	19320395	rs1143290869	ACSL5
1	19411300	rs1142418008	ENSECAG00000009717
1	19421821		TECTB
1	19532189	rs1144357709	GPAM
1	20480792	rs393722932	ENSECAG00000003921
1	20621859	rs1137822214	ENSECAG00000020430
1	20631331		PDCD4
1	20639679	rs1150274624	PDCD4
1	20704900	rs1149523929	RBM20
1	20705020	rs1148002186	RBM20
1	20705215	rs1145174894	RBM20
1	20735025		RBM20
1	20735042	rs1136302873	RBM20
1	20735589		RBM20
1	20735607	rs1148866138	RBM20
1	20735619	rs1142700630	RBM20
1	20735792	rs1147618677	RBM20
1	20735820	rs68589011	RBM20
1	20986360	rs1151976225	DUSP5
1	20989373	rs1136208249	DUSP5
1	21199902	rs395555669	ENSECAG00000003985
1	21319148	rs1144819523	ADD3
1	21542061	rs1139542922	XPNPEP1
1	24161382	rs1142252420	SORCS1
1	24223594	rs1146915548	SORCS1
1	24223658	rs1142192573	SORCS1
1	25384114	rs1152027283	SORCS3
1	25388503	rs1136145134	SORCS3
1	25463926	rs1141686897	SORCS3
1	25463988	rs1150714669	SORCS3
1	25729001		ENSECAG00000017515
1	25729071		ENSECAG00000017515
1	25729216		ENSECAG00000017515
1	25729308		ENSECAG00000017515
1	25729413		ENSECAG00000017515
1	25729553		ENSECAG00000017515
1	26187067	rs1145032478	CFAP58
1	26190268	rs1148673826	CFAP58
1	26190378	rs1149098632	CFAP58
1	26236424	rs1139140390	ITPRIP
1	26236646		ITPRIP
1	26236664	rs1140597090	ITPRIP
1	26265899		GSTO2
1	26265929	rs1144304302	GSTO2
1	26265987	rs396279148	GSTO2
1	26267179	rs396119301	GSTO2
1	26276322	rs1148998583	GSTO1
1	26287022	rs782824372	GSTO1
1	26315540	rs1137122902	ENSECAG00000016166
1	26339327	rs1138345395	ENSECAG00000016166
1	26349373	rs394864066	ENSECAG00000021278
1	26351777	rs1138384496	ENSECAG00000021278
1	26353921	rs1145519637	ENSECAG00000021278
1	26353937		ENSECAG00000021278
1	26367187		ENSECAG00000021278
1	26369637	rs394664043	ENSECAG00000021278
1	26407884	rs782902261	SFR1
1	26407953	rs1136367351	SFR1
1	26407957		SFR1
1	26407983		SFR1
1	26408028	rs1151486674	SFR1
1	26408870	rs1144924930	SFR1
1	26465471	rs394879989	COL17A1
1	26465534	rs393734211	COL17A1
1	26469498		COL17A1
1	26476583	rs68507647	COL17A1
1	26476595	rs68507648	COL17A1
1	26477727	rs68507649	COL17A1
1	26482164	rs1144503499	COL17A1
1	26494886		COL17A1
1	26500323	rs396021603	COL17A1
1	26505103	rs1139960282	COL17A1
1	26505343	rs1141282363	COL17A1
1	26532636	rs1150506359	SLK
1	26532923	rs1146497874	SLK
1	26532966	rs394804555	SLK
1	26533107	rs1145343796	SLK
1	26533232	rs1148016054	SLK
1	26533566	rs1144289314	SLK
1	26533610	rs782857894	SLK
1	26628065	rs1139971031	OBFC1
1	26905024	rs394849580	SH3PXD2A
1	26910172	rs68510655	SH3PXD2A
1	26918069		SH3PXD2A
1	26918315	rs782895684	SH3PXD2A
1	26918768	rs1138912197	SH3PXD2A
1	26930744	rs393814924	NEURL1
1	26937361	rs394659294	NEURL1
1	26943190	rs1146512996	NEURL1
1	26948724	rs397422175	NEURL1
1	27025158	rs393824452	CALHM3
1	27045870		CALHM1
1	27046095	rs1146111498	CALHM1
1	27046265	rs396388953	CALHM1
1	27052192	rs68512140	CALHM2
1	27060208	rs1149829869	PDCD11
1	27061268		PDCD11
1	27061277	rs1143263094	PDCD11
1	27074677		PDCD11
1	27077171	rs1136423303	PDCD11
1	27078164	rs1143351313	PDCD11
1	27080357	rs68512168	PDCD11
1	27083995	rs1143109150	PDCD11
1	27189172	rs1149962150	INA
1	27199007	rs396906240	INA
1	27199074	rs394520461	INA
1	27337191		NT5C2
1	27363000	rs1149057030	ENSECAG00000018159
1	27520443	rs1139462307	AS3MT
1	27587915	rs1136304528	WBP1L
1	27648340	rs1139494995	SFXN2
1	27648719	rs1152200011	SFXN2
1	27650930	rs397250620	SFXN2
1	27650931	rs1139703750	SFXN2
1	27708986		TRIM8
1	27721123	rs394023250	TRIM8
1	27857450		MFSD13A
1	27908136	rs1140570584	PSD
1	27909114		PSD
1	27936488		GBF1
1	27950932	rs395740034	GBF1
1	28065280	rs1144833296	ELOVL3
1	28065281	rs68516471	ELOVL3
1	28145459	rs782824856	PPRC1
1	28146986	rs396075304	PPRC1
1	28147169	rs396848371	PPRC1
1	28147489	rs394853443	PPRC1
1	28202046	rs1149665272	HPS6
1	28202815	rs1145836029	HPS6
1	28222466		C10orf76
1	28442653	rs394922009	FGF8
1	28443713	rs1136357327	FGF8
1	28597290	rs395710519	POLL
1	28597676	rs782877172	POLL
1	29023110	rs1148404159	KAZALD1
1	29063187		ENSECAG00000012183
1	29069340	rs1150801176	ENSECAG00000012183
1	29075647	rs1146940818	LZTS2
1	29076581	rs1145700504	LZTS2
1	29076803	rs1148527714	LZTS2
1	29076863	rs1141679299	LZTS2
1	29088765	rs1149781082	C10orf2
1	29089094	rs1141560111	C10orf2
1	29141813		SLF2
1	29142138	rs1148497944	SLF2
1	29152096		SLF2
1	29507429	rs1149349409	SEC31B
1	29521069	rs1152187423	WNT8B
1	29650590	rs1146402578	PKD2L1
1	29650662	rs1138417154	PKD2L1
1	29650668	rs397210398	PKD2L1
1	29685523	rs1138976323	ENSECAG00000004737
1	29685797	rs1152182125	ENSECAG00000004737
1	29702111		BLOC1S2
1	29702152	rs394646593	BLOC1S2
1	29714019		CWF19L1
1	29764932	rs1148132014	CHUK
1	29812646	rs782877732	ERLIN1
1	29822500		ENSECAG00000024865
1	29842942		ENSECAG00000024865
1	29842972	rs1144323369	ENSECAG00000024865
1	29843104	rs68649858	ENSECAG00000024865
1	29846647	rs1147010489	ENSECAG00000024865
1	29887114		CPN1
1	29948561	rs1144499972	DNMBP
1	29948605	rs396481566	DNMBP
1	29948990	rs1149624018	DNMBP
1	29949386	rs68637648	DNMBP
1	29981596		DNMBP
1	29998188	rs782821519	DNMBP
1	30002729		DNMBP
1	30002830	rs782901701	DNMBP
1	30002874	rs782826649	DNMBP
1	30023754	rs68639048	ABCC2
1	30027068	rs1143010890	ABCC2
1	30030244		ABCC2
1	30054783	rs395870368	ABCC2
1	30054795	rs397399014	ABCC2
1	30054903	rs1148863673	ABCC2
1	30060740	rs393998608	ABCC2
1	30064327		ABCC2
1	30111742	rs1138673061	CUTC
1	30114008		CUTC
1	30126150	rs1137510863	CUTC
1	30135814		COX15
1	30158853		ENTPD7
1	30424985	rs1146728224	CNNM1
1	31168762	rs1143365879	HPS1
1	31183751	rs1141041295	HPS1
1	31198574		PYROXD2
1	31198594	rs1142561394	PYROXD2
1	31201339		PYROXD2
1	31205675	rs68647356	PYROXD2
1	31206202	rs1151176123	PYROXD2
1	31207922	rs395170343	PYROXD2
1	31210041		PYROXD2
1	31212587	rs1139076267	PYROXD2
1	31323893	rs1145136593	LOXL4
1	31324051		LOXL4
1	31327848		LOXL4
1	31329090		LOXL4
1	31374943	rs782886989	R3HCC1L
1	31375082	rs782826869	R3HCC1L
1	31604197		CRTAC1
1	31656065	rs1149033749	CRTAC1
1	31672319	rs1148249320	GOLGA7B
1	31748098		ENSECAG00000026876
1	31769769	rs396691100	ZFYVE27
1	31812952	rs394301694	AVPI1
1	31869249	rs1150156005	HOGA1
1	31883076	rs1137960685	HOGA1
1	31893549	rs1143374799	ANKRD2
1	31893597		ANKRD2
1	31947494	rs394755661	UBTD1
1	31948379	rs396487623	MMS19
1	31970926	rs1138992755	MMS19
1	31976678	rs1144379128	MMS19
1	32033296	rs1138933384	RRP12
1	32036174		RRP12
1	32036519	rs1141962972	RRP12
1	32051489	rs782848077	RRP12
1	32126370		ENSECAG00000011823
1	32195087		SLIT1
1	32314389	rs1139491436	SLIT1
1	32323363		SLIT1
1	32329435	rs395189609	SLIT1
1	32371071	rs396907792	SLIT1
1	32374757	rs396961719	SLIT1
1	32425944	rs1141346084	ENSECAG00000013517
1	32702987	rs396970505	PIK3AP1
1	32729767	rs1139243031	PIK3AP1
1	32729898	rs1151685969	PIK3AP1
1	32752118	rs68629314	PIK3AP1
1	32960560	rs1147668688	TLL2
1	32974951	rs1136693093	OPALIN
1	32979479	rs1145452067	OPALIN
1	33009830		DNTT
1	33009872	rs1135961569	DNTT
1	33015762		DNTT
1	33032148	rs1137124831	DNTT
1	33032247	rs1150395688	DNTT
1	33032288	rs397114230	DNTT
1	33111017		BLNK
1	33134431	rs1142886218	BLNK
1	33172965	rs1145841044	ENSECAG00000004093
1	33173510	rs1147871266	ENSECAG00000004093
1	33176690	rs1146620939	ENSECAG00000016003
1	33177047		ENSECAG00000016003
1	33256135	rs1146771264	CCNJ
1	33283789		CC2D2B
1	33292397	rs1146889408	CC2D2B
1	33292454	rs1138998573	CC2D2B
1	33300109	rs1141610230	CC2D2B
1	33445124	rs1146786825	ENSECAG00000016258
1	33476758	rs68621347	ENSECAG00000016258
1	33476806	rs68621348	ENSECAG00000016258
1	33568341	rs1144599624	TCTN3
1	33568507		TCTN3
1	33573336	rs1137843697	TCTN3
1	33575342	rs1139601149	TCTN3
1	33575398	rs1150064213	TCTN3
1	33577761	rs1137711261	TCTN3
1	33578668	rs395447403	TCTN3
1	33579263	rs1151620571	TCTN3
1	33790360	rs1136130770	SORBS1
1	33792526	rs1139999178	SORBS1
1	33792559		SORBS1
1	33836054		SORBS1
1	33848452	rs1140405960	SORBS1
1	33878854		SORBS1
1	33879166	rs1144724683	SORBS1
1	33998300	rs1143873275	ENSECAG00000021153
1	33998394	rs1137673400	ENSECAG00000021153
1	33999657	rs1138674701	ENSECAG00000021153
1	34086700	rs1150314651	ENSECAG00000000262
1	34105042	rs1139108356	ENSECAG00000000262
1	34204226		ENSECAG00000000871
1	34317209	rs68612453	ENSECAG00000005361
1	34327107	rs1143807372	ENSECAG00000005361
1	34328360	rs1150059941	ENSECAG00000005361
1	34328448	rs1136361283	ENSECAG00000005361
1	34328496	rs1149077136	ENSECAG00000005361
1	34335636	rs1140258707	ENSECAG00000005361
1	34338340	rs1142979217	ENSECAG00000005361
1	34556200	rs68614043	ENSECAG00000005643
1	34556277	rs1135965817	ENSECAG00000005643
1	34562621	rs1140205319	ENSECAG00000005643
1	34570378	rs1149189462	ENSECAG00000005643
1	34570406		ENSECAG00000005643
1	34570418	rs1147634209	ENSECAG00000005643
1	34573004	rs1137627185	ENSECAG00000005643
1	34573062	rs1140506240	ENSECAG00000005643
1	34598260	rs1144064072	ENSECAG00000008208
1	34599931	rs1142127703	ENSECAG00000008208
1	34614365	rs1139662215	ENSECAG00000008208
1	34617357	rs1143802227	ENSECAG00000008208
1	34617455	rs396757850	ENSECAG00000008208
1	34623770	rs1142419143	ENSECAG00000008208
1	34789370	rs68615540	ENSECAG00000011584
1	34789426		ENSECAG00000011584
1	34791405		ENSECAG00000011584
1	34801638		ENSECAG00000011584
1	34801703		ENSECAG00000011584
1	34807167		ENSECAG00000011584
1	34818386	rs782845793	ENSECAG00000011584
1	34818703		ENSECAG00000011584
1	34820327	rs68615550	ENSECAG00000011584
1	34820387	rs1147742187	ENSECAG00000011584
1	34859026	rs1144148915	HELLS
1	34861161	rs782882263	HELLS
1	34861164	rs782831407	HELLS
1	34863932	rs1136495017	HELLS
1	34865453	rs1140952851	HELLS
1	34969383		TBC1D12
1	34969447	rs1142078600	TBC1D12
1	34969716	rs1145548846	TBC1D12
1	34996066	rs1145217187	NOC3L
1	34997302	rs1144671051	NOC3L
1	35002189	rs1145087266	NOC3L
1	35002301	rs1137696725	NOC3L
1	35006007		NOC3L
1	35014215	rs1144712850	NOC3L
1	35016666	rs1139228052	NOC3L
1	35032034	rs782841370	NOC3L
1	35053997	rs68617173	PLCE1
1	35091476	rs1143736429	PLCE1
1	35095175	rs1143988216	PLCE1
1	35167796	rs1135847847	PLCE1
1	35414626	rs1146437003	SLC35G1
1	35496106	rs1151027696	LGI1
1	35571874	rs782869589	FRA10AC1
1	35598787		FRA10AC1
1	35646911	rs1146382855	PDE6C
1	35670288	rs1143648594	RBP4
1	35673953	rs1143699035	FFAR4
1	35804290	rs1144972490	CEP55
1	35804322	rs1146564906	CEP55
1	35893688	rs1149444099	MYOF
1	35897728	rs1143570949	MYOF
1	35919792	rs1147372633	MYOF
1	35935987	rs1137528524	MYOF
1	35946060	rs1144585669	MYOF
1	35959823	rs396744552	MYOF
1	35966628	rs1143736159	MYOF
1	35966697		MYOF
1	35966744	rs1138908763	MYOF
1	36084272	rs68538171	ENSECAG00000004126
1	36084296	rs1152214133	ENSECAG00000004126
1	36084407	rs68538172	ENSECAG00000004126
1	36084435	rs68538173	ENSECAG00000004126
1	36159632	rs68539650	CYP26A1
1	36173741	rs1143319369	ENSECAG00000023734
1	36496594	rs1148723815	HHEX
1	36522727	rs1145952919	KIF11
1	36539481		KIF11
1	36540634		KIF11
1	37029904		BTAF1
1	37029905	rs396423820	BTAF1
1	37030978	rs1141309904	BTAF1
1	37034177	rs1145919784	BTAF1
1	37066417		BTAF1
1	37097795	rs1141910650	ENSECAG00000004296
1	37322513	rs396275375	PPP1R3C
1	37464096	rs1146858463	HECTD2
1	37487394	rs1141672368	HECTD2
1	37931371	rs1148362621	RPP30
1	37954107		RPP30
1	37970367	rs395709203	HTR7
1	38576107		ENSECAG00000004322
1	38576124		ENSECAG00000004322
1	38576196	rs1152226144	ENSECAG00000004322
1	38576247	rs1136417977	ENSECAG00000004322
1	38576256	rs1145306967	ENSECAG00000004322
1	38576259	rs1148236754	ENSECAG00000004322
1	38840117	rs782891998	KIF20B
1	38840177	rs396093185	KIF20B
1	38851810	rs1152043223	KIF20B
1	38857343	rs1143206738	KIF20B
1	38857577	rs1144231142	KIF20B
1	38857629	rs1138557506	KIF20B
1	38857670	rs1140311142	KIF20B
1	38857949	rs1139061374	KIF20B
1	38858372	rs1152368529	KIF20B
1	38867653	rs1151967221	KIF20B
1	38871387	rs1136488899	KIF20B
1	38875491		KIF20B
1	38878773	rs1146981460	KIF20B
1	38883318	rs1141872262	KIF20B
1	39127504	rs1150294610	SLC16A12
1	39127709	rs1136211140	SLC16A12
1	39127735	rs394837460	SLC16A12
1	39151853	rs394059326	IFIT5
1	39151921	rs395755674	IFIT5
1	39151933	rs393711967	IFIT5
1	39152021	rs395356202	IFIT5
1	39152031	rs396565659	IFIT5
1	39152036	rs394779219	IFIT5
1	39152158	rs395759587	IFIT5
1	39152241	rs68613801	IFIT5
1	39252316	rs393941500	IFIT1
1	39252654	rs1144035397	IFIT1
1	39252702	rs394512347;rs68615248	IFIT1
1	39323628	rs396224674	IFIT3
1	39324114	rs1143380685	IFIT3
1	39405329		LIPA
1	39406945	rs68589664	LIPA
1	39422955	rs68589683	LIPA
1	39424335	rs782853217	LIPA
1	39431025	rs1139292537	LIPA
1	39438222	rs1147291339	LIPA
1	39506054	rs1143750756	ENSECAG00000013337
1	39506223	rs1144733914	ENSECAG00000013337
1	39729832	rs1136439343	STAMBPL1
1	39834263	rs68579770	LIPM
1	39846035	rs1146150309	LIPM
1	39852670	rs1149544790	LIPM
1	39896614	rs1151554513	LIPN
1	39925062	rs1138884273	LIPK
1	39925101	rs395440183	LIPK
1	39947416	rs1142257440	LIPK
1	40014368	rs1140714996	ENSECAG00000008026
1	40019879	rs1148620349	ENSECAG00000008026
1	40021580	rs393968382	ENSECAG00000008026
1	40026797		ENSECAG00000008026
1	40026809		ENSECAG00000008026
1	40026875	rs1150281889	ENSECAG00000008026
1	40027847	rs1140845247	ENSECAG00000008026
1	40027849	rs68580471	ENSECAG00000008026
1	40027866	rs1149259605	ENSECAG00000008026
1	40027879	rs1151687541	ENSECAG00000008026
Contig46786	16246		ENSECAG00000009983
Contig46786	14957	rs68581770	ENSECAG00000009983
Contig46786	13656	rs1142065792	ENSECAG00000009983
1	40230627	rs1136153407	ENSECAG00000013917
1	40231193		ENSECAG00000013917
1	40232107		ENSECAG00000013917
1	40232921	rs1151235806	ENSECAG00000013917
1	40233268	rs1142820548	ENSECAG00000013917
1	40248658	rs1145643511	ENSECAG00000013917
1	40248696	rs1138577854	ENSECAG00000013917
1	40248723	rs68584444	ENSECAG00000013917
1	40275843	rs1138672445	LIPJ
1	40290205		LIPJ
1	40290964	rs1138525677	LIPJ
1	40290977	rs1139412655	LIPJ
1	40299358	rs1144281244	LIPJ
1	40318915	rs1138866039	RNLS
1	40318924	rs68585523	RNLS
1	40319847		RNLS
1	40321386	rs68585530	RNLS
1	40564721	rs394356439	RNLS
1	41263053	rs782867241	MINPP1
1	41263152	rs782900208	MINPP1
1	41266717	rs1135962771	MINPP1
1	41700367		ENSECAG00000006259
1	41700409	rs1148361077	ENSECAG00000006259
1	41701958	rs68600085	ENSECAG00000006259
1	41733670	rs396517381	ENSECAG00000006259
1	41735552	rs1148747977	ENSECAG00000006259
1	41757943		ENSECAG00000006259
1	41757944		ENSECAG00000006259
1	41775342		ENSECAG00000006259
1	41775429	rs1141293522	ENSECAG00000006259
1	41815518	rs1137286975	A1CF
1	41823263	rs1136496235	A1CF
1	41836214		A1CF
1	42647618	rs1150613474	CSTF2T
1	42648296	rs1146329176	CSTF2T
1	42648362	rs1151319065	CSTF2T
1	42648499		CSTF2T
1	43587086	rs1138152660	MBL2
1	43587143	rs1145893300	MBL2
1	43587222	rs1151277774	MBL2
1	43587228	rs1142175954	MBL2
1	43589789		MBL2
1	43590370	rs1136708058	MBL2
1	44471524	rs1143043539	ENSECAG00000004759
1	44471556	rs1138538817	ENSECAG00000004759
1	44471590	rs1141094157	ENSECAG00000004759
1	44471916	rs1140565394	ENSECAG00000004759
1	44471947	rs1151565436	ENSECAG00000004759
1	44475487	rs1150429380	ENSECAG00000019573
1	44492745		ENSECAG00000019573
1	44504844	rs1148725240	ENSECAG00000019573
1	44504963	rs1146993931	ENSECAG00000019573
1	44504964	rs1142092064	ENSECAG00000019573
1	44527091	rs1146177753	ENSECAG00000019573
1	44555106	rs1140115045	ENSECAG00000019573
1	44581123		ENSECAG00000019573
1	44583162	rs1150358134	ENSECAG00000019573
1	44583174	rs1136278266	ENSECAG00000019573
1	44611972		ENSECAG00000019573
1	44632025	rs1149464863	ENSECAG00000019573
1	44632057	rs1138126875	ENSECAG00000019573
1	44692274	rs1137459703	ENSECAG00000019573
1	44891124	rs1146752267	ENSECAG00000004802
1	44891285	rs68483842	ENSECAG00000004802
1	44891288	rs1140541864	ENSECAG00000004802
1	45423925	rs1147225916	ENSECAG00000000995
1	45424244	rs1150310371	ENSECAG00000000995
1	45424358		ENSECAG00000000995
1	46780768	rs1143997649	ZWINT
1	46780787	rs1147153231	ZWINT
1	46780820	rs1138619342	ZWINT
1	47366512	rs1140141356	ENSECAG00000007119
1	47367040	rs1137059602	ENSECAG00000007119
1	47367109	rs1147624403	ENSECAG00000007119
1	47367242	rs1144877580	ENSECAG00000007119
1	47367531	rs1152281374	ENSECAG00000007119
1	47367631	rs1149618653	ENSECAG00000007119
1	47367714	rs1150284000	ENSECAG00000007119
1	47367932	rs1148186011	ENSECAG00000007119
1	47368340	rs1142440655	ENSECAG00000007119
1	47368417	rs1143633055	ENSECAG00000007119
1	47368654	rs1141325997	ENSECAG00000007119
1	47368751	rs1146526174	ENSECAG00000007119
1	47368830	rs1138570922	ENSECAG00000007119
1	47368968	rs1152240708	ENSECAG00000007119
1	47368985	rs1139406086	ENSECAG00000007119
1	47369039	rs1138495407	ENSECAG00000007119
1	47369124	rs1145656271	ENSECAG00000007119
1	47369128	rs1152168255	ENSECAG00000007119
1	47369256	rs1146607072	ENSECAG00000007119
1	47369277	rs1147641886	ENSECAG00000007119
1	47369285	rs1142365646	ENSECAG00000007119
1	47369496	rs1148412468	ENSECAG00000007119
1	47369657	rs1144223976	ENSECAG00000007119
1	47369895	rs1145390104	ENSECAG00000007119
1	47370222	rs1136317732	ENSECAG00000007119
1	47370395	rs1149475081	ENSECAG00000007119
1	48266748	rs68567927	ENSECAG00000007551
1	48266816	rs1142424079	ENSECAG00000007551
1	48266893		ENSECAG00000007551
1	48266908	rs1149444600	ENSECAG00000007551
1	48266921	rs1139884035	ENSECAG00000007551
1	48547482	rs1139923612	ENSECAG00000013972
1	48547750	rs1140523250	ENSECAG00000013972
1	48548824	rs395849796	ENSECAG00000013972
1	48551542	rs68569306	ENSECAG00000001061
1	48551607	rs68569307	ENSECAG00000001061
1	48551624	rs68569308	ENSECAG00000001061
1	48552256	rs1143044202	ENSECAG00000001061
1	48656464	rs397123473	ENSECAG00000001095
1	48841689		BICC1
1	49133563	rs395959395	ENSECAG00000001148
1	49133612	rs397313876	ENSECAG00000001148
1	49133740	rs1138628323	ENSECAG00000001148
1	49274568	rs1137969829	FAM13C
1	49274669	rs1140973692	FAM13C
1	49614115	rs1149477375	ENSECAG00000000814
1	49615300		ENSECAG00000000814
1	49615391		ENSECAG00000000814
1	49615494		ENSECAG00000000814
1	49615595		ENSECAG00000000814
1	49615690		ENSECAG00000000814
1	49615744		ENSECAG00000000814
1	49615852		ENSECAG00000000814
1	49617634	rs1137574174	ENSECAG00000000814
1	49617717	rs1145859177	ENSECAG00000000814
1	49617769	rs1148493092	ENSECAG00000000814
1	49727782	rs1136421920	CCDC6
1	50685966	rs1141855555	RHOBTB1
1	50686155	rs1151367256	RHOBTB1
1	50686219	rs1137060507	RHOBTB1
1	50686323		RHOBTB1
1	51861144	rs1140683193	RTKN2
1	51888649	rs1143950905	RTKN2
1	51908523	rs1140319360	RTKN2
1	51918237	rs1148870840	RTKN2
1	51918241	rs1136648479	RTKN2
1	52384402		EGR2
1	52667593	rs782829784	NRBF2
1	52698020	rs1142280495	JMJD1C
1	52711591	rs1148425825	JMJD1C
1	52712647	rs782831894	JMJD1C
1	52712848	rs68579640	JMJD1C
1	52717181	rs782897126	JMJD1C
1	53105997	rs1145672885	REEP3
1	53584964	rs1140518980	ENSECAG00000001171
1	53585600	rs1136442838	ENSECAG00000001171
1	56702451	rs1146541438	DNAJC12
1	56702461	rs1150257391	DNAJC12
1	56806706		SIRT1
1	56992379	rs1145176363	MYPN
1	56992385	rs1145972727	MYPN
1	57037172	rs1148968578	MYPN
1	57106223	rs1150235514	PBLD
1	57112245	rs1136194902	PBLD
1	57198692	rs1136404411	RUFY2
1	57226886	rs1146856638	DNA2
1	57236045		DNA2
1	57249029	rs1149510860	DNA2
1	57257122	rs1137421038	DNA2
1	57258288	rs1149115168	DNA2
1	57340206	rs1139087544	ENSECAG00000015450
1	57364917	rs1146350504	ENSECAG00000015450
1	57403470	rs1150931237	ENSECAG00000015450
1	57602387	rs1145995315	STOX1
1	57602504	rs396435583	STOX1
1	57603732		STOX1
1	57604385	rs1138028634	STOX1
1	57608101	rs1146387305	STOX1
1	57662542		DDX21
1	57690246		KIF1BP
1	57690408	rs1143067142	KIF1BP
1	57713722	rs393900053	ENSECAG00000008689
1	57714353		ENSECAG00000008689
1	57781870		ENSECAG00000008689
1	57782006	rs1136636356	ENSECAG00000008689
1	57782170	rs1138497266	ENSECAG00000008689
1	57782267	rs1151278696	ENSECAG00000008689
1	57782374	rs1141897427	ENSECAG00000008689
1	57782396	rs396929423	ENSECAG00000008689
1	57794560	rs1151725156	SRGN
1	57868948	rs1140438928	SUPV3L1
1	57912687	rs1142454708	HKDC1
1	57912748	rs395112511	HKDC1
1	58069882	rs1146441736	TACR2
1	58510803	rs1140778297	COL13A1
1	58510824	rs1151379962	COL13A1
1	58660831		AIFM2
1	58660914	rs393991548	AIFM2
1	58662122	rs1148773130	AIFM2
1	58687041	rs394789188	TYSND1
1	58689078	rs1150539093	TYSND1
1	58689645	rs1151867935	TYSND1
1	58689657	rs1137188441	TYSND1
1	58689843	rs395989971	TYSND1
1	58795621	rs1143293832	NPFFR1
1	58795792	rs396613729	NPFFR1
1	58795825	rs1140863900	NPFFR1
1	58795834	rs396522679	NPFFR1
1	58795868	rs395145074	NPFFR1
1	58845149	rs394040402	LRRC20
1	58845150	rs395513522	LRRC20
1	59065210	rs1139062939	PALD1
1	59119220	rs1143359947	PRF1
1	59223729		ADAMTS14
1	59227735	rs393943186	ADAMTS14
1	59227814	rs1149222743	ADAMTS14
1	59264665	rs394566292	TBATA
1	59271733	rs68447374	TBATA
1	59272779	rs1150722413	TBATA
1	59274997	rs1142275583	TBATA
1	59274998	rs395746427	TBATA
1	59316530	rs397147655	SGPL1
1	59348975	rs1142762609	SGPL1
1	59742638		UNC5B
1	59744530		UNC5B
1	59744580	rs1150078554	UNC5B
1	59746927	rs1144080223	UNC5B
1	59747536	rs68474348	UNC5B
1	59749817	rs397436016	UNC5B
1	59752563	rs394793536	UNC5B
1	60068483	rs1144924375	ENSECAG00000023411
1	60119822	rs1136428978	ENSECAG00000023411
1	60126139		ENSECAG00000023411
1	60129296	rs396948904	ENSECAG00000023411
1	60133342	rs68664664	ENSECAG00000023411
1	60136377	rs1140887227	ENSECAG00000023411
1	60147994		ENSECAG00000023411
1	60161948	rs1148943024	ENSECAG00000023411
1	60163087	rs1143197005	ENSECAG00000023411
1	60203224	rs1150179174	ENSECAG00000023411
1	60203241	rs394460569	ENSECAG00000023411
1	60208302	rs394835717	ENSECAG00000023411
1	60215495	rs394008006	ENSECAG00000023411
1	60220712	rs68664694	ENSECAG00000023411
1	60221743	rs1146541351	ENSECAG00000023411
1	60221843		ENSECAG00000023411
1	60227121	rs397137280	ENSECAG00000023411
1	60227243	rs394634217	ENSECAG00000023411
1	60228356		ENSECAG00000023411
1	60240095	rs1145690651	PSAP
1	60368647	rs1146358117	CHST3
1	60369121		CHST3
1	60419716	rs1143242149	SPOCK2
1	60472979	rs1148205890	ASCC1
1	60504900	rs1148814155	ASCC1
1	60549371	rs782890876	ASCC1
1	60561920	rs1143620783	ASCC1
1	60894177	rs396168271	MICU1
1	60999101	rs1139511726	MCU
1	61384777	rs1140645153	NUDT13
1	61387958	rs1144841372	NUDT13
1	61390422	rs782897414	ECD
1	61395616		ECD
1	61423098	rs1149704197	FAM149B1
1	61436785		FAM149B1
1	61449819	rs395668770	FAM149B1
1	61479793	rs1148007017	FAM149B1
1	61490806		DNAJC9
1	61518002		CFAP70
1	61541108	rs1143966900	CFAP70
1	61554066	rs1147545860	CFAP70
1	61556267	rs1138963553	ENSECAG00000002815
1	61556576	rs1138517670	ENSECAG00000002815
1	61587742	rs1144327762	CFAP70
1	61593550	rs1143870671	CFAP70
1	61643458	rs782906589	ANXA7
1	61645556	rs1136388674	ANXA7
1	61655353	rs1149739965	ANXA7
1	61674000	rs1151039587	MSS51
1	61674020	rs1141731135	MSS51
1	61734220		USP54
1	61742768	rs1146666025	USP54
1	61746152	rs396918280	USP54
1	61759299	rs393725204	USP54
1	61855695	rs1136772331	SYNPO2L
1	61856279	rs1143531119	SYNPO2L
1	61860312	rs1147429034	SYNPO2L
1	61860534	rs1142558673	SYNPO2L
1	61866193	rs1147670140	SEC24C
1	61877258	rs1140947558	SEC24C
1	61877672	rs782837288	SEC24C
1	61881493	rs1148394639	SEC24C
1	61883535	rs1138710700	FUT11
1	61890180	rs396085795	CHCHD1
1	61894718	rs1140383306	ZSWIM8
1	61894724	rs395147417	ZSWIM8
1	61900320	rs68654613	ZSWIM8
1	61909336	rs1142948993	ENSECAG00000018379
1	61909378	rs1145889130	ENSECAG00000018379
1	61914050	rs1146703918	ENSECAG00000018379
1	61914242	rs1149796939	ENSECAG00000018379
1	62130910	rs1142453569	VCL
1	62138955	rs1141224252	VCL
1	62142736	rs394481132	VCL
1	62165471	rs1148795955	AP3M1
1	62930116	rs1142461229	KAT6B
1	62967447	rs1142332189	KAT6B
1	62973673	rs1140738774	KAT6B
1	63212599	rs1136100490	ENSECAG00000002885
1	63279689	rs396719210	ZNF503
1	63279743	rs394484208	ZNF503
1	63279914	rs397026101	ENSECAG00000010308
1	65480249		DLG5
1	65492567		DLG5
1	65493164	rs1145160521	DLG5
1	65590861		DLG5
1	67104147		PLAC9
1	67113570	rs1138528992	PLAC9
1	67113588	rs395857565	PLAC9
1	67113589	rs397499372	PLAC9
1	67149570	rs1149139052	TMEM254
1	67149583	rs1151729876	TMEM254
1	67729690	rs1142788075	AGT
1	67734038	rs1139384215	AGT
1	67734088	rs396399348	AGT
1	67760094	rs1142903382	COG2
1	68035424	rs1143685033	ENSECAG00000000147
1	68036622	rs1139828493	ENSECAG00000000147
1	68037684	rs1137043528	ENSECAG00000000147
1	68037765	rs1148264575	ENSECAG00000000147
1	68185414	rs1150660213	GALNT2
1	68786771	rs1137507559	URB2
1	68786933	rs1150461798	URB2
1	68787292	rs1145673335	URB2
1	68787759	rs782901650	URB2
1	68788562	rs782843641	URB2
1	68789421		URB2
1	68789908	rs1144240749	URB2
1	68790014	rs1142282749	URB2
1	68872756	rs1150357400	ABCB10
1	68894925	rs1139795973	ABCB10
1	68903854		NUP133
1	68905605	rs1145819299	NUP133
1	69575592	rs1151368683	RHOU
1	69746962	rs1140082269	ENSECAG00000016308
1	69768906	rs1137057621	ENSECAG00000003010
1	69852556	rs1143406897	ZNF22
1	69865824	rs1136062954	RASSF4
1	69877457	rs1149206116	C10orf10
1	69877526	rs1137043708	C10orf10
1	69877535		C10orf10
1	69919288	rs1146451461	TMEM72
1	69919652	rs1137746629	TMEM72
1	69921301	rs1148403686	TMEM72
1	71121943	rs68496761	ZNF239
1	71181750	rs1137183337	ENSECAG00000024546
1	71181883	rs1145602960	ENSECAG00000024546
1	71181959	rs1148560838	ENSECAG00000024546
1	71182439	rs68496778	ENSECAG00000024546
1	71182634	rs1139660000	ENSECAG00000024546
1	71182690	rs68496780	ENSECAG00000024546
1	71182717	rs68496781	ENSECAG00000024546
1	71195061	rs394062398	ENSECAG00000024546
1	71523518	rs1144072106	RASGEF1A
1	71621807	rs1147167711	RET
1	71622901	rs1142758252	RET
1	71626137	rs396039174	RET
1	71887531		BMS1
1	71889421	rs394329099	BMS1
1	71933494	rs1139013669	ENSECAG00000008481
1	71968966	rs1141466831	ENSECAG00000008481
1	72027801	rs1142809435	ENSECAG00000008481
1	72032610	rs68453044	ENSECAG00000008481
1	72032631	rs68453045	ENSECAG00000008481
1	72174282	rs1139438216	ZNF25
1	72174392	rs1140692842	ZNF25
1	72207949	rs1146667317	ENSECAG00000002877
1	72207968	rs1145245993	ENSECAG00000002877
1	72208216	rs1136041065	ENSECAG00000002877
1	72208315	rs1141724406	ENSECAG00000002877
1	72208378	rs1136615386	ENSECAG00000002877
1	72209334	rs396139237	ENSECAG00000002877
1	72211370	rs1144420198	ENSECAG00000002877
1	72211445	rs395801690	ENSECAG00000002877
1	72211538	rs1141805967	ENSECAG00000002877
1	72229890	rs1149372685	ENSECAG00000002877
1	72229950	rs1145202516	ENSECAG00000002877
1	72230321	rs1145276476	ENSECAG00000002877
1	72230382	rs1141386849	ENSECAG00000002877
1	72230390	rs1139453399	ENSECAG00000002877
1	72230396	rs1140581718	ENSECAG00000002877
1	72230460	rs394260274	ENSECAG00000002877
1	72230484	rs1137097652	ENSECAG00000002877
1	72230770	rs395242713	ENSECAG00000002877
1	72231035	rs68509039	ENSECAG00000002877
1	72231090	rs1140714988	ENSECAG00000002877
1	72231151	rs1143552862	ENSECAG00000002877
1	72231232	rs394063811	ENSECAG00000002877
1	72231358	rs1143887171	ENSECAG00000002877
1	72231476	rs1139492856	ENSECAG00000002877
1	72231496	rs1150197262	ENSECAG00000002877
1	72231545	rs1151416868	ENSECAG00000002877
1	72231587	rs1136788490	ENSECAG00000002877
1	72231601	rs1147655240	ENSECAG00000002877
1	72231731	rs1146918562	ENSECAG00000002877
1	72231771	rs1142799677	ENSECAG00000002877
1	72231837	rs1146001147	ENSECAG00000002877
1	72232021	rs395759667	ENSECAG00000002877
1	72232029	rs1140479153	ENSECAG00000002877
1	72232057		ENSECAG00000002877
1	72232147	rs1151952314	ENSECAG00000002877
1	72320478	rs1144418014	ENSECAG00000014705
1	72327165	rs782821658	ENSECAG00000014705
1	72327652	rs1151892614	ENSECAG00000014705
1	72327807	rs68509067	ENSECAG00000014705
1	72327914	rs1148796339	ENSECAG00000014705
1	72328352	rs1145525515	ENSECAG00000014705
1	72383807	rs1140749216	ENSECAG00000010279
1	72508009	rs394604797	CHRM3
1	73212649	rs1149804220	ENSECAG00000003301
1	73212994	rs1148029093	ENSECAG00000003301
1	73213000	rs1142875957	ENSECAG00000003301
Contig87796	198790	rs1141915059	ENSECAG00000010676
Contig87796	198852	rs1146705886	ENSECAG00000010676
Contig87796	199099	rs396298621	ENSECAG00000010676
Contig87796	206677	rs1137686846	ENSECAG00000010676
Contig87796	206683	rs1140349124	ENSECAG00000010676
1	74827080	rs1138155252	ZP4
1	74827105	rs1143707436	ZP4
1	74827170	rs1138891061	ZP4
1	74829822	rs395327912	ZP4
1	74831780	rs1138504302	ZP4
1	74832463	rs394105121	ZP4
1	74833554	rs1138343092	ZP4
1	74833555	rs1142840994	ZP4
1	74833937	rs1147786000	ZP4
1	74833983	rs1143291473	ZP4
1	74914471	rs1138838011	RYR2
1	74978081	rs1139807809	RYR2
1	75061241	rs395680839	RYR2
1	75074026	rs1138253107	RYR2
1	75083470	rs68556362	RYR2
1	75097760	rs68556374	RYR2
1	75098592	rs395479354	RYR2
1	75383883	rs1140166722	RYR2
1	75695069	rs1142745783	MTR
1	75696222	rs394651854	MTR
1	75699001	rs1138052678	MTR
1	75735739	rs396847575	MTR
1	75735748	rs393949065	MTR
1	75735790	rs395696514	MTR
1	75749490	rs1139635000	MTR
1	75760011		MTR
1	75769573	rs1141369972	MTR
1	75957968	rs1138784629	HEATR1
1	75958635	rs1141011642	HEATR1
1	75963484	rs1146764377	HEATR1
1	75964352	rs1150202143	HEATR1
1	75964618	rs1145631782	HEATR1
1	75966169		HEATR1
1	75972493	rs396943577	HEATR1
1	75974277	rs1145081006	HEATR1
1	75974360	rs68476763	HEATR1
1	75975734	rs782884335	HEATR1
1	75986448	rs1142184267	HEATR1
1	75988483		HEATR1
1	75997004		HEATR1
1	76000375	rs68476790	HEATR1
1	76003891	rs1136728140	HEATR1
1	76016282		LGALS8
1	76094597	rs1137991301	EDARADD
1	76245184		ERO1B
1	76316770	rs1145615479	GPR137B
1	76316991	rs396853101	GPR137B
1	76317006	rs394169644	GPR137B
1	76362112	rs1147436720	ENSECAG00000015323
1	76362547		ENSECAG00000015323
1	76362586		ENSECAG00000015323
1	76362835		ENSECAG00000015323
1	76364995		ENSECAG00000015323
1	76365056		ENSECAG00000015323
1	76365167		ENSECAG00000015323
1	76452355	rs394402493	NID1
1	76591335		LYST
1	76593169	rs1145703569	LYST
1	76593341	rs394520771	LYST
1	76614022	rs782842586	LYST
1	76617516	rs1148159246	LYST
1	76633978	rs782908595	LYST
1	76633983	rs782852465	LYST
1	76634005		LYST
1	76634334	rs1150413969	LYST
1	76647278	rs1151018148	LYST
1	76725941	rs1136085605	LYST
1	76979763	rs1136223733	GGPS1
1	77125599	rs1146248685	ARID4B
1	77147395	rs1147523529	RBM34
1	77147439	rs396194805	RBM34
1	77147453		RBM34
1	77157334		RBM34
1	77159329	rs782849352	RBM34
1	77732351	rs394966828	TARBP1
1	77741827	rs1145893623	TARBP1
1	77755309	rs782853296	TARBP1
1	77773867	rs1146820121	TARBP1
1	77804282	rs1149295750	TARBP1
1	77884052	rs1142622055	SLC35F3
1	78676813	rs1143089988	ENSECAG00000009443
1	78676862		ENSECAG00000009443
1	78678604	rs393784272	ENSECAG00000009443
1	78678617	rs782845859	ENSECAG00000009443
1	78678824	rs395621435	ENSECAG00000009443
1	78678933		ENSECAG00000009443
1	78679039	rs1136624328	ENSECAG00000009443
1	78682988		ENSECAG00000009443
1	78787404	rs1136322296	ENSECAG00000009930
1	78787539	rs1146418205	ENSECAG00000009930
1	78788213	rs395721958	ENSECAG00000009930
1	78788268	rs1144896326	ENSECAG00000009930
1	78795915	rs1145923643	ENSECAG00000009930
1	78796006	rs1141698481	ENSECAG00000009930
1	78796075	rs1152187527	ENSECAG00000009930
1	78796090		ENSECAG00000009930
1	78796623	rs1142774750	ENSECAG00000009930
1	78796710	rs1138444246	ENSECAG00000009930
1	78796797	rs1145999544	ENSECAG00000009930
1	78796891	rs396125943	ENSECAG00000009930
1	78802737	rs1138213226	ENSECAG00000009930
1	78802761	rs68511241	ENSECAG00000009930
1	78804637	rs395691196	ENSECAG00000009930
1	78879620	rs395852063	ENSECAG00000009930
1	79015098	rs1148529139	ENSECAG00000014378
1	79029915	rs1140470441	ENSECAG00000014378
Contig85719	231		ENSECAG00000014378
Contig85719	235	rs394717145	ENSECAG00000014378
1	79040779	rs395225315	ENSECAG00000014378
1	79043615	rs1149060511	ENSECAG00000014378
1	79043632	rs68513932	ENSECAG00000014378
1	79049793	rs68513943	NTPCR
1	79256503	rs1151951310	MAP10
1	79256634	rs1136291061	MAP10
1	79256801	rs1150219662	MAP10
1	79257162	rs1144565126	MAP10
1	79257213	rs1147853010	MAP10
1	79257230	rs394859814	MAP10
1	79257350	rs1143668174	MAP10
1	79257390	rs782892321	MAP10
1	79257739	rs1139391415	MAP10
1	79258373	rs68515502	MAP10
1	79258566	rs396409727	MAP10
1	79258676	rs397161340	MAP10
1	79258692	rs395119299	MAP10
1	79535375		SIPA1L2
1	79536103	rs782882787	SIPA1L2
1	79600277	rs1141006327	SIPA1L2
1	79602743		SIPA1L2
1	79602993	rs1148051641	SIPA1L2
1	79603010		SIPA1L2
1	79610209	rs396346586	SIPA1L2
1	79614772	rs782884999	SIPA1L2
1	79727203	rs1144798324	ENSECAG00000020671
1	79727234	rs1138583411	ENSECAG00000020671
1	79727397		ENSECAG00000020671
1	79727517	rs394246739	ENSECAG00000020671
1	79727671		ENSECAG00000020671
1	79728981	rs1145251046	ENSECAG00000020671
1	79729280	rs1144464571	ENSECAG00000020671
1	79729522	rs1151707640	ENSECAG00000020671
1	79729771	rs1136608050	ENSECAG00000020671
1	79729966	rs1149816819	ENSECAG00000020671
1	79730096	rs1145199717	ENSECAG00000020671
1	79730162	rs1150853118	ENSECAG00000020671
1	79730298	rs1138019044	ENSECAG00000020671
1	79731237	rs1152274204	ENSECAG00000003321
1	79731792	rs1146172891	ENSECAG00000003321
1	80175723	rs1146181079	DISC1
1	80188742	rs1140107663	DISC1
1	80234950	rs394652204	DISC1
1	80235129	rs1143523866	DISC1
1	80235527		DISC1
1	80235528	rs68528956	DISC1
1	80369749		TSNAX
1	80540642	rs1136747038	SPRTN
1	80550854	rs1140854800	SPRTN
1	80551914	rs396306846	EXOC8
1	80552959	rs68530487	EXOC8
1	80553156	rs782856936	EXOC8
1	80581118	rs1142000899	GNPAT
1	80610527	rs1140757934	C1orf131
1	80610661	rs1145899500	C1orf131
1	80620713		C1orf131
1	80622774	rs394265214	C1orf131
1	80678337	rs1143804360	TRIM67
1	80678785	rs395526819	TRIM67
1	80812050	rs782877072	ARV1
1	80812060	rs394129418	ARV1
1	80824485		ARV1
1	80824986	rs1138971224	TTC13
1	80847897	rs1146810217	ENSECAG00000003429
1	80850339	rs1149119163	TTC13
1	80925342	rs394376898	C1orf198
1	80925353	rs396443577	C1orf198
1	80925366	rs396674531	C1orf198
1	81010585	rs396807636	CAPN9
1	81019609	rs1147944449	CAPN9
1	81030901	rs1145033050	CAPN9
1	81085641		ENSECAG00000003449
1	81085686	rs1139039169	ENSECAG00000003449
1	81086111	rs1140337607	ENSECAG00000003449
1	81101394	rs1137416560	ENSECAG00000003762
1	81101395	rs1148201918	ENSECAG00000003762
1	81101417	rs68454004	ENSECAG00000003762
1	81101459		ENSECAG00000003762
1	81101571		ENSECAG00000003762
1	81101647	rs68454005	ENSECAG00000003762
1	81101805	rs393958196	ENSECAG00000003762
1	81101970		ENSECAG00000003762
1	81102043	rs1139065146	ENSECAG00000003762
1	81102072	rs395402791	ENSECAG00000003762
1	81102130	rs68454006	ENSECAG00000003762
1	81125678	rs1150986553	ENSECAG00000003875
1	81125695	rs394820041	ENSECAG00000003875
1	81125744		ENSECAG00000003875
1	81125863	rs1147000732	ENSECAG00000003875
1	81125951	rs395834081	ENSECAG00000003875
1	81125996	rs1144649098	ENSECAG00000003875
1	81134990	rs1148267386	ENSECAG00000003937
1	81135351	rs1148559390	ENSECAG00000003937
1	81135869	rs1140923706	ENSECAG00000003937
1	81179833	rs1137575992	ENSECAG00000011081
1	81179947	rs1140572323	ENSECAG00000011081
1	81179992		ENSECAG00000011081
1	81180042		ENSECAG00000011081
1	81180090	rs1137065401	ENSECAG00000011081
1	81180445	rs1150185612	ENSECAG00000011081
1	81180574	rs1149300423	ENSECAG00000011081
1	81503059	rs1152191574	ENSECAG00000009703
1	81536458	rs782850735	ENSECAG00000011080
1	81536742	rs68523669	ENSECAG00000011080
1	81536803		ENSECAG00000011080
1	81539196	rs1135970606	ENSECAG00000011080
1	81545497	rs782902626	ENSECAG00000011080
1	81552366	rs68523673	ENSECAG00000011080
1	81554923		ENSECAG00000011080
1	81563161	rs1146713562	ENSECAG00000011080
1	81564712	rs1149651820	ENSECAG00000011080
1	81566089	rs1141951758	ENSECAG00000011080
1	81652124	rs1149609856	MSMB
1	81674778		NCOA4
1	81676030		NCOA4
1	81677404	rs1139473258	NCOA4
1	81712194	rs1150018640	ENSECAG00000015850
1	81722241	rs1142580565	PARG
1	81722359	rs395588460	PARG
1	81807352	rs396500404	PARG
1	81871184	rs1145142973	OGDHL
1	81871202	rs1144037218	OGDHL
1	81871213	rs395047911	OGDHL
1	81883531	rs1137299015	OGDHL
1	81889480	rs1142683006	OGDHL
1	81935989		ENSECAG00000021332
1	81952233	rs1136112865	CHAT
1	81983099	rs1141547577	CHAT
1	81989320	rs1139197587	CHAT
1	82063765	rs1149440972	ERCC6
1	82063993	rs1147134041	ERCC6
1	82067986	rs1142345598	ERCC6
1	82068042		ERCC6
1	82121309	rs1136371542	ERCC6
1	82121316		ERCC6
1	82124707	rs68528111	ERCC6
1	82124720	rs395298515	ERCC6
1	82124771	rs397188844	ERCC6
1	82126871	rs1136950050	ERCC6
1	82127622	rs1143288462	ERCC6
1	82128757	rs394832481	ERCC6
1	82128782	rs68528114	ERCC6
1	82128927	rs393705807	ERCC6
1	82128968		ERCC6
1	82129144		ERCC6
1	82247184	rs1145541579	ENSECAG00000004069
1	82247606	rs396195777	ENSECAG00000004069
1	82247868	rs1145037021	ENSECAG00000004069
1	82248024	rs1139743055	ENSECAG00000004069
1	82249367	rs1147584490	ENSECAG00000004098
1	82249620	rs394048089	ENSECAG00000004098
1	82249934	rs1149516011	ENSECAG00000004098
1	82249979		ENSECAG00000004098
1	82250537	rs1146731148	ENSECAG00000004098
1	82420399	rs1143395461	FAM170B
1	82420418	rs1144522357	FAM170B
1	82422058	rs1141771991	FAM170B
1	82422292	rs393932036	FAM170B
1	82422490	rs1136941371	FAM170B
1	82422571	rs1148272217	FAM170B
1	82477788	rs1151011439	VSTM4
1	82665616	rs1141192002	ENSECAG00000001649
1	82708825	rs1142840992	ENSECAG00000001649
1	82710397	rs1140487746	ENSECAG00000001649
1	82710418	rs1151742937	ENSECAG00000001649
1	82715504	rs1144235005	ENSECAG00000001649
1	82717714	rs1146105397	ENSECAG00000001649
1	82741435	rs395106319	ENSECAG00000001649
1	82741454	rs1146698568	ENSECAG00000001649
1	82749729	rs1138010222	ENSECAG00000001649
1	82797208	rs1147249996	ENSECAG00000021202
1	82806034	rs68531129	ENSECAG00000021202
1	82808519	rs395527317	ENSECAG00000021202
1	82814904	rs1151788440	ENSECAG00000021202
1	82830251	rs1147390050	ENSECAG00000021202
1	82830282		ENSECAG00000021202
1	83063353		ARHGAP22
1	83063368	rs395646154	ARHGAP22
1	83063512	rs396367000	ARHGAP22
1	83242047	rs1146845347	ENSECAG00000021638
1	83248299	rs395854779	ENSECAG00000021638
1	83249863		ENSECAG00000021638
1	83251021	rs395823767	ENSECAG00000021638
1	83252871	rs1151324431	ENSECAG00000021638
1	83260064	rs1143380859	ENSECAG00000021638
1	83273639	rs1138583095	ENSECAG00000021638
1	83286080	rs1140283716	ENSECAG00000021638
1	83286122	rs394467802	ENSECAG00000021638
1	83293701	rs1137274595	ENSECAG00000021638
1	83300753	rs1138546000	ENSECAG00000021638
1	83304817	rs1138674083	ENSECAG00000021638
1	83306940		ENSECAG00000021638
1	83307907	rs1151327015	ENSECAG00000021638
1	83312876	rs1136368543	ENSECAG00000021638
1	83313096	rs395166763	ENSECAG00000021638
1	83318599	rs395155184	ENSECAG00000021638
1	83318604	rs1149087954	ENSECAG00000021638
1	83435108	rs1143274878	ENSECAG00000007449
1	83439313	rs68577302	ENSECAG00000007449
1	83741582	rs1142582915	GDF2
1	83744530	rs396131111	GDF2
1	83744671	rs397236004	GDF2
1	83744678	rs395198323	GDF2
1	83744992		GDF2
1	83745041	rs1144666144	GDF2
1	83767528	rs396048908	RBP3
1	83768071	rs393767270	RBP3
1	83768396	rs396608954	RBP3
1	83768888		RBP3
1	83769593	rs394184590	RBP3
1	83789148		ZNF488
1	83977869	rs1152167010	ENSECAG00000017380
1	83984946		ENSECAG00000017380
1	84085306	rs395501069	ENSECAG00000004222
1	84169705		GPRIN2
1	84170206	rs1147814994	GPRIN2
1	84170262	rs1145149425	GPRIN2
1	84170357		GPRIN2
1	84170454		GPRIN2
1	84170658		GPRIN2
1	84205396	rs1144897521	ENSECAG00000022004
1	84208898	rs1142004303	ENSECAG00000022004
1	84210131		ENSECAG00000022004
1	84210149	rs1137262292	ENSECAG00000022004
1	84230692	rs1140048804	FAM35A
1	84233572	rs1137918919	ENSECAG00000004413
1	84233841		ENSECAG00000004413
1	84233862	rs1144695752	ENSECAG00000004413
1	84246085	rs1146831297	FAM35A
1	84246231	rs1145562962	FAM35A
1	84265012		FAM35A
1	84265211		FAM35A
1	84265237	rs1137658470	FAM35A
1	84265387	rs1149584794	FAM35A
1	84265877		FAM35A
1	84265999	rs1149198844	FAM35A
1	84405770		MMRN2
1	84406175	rs1140171572	MMRN2
1	84407032		MMRN2
1	84407367	rs1149219680	MMRN2
1	84407450		MMRN2
1	84407521	rs1150687878	MMRN2
1	84410698		MMRN2
1	84410869	rs396287988	MMRN2
1	84589937	rs1143119664	LDB3
1	84633452	rs68568588	WAPL
1	84633470	rs1143725265	WAPL
1	84633481	rs1140429604	WAPL
1	84642194	rs1150027063	OPN4
1	84642210	rs1136988899	OPN4
1	84645015	rs394254816	OPN4
1	84649158	rs396099785	OPN4
1	84739595	rs1141151511	WAPL
1	84761243	rs396252262	WAPL
1	84800089	rs396200225	WAPL
1	85297465	rs1138825068	GRID1
1	85435511	rs1142873758	GRID1
1	85525944		GRID1
1	86188044	rs395609298	ENSECAG00000011544
1	86188056	rs397342798	ENSECAG00000011544
1	86398207	rs1140096371	CCSER2
1	86398213	rs1150686495	CCSER2
1	86492952	rs1143611649	CCSER2
1	86493621		CCSER2
1	86493879	rs782875421	CCSER2
1	86589019	rs1149525920	RGR
1	86590808	rs393888902	RGR
1	86590817	rs1151631812	RGR
1	86594718	rs394309592	LRIT1
1	86595585	rs1138787156	LRIT1
1	86597079	rs395221523	LRIT1
1	86597117	rs1136791451	LRIT1
1	86597159	rs1150374946	LRIT1
1	86602995	rs394711823	LRIT1
1	86603032	rs396026669	LRIT1
1	86603063	rs395535200	LRIT1
1	86603123	rs1140663467	LRIT1
1	86603415	rs1145637920	LRIT1
1	86603447	rs396774014	LRIT1
1	86603695	rs1138457630	LRIT1
1	86610598	rs1137684175	LRIT2
1	86610679	rs1145454703	LRIT2
1	86610698	rs394974814	LRIT2
1	86610737		LRIT2
1	86610948	rs1146999793	LRIT2
1	86613197	rs1146174502	LRIT2
1	86620119	rs1141628093	CDHR1
1	86620318	rs1140296079	CDHR1
1	86620327	rs395160661	CDHR1
1	86620365	rs1146784767	CDHR1
1	86620534	rs1137833825	CDHR1
1	86620542	rs1142092401	CDHR1
1	86621320	rs396994058	CDHR1
1	86621392		CDHR1
1	86628519	rs1152195605	CDHR1
1	86628596	rs1139158545	CDHR1
1	86629779	rs1143191274	CDHR1
1	86631388	rs395863935	CDHR1
1	86631513	rs1136021784	CDHR1
1	86631538	rs396405824	CDHR1
1	86636800	rs1138210311	CDHR1
1	86637770	rs1138723399	CDHR1
1	86637793	rs1141147631	CDHR1
1	87561709	rs1136316588	ENSECAG00000020751
1	87801784	rs1149196579	ENSECAG00000004455
1	89442868	rs397474177	SH2D4B
1	89444906		SH2D4B
1	89445070	rs395901476	SH2D4B
1	89668278	rs394060572	DYDC2
1	89671346	rs395716352	DYDC2
1	89693388	rs1138976590	ENSECAG00000003713
1	89782614	rs68631346	SFTPA1
1	89791087		ENSECAG00000023001
1	89793578	rs1136741115	ENSECAG00000023001
1	89809411	rs1149695495	SFTPD
1	89940488	rs396903151	ENSECAG00000014226
1	90041528		ENSECAG00000014235
1	90041770	rs1147260578	ENSECAG00000014235
1	90053775	rs394700670	EFL1
1	90075205		EFL1
1	90084870	rs397032682	EFL1
1	90092790	rs1152343574	EFL1
1	90141014		EFL1
1	90149953	rs395389822	EFL1
1	90242797	rs1140699499	MEX3B
1	90391261	rs1145509356	ENSECAG00000003819
1	90772714	rs1151491411	ENSECAG00000015454
1	90773663	rs1137561048	ENSECAG00000015454
1	90783817	rs1140512318	ENSECAG00000015454
1	90809505	rs1137153722	STARD5
1	90817766		IL16
1	90827850	rs1145089084	IL16
1	90827947	rs1141523124	IL16
1	90828387	rs395118750	IL16
1	90828447	rs1144539188	IL16
1	90828659	rs1138898464	IL16
1	90831148	rs1137927769	IL16
1	90834863		IL16
1	90835091	rs394827271	IL16
1	90846476	rs1148471480	IL16
1	90846575	rs1151274200	IL16
1	90852387	rs393833304	IL16
1	90852426	rs394738645	IL16
1	90857006	rs1136466038	IL16
1	90857037	rs1147476996	IL16
1	90896749	rs1139017630	IL16
1	90948558	rs1148226209	CFAP161
1	90948564	rs1150585626	CFAP161
1	90957211		CFAP161
1	90957251		CFAP161
1	91072385	rs68636834	MESDC2
1	91072575	rs782831123	MESDC2
1	91097048	rs394939322	CEMIP
1	91098089	rs394874778	CEMIP
1	91098160	rs1141810720	CEMIP
1	91101780	rs1139565044	CEMIP
1	91103017	rs1148379575	CEMIP
1	91106785	rs397107727	CEMIP
1	91137779	rs1136794480	CEMIP
1	91143445	rs1147831291	CEMIP
1	91391340	rs1136858293	ARNT2
1	91394254	rs394720435	ARNT2
1	91398391	rs1141427781	ARNT2
1	91434336	rs394326822	ARNT2
1	91642820	rs1150662144	OR4S2
1	91642907	rs1136108892	OR4S2
1	91643009	rs1146276922	OR4S2
1	91717191		ENSECAG00000008087
1	91808736	rs1144926013	ENSECAG00000010184
1	91822390	rs1148220575	ENSECAG00000010184
1	91833071		ENSECAG00000010184
1	91833243	rs395645210	ENSECAG00000010184
1	91859826	rs1144044594	ENSECAG00000010184
1	92339756	rs397142109	BNC1
1	92339864	rs782837137	BNC1
1	92479093	rs1146760322	TM6SF1
1	92560449	rs1137717063	ENSECAG00000022459
1	92707884	rs1140049811	WHAMM
1	92708022	rs1147331779	WHAMM
1	92710802		WHAMM
1	92710843	rs393756678	WHAMM
1	92710895	rs1150173213	WHAMM
1	92748383		FSD2
1	92748591	rs397362839	FSD2
1	92760414		FSD2
1	92762396	rs394741213	FSD2
1	92762499	rs1144037539	FSD2
1	92823470	rs1150686769	AP3B2
1	92840843		AP3B2
1	92984937		PDE8A
1	93160732		SLC28A1
1	93164689	rs396179081	SLC28A1
1	93177912	rs1142954390	SLC28A1
1	93191274	rs1148448213	SLC28A1
1	93192249		SLC28A1
1	93216181	rs1139653488	ALPK3
1	93216212		ALPK3
1	93216709	rs1142243504	ALPK3
1	93216769	rs396543131	ALPK3
1	93217064	rs1135903955	ALPK3
1	93217330	rs1142081532	ALPK3
1	93217340	rs394311876	ALPK3
1	93217535	rs1147823204	ALPK3
1	93217781	rs1139651742	ALPK3
1	93232017		ALPK3
1	93232450	rs1143218029	ALPK3
1	93232645	rs1138488372	ALPK3
1	93232666	rs395345531	ALPK3
1	93265906	rs396251450	ZNF592
1	93266074	rs394072185	ZNF592
1	93267773	rs1145679070	ZNF592
1	93283493	rs397289885	ZNF592
1	93401028	rs1145128360	WDR73
1	93401058	rs396462061	WDR73
1	93401795	rs1152019862	WDR73
1	93402892	rs394106768	WDR73
1	93411869		ENSECAG00000012271
1	93412216	rs1151997082	ENSECAG00000012271
1	93412226	rs1136004748	ENSECAG00000012271
1	93412554	rs1152234061	ENSECAG00000012271
1	93414430	rs1144328626	ENSECAG00000012271
1	93415253		ENSECAG00000012271
1	93415340		ENSECAG00000012271
1	93417735	rs1151865638	ENSECAG00000012271
1	93418431	rs1136799772	ENSECAG00000012271
1	93476981	rs1150869635	ZNF774
1	93477020	rs1143004041	ZNF774
1	93686541	rs1152266709	CRTC3
1	93691483	rs1143307873	CRTC3
1	93691484		CRTC3
1	93698466		CRTC3
1	93700607	rs1151250822	CRTC3
1	93794952	rs1139614992	BLM
1	93799806	rs1140488641	BLM
1	93839031	rs1138044129	BLM
1	93846223	rs1142590488	BLM
1	93907118		FES
1	93907634	rs393750091	FES
1	93907649	rs395217966	FES
1	93907651	rs396593467	FES
1	93908803	rs1149933853	FES
1	93926269	rs393836437	MAN2A2
1	93951778	rs394916594	UNC45A
1	93951808		UNC45A
1	93957124	rs395214670	UNC45A
1	93959511	rs396336737	UNC45A
1	93960375		UNC45A
1	93961316		UNC45A
1	93963752	rs782909591	UNC45A
1	93963956	rs1149255336	UNC45A
1	93964009	rs395549139	UNC45A
1	94045669	rs1150680724	NGRN
1	94049556	rs394801734	NGRN
1	94051774	rs1139618534	ENSECAG00000013527
1	94052588		ENSECAG00000013527
1	94052959	rs396200725	ENSECAG00000013527
1	94057344	rs1144605507	ENSECAG00000013527
1	94063574	rs1139254434	GDPGP1
1	94064562	rs395934866	GDPGP1
1	94071878	rs1137799651	CIB1
1	94079160		SEMA4B
1	94079184	rs1141569266	SEMA4B
1	94083769	rs395446537	SEMA4B
1	94161031	rs1136327744	IDH2
1	94161053	rs1148741926	IDH2
1	94187528	rs1147666987	ZNF710
1	94320446		ENSECAG00000023388
1	94323123	rs1140308606	ENSECAG00000023388
1	94496088	rs1146685248	ANPEP
1	94500934	rs395056278	ANPEP
1	94501182	rs1140924950	ANPEP
1	94501212		ANPEP
1	94406714	rs1138564915	ANPEP
1	94406753		ANPEP
1	94407916	rs394476458	ANPEP
1	94407989	rs1143138338	ANPEP
1	94409452	rs68485011	ANPEP
1	94409818	rs68485024	ANPEP
1	94507385		ANPEP
1	94507412	rs396517526	ANPEP
1	94507451	rs782907342	ANPEP
1	94508067	rs68485061	ANPEP
1	94508841	rs395643564	ANPEP
1	94509768	rs396090310	ANPEP
1	94509824	rs397437226	ANPEP
1	94509865	rs394883901	ANPEP
1	94510122	rs394688080	ANPEP
1	94510218	rs394466595	ANPEP
1	94580250	rs1150875057	WDR93
1	94583571	rs1146006514	WDR93
1	94609257		WDR93
1	94624712	rs1146653730	PEX11A
1	94634454	rs1143693034	PLIN1
1	94636516	rs1151705130	PLIN1
1	94636534		PLIN1
1	94636572	rs397479732	PLIN1
1	94636649	rs394601647	PLIN1
1	94637139	rs1149793155	PLIN1
1	94637162	rs1144132941	PLIN1
1	94637215	rs397245291	PLIN1
1	94637221		PLIN1
1	94637581	rs1140027247	PLIN1
1	94638546	rs1144735732	PLIN1
1	94638626		PLIN1
1	94658631		ENSECAG00000019462
1	94665896	rs1148916317	TICRR
1	94665916	rs1149896413	TICRR
1	94666537	rs1136895157	TICRR
1	94667544	rs68486583	TICRR
1	94667576	rs1139334997	TICRR
1	94667895	rs1138954210	TICRR
1	94668019	rs1141404621	TICRR
1	94668088	rs1152054174	TICRR
1	94668324	rs68486585	TICRR
1	94670919	rs1138846931	TICRR
1	94690527		TICRR
1	94695439	rs1147791004	TICRR
1	94698906	rs1140337347	TICRR
1	94698993	rs1141216800	TICRR
1	94699014	rs1152095055	TICRR
1	94699039	rs1142333198	TICRR
1	94917237	rs1150909418	POLG
1	94919656	rs68487937	POLG
1	94925094	rs1138944922	POLG
1	94928304	rs1147705992	FANCI
1	94935237	rs1138807340	FANCI
1	94948008	rs68487951	FANCI
1	95224704	rs1148825554	MFGE8
1	95232788	rs1136717430	MFGE8
1	95233978	rs1146209682	MFGE8
1	95255954		ACAN
1	95270246		ACAN
1	95270484	rs68461199	ACAN
1	95271115	rs397498368	ACAN
1	95271452	rs1136859719	ACAN
1	95271569	rs394650748	ACAN
1	95272282	rs395760455	ACAN
1	95272449	rs1143637060	ACAN
1	95274281	rs393811967	ACAN
1	95274303	rs395268095	ACAN
1	95274681	rs1150177928	ACAN
1	95274878	rs394162401	ACAN
1	95284467	rs393751006	ACAN
1	95284530		ACAN
1	95284551	rs68461203	ACAN
1	95291127		ACAN
1	95291346		ACAN
1	95293801	rs1151635528	ACAN
1	95472470	rs395150103	AEN
1	95596619		MRPS11
1	95596784	rs394954003	MRPS11
1	95596808		MRPS11
1	95597409	rs393841195	MRPL46
1	95598748	rs1138587908	MRPL46
1	95621385	rs1143044059	MRPL46
1	97150142	rs397318474	ENSECAG00000004989
1	97150370	rs1138596604	ENSECAG00000004989
1	97150690	rs1139790590	ENSECAG00000004989
1	97150953	rs1151819506	ENSECAG00000004989
1	97151026	rs1137381290	ENSECAG00000004989
1	97151183		ENSECAG00000004989
1	97151216	rs1136402471	ENSECAG00000004989
1	97500853	rs1149415561	ENSECAG00000007303
1	97506990	rs1146773115	ENSECAG00000007303
1	97506997	rs1138977692	ENSECAG00000007303
1	97597778	rs68502157	ENSECAG00000007303
1	98008570	rs1141590689	AKAP13
1	98012753	rs393881670	AKAP13
1	98019069	rs1144806576	AKAP13
1	98024844	rs1150275461	AKAP13
1	98024854	rs68494106	AKAP13
1	98043813	rs1141156696	AKAP13
1	98043815	rs394618219	AKAP13
1	98043860	rs1137978351	AKAP13
1	98045972	rs394335609	AKAP13
1	98059087	rs396516467	AKAP13
1	98081538	rs1138333450	AKAP13
1	98128756	rs395593449	AKAP13
1	98132858	rs68494158	AKAP13
1	98133090	rs782889169	AKAP13
1	98133681		AKAP13
1	98183687	rs1136169246	ENSECAG00000014301
1	98200524	rs397406944	ENSECAG00000014966
Contig38186	84385	rs395697071	ENSECAG00000013385
Contig38186	84681	rs1138527079	ENSECAG00000013385
Contig38186	84734	rs68499923	ENSECAG00000013385
Contig38186	84842	rs1151964663	ENSECAG00000013385
Contig38186	84851	rs68499924	ENSECAG00000013385
Contig38186	85304	rs1142325709	ENSECAG00000013385
1	98593765		SV2B
1	99344955	rs1151943742	SLCO3A1
1	99595693		ST8SIA2
1	100101742	rs397066552	RGMA
1	101159224	rs1143256869	MCTP2
1	102606643		ENSECAG00000006292
1	103451592	rs1149238349	ENSECAG00000008657
1	103454835	rs1142397422	ENSECAG00000008657
1	103454837	rs1145516024	ENSECAG00000008657
1	103454946	rs1143945321	ENSECAG00000008657
1	103454959	rs395374445	ENSECAG00000008657
1	104160340	rs396964791	ENSECAG00000005088
1	104160398	rs1137016426	ENSECAG00000005088
1	104596801	rs1147641866	ENSECAG00000005149
1	105013986	rs1145929448	PGPEP1L
1	105478140	rs1140796651	SYNM
1	105478196	rs1151720702	SYNM
1	105478251		SYNM
1	105478406	rs1149015459	SYNM
1	105478443	rs1149999195	SYNM
1	105478852	rs1147908176	SYNM
1	105479282		SYNM
1	105479429	rs395736115	SYNM
1	105480129	rs1139056043	SYNM
1	105481484	rs1139983461	SYNM
1	105481499	rs1152170387	SYNM
1	105481571		SYNM
1	105503749	rs1146922864	TTC23
1	105517889	rs1141678948	TTC23
1	105535571	rs1151466386	TTC23
1	105535673	rs1137499624	TTC23
1	105563796	rs782896251	TTC23
1	105718758	rs394764957	LRRC28
1	105718805	rs395754371	LRRC28
1	106049473		MEF2A
1	106076717	rs395952862	LYSMD4
1	106076939		LYSMD4
1	106079224	rs1137682345	LYSMD4
1	106483576	rs395025730	ADAMTS17
1	106483580	rs396679357	ADAMTS17
1	106600235	rs1139818976	CERS3
1	106670777	rs782841971	LINS1
1	106670968	rs782874611	LINS1
1	106671183	rs782844336	LINS1
1	106671238	rs1136938365	LINS1
1	106674617		LINS1
1	106674647	rs1151979877	LINS1
1	106675660	rs1150498236	LINS1
1	106676642	rs1142541431	LINS1
1	106676719		LINS1
1	106676962	rs1138715771	LINS1
1	106724293	rs393770352	ASB7
1	107040132	rs396746232	LRRK1
1	107086016	rs395804919	LRRK1
1	107119345	rs782898671	LRRK1
1	107403555	rs1140897966	PCSK6
1	107413729	rs393894630	PCSK6
1	107677942	rs1136901263	TM2D3
1	107682111	rs394473598	TM2D3
1	107684590	rs396287584	TM2D3
1	107703946		TARSL2
1	107859910		ENSECAG00000018737
1	108112916	rs782895528	TJP1
1	108123026	rs1146620139	TJP1
1	108528575	rs1151186990	NSMCE3
1	108528590	rs1136381338	NSMCE3
1	108528596	rs1146497356	NSMCE3
1	108528613	rs1147422217	NSMCE3
1	108529166	rs396261099	NSMCE3
1	108638823		FAM189A1
1	108660597	rs1140639894	FAM189A1
1	108663694	rs1144958636	FAM189A1
1	108663862	rs1138242254	FAM189A1
1	108730526	rs1139069122	APBA2
1	108730940	rs1147163745	APBA2
1	108731122		APBA2
1	108929265	rs1142458070	ENSECAG00000001388
1	108929328	rs397444882	ENSECAG00000001388
1	108929412	rs1140858895	ENSECAG00000001388
1	108929442	rs1141546344	ENSECAG00000001388
1	108929640	rs394798047	ENSECAG00000001388
1	108929739	rs1142824412	ENSECAG00000001388
1	108929762		ENSECAG00000001388
1	108929789		ENSECAG00000001388
1	108929837	rs1149883650	ENSECAG00000001388
1	108930265	rs1150879776	ENSECAG00000001388
[truncated: 51,363 more rows]

## Sheet: MG
CHROM	POS	ID	Gene
1	28987	rs396839112	ZNF717
1	29374	rs782891568	ZNF717
1	29527	rs68475547	ZNF717
1	35752		ZNF717
1	66182		ZNF717
1	133333	rs1151032370	CYP2E1
1	171328		ENSECAG00000004229
1	183088		ENSECAG00000004510
1	233765	rs394457177	ENSECAG00000004902
1	233867	rs1150131914	ENSECAG00000004902
1	355839	rs395831110	ENSECAG00000009951
1	355836	rs397477863	ENSECAG00000009951
1	354506	rs1138708130	ENSECAG00000009951
1	353290	rs1152212002	ENSECAG00000009951
1	353277	rs1136643150	ENSECAG00000009951
1	353241	rs1151649113	ENSECAG00000009951
1	353193	rs395574861	ENSECAG00000009951
1	353153	rs394270577	ENSECAG00000009951
1	353151	rs395518944	ENSECAG00000009951
1	352706	rs394079153	ENSECAG00000009951
1	349906	rs68475590	ENSECAG00000009951
1	331435	rs1146313610	ENSECAG00000001094
1	331259		ENSECAG00000001094
1	331084	rs1142056807	ENSECAG00000001094
1	331046	rs395505819	ENSECAG00000001094
1	330982	rs1145600878	ENSECAG00000001094
1	330920	rs1151038892	ENSECAG00000001094
1	330757	rs396089981	ENSECAG00000001094
1	292533	rs1145873884	ENSECAG00000001419
1	292266		ENSECAG00000001419
1	267172	rs1140022119	ENSECAG00000001719
1	266524		ENSECAG00000001719
1	258751		ENSECAG00000012458
1	367816	rs393973473	ENSECAG00000012458
1	367920		ENSECAG00000012458
1	368275	rs1138885485	ENSECAG00000012458
1	384447	rs1151758043	ENSECAG00000014887
1	388342	rs1145097329	ENSECAG00000014887
1	391563	rs395792867	ENSECAG00000014887
1	402905		PAOX
1	406111	rs1138276321	PAOX
1	407368	rs1151078272	PAOX
1	407378		PAOX
1	622433	rs395944644	KNDC1
1	624598	rs397350237	KNDC1
1	624641	rs394679932	KNDC1
1	644532	rs397425968	KNDC1
1	647673		KNDC1
1	647835		KNDC1
1	660110	rs1150918180	KNDC1
1	660350		KNDC1
1	660443	rs393731903	KNDC1
1	699252	rs394409501	ADGRA1
1	699494	rs397116852	ADGRA1
1	699495		ADGRA1
1	699657	rs1146593176	ADGRA1
1	945929	rs1138055254	ENSECAG00000006777
1	953649	rs1142542953	ENSECAG00000006777
1	955528	rs1147496689	ENSECAG00000006777
1	965575	rs1147879425	ENSECAG00000006777
1	992587	rs1140036522	ENSECAG00000006777
1	997323		ENSECAG00000006777
1	1038846		ENSECAG00000014205
1	1038881		ENSECAG00000014205
1	1046858	rs1137057354	ENSECAG00000014205
1	1046875		ENSECAG00000014205
1	1050594		ENSECAG00000014205
1	1466280	rs782853353	LRRC27
1	1466406		LRRC27
1	1486766		LRRC27
1	1499191	rs1148469620	LRRC27
1	1506777		LRRC27
1	1636712	rs1145379153	STK32C
1	1640950		DPYSL4
1	1644963		DPYSL4
1	1646982	rs394296469	DPYSL4
1	1706157	rs394299193	JAKMIP3
1	1734876	rs1143993082	JAKMIP3
1	1867538		PPP2R2D
1	2636863	rs1143741734	ENSECAG00000024936
1	2693277	rs1146170624	ENSECAG00000002439
1	2693382	rs1140035888	ENSECAG00000002439
1	2693435	rs1138335663	ENSECAG00000002439
1	2693558	rs1149544134	ENSECAG00000002439
1	2693577	rs1138082672	ENSECAG00000002439
1	2693639	rs1148899037	ENSECAG00000002439
1	2693909	rs1148116059	ENSECAG00000002439
1	2693916	rs1143280651	ENSECAG00000002439
1	2693948	rs1149944740	ENSECAG00000002439
1	2694101	rs1145890774	ENSECAG00000002439
1	3862016	rs397234381	MGMT
1	4039729	rs394083951	MGMT
1	5346388	rs394655375	ENSECAG00000008385
1	5348911	rs394633771	ENSECAG00000008385
1	5348931	rs1144188082	ENSECAG00000008385
1	5353330	rs1139576035	ENSECAG00000008385
1	5353336	rs1141044425	ENSECAG00000008385
1	5353384		ENSECAG00000008385
1	5353400	rs68473862	ENSECAG00000008385
1	5353793		ENSECAG00000008385
1	5354052	rs1146368704	ENSECAG00000008385
1	5361750	rs68473898	ENSECAG00000008785
1	5361875	rs1136527904	ENSECAG00000008785
1	5361980		ENSECAG00000008785
1	5362121	rs1148540190	ENSECAG00000008785
1	5362514	rs1143589092	ENSECAG00000008785
1	5362788	rs782898262	ENSECAG00000008785
1	5364025	rs782840810	ENSECAG00000008785
1	5364166	rs1136288584	ENSECAG00000008785
1	5364184	rs1149123997	ENSECAG00000008785
1	5387945		PTPRE
1	5387948	rs1150515983	PTPRE
1	5392741	rs1144718193	PTPRE
1	5553402	rs1144138028	CLRN3
1	5560318	rs396433190	CLRN3
1	5560374	rs1149322357	CLRN3
1	5560386	rs1150390587	CLRN3
1	5560389	rs1144723975	CLRN3
1	5560408	rs395322226	CLRN3
1	5659989	rs1139287966	ENSECAG00000002486
1	5660004	rs395921141	ENSECAG00000002486
1	5660049	rs1139409184	ENSECAG00000002486
1	5660190	rs396731404	ENSECAG00000002486
1	6161073	rs1139386496	FAM196A
1	6161310	rs1145961934	FAM196A
1	6161564	rs1151341425	FAM196A
1	6161778	rs1149597374	FAM196A
1	6719339	rs1147437726	C10orf90
1	6719351	rs397179197	C10orf90
1	6727401	rs1148057643	C10orf90
1	6727449	rs1143074402	C10orf90
1	6728223		C10orf90
1	6771647	rs1144574071	C10orf90
1	6771759	rs1139081024	C10orf90
1	6775054	rs1140773184	C10orf90
1	6777328	rs1147534655	C10orf90
1	7160047	rs1141646659	ADAM12
1	7160152	rs1138239662	ADAM12
1	7235089		ADAM12
1	7235180		ADAM12
1	7235224	rs1144593424	ADAM12
1	7252195	rs1151239672	ADAM12
1	7264126	rs1140782659	FANK1
1	7266988	rs1140490199	FANK1
1	7287411		FANK1
1	7365032	rs395284464	DHX32
1	7386462		DHX32
1	7402097	rs1139532541	DHX32
1	7404332	rs1141668823	BCCIP
1	7406048		BCCIP
1	7406104	rs1136066050	BCCIP
1	7495762	rs1138146278	EDRF1
1	7504191	rs1145169978	EDRF1
1	7521479	rs1137501037	EDRF1
1	7577473	rs1138941747	TEX36
1	8311663	rs1139259481	FAM175B
1	8326546		FAM175B
1	8429285	rs396826438	FAM53B
1	8484146	rs395866657	FAM53B
1	8610577	rs68477718	LHPP
1	8631349	rs394530882	LHPP
1	8669193		OAT
1	9016601		CHST15
1	9316888	rs1136726910	GPR26
1	9800200	rs396285473	HMX2
1	9801633	rs1146118094	HMX2
1	9907948		ENSECAG00000017638
1	10017544	rs1141559121	ENSECAG00000012505
1	10017808		ENSECAG00000012505
1	10062023	rs1142019093	ENSECAG00000013380
1	10068746	rs1142459037	ENSECAG00000013380
1	10068843	rs1143477259	ENSECAG00000013380
1	10068879	rs1140029577	ENSECAG00000013380
1	10073982	rs1146591824	ENSECAG00000013380
1	10074129	rs1149580122	ENSECAG00000013380
1	10111677	rs1144359717	CUZD1
1	10113133	rs1151975977	CUZD1
1	10114412	rs1138685435	CUZD1
1	10114440	rs1141909942	CUZD1
1	10115807	rs1145424560	CUZD1
1	10115844	rs1139655940	CUZD1
1	10118233	rs1142486686	CUZD1
1	10123207	rs1143567472	ENSECAG00000019057
1	10145807	rs1150459518	ENSECAG00000019510
1	10147614	rs1137865039	ENSECAG00000019510
1	10158015		ENSECAG00000019510
1	10166224	rs1143137083	ENSECAG00000019510
1	10173521	rs1138802176	ENSECAG00000019510
1	10175715	rs1143795587	ENSECAG00000019510
1	10175862	rs1139217595	ENSECAG00000019510
1	10175966	rs1143398295	ENSECAG00000019510
1	10210069	rs1136758355	ENSECAG00000019510
1	10265969	rs1146973068	C10orf120
1	10266049	rs1138127284	C10orf120
1	10334342	rs394286814	ENSECAG00000005588
1	10334351	rs395157264	ENSECAG00000005588
1	10334360	rs396525449	ENSECAG00000005588
1	10334373	rs394481167	ENSECAG00000005588
1	10334442	rs395865422	ENSECAG00000005588
1	10334507	rs1144148830	ENSECAG00000005588
1	10334520	rs397421030	ENSECAG00000005588
1	10337104		ENSECAG00000005588
1	10337139	rs1151065042	ENSECAG00000005588
1	10337188	rs394661070	ENSECAG00000005588
1	10337194	rs396000329	ENSECAG00000005588
1	10337199	rs1140207521	ENSECAG00000005588
1	10337205	rs393995102	ENSECAG00000005588
1	10348257	rs1145868532	ENSECAG00000006313
1	10350132	rs1142921689	ENSECAG00000006313
1	10350951	rs396532222	ENSECAG00000006313
1	10379228	rs1138364377	ENSECAG00000008256
1	10379238	rs1142924209	ENSECAG00000008256
1	10379250	rs1146045535	ENSECAG00000008256
1	10379251	rs1140593038	ENSECAG00000008256
1	10379330	rs1137464007	ENSECAG00000008256
1	10379332	rs1139361403	ENSECAG00000008256
1	10379450	rs1148627638	ENSECAG00000008256
1	10417148	rs395206608	ENSECAG00000009186
1	10417887	rs1149296668	ENSECAG00000009186
1	10417926	rs1138090138	ENSECAG00000009186
1	10419248	rs1149654835	ENSECAG00000009186
1	10419254	rs1135981684	ENSECAG00000009186
1	10442179	rs1145951511	ENSECAG00000009596
1	10720337	rs1141848795	BTBD16
1	10744973		BTBD16
1	10751498	rs1142776783	BTBD16
1	10752796	rs1146986107	BTBD16
1	10762293		BTBD16
1	10798824	rs68569646	TACC2
1	10806967		TACC2
1	10812901	rs782853806	TACC2
1	10813265	rs1146738929	TACC2
1	10918661	rs394635794	TACC2
1	10919099	rs1149971645	TACC2
1	10919266		TACC2
1	10919516	rs1151187004	TACC2
1	10920265	rs1146985562	TACC2
1	10920266	rs1147962445	TACC2
1	10920656	rs782859981	TACC2
1	10920781		TACC2
1	10921441	rs782888123	TACC2
1	10921682	rs395774635	TACC2
1	10921685	rs397094797	TACC2
1	10921891	rs394595013	TACC2
1	10922081	rs396376728	TACC2
1	10922117	rs397367379	TACC2
1	10922747	rs782894556	TACC2
1	10922875	rs1141937492	TACC2
1	10922939		TACC2
1	10923047	rs1147247473	TACC2
1	10923074	rs1143255075	TACC2
1	10923205	rs394901783	TACC2
1	10923464	rs1138504937	TACC2
1	10923860	rs1140083856	TACC2
1	11024696	rs1149312602	ENSECAG00000012341
1	11048630	rs1139596421	ATE1
1	11931842	rs396490474	WDR11
1	12752298	rs1136607526	SEC23IP
1	12768385	rs395151059	SEC23IP
1	12770998	rs68563855	SEC23IP
1	12830714	rs1136216779	MCMBP
1	12837115	rs1144059705	INPP5F
1	12837223	rs782864942	INPP5F
1	12837262	rs396867789	INPP5F
1	12858989	rs394973147	INPP5F
1	12966053	rs1143178322	BAG3
1	13160082	rs1145069660	GRK5
1	13163138	rs1149965665	GRK5
1	13165335	rs395659860	GRK5
1	13447217	rs396573917	FAM45A
1	13453205		FAM45A
1	13495826	rs1148693444	EIF3A
1	13511806	rs1135948337	ENSECAG00000003656
1	13709104	rs1149274306	CACUL1
1	13709308		CACUL1
1	13852302	rs394583248	PRLHR
1	14368391	rs782828526	RAB11FIP2
1	14369584	rs395806318	RAB11FIP2
1	15038830	rs396648846	PDZD8
1	15113071	rs1144516703	KCNK18
1	15113529	rs394605759	KCNK18
1	15175774	rs397083158	ENSECAG00000023955
1	15175825	rs395171809	ENSECAG00000023955
1	15175828	rs1142155369	ENSECAG00000023955
1	15397891	rs1148492108	ENO4
1	15408063	rs1136553591	ENO4
1	15550748	rs1150422174	HSPA12A
1	15569535	rs1144331939	HSPA12A
1	15574887		HSPA12A
1	15588425		C10orf82
1	15590049		C10orf82
1	15604192		PNLIPRP2
1	15608573	rs1148331430	PNLIPRP2
1	15614812	rs1138903857	PNLIPRP2
1	15633971	rs1136418882	PNLIPRP1
1	15637023		PNLIPRP1
1	15640733	rs1150789460	PNLIPRP1
1	15642107		PNLIPRP1
1	15666070	rs1151464976	PNLIP
1	15721823	rs1146425004	PNLIPRP3
1	15724724	rs395484150	PNLIPRP3
1	15730632	rs1146643323	PNLIPRP3
1	15747415	rs1149582839	PNLIPRP3
1	15804349	rs1140084927	CCDC172
1	15826085	rs1141400735	CCDC172
1	15843609	rs1148472202	CCDC172
1	15866094	rs1151981650	CCDC172
1	15866131		CCDC172
1	16068468	rs1138400787	ENSECAG00000006846
1	16442011		ATRNL1
1	16812865	rs1149840646	ATRNL1
1	16900279	rs1147517744	ATRNL1
1	16930245		ATRNL1
1	17041507	rs1151366212	ENSECAG00000004681
1	17101300		TRUB1
1	17182389	rs1144581784	FAM160B1
1	17182426	rs1140446212	FAM160B1
1	17344253	rs1145537084	ABLIM1
1	17424304		ABLIM1
1	17424346	rs1142445603	ABLIM1
1	17532484	rs1142141931	ABLIM1
1	17643110	rs1147608937	AFAP1L2
1	17653437	rs1145188588	AFAP1L2
1	17653745	rs68450104	AFAP1L2
1	17653773	rs782882233	AFAP1L2
1	17662971		VWA2
1	17663859	rs396763443	VWA2
1	17664078	rs394748570	VWA2
1	17666860	rs1144576242	VWA2
1	17670765	rs1145267063	VWA2
1	17674019	rs1137347449	VWA2
1	17674638	rs395663587	VWA2
1	17698983	rs1141327429	VWA2
1	17723834	rs1144140569	TDRD1
1	17725828	rs1150367881	TDRD1
1	17725960		TDRD1
1	17729304	rs68450148	TDRD1
1	17732334		TDRD1
1	17734588	rs782862303	TDRD1
1	17736218	rs1143366953	TDRD1
1	17738999	rs1142402030	TDRD1
1	17739041		TDRD1
1	17752519	rs1141243065	TDRD1
1	17754662	rs1142293836	TDRD1
1	17774609	rs782895244	CCDC186
1	17812078	rs1139498134	CCDC186
1	18069595	rs1138516271	NHLRC2
1	18074630	rs1142609422	DCLRE1A
1	18077118	rs395691243	DCLRE1A
1	18077119	rs397463304	DCLRE1A
1	18078505	rs68492432	DCLRE1A
1	18078545	rs1142524551	DCLRE1A
1	18144227	rs1145729292	PLEKHS1
1	18181638	rs1151094282	CASP7
1	18185016		CASP7
1	18218242	rs1135955795	NRAP
1	18222587	rs396826612	NRAP
1	18253689	rs397233012	NRAP
1	18261323	rs1137672291	NRAP
1	18270670		NRAP
1	18277496	rs68493956	NRAP
1	18299156	rs1141422932	HABP2
1	19301867	rs1136949684	ZDHHC6
1	19305989		ZDHHC6
1	19308847	rs1148750444	ZDHHC6
1	19320395	rs1143290869	ACSL5
1	19411300	rs1142418008	ENSECAG00000009717
1	19421821		TECTB
1	19532189	rs1144357709	GPAM
1	20480792	rs393722932	ENSECAG00000003921
1	20621859	rs1137822214	ENSECAG00000020430
1	20631331		PDCD4
1	20639679	rs1150274624	PDCD4
1	20704900	rs1149523929	RBM20
1	20705020	rs1148002186	RBM20
1	20705215	rs1145174894	RBM20
1	20735025		RBM20
1	20735042	rs1136302873	RBM20
1	20735589		RBM20
1	20735607	rs1148866138	RBM20
1	20735619	rs1142700630	RBM20
1	20735792	rs1147618677	RBM20
1	20735820	rs68589011	RBM20
1	20986360	rs1151976225	DUSP5
1	20989373	rs1136208249	DUSP5
1	21199902	rs395555669	ENSECAG00000003985
1	21319148	rs1144819523	ADD3
1	21542061	rs1139542922	XPNPEP1
1	24161382	rs1142252420	SORCS1
1	24223594	rs1146915548	SORCS1
1	24223658	rs1142192573	SORCS1
1	25384114	rs1152027283	SORCS3
1	25388503	rs1136145134	SORCS3
1	25463926	rs1141686897	SORCS3
1	25463988	rs1150714669	SORCS3
1	25729001		ENSECAG00000017515
1	25729071		ENSECAG00000017515
1	25729216		ENSECAG00000017515
1	25729308		ENSECAG00000017515
1	25729413		ENSECAG00000017515
1	25729553		ENSECAG00000017515
1	26187067	rs1145032478	CFAP58
1	26190268	rs1148673826	CFAP58
1	26190378	rs1149098632	CFAP58
1	26236424	rs1139140390	ITPRIP
1	26236646		ITPRIP
1	26236664	rs1140597090	ITPRIP
1	26265899		GSTO2
1	26265929	rs1144304302	GSTO2
1	26265987	rs396279148	GSTO2
1	26267179	rs396119301	GSTO2
1	26276322	rs1148998583	GSTO1
1	26287022	rs782824372	GSTO1
1	26315540	rs1137122902	ENSECAG00000016166
1	26339327	rs1138345395	ENSECAG00000016166
1	26349373	rs394864066	ENSECAG00000021278
1	26351777	rs1138384496	ENSECAG00000021278
1	26353921	rs1145519637	ENSECAG00000021278
1	26353937		ENSECAG00000021278
1	26367187		ENSECAG00000021278
1	26369637	rs394664043	ENSECAG00000021278
1	26407884	rs782902261	SFR1
1	26407953	rs1136367351	SFR1
1	26407957		SFR1
1	26407983		SFR1
1	26408028	rs1151486674	SFR1
1	26408870	rs1144924930	SFR1
1	26465471	rs394879989	COL17A1
1	26465534	rs393734211	COL17A1
1	26469498		COL17A1
1	26476583	rs68507647	COL17A1
1	26476595	rs68507648	COL17A1
1	26477727	rs68507649	COL17A1
1	26479710	rs1136263232	COL17A1
1	26479716	rs1148968126	COL17A1
1	26482164	rs1144503499	COL17A1
1	26494886		COL17A1
1	26500323	rs396021603	COL17A1
1	26505103	rs1139960282	COL17A1
1	26505343	rs1141282363	COL17A1
1	26532636	rs1150506359	SLK
1	26532923	rs1146497874	SLK
1	26532966	rs394804555	SLK
1	26533107	rs1145343796	SLK
1	26533232	rs1148016054	SLK
1	26533566	rs1144289314	SLK
1	26533610	rs782857894	SLK
1	26628065	rs1139971031	OBFC1
1	26905024	rs394849580	SH3PXD2A
1	26910172	rs68510655	SH3PXD2A
1	26918069		SH3PXD2A
1	26918315	rs782895684	SH3PXD2A
1	26918768	rs1138912197	SH3PXD2A
1	26930744	rs393814924	NEURL1
1	26937361	rs394659294	NEURL1
1	26937416		NEURL1
1	26939321	rs396496720	NEURL1
1	26943190	rs1146512996	NEURL1
1	26945854	rs1138537155	NEURL1
1	26948724	rs397422175	NEURL1
1	27025158	rs393824452	CALHM3
1	27045870		CALHM1
1	27046095	rs1146111498	CALHM1
1	27046265	rs396388953	CALHM1
1	27052192	rs68512140	CALHM2
1	27060208	rs1149829869	PDCD11
1	27061268		PDCD11
1	27061277	rs1143263094	PDCD11
1	27074677		PDCD11
1	27077171	rs1136423303	PDCD11
1	27078164	rs1143351313	PDCD11
1	27080357	rs68512168	PDCD11
1	27083995	rs1143109150	PDCD11
1	27189172	rs1149962150	INA
1	27199007	rs396906240	INA
1	27199074	rs394520461	INA
1	27337191		NT5C2
1	27363000	rs1149057030	ENSECAG00000018159
1	27520443	rs1139462307	AS3MT
1	27587915	rs1136304528	WBP1L
1	27648340	rs1139494995	SFXN2
1	27648719	rs1152200011	SFXN2
1	27650930	rs397250620	SFXN2
1	27650931	rs1139703750	SFXN2
1	27708986		TRIM8
1	27721123	rs394023250	TRIM8
1	27857450		MFSD13A
1	27908136	rs1140570584	PSD
1	27909114		PSD
1	27936488		GBF1
1	27950932	rs395740034	GBF1
1	28065280	rs1144833296	ELOVL3
1	28065281	rs68516471	ELOVL3
1	28145459	rs782824856	PPRC1
1	28146986	rs396075304	PPRC1
1	28147169	rs396848371	PPRC1
1	28147489	rs394853443	PPRC1
1	28202046	rs1149665272	HPS6
1	28202815	rs1145836029	HPS6
1	28222466		C10orf76
1	28442653	rs394922009	FGF8
1	28443713	rs1136357327	FGF8
1	28597290	rs395710519	POLL
1	28597676	rs782877172	POLL
1	29023110	rs1148404159	KAZALD1
1	29063187		ENSECAG00000012183
1	29069340	rs1150801176	ENSECAG00000012183
1	29075647	rs1146940818	LZTS2
1	29076581	rs1145700504	LZTS2
1	29076803	rs1148527714	LZTS2
1	29076863	rs1141679299	LZTS2
1	29088765	rs1149781082	C10orf2
1	29089094	rs1141560111	C10orf2
1	29141813		SLF2
1	29142138	rs1148497944	SLF2
1	29152096		SLF2
1	29507429	rs1149349409	SEC31B
1	29521069	rs1152187423	WNT8B
1	29650590	rs1146402578	PKD2L1
1	29650662	rs1138417154	PKD2L1
1	29650668	rs397210398	PKD2L1
1	29685523	rs1138976323	ENSECAG00000004737
1	29685797	rs1152182125	ENSECAG00000004737
1	29702111		BLOC1S2
1	29702152	rs394646593	BLOC1S2
1	29714019		CWF19L1
1	29764932	rs1148132014	CHUK
1	29812646	rs782877732	ERLIN1
1	29822500		ENSECAG00000024865
1	29842942		ENSECAG00000024865
1	29842972	rs1144323369	ENSECAG00000024865
1	29843104	rs68649858	ENSECAG00000024865
1	29846647	rs1147010489	ENSECAG00000024865
1	29887114		CPN1
1	29948561	rs1144499972	DNMBP
1	29948605	rs396481566	DNMBP
1	29948990	rs1149624018	DNMBP
1	29949386	rs68637648	DNMBP
1	29981596		DNMBP
1	29998188	rs782821519	DNMBP
1	30002729		DNMBP
1	30002830	rs782901701	DNMBP
1	30002874	rs782826649	DNMBP
1	30023754	rs68639048	ABCC2
1	30027068	rs1143010890	ABCC2
1	30030244		ABCC2
1	30054783	rs395870368	ABCC2
1	30054795	rs397399014	ABCC2
1	30054903	rs1148863673	ABCC2
1	30060740	rs393998608	ABCC2
1	30064327		ABCC2
1	30111742	rs1138673061	CUTC
1	30114008		CUTC
1	30126150	rs1137510863	CUTC
1	30135814		COX15
1	30158853		ENTPD7
1	30424985	rs1146728224	CNNM1
1	31168762	rs1143365879	HPS1
1	31183751	rs1141041295	HPS1
1	31198574		PYROXD2
1	31198594	rs1142561394	PYROXD2
1	31201339		PYROXD2
1	31205675	rs68647356	PYROXD2
1	31206202	rs1151176123	PYROXD2
1	31207922	rs395170343	PYROXD2
1	31210041		PYROXD2
1	31212587	rs1139076267	PYROXD2
1	31323893	rs1145136593	LOXL4
1	31324051		LOXL4
1	31327848		LOXL4
1	31329090		LOXL4
1	31374943	rs782886989	R3HCC1L
1	31375082	rs782826869	R3HCC1L
1	31604197		CRTAC1
1	31656065	rs1149033749	CRTAC1
1	31672319	rs1148249320	GOLGA7B
1	31748098		ENSECAG00000026876
1	31769769	rs396691100	ZFYVE27
1	31812952	rs394301694	AVPI1
1	31869249	rs1150156005	HOGA1
1	31883076	rs1137960685	HOGA1
1	31893549	rs1143374799	ANKRD2
1	31893597		ANKRD2
1	31947494	rs394755661	UBTD1
1	31948379	rs396487623	MMS19
1	31970926	rs1138992755	MMS19
1	31976678	rs1144379128	MMS19
1	32033296	rs1138933384	RRP12
1	32036174		RRP12
1	32036519	rs1141962972	RRP12
1	32051489	rs782848077	RRP12
1	32126370		ENSECAG00000011823
1	32195087		SLIT1
1	32314389	rs1139491436	SLIT1
1	32323363		SLIT1
1	32329435	rs395189609	SLIT1
1	32371071	rs396907792	SLIT1
1	32374757	rs396961719	SLIT1
1	32425944	rs1141346084	ENSECAG00000013517
1	32702987	rs396970505	PIK3AP1
1	32729767	rs1139243031	PIK3AP1
1	32729898	rs1151685969	PIK3AP1
1	32752118	rs68629314	PIK3AP1
1	32960560	rs1147668688	TLL2
1	32974951	rs1136693093	OPALIN
1	32979479	rs1145452067	OPALIN
1	33009830		DNTT
1	33009872	rs1135961569	DNTT
1	33015762		DNTT
1	33032148	rs1137124831	DNTT
1	33032247	rs1150395688	DNTT
1	33032288	rs397114230	DNTT
1	33111017		BLNK
1	33134431	rs1142886218	BLNK
1	33172965	rs1145841044	ENSECAG00000004093
1	33173510	rs1147871266	ENSECAG00000004093
1	33176690	rs1146620939	ENSECAG00000016003
1	33177047		ENSECAG00000016003
1	33256135	rs1146771264	CCNJ
1	33283789		CC2D2B
1	33292397	rs1146889408	CC2D2B
1	33292454	rs1138998573	CC2D2B
1	33300109	rs1141610230	CC2D2B
1	33445124	rs1146786825	ENSECAG00000016258
1	33471766	rs1143508071	ENSECAG00000016258
1	33476758	rs68621347	ENSECAG00000016258
1	33476806	rs68621348	ENSECAG00000016258
1	33568341	rs1144599624	TCTN3
1	33568507		TCTN3
1	33573336	rs1137843697	TCTN3
1	33575342	rs1139601149	TCTN3
1	33575398	rs1150064213	TCTN3
1	33577761	rs1137711261	TCTN3
1	33578668	rs395447403	TCTN3
1	33579263	rs1151620571	TCTN3
1	33790360	rs1136130770	SORBS1
1	33792526	rs1139999178	SORBS1
1	33792559		SORBS1
1	33836054		SORBS1
1	33848452	rs1140405960	SORBS1
1	33878854		SORBS1
1	33879166	rs1144724683	SORBS1
1	33998300	rs1143873275	ENSECAG00000021153
1	33998394	rs1137673400	ENSECAG00000021153
1	33999657	rs1138674701	ENSECAG00000021153
1	34086700	rs1150314651	ENSECAG00000000262
1	34105042	rs1139108356	ENSECAG00000000262
1	34204226		ENSECAG00000000871
1	34317209	rs68612453	ENSECAG00000005361
1	34327107	rs1143807372	ENSECAG00000005361
1	34328360	rs1150059941	ENSECAG00000005361
1	34328448	rs1136361283	ENSECAG00000005361
1	34328496	rs1149077136	ENSECAG00000005361
1	34335636	rs1140258707	ENSECAG00000005361
1	34338340	rs1142979217	ENSECAG00000005361
1	34556200	rs68614043	ENSECAG00000005643
1	34556277	rs1135965817	ENSECAG00000005643
1	34562621	rs1140205319	ENSECAG00000005643
1	34570378	rs1149189462	ENSECAG00000005643
1	34570406		ENSECAG00000005643
1	34570418	rs1147634209	ENSECAG00000005643
1	34573004	rs1137627185	ENSECAG00000005643
1	34573062	rs1140506240	ENSECAG00000005643
1	34598260	rs1144064072	ENSECAG00000008208
1	34599931	rs1142127703	ENSECAG00000008208
1	34614365	rs1139662215	ENSECAG00000008208
1	34617357	rs1143802227	ENSECAG00000008208
1	34617455	rs396757850	ENSECAG00000008208
1	34623770	rs1142419143	ENSECAG00000008208
1	34789370	rs68615540	ENSECAG00000011584
1	34789426		ENSECAG00000011584
1	34791405		ENSECAG00000011584
1	34801638		ENSECAG00000011584
1	34801703		ENSECAG00000011584
1	34807167		ENSECAG00000011584
1	34818386	rs782845793	ENSECAG00000011584
1	34818703		ENSECAG00000011584
1	34820327	rs68615550	ENSECAG00000011584
1	34820387	rs1147742187	ENSECAG00000011584
1	34859026	rs1144148915	HELLS
1	34861161	rs782882263	HELLS
1	34861164	rs782831407	HELLS
1	34863932	rs1136495017	HELLS
1	34865453	rs1140952851	HELLS
1	34969383		TBC1D12
1	34969447	rs1142078600	TBC1D12
1	34969716	rs1145548846	TBC1D12
1	34996066	rs1145217187	NOC3L
1	34997302	rs1144671051	NOC3L
1	35002189	rs1145087266	NOC3L
1	35002301	rs1137696725	NOC3L
1	35006007		NOC3L
1	35014215	rs1144712850	NOC3L
1	35016666	rs1139228052	NOC3L
1	35032034	rs782841370	NOC3L
1	35053997	rs68617173	PLCE1
1	35091476	rs1143736429	PLCE1
1	35095175	rs1143988216	PLCE1
1	35167796	rs1135847847	PLCE1
1	35414626	rs1146437003	SLC35G1
1	35496106	rs1151027696	LGI1
1	35571874	rs782869589	FRA10AC1
1	35598787		FRA10AC1
1	35646911	rs1146382855	PDE6C
1	35670288	rs1143648594	RBP4
1	35673953	rs1143699035	FFAR4
1	35804290	rs1144972490	CEP55
1	35804322	rs1146564906	CEP55
1	35893688	rs1149444099	MYOF
1	35897728	rs1143570949	MYOF
1	35919792	rs1147372633	MYOF
1	35935987	rs1137528524	MYOF
1	35946060	rs1144585669	MYOF
1	35959823	rs396744552	MYOF
1	35966628	rs1143736159	MYOF
1	35966697		MYOF
1	35966744	rs1138908763	MYOF
1	36084272	rs68538171	ENSECAG00000004126
1	36084296	rs1152214133	ENSECAG00000004126
1	36084407	rs68538172	ENSECAG00000004126
1	36084435	rs68538173	ENSECAG00000004126
1	36159632	rs68539650	CYP26A1
1	36173741	rs1143319369	ENSECAG00000023734
1	36496594	rs1148723815	HHEX
1	36522727	rs1145952919	KIF11
1	36539481		KIF11
1	36540634		KIF11
1	37029904		BTAF1
1	37029905	rs396423820	BTAF1
1	37030978	rs1141309904	BTAF1
1	37034177	rs1145919784	BTAF1
1	37066417		BTAF1
1	37097795	rs1141910650	ENSECAG00000004296
1	37322513	rs396275375	PPP1R3C
1	37464096	rs1146858463	HECTD2
1	37487394	rs1141672368	HECTD2
1	37931371	rs1148362621	RPP30
1	37954107		RPP30
1	37970367	rs395709203	HTR7
1	38576107		ENSECAG00000004322
1	38576124		ENSECAG00000004322
1	38576196	rs1152226144	ENSECAG00000004322
1	38576247	rs1136417977	ENSECAG00000004322
1	38576256	rs1145306967	ENSECAG00000004322
1	38576259	rs1148236754	ENSECAG00000004322
1	38840117	rs782891998	KIF20B
1	38840177	rs396093185	KIF20B
1	38851810	rs1152043223	KIF20B
1	38857343	rs1143206738	KIF20B
1	38857577	rs1144231142	KIF20B
1	38857629	rs1138557506	KIF20B
1	38857670	rs1140311142	KIF20B
1	38857949	rs1139061374	KIF20B
1	38858372	rs1152368529	KIF20B
1	38867653	rs1151967221	KIF20B
1	38871387	rs1136488899	KIF20B
1	38875491		KIF20B
1	38878773	rs1146981460	KIF20B
1	38883318	rs1141872262	KIF20B
1	39127504	rs1150294610	SLC16A12
1	39127709	rs1136211140	SLC16A12
1	39127735	rs394837460	SLC16A12
1	39151853	rs394059326	IFIT5
1	39151921	rs395755674	IFIT5
1	39151933	rs393711967	IFIT5
1	39152021	rs395356202	IFIT5
1	39152031	rs396565659	IFIT5
1	39152036	rs394779219	IFIT5
1	39152158	rs395759587	IFIT5
1	39152241	rs68613801	IFIT5
1	39252316	rs393941500	IFIT1
1	39252654	rs1144035397	IFIT1
1	39252702	rs394512347;rs68615248	IFIT1
1	39323628	rs396224674	IFIT3
1	39324114	rs1143380685	IFIT3
1	39405329		LIPA
1	39406945	rs68589664	LIPA
1	39422955	rs68589683	LIPA
1	39424335	rs782853217	LIPA
1	39431025	rs1139292537	LIPA
1	39438222	rs1147291339	LIPA
1	39506054	rs1143750756	ENSECAG00000013337
1	39506223	rs1144733914	ENSECAG00000013337
1	39729832	rs1136439343	STAMBPL1
1	39834263	rs68579770	LIPM
1	39846035	rs1146150309	LIPM
1	39852670	rs1149544790	LIPM
1	39896614	rs1151554513	LIPN
1	39925062	rs1138884273	LIPK
1	39925101	rs395440183	LIPK
1	39947416	rs1142257440	LIPK
1	40014368	rs1140714996	ENSECAG00000008026
1	40019879	rs1148620349	ENSECAG00000008026
1	40021580	rs393968382	ENSECAG00000008026
1	40026797		ENSECAG00000008026
1	40026809		ENSECAG00000008026
1	40026875	rs1150281889	ENSECAG00000008026
1	40027847	rs1140845247	ENSECAG00000008026
1	40027849	rs68580471	ENSECAG00000008026
1	40027866	rs1149259605	ENSECAG00000008026
1	40027879	rs1151687541	ENSECAG00000008026
Contig46786	16246		ENSECAG00000009983
Contig46786	14957	rs68581770	ENSECAG00000009983
Contig46786	13656	rs1142065792	ENSECAG00000009983
1	40230627	rs1136153407	ENSECAG00000013917
1	40231193		ENSECAG00000013917
1	40232107		ENSECAG00000013917
1	40232921	rs1151235806	ENSECAG00000013917
1	40233268	rs1142820548	ENSECAG00000013917
1	40248658	rs1145643511	ENSECAG00000013917
1	40248696	rs1138577854	ENSECAG00000013917
1	40248723	rs68584444	ENSECAG00000013917
1	40275843	rs1138672445	LIPJ
1	40290205		LIPJ
1	40290964	rs1138525677	LIPJ
1	40290977	rs1139412655	LIPJ
1	40299358	rs1144281244	LIPJ
1	40318915	rs1138866039	RNLS
1	40318924	rs68585523	RNLS
1	40319847		RNLS
1	40321386	rs68585530	RNLS
1	40564721	rs394356439	RNLS
1	41263053	rs782867241	MINPP1
1	41263152	rs782900208	MINPP1
1	41266717	rs1135962771	MINPP1
1	41700367		ENSECAG00000006259
1	41700409	rs1148361077	ENSECAG00000006259
1	41701958	rs68600085	ENSECAG00000006259
1	41733670	rs396517381	ENSECAG00000006259
1	41735552	rs1148747977	ENSECAG00000006259
1	41757943		ENSECAG00000006259
1	41757944		ENSECAG00000006259
1	41775342		ENSECAG00000006259
1	41775429	rs1141293522	ENSECAG00000006259
1	41815518	rs1137286975	A1CF
1	41823263	rs1136496235	A1CF
1	41836214		A1CF
1	42647618	rs1150613474	CSTF2T
1	42648296	rs1146329176	CSTF2T
1	42648362	rs1151319065	CSTF2T
1	42648499		CSTF2T
1	43587086	rs1138152660	MBL2
1	43587143	rs1145893300	MBL2
1	43587222	rs1151277774	MBL2
1	43587228	rs1142175954	MBL2
1	43589789		MBL2
1	43590370	rs1136708058	MBL2
1	44471524	rs1143043539	ENSECAG00000004759
1	44471556	rs1138538817	ENSECAG00000004759
1	44471590	rs1141094157	ENSECAG00000004759
1	44471916	rs1140565394	ENSECAG00000004759
1	44471947	rs1151565436	ENSECAG00000004759
1	44475487	rs1150429380	ENSECAG00000019573
1	44492745		ENSECAG00000019573
1	44504844	rs1148725240	ENSECAG00000019573
1	44504963	rs1146993931	ENSECAG00000019573
1	44504964	rs1142092064	ENSECAG00000019573
1	44527091	rs1146177753	ENSECAG00000019573
1	44555106	rs1140115045	ENSECAG00000019573
1	44581123		ENSECAG00000019573
1	44583162	rs1150358134	ENSECAG00000019573
1	44583174	rs1136278266	ENSECAG00000019573
1	44611972		ENSECAG00000019573
1	44632025	rs1149464863	ENSECAG00000019573
1	44632057	rs1138126875	ENSECAG00000019573
1	44692274	rs1137459703	ENSECAG00000019573
1	44891124	rs1146752267	ENSECAG00000004802
1	44891285	rs68483842	ENSECAG00000004802
1	44891288	rs1140541864	ENSECAG00000004802
1	45423925	rs1147225916	ENSECAG00000000995
1	45424244	rs1150310371	ENSECAG00000000995
1	45424358		ENSECAG00000000995
1	46780768	rs1143997649	ZWINT
1	46780787	rs1147153231	ZWINT
1	46780820	rs1138619342	ZWINT
1	47366512	rs1140141356	ENSECAG00000007119
1	47367040	rs1137059602	ENSECAG00000007119
1	47367109	rs1147624403	ENSECAG00000007119
1	47367242	rs1144877580	ENSECAG00000007119
1	47367531	rs1152281374	ENSECAG00000007119
1	47367631	rs1149618653	ENSECAG00000007119
1	47367714	rs1150284000	ENSECAG00000007119
1	47367932	rs1148186011	ENSECAG00000007119
1	47368340	rs1142440655	ENSECAG00000007119
1	47368417	rs1143633055	ENSECAG00000007119
1	47368654	rs1141325997	ENSECAG00000007119
1	47368751	rs1146526174	ENSECAG00000007119
1	47368830	rs1138570922	ENSECAG00000007119
1	47368968	rs1152240708	ENSECAG00000007119
1	47368985	rs1139406086	ENSECAG00000007119
1	47369039	rs1138495407	ENSECAG00000007119
1	47369124	rs1145656271	ENSECAG00000007119
1	47369128	rs1152168255	ENSECAG00000007119
1	47369256	rs1146607072	ENSECAG00000007119
1	47369277	rs1147641886	ENSECAG00000007119
1	47369285	rs1142365646	ENSECAG00000007119
1	47369496	rs1148412468	ENSECAG00000007119
1	47369657	rs1144223976	ENSECAG00000007119
1	47369895	rs1145390104	ENSECAG00000007119
1	47370222	rs1136317732	ENSECAG00000007119
1	47370395	rs1149475081	ENSECAG00000007119
1	48266748	rs68567927	ENSECAG00000007551
1	48266816	rs1142424079	ENSECAG00000007551
1	48266893		ENSECAG00000007551
1	48266908	rs1149444600	ENSECAG00000007551
1	48266921	rs1139884035	ENSECAG00000007551
1	48547482	rs1139923612	ENSECAG00000013972
1	48547750	rs1140523250	ENSECAG00000013972
1	48548824	rs395849796	ENSECAG00000013972
1	48551542	rs68569306	ENSECAG00000001061
1	48551607	rs68569307	ENSECAG00000001061
1	48551624	rs68569308	ENSECAG00000001061
1	48552256	rs1143044202	ENSECAG00000001061
1	48656464	rs397123473	ENSECAG00000001095
1	48841689		BICC1
1	49133563	rs395959395	ENSECAG00000001148
1	49133612	rs397313876	ENSECAG00000001148
1	49133740	rs1138628323	ENSECAG00000001148
1	49274568	rs1137969829	FAM13C
1	49274669	rs1140973692	FAM13C
1	49614115	rs1149477375	ENSECAG00000000814
1	49615300		ENSECAG00000000814
1	49615391		ENSECAG00000000814
1	49615494		ENSECAG00000000814
1	49615595		ENSECAG00000000814
1	49615690		ENSECAG00000000814
1	49615744		ENSECAG00000000814
1	49615852		ENSECAG00000000814
1	49617634	rs1137574174	ENSECAG00000000814
1	49617717	rs1145859177	ENSECAG00000000814
1	49617769	rs1148493092	ENSECAG00000000814
1	49727782	rs1136421920	CCDC6
1	50685966	rs1141855555	RHOBTB1
1	50686155	rs1151367256	RHOBTB1
1	50686219	rs1137060507	RHOBTB1
1	50686323		RHOBTB1
1	51861144	rs1140683193	RTKN2
1	51888649	rs1143950905	RTKN2
1	51908523	rs1140319360	RTKN2
1	51918237	rs1148870840	RTKN2
1	51918241	rs1136648479	RTKN2
1	52384402		EGR2
1	52667593	rs782829784	NRBF2
1	52698020	rs1142280495	JMJD1C
1	52711591	rs1148425825	JMJD1C
1	52712647	rs782831894	JMJD1C
1	52712848	rs68579640	JMJD1C
1	52717181	rs782897126	JMJD1C
1	53105997	rs1145672885	REEP3
1	53584964	rs1140518980	ENSECAG00000001171
1	53585600	rs1136442838	ENSECAG00000001171
1	56702451	rs1146541438	DNAJC12
1	56702461	rs1150257391	DNAJC12
1	56806706		SIRT1
1	56992379	rs1145176363	MYPN
1	56992385	rs1145972727	MYPN
1	57037172	rs1148968578	MYPN
1	57106223	rs1150235514	PBLD
1	57112245	rs1136194902	PBLD
1	57198692	rs1136404411	RUFY2
1	57226886	rs1146856638	DNA2
1	57236045		DNA2
1	57249029	rs1149510860	DNA2
1	57257122	rs1137421038	DNA2
1	57258288	rs1149115168	DNA2
1	57340206	rs1139087544	ENSECAG00000015450
1	57364917	rs1146350504	ENSECAG00000015450
1	57403470	rs1150931237	ENSECAG00000015450
1	57602387	rs1145995315	STOX1
1	57602504	rs396435583	STOX1
1	57603732		STOX1
1	57604385	rs1138028634	STOX1
1	57608101	rs1146387305	STOX1
1	57662542		DDX21
1	57690246		KIF1BP
1	57690408	rs1143067142	KIF1BP
1	57713722	rs393900053	ENSECAG00000008689
1	57713913	rs1146378358	ENSECAG00000008689
1	57714353		ENSECAG00000008689
1	57781870		ENSECAG00000008689
1	57782006	rs1136636356	ENSECAG00000008689
1	57782170	rs1138497266	ENSECAG00000008689
1	57782267	rs1151278696	ENSECAG00000008689
1	57782374	rs1141897427	ENSECAG00000008689
1	57782396	rs396929423	ENSECAG00000008689
1	57794560	rs1151725156	SRGN
1	57868948	rs1140438928	SUPV3L1
1	57912687	rs1142454708	HKDC1
1	57912748	rs395112511	HKDC1
1	58069882	rs1146441736	TACR2
1	58510803	rs1140778297	COL13A1
1	58510824	rs1151379962	COL13A1
1	58660831		AIFM2
1	58660914	rs393991548	AIFM2
1	58662122	rs1148773130	AIFM2
1	58687041	rs394789188	TYSND1
1	58689078	rs1150539093	TYSND1
1	58689645	rs1151867935	TYSND1
1	58689657	rs1137188441	TYSND1
1	58689843	rs395989971	TYSND1
1	58795621	rs1143293832	NPFFR1
1	58795792	rs396613729	NPFFR1
1	58795825	rs1140863900	NPFFR1
1	58795834	rs396522679	NPFFR1
1	58795868	rs395145074	NPFFR1
1	58845149	rs394040402	LRRC20
1	58845150	rs395513522	LRRC20
1	59065210	rs1139062939	PALD1
1	59119220	rs1143359947	PRF1
1	59223729		ADAMTS14
1	59227735	rs393943186	ADAMTS14
1	59227814	rs1149222743	ADAMTS14
1	59264665	rs394566292	TBATA
1	59271733	rs68447374	TBATA
1	59272779	rs1150722413	TBATA
1	59274997	rs1142275583	TBATA
1	59274998	rs395746427	TBATA
1	59316530	rs397147655	SGPL1
1	59348975	rs1142762609	SGPL1
1	59742638		UNC5B
1	59744530		UNC5B
1	59744580	rs1150078554	UNC5B
1	59746927	rs1144080223	UNC5B
1	59747536	rs68474348	UNC5B
1	59749817	rs397436016	UNC5B
1	59752563	rs394793536	UNC5B
1	60068483	rs1144924375	ENSECAG00000023411
1	60119822	rs1136428978	ENSECAG00000023411
1	60126139		ENSECAG00000023411
1	60129296	rs396948904	ENSECAG00000023411
1	60133342	rs68664664	ENSECAG00000023411
1	60136377	rs1140887227	ENSECAG00000023411
1	60147994		ENSECAG00000023411
1	60161948	rs1148943024	ENSECAG00000023411
1	60163087	rs1143197005	ENSECAG00000023411
1	60203224	rs1150179174	ENSECAG00000023411
1	60203241	rs394460569	ENSECAG00000023411
1	60208302	rs394835717	ENSECAG00000023411
1	60215495	rs394008006	ENSECAG00000023411
1	60220712	rs68664694	ENSECAG00000023411
1	60221743	rs1146541351	ENSECAG00000023411
1	60221843		ENSECAG00000023411
1	60227121	rs397137280	ENSECAG00000023411
1	60227243	rs394634217	ENSECAG00000023411
1	60228356		ENSECAG00000023411
1	60240095	rs1145690651	PSAP
1	60368647	rs1146358117	CHST3
1	60369121		CHST3
1	60419716	rs1143242149	SPOCK2
1	60472979	rs1148205890	ASCC1
1	60504900	rs1148814155	ASCC1
1	60549371	rs782890876	ASCC1
1	60561920	rs1143620783	ASCC1
1	60894177	rs396168271	MICU1
1	60999101	rs1139511726	MCU
1	61384777	rs1140645153	NUDT13
1	61387958	rs1144841372	NUDT13
1	61390422	rs782897414	ECD
1	61395616		ECD
1	61423098	rs1149704197	FAM149B1
1	61436785		FAM149B1
1	61449819	rs395668770	FAM149B1
1	61479793	rs1148007017	FAM149B1
1	61490806		DNAJC9
1	61518002		CFAP70
1	61541108	rs1143966900	CFAP70
1	61554066	rs1147545860	CFAP70
1	61556267	rs1138963553	ENSECAG00000002815
1	61556576	rs1138517670	ENSECAG00000002815
1	61587742	rs1144327762	CFAP70
1	61593550	rs1143870671	CFAP70
1	61643458	rs782906589	ANXA7
1	61645556	rs1136388674	ANXA7
1	61655353	rs1149739965	ANXA7
1	61674000	rs1151039587	MSS51
1	61674020	rs1141731135	MSS51
1	61734220		USP54
1	61742768	rs1146666025	USP54
1	61746152	rs396918280	USP54
1	61759299	rs393725204	USP54
1	61855695	rs1136772331	SYNPO2L
1	61856279	rs1143531119	SYNPO2L
1	61860312	rs1147429034	SYNPO2L
1	61860534	rs1142558673	SYNPO2L
1	61866193	rs1147670140	SEC24C
1	61877258	rs1140947558	SEC24C
1	61877672	rs782837288	SEC24C
1	61881493	rs1148394639	SEC24C
1	61883535	rs1138710700	FUT11
1	61890180	rs396085795	CHCHD1
1	61894718	rs1140383306	ZSWIM8
1	61894724	rs395147417	ZSWIM8
1	61900320	rs68654613	ZSWIM8
1	61909336	rs1142948993	ENSECAG00000018379
1	61909378	rs1145889130	ENSECAG00000018379
1	61914050	rs1146703918	ENSECAG00000018379
1	61914242	rs1149796939	ENSECAG00000018379
1	62130910	rs1142453569	VCL
1	62138955	rs1141224252	VCL
1	62142736	rs394481132	VCL
1	62165471	rs1148795955	AP3M1
1	62930116	rs1142461229	KAT6B
1	62967447	rs1142332189	KAT6B
1	62973673	rs1140738774	KAT6B
1	63212599	rs1136100490	ENSECAG00000002885
1	63279689	rs396719210	ZNF503
1	63279743	rs394484208	ZNF503
1	63279914	rs397026101	ENSECAG00000010308
1	65480249		DLG5
1	65492567		DLG5
1	65493164	rs1145160521	DLG5
1	65590861		DLG5
1	67104147		PLAC9
1	67113570	rs1138528992	PLAC9
1	67113588	rs395857565	PLAC9
1	67113589	rs397499372	PLAC9
1	67149570	rs1149139052	TMEM254
1	67149583	rs1151729876	TMEM254
1	67729690	rs1142788075	AGT
1	67734038	rs1139384215	AGT
1	67734088	rs396399348	AGT
1	67760094	rs1142903382	COG2
1	68035424	rs1143685033	ENSECAG00000000147
1	68036622	rs1139828493	ENSECAG00000000147
1	68037684	rs1137043528	ENSECAG00000000147
1	68037765	rs1148264575	ENSECAG00000000147
1	68185414	rs1150660213	GALNT2
1	68786771	rs1137507559	URB2
1	68786933	rs1150461798	URB2
1	68787292	rs1145673335	URB2
1	68787759	rs782901650	URB2
1	68788562	rs782843641	URB2
1	68789421		URB2
1	68789908	rs1144240749	URB2
1	68790014	rs1142282749	URB2
1	68872756	rs1150357400	ABCB10
1	68894925	rs1139795973	ABCB10
1	68903854		NUP133
1	68905605	rs1145819299	NUP133
1	69575592	rs1151368683	RHOU
1	69746962	rs1140082269	ENSECAG00000016308
1	69768906	rs1137057621	ENSECAG00000003010
1	69852556	rs1143406897	ZNF22
1	69865824	rs1136062954	RASSF4
1	69877457	rs1149206116	C10orf10
1	69877526	rs1137043708	C10orf10
1	69877535		C10orf10
1	69919288	rs1146451461	TMEM72
1	69919652	rs1137746629	TMEM72
1	69921301	rs1148403686	TMEM72
1	71121943	rs68496761	ZNF239
1	71181750	rs1137183337	ENSECAG00000024546
1	71181883	rs1145602960	ENSECAG00000024546
1	71181959	rs1148560838	ENSECAG00000024546
1	71182439	rs68496778	ENSECAG00000024546
1	71182634	rs1139660000	ENSECAG00000024546
1	71182690	rs68496780	ENSECAG00000024546
1	71182717	rs68496781	ENSECAG00000024546
1	71195061	rs394062398	ENSECAG00000024546
1	71523518	rs1144072106	RASGEF1A
1	71621807	rs1147167711	RET
1	71622901	rs1142758252	RET
1	71626137	rs396039174	RET
1	71887531		BMS1
1	71889421	rs394329099	BMS1
1	71933494	rs1139013669	ENSECAG00000008481
1	71968966	rs1141466831	ENSECAG00000008481
1	72027801	rs1142809435	ENSECAG00000008481
1	72032610	rs68453044	ENSECAG00000008481
1	72032631	rs68453045	ENSECAG00000008481
1	72174282	rs1139438216	ZNF25
1	72174392	rs1140692842	ZNF25
1	72207949	rs1146667317	ENSECAG00000002877
1	72207968	rs1145245993	ENSECAG00000002877
1	72208216	rs1136041065	ENSECAG00000002877
1	72208315	rs1141724406	ENSECAG00000002877
1	72208378	rs1136615386	ENSECAG00000002877
1	72209334	rs396139237	ENSECAG00000002877
1	72211370	rs1144420198	ENSECAG00000002877
1	72211445	rs395801690	ENSECAG00000002877
1	72211538	rs1141805967	ENSECAG00000002877
1	72229890	rs1149372685	ENSECAG00000002877
1	72229950	rs1145202516	ENSECAG00000002877
1	72230321	rs1145276476	ENSECAG00000002877
1	72230382	rs1141386849	ENSECAG00000002877
1	72230390	rs1139453399	ENSECAG00000002877
1	72230396	rs1140581718	ENSECAG00000002877
1	72230460	rs394260274	ENSECAG00000002877
1	72230484	rs1137097652	ENSECAG00000002877
1	72230770	rs395242713	ENSECAG00000002877
1	72231035	rs68509039	ENSECAG00000002877
1	72231090	rs1140714988	ENSECAG00000002877
1	72231151	rs1143552862	ENSECAG00000002877
1	72231232	rs394063811	ENSECAG00000002877
1	72231358	rs1143887171	ENSECAG00000002877
1	72231476	rs1139492856	ENSECAG00000002877
1	72231496	rs1150197262	ENSECAG00000002877
1	72231545	rs1151416868	ENSECAG00000002877
1	72231587	rs1136788490	ENSECAG00000002877
1	72231601	rs1147655240	ENSECAG00000002877
1	72231731	rs1146918562	ENSECAG00000002877
1	72231771	rs1142799677	ENSECAG00000002877
1	72231837	rs1146001147	ENSECAG00000002877
1	72232021	rs395759667	ENSECAG00000002877
1	72232029	rs1140479153	ENSECAG00000002877
1	72232057		ENSECAG00000002877
1	72232147	rs1151952314	ENSECAG00000002877
1	72320478	rs1144418014	ENSECAG00000014705
1	72327165	rs782821658	ENSECAG00000014705
1	72327652	rs1151892614	ENSECAG00000014705
1	72327807	rs68509067	ENSECAG00000014705
1	72327914	rs1148796339	ENSECAG00000014705
1	72328352	rs1145525515	ENSECAG00000014705
1	72383807	rs1140749216	ENSECAG00000010279
1	72508009	rs394604797	CHRM3
1	73212649	rs1149804220	ENSECAG00000003301
1	73212994	rs1148029093	ENSECAG00000003301
1	73213000	rs1142875957	ENSECAG00000003301
Contig87796	198790	rs1141915059	ENSECAG00000010676
Contig87796	198852	rs1146705886	ENSECAG00000010676
Contig87796	199099	rs396298621	ENSECAG00000010676
Contig87796	206677	rs1137686846	ENSECAG00000010676
Contig87796	206683	rs1140349124	ENSECAG00000010676
1	74827080	rs1138155252	ZP4
1	74827105	rs1143707436	ZP4
1	74827170	rs1138891061	ZP4
1	74829822	rs395327912	ZP4
1	74831780	rs1138504302	ZP4
1	74832463	rs394105121	ZP4
1	74833554	rs1138343092	ZP4
1	74833555	rs1142840994	ZP4
1	74833937	rs1147786000	ZP4
1	74833983	rs1143291473	ZP4
1	74914471	rs1138838011	RYR2
1	74978081	rs1139807809	RYR2
1	75061241	rs395680839	RYR2
1	75074026	rs1138253107	RYR2
1	75083470	rs68556362	RYR2
1	75097760	rs68556374	RYR2
1	75098592	rs395479354	RYR2
1	75383883	rs1140166722	RYR2
1	75695069	rs1142745783	MTR
1	75696222	rs394651854	MTR
1	75699001	rs1138052678	MTR
1	75735739	rs396847575	MTR
1	75735748	rs393949065	MTR
1	75735790	rs395696514	MTR
1	75749490	rs1139635000	MTR
1	75760011		MTR
1	75769573	rs1141369972	MTR
1	75957968	rs1138784629	HEATR1
1	75958635	rs1141011642	HEATR1
1	75963484	rs1146764377	HEATR1
1	75964352	rs1150202143	HEATR1
1	75964618	rs1145631782	HEATR1
1	75966169		HEATR1
1	75972493	rs396943577	HEATR1
1	75974277	rs1145081006	HEATR1
1	75974360	rs68476763	HEATR1
1	75975734	rs782884335	HEATR1
1	75986448	rs1142184267	HEATR1
1	75988483		HEATR1
1	75997004		HEATR1
1	76000375	rs68476790	HEATR1
1	76003891	rs1136728140	HEATR1
1	76016282		LGALS8
1	76094597	rs1137991301	EDARADD
1	76245184		ERO1B
1	76316770	rs1145615479	GPR137B
1	76316991	rs396853101	GPR137B
1	76317006	rs394169644	GPR137B
1	76362112	rs1147436720	ENSECAG00000015323
1	76362547		ENSECAG00000015323
1	76362586		ENSECAG00000015323
1	76362835		ENSECAG00000015323
1	76364995		ENSECAG00000015323
1	76365056		ENSECAG00000015323
1	76365167		ENSECAG00000015323
1	76452355	rs394402493	NID1
1	76591335		LYST
1	76593169	rs1145703569	LYST
1	76593341	rs394520771	LYST
1	76614022	rs782842586	LYST
1	76617516	rs1148159246	LYST
1	76633978	rs782908595	LYST
1	76633983	rs782852465	LYST
1	76634005		LYST
1	76634334	rs1150413969	LYST
1	76647278	rs1151018148	LYST
1	76725941	rs1136085605	LYST
1	76979763	rs1136223733	GGPS1
1	77125599	rs1146248685	ARID4B
1	77147395	rs1147523529	RBM34
1	77147439	rs396194805	RBM34
1	77147453		RBM34
1	77157334		RBM34
1	77159329	rs782849352	RBM34
1	77732351	rs394966828	TARBP1
1	77741827	rs1145893623	TARBP1
1	77755309	rs782853296	TARBP1
1	77773867	rs1146820121	TARBP1
1	77804282	rs1149295750	TARBP1
1	77884052	rs1142622055	SLC35F3
1	78676813	rs1143089988	ENSECAG00000009443
1	78676862		ENSECAG00000009443
1	78678604	rs393784272	ENSECAG00000009443
1	78678617	rs782845859	ENSECAG00000009443
1	78678824	rs395621435	ENSECAG00000009443
1	78678933		ENSECAG00000009443
1	78679039	rs1136624328	ENSECAG00000009443
1	78682988		ENSECAG00000009443
1	78787404	rs1136322296	ENSECAG00000009930
1	78787539	rs1146418205	ENSECAG00000009930
1	78788213	rs395721958	ENSECAG00000009930
1	78788268	rs1144896326	ENSECAG00000009930
1	78795915	rs1145923643	ENSECAG00000009930
1	78796006	rs1141698481	ENSECAG00000009930
1	78796075	rs1152187527	ENSECAG00000009930
1	78796090		ENSECAG00000009930
1	78796623	rs1142774750	ENSECAG00000009930
1	78796710	rs1138444246	ENSECAG00000009930
1	78796797	rs1145999544	ENSECAG00000009930
1	78796891	rs396125943	ENSECAG00000009930
1	78802737	rs1138213226	ENSECAG00000009930
1	78802761	rs68511241	ENSECAG00000009930
1	78804637	rs395691196	ENSECAG00000009930
1	78879620	rs395852063	ENSECAG00000009930
1	79015098	rs1148529139	ENSECAG00000014378
1	79029915	rs1140470441	ENSECAG00000014378
Contig85719	231		ENSECAG00000014378
Contig85719	235	rs394717145	ENSECAG00000014378
1	79040779	rs395225315	ENSECAG00000014378
1	79043615	rs1149060511	ENSECAG00000014378
1	79043632	rs68513932	ENSECAG00000014378
1	79049793	rs68513943	NTPCR
1	79256503	rs1151951310	MAP10
1	79256634	rs1136291061	MAP10
1	79256801	rs1150219662	MAP10
1	79257162	rs1144565126	MAP10
1	79257213	rs1147853010	MAP10
1	79257230	rs394859814	MAP10
1	79257350	rs1143668174	MAP10
1	79257390	rs782892321	MAP10
1	79257739	rs1139391415	MAP10
1	79258373	rs68515502	MAP10
1	79258566	rs396409727	MAP10
1	79258676	rs397161340	MAP10
1	79258692	rs395119299	MAP10
1	79535375		SIPA1L2
1	79536103	rs782882787	SIPA1L2
1	79600277	rs1141006327	SIPA1L2
1	79602743		SIPA1L2
1	79602993	rs1148051641	SIPA1L2
1	79603010		SIPA1L2
1	79610209	rs396346586	SIPA1L2
1	79614772	rs782884999	SIPA1L2
1	79727203	rs1144798324	ENSECAG00000020671
1	79727234	rs1138583411	ENSECAG00000020671
1	79727397		ENSECAG00000020671
1	79727517	rs394246739	ENSECAG00000020671
1	79727671		ENSECAG00000020671
1	79728981	rs1145251046	ENSECAG00000020671
1	79729280	rs1144464571	ENSECAG00000020671
1	79729522	rs1151707640	ENSECAG00000020671
1	79729771	rs1136608050	ENSECAG00000020671
1	79729966	rs1149816819	ENSECAG00000020671
1	79730096	rs1145199717	ENSECAG00000020671
1	79730162	rs1150853118	ENSECAG00000020671
1	79730298	rs1138019044	ENSECAG00000020671
1	79731237	rs1152274204	ENSECAG00000003321
1	79731792	rs1146172891	ENSECAG00000003321
1	80175723	rs1146181079	DISC1
1	80188742	rs1140107663	DISC1
1	80234950	rs394652204	DISC1
1	80235129	rs1143523866	DISC1
1	80235527		DISC1
1	80235528	rs68528956	DISC1
1	80369749		TSNAX
1	80540642	rs1136747038	SPRTN
1	80550854	rs1140854800	SPRTN
1	80551914	rs396306846	EXOC8
1	80552959	rs68530487	EXOC8
1	80553156	rs782856936	EXOC8
1	80581118	rs1142000899	GNPAT
1	80610527	rs1140757934	C1orf131
1	80610661	rs1145899500	C1orf131
1	80620713		C1orf131
1	80622774	rs394265214	C1orf131
1	80678337	rs1143804360	TRIM67
1	80678785	rs395526819	TRIM67
1	80812050	rs782877072	ARV1
1	80812060	rs394129418	ARV1
1	80824485		ARV1
1	80824986	rs1138971224	TTC13
1	80847897	rs1146810217	ENSECAG00000003429
1	80850339	rs1149119163	TTC13
1	80925342	rs394376898	C1orf198
1	80925353	rs396443577	C1orf198
1	80925366	rs396674531	C1orf198
1	81010585	rs396807636	CAPN9
1	81019609	rs1147944449	CAPN9
1	81030901	rs1145033050	CAPN9
1	81085641		ENSECAG00000003449
[truncated: 52,010 more rows]

## Sheet: MJ
CHROM	POS	ID	Gene
[truncated: 53,358 more rows]
