# Supplementary material for: Comprehensive genome and transcriptome analyses reveal genetic relationship, selection signature, and transcriptome landscape of small-sized Korean native Jeju horse
Source: Sci Rep. 2019 Nov 13;9:16672. doi: 10.1038/s41598-019-53102-8 (PMC6853925; doi:10.1038/s41598-019-53102-8)
Supplement: Supplementary file 4 — Supplemental file S3 [file 41598_2019_53102_MOESM4_ESM.xlsx]

## Sheet: JH
CHROM	POS	ID	Gene
1	353151	rs395518944	ENSECAG00000009951
1	353153	rs394270577	ENSECAG00000009951
1	353241	rs1151649113	ENSECAG00000009951
1	355839	rs395831110	ENSECAG00000009951
1	409700	rs396624479	PAOX
1	660443	rs393731903	KNDC1
1	1706157	rs394299193	JAKMIP3
1	4039729	rs394083951	MGMT
1	6719351	rs397179197	C10orf90
1	7521479	rs1137501037	EDRF1
1	8429285	rs396826438	FAM53B
1	8484146	rs395866657	FAM53B
1	8610577	rs68477718	LHPP
1	9800200	rs396285473	HMX2
1	10918661	rs394635794	TACC2
1	12768385	rs395151059	SEC23IP
1	12770998	rs68563855	SEC23IP
1	13495826	rs1148693444	EIF3A
1	15175774	rs397083158	ENSECAG00000023955
1	15175825	rs395171809	ENSECAG00000023955
1	17182389	rs1144581784	FAM160B1
1	17182426	rs1140446212	FAM160B1
1	17653745	rs68450104	AFAP1L2
1	17729304	rs68450148	TDRD1
1	18078505	rs68492432	DCLRE1A
1	18277496	rs68493956	NRAP
1	26265987	rs396279148	GSTO2
1	26465471	rs394879989	COL17A1
1	26465534	rs393734211	COL17A1
1	26476583	rs68507647	COL17A1
1	27046265	rs396388953	CALHM1
1	27052192	rs68512140	CALHM2
1	27080357	rs68512168	PDCD11
1	27189172	rs1149962150	INA
1	27199007	rs396906240	INA
1	27199074	rs394520461	INA
1	27650930	rs397250620	SFXN2
1	27721123	rs394023250	TRIM8
1	27950932	rs395740034	GBF1
1	28442653	rs394922009	FGF8
1	28442684	rs1136440033	FGF8
1	28443699	rs1148118263	FGF8
1	28443713	rs1136357327	FGF8
1	31947494	rs394755661	UBTD1
1	31948379	rs396487623	MMS19
1	33999657	rs1138674701	ENSECAG00000021153
1	34317209	rs68612453	ENSECAG00000005361
1	34327107	rs1143807372	ENSECAG00000005361
1	34328360	rs1150059941	ENSECAG00000005361
1	34861161	rs782882263	HELLS
1	34861164	rs782831407	HELLS
1	36501095	rs394191363	HHEX
1	37970367	rs395709203	HTR7
1	39152158	rs395759587	IFIT5
1	39252316	rs393941500	IFIT1
1	39729832	rs1136439343	STAMBPL1
1	40021580	rs393968382	ENSECAG00000008026
1	40027917	rs68580475	ENSECAG00000008026
1	44555106	rs1140115045	ENSECAG00000019573
1	51861144	rs1140683193	RTKN2
1	57782396	rs396929423	ENSECAG00000008689
1	57868948	rs1140438928	SUPV3L1
1	58795621	rs1143293832	NPFFR1
1	58795868	rs395145074	NPFFR1
1	59235530		ADAMTS14
1	59752563	rs394793536	UNC5B
1	60208302	rs394835717	ENSECAG00000023411
1	61759299	rs393725204	USP54
1	61894718	rs1140383306	ZSWIM8
1	61894724	rs395147417	ZSWIM8
1	63279689	rs396719210	ZNF503
1	63279743	rs394484208	ZNF503
1	63279914	rs397026101	ENSECAG00000010308
1	67113588	rs395857565	PLAC9
1	67113589	rs397499372	PLAC9
1	67734088	rs396399348	AGT
1	68894925	rs1139795973	ABCB10
1	71121943	rs68496761	ZNF239
1	71181883	rs1145602960	ENSECAG00000024546
1	71182439	rs68496778	ENSECAG00000024546
1	71889421	rs394329099	BMS1
1	72327807	rs68509067	ENSECAG00000014705
1	75061241	rs395680839	RYR2
1	75083470	rs68556362	RYR2
1	75735739	rs396847575	MTR
1	75735748	rs393949065	MTR
1	75735790	rs395696514	MTR
1	76316991	rs396853101	GPR137B
1	76317006	rs394169644	GPR137B
1	78879620	rs395852063	ENSECAG00000009930
1	79258566	rs396409727	MAP10
1	79258676	rs397161340	MAP10
1	79728981	rs1145251046	ENSECAG00000020671
1	80235528	rs68528956	DISC1
1	80622774	rs394265214	C1orf131
1	80678785	rs395526819	TRIM67
1	81010585	rs396807636	CAPN9
1	81536742	rs68523669	ENSECAG00000011080
1	81807352	rs396500404	PARG
1	82128927	rs393705807	ERCC6
1	83063512	rs396367000	ARHGAP22
1	86597079	rs395221523	LRIT1
1	86597117	rs1136791451	LRIT1
1	86597159	rs1150374946	LRIT1
1	90852387	rs393833304	IL16
1	90852426	rs394738645	IL16
1	91072385	rs68636834	MESDC2
1	91097048	rs394939322	CEMIP
1	91098089	rs394874778	CEMIP
1	91106785	rs397107727	CEMIP
1	91394254	rs394720435	ARNT2
1	92339756	rs397142109	BNC1
1	92823470	rs1150686769	AP3B2
1	93164689	rs396179081	SLC28A1
1	93216769	rs396543131	ALPK3
1	93217340	rs394311876	ALPK3
1	93231951	rs396684194	ALPK3
1	93232666	rs395345531	ALPK3
1	93266074	rs394072185	ZNF592
1	93402892	rs394106768	WDR73
1	93907634	rs393750091	FES
1	93907649	rs395217966	FES
1	93907651	rs396593467	FES
1	93959511	rs396336737	UNC45A
1	93964009	rs395549139	UNC45A
1	94071878	rs1137799651	CIB1
1	94083769	rs395446537	SEMA4B
1	94500934	rs395056278	ANPEP
1	94636572	rs397479732	PLIN1
1	94636649	rs394601647	PLIN1
1	94637215	rs397245291	PLIN1
1	94638546	rs1144735732	PLIN1
1	94662747	rs68486580	ENSECAG00000019462
1	94667544	rs68486583	TICRR
1	94699014	rs1152095055	TICRR
1	94699039	rs1142333198	TICRR
1	94948008	rs68487951	FANCI
1	95270484	rs68461199	ACAN
1	95284467	rs393751006	ACAN
1	95472470	rs395150103	AEN
1	103454959	rs395374445	ENSECAG00000008657
1	105478852	rs1147908176	SYNM
1	105479429	rs395736115	SYNM
1	105718805	rs395754371	LRRC28
1	106483576	rs395025730	ADAMTS17
1	106483580	rs396679357	ADAMTS17
1	107086016	rs395804919	LRRK1
1	108528575	rs1151186990	NSMCE3
1	108528590	rs1136381338	NSMCE3
1	108528596	rs1146497356	NSMCE3
1	108528613	rs1147422217	NSMCE3
1	108529166	rs396261099	NSMCE3
1	108929328	rs397444882	ENSECAG00000001388
1	108929837	rs1149883650	ENSECAG00000001388
1	108930357	rs395721262	ENSECAG00000001388
1	108931350	rs394047902	ENSECAG00000001388
1	108983065	rs395316715	MCEE
1	112232173	rs395310506	ENSECAG00000014732
1	112232280	rs396314665	ENSECAG00000014732
1	114427307	rs396489651	OCA2
1	114881152	rs396871914	NIPA1
1	114881170	rs1138678424	NIPA1
1	114881207	rs394015859	NIPA1
1	115995695	rs396806055	KIAA1024
1	116760571	rs396492860	ADAMTS7
1	116760640	rs397374238	ADAMTS7
1	117276159	rs68681194	HYKK
1	117481245	rs396952811	UBE2Q2
1	117622043	rs68683945	NRG4
1	117826819	rs394070755	TMEM266
1	117826911	rs395089890	TMEM266
1	117910956	rs782864603	ETFA
1	118355417	rs394686431	ENSECAG00000016474
1	118636608	rs782829613	TSPAN3
1	119473133	rs397442455	CSPG4
1	120255078	rs393736008	CLK3
1	121342056	rs396313401	NEO1
1	121816273	rs396458141	ADPGK
1	123570498	rs395838240	UACA
1	124624400	rs396265582	ENSECAG00000008542
1	126086444	rs396260320	SKOR1
1	126639257	rs396938320	SMAD3
1	127134662	rs1146567730	SMAD6
1	127285332	rs1146721082	ZWILCH
1	127285387	rs395249435	ZWILCH
1	127285439	rs397061010	ZWILCH
1	127802342	rs396890608	MEGF11
1	127802345	rs394866283	MEGF11
1	128429029	rs393867138	CLPX
1	128622034	rs393709665	ANKDD1A
1	129102135	rs395985245	ENSECAG00000026891
1	129102162	rs396768481	ENSECAG00000026891
1	129102163	rs394754217	ENSECAG00000026891
1	129365865	rs395209983	FAM96A
1	130177617	rs394299499	RAB8B
1	130177642	rs396218999	RAB8B
1	130636058	rs397185394	TLN2
1	133901498	rs393795327	SLTM
1	134195851	rs394191800	LIPC
1	135624549	rs395046174	ZNF280D
1	135844544	rs1143609744	TEX9
1	138151145	rs397172976	WDR72
1	138151460	rs782846899	WDR72
1	138151520	rs1148856493	WDR72
1	139073272	rs396738320	FAM214A
1	139073288	rs395714822	FAM214A
1	139073322	rs1136834022	FAM214A
1	139302239	rs395798436	MYO5A
1	139976682	rs394649590	DMXL2
1	142096271	rs1143941332	CEP152
1	145451124	rs397492759	SLC30A4
1	145627928	rs68637065	SLC28A2
1	145709036	rs1147886213	SHF
1	145759820	rs394492093	DUOX1
1	145771884	rs393856423	DUOXA1
1	145991394	rs394902721	SPG11
1	145994439	rs395392432	SPG11
1	146039711	rs396678302	SPG11
1	146050636	rs393711835	SPG11
1	146061429	rs396549721	SPG11
1	146221369	rs782881877	CASC4
1	146765823	rs68503964	ELL3
1	146908463	rs68503984	MAP1A
1	146908547	rs68503985	MAP1A
1	146908586	rs68503986	MAP1A
1	146954590	rs395548888	TP53BP1
1	147074294	rs782847049	ENSECAG00000008021
1	147244317	rs396083649	TMEM62
1	147244341	rs393944023	TMEM62
1	147244377	rs1148120735	TMEM62
1	147612341	rs394404655	TTBK2
1	147623675	rs1149890180	CDAN1
1	147663553	rs395392490	ENSECAG00000022851
1	147666005	rs394504199	ENSECAG00000022851
1	147666376	rs397078466	ENSECAG00000022851
1	148021294	rs68453517	TMEM87A
1	148087592	rs394972609	VPS39
1	148087868	rs396161134	VPS39
1	148087869	rs394285288	VPS39
1	148352358	rs1147372911	SPTBN5
1	149203686	rs396902620	RHOV
1	150109788	rs396572680	ENSECAG00000024806
1	156123233	rs397004211	CHRM5
1	157659995	rs397295676	ENSECAG00000007286
1	158123432	rs397436824	ENSECAG00000001253
1	158123831	rs1142672239	ENSECAG00000001253
1	158160013	rs1139840836	ENSECAG00000001906
1	158160723	rs68565733	ENSECAG00000001906
1	158261391	rs394897723	OR4K5
1	158261608	rs68567100	OR4K5
1	158321366	rs397293588	ENSECAG00000006342
1	158321975	rs396897044	ENSECAG00000006342
1	158509383	rs394845349	ENSECAG00000006774
1	158620094	rs393898997	ENSECAG00000006888
1	158768814	rs394310320	TEP1
1	158820335	rs394547122	KLHL33
1	158829884	rs395934160	ENSECAG00000022414
1	159568363	rs396558224	ZNF219
1	159568376	rs394463212	ZNF219
1	159568402	rs395883355	ZNF219
1	160107575	rs1142365173	TRAV4
1	160267737	rs68585149	ENSECAG00000009639
1	161333673	rs396277425	ENSECAG00000013000
1	161424218	rs68478000	TRAV9-1
1	161487191	rs1137785478	ENSECAG00000015364
1	161591762	rs68479691	ENSECAG00000018085
1	163018586	rs397370688	PSMB11
1	163250285	rs393798246	EFS
1	163250296	rs394551028	EFS
1	163780496	rs1146584822	ENSECAG00000008025
1	163837088	rs1147015072	FITM1
1	163837120	rs1142623643	FITM1
1	163837129	rs396686623	FITM1
1	163837139	rs393930901	FITM1
1	163844141	rs395980181	EMC9
1	163862516	rs397247895	IRF9
1	163880454	rs68503781	IPO4
1	164020235	rs68504837	RIPK3
1	170592833	rs395309782	HECTD1
1	170671974	rs394477530	HEATR5A
1	170799238	rs1151214470	ENSECAG00000016348
1	170799248	rs396504185	ENSECAG00000016348
1	170799254	rs394290283	ENSECAG00000016348
1	171661441	rs394857418	AKAP6
1	172832066	rs394005581	ENSECAG00000021888
1	174221033	rs395584810	INSM2
1	175010039	rs1149813538	NKX2-1
1	175010047	rs1137345357	NKX2-1
1	175010082	rs1147679251	NKX2-1
1	175010092	rs1150828920	NKX2-1
1	175137054	rs1141890510	PAX9
1	175869551	rs1146318742	MIPOL1
1	176490115	rs395750232	ENSECAG00000004803
1	182455989	rs395302084	FANCM
1	182481484	rs68532091	FANCM
1	182494079	rs1144972506	FANCM
1	182520409	rs782885664	ENSECAG00000000757
1	186233590	rs395630752	ARF6
1	186396325	rs396830298	VCPKMT
1	186539615	rs395485971	ATP5S
1	188103959	rs396952776	PTGER2
2	1432127	rs68462117	MYSM1
2	1527374	rs394687310	OMA1
2	1527497	rs782890704	OMA1
2	4589401	rs394302987	USP24
2	4847419	rs397204244	ENSECAG00000007169
2	4920693	rs396333080	ENSECAG00000018414
2	5664606	rs1139421964	NDC1
2	6130704	rs397069520	LRP8
2	6206808	rs395770600	CPT2
2	6321621	rs394004457	PODN
2	6702133	rs396298704	COA7
2	6702143	rs393862928	COA7
2	7042441	rs1148253248	ZFYVE9
2	7701303	rs395527768	ENSECAG00000015205
2	8702523	rs395243801	ENSECAG00000022281
2	8702551	rs395761664	ENSECAG00000022281
2	8702700	rs397376924	ENSECAG00000022281
2	8702736	rs394924811	ENSECAG00000022281
2	11182961	rs394756522	ENSECAG00000023188
2	11182962	rs1149103835	ENSECAG00000023188
2	11327947	rs68555114	STIL
2	11611382	rs1139479891	ENSECAG00000023068
2	11611384	rs1149464461	ENSECAG00000023068
2	11611399	rs1138971542	ENSECAG00000023068
2	12174408	rs68576761	FAAH
2	12340039	rs395039342	POMGNT1
2	12340040	rs396576910	POMGNT1
2	13173796	rs394388136	ENSECAG00000019136
2	13174696	rs394191663	ENSECAG00000019136
2	13474509	rs394338750	HECTD3
2	13653517	rs396845582	BTBD19
2	13672658	rs396707146	BEST4
2	14392295	rs397038858	ENSECAG00000024245
2	14721261	rs396260074	PTPRF
2	14851060	rs397289082	HYI
2	14930082	rs395201552	CDC20
2	14939683	rs393791469	MPL
2	15109546	rs394685305	EBNA1BP2
2	15109563	rs395781975	EBNA1BP2
2	15109598	rs397298982	EBNA1BP2
2	15109637	rs394614354	EBNA1BP2
2	15109693	rs396531599	EBNA1BP2
2	15733734	rs397247171	P3H1
2	16763629	rs68531373	HIVEP3
2	16763780	rs68531375	HIVEP3
2	16763806	rs68531377	HIVEP3
2	16813277	rs393971165	HIVEP3
2	16967140	rs394136641	ENSECAG00000002551
2	17385288	rs394749752	ENSECAG00000002738
2	17664405	rs1143939254	ZNF684
2	18164122	rs397214659	MFSD2A
2	18435827	rs394710390	HEYL
2	18619571	rs395752252	ENSECAG00000011635
2	18677672	rs68583808	MACF1
2	18696088	rs396617460	MACF1
2	19034724	rs68586682	GJA9
2	19757025	rs1137211939	ENSECAG00000026886
2	19757039	rs1145530943	ENSECAG00000026886
2	19757052	rs397048774	ENSECAG00000026886
2	19839321	rs68514320	INPP5B
2	19863551	rs1145053713	INPP5B
2	20686108	rs395041495	GRIK3
2	21281197	rs1137789418	MAP7D1
2	21281290	rs396222083	MAP7D1
2	21281303	rs397253863	MAP7D1
2	21281429	rs394868153	MAP7D1
2	21354891	rs1148843491	TEKT2
2	21445893	rs1144270865	ENSECAG00000023972
2	22263122	rs1138211601	TMEM35B
2	22347058	rs395933441	DLGAP3
2	22453080	rs68646771	GJB3
2	24283877	rs395163441	ZBTB8OS
2	24283918	rs396612223	ZBTB8OS
2	24288300	rs782904073	ZBTB8OS
2	24721973	rs395130352	KHDRBS1
2	25000735	rs394162683	COL16A1
2	25051431	rs1137251530	HCRTR1
2	25123819	rs68626880	ENSECAG00000019140
2	25123822	rs68626882	ENSECAG00000019140
2	25123888	rs68626886	ENSECAG00000019140
2	25759436	rs396821650	MATN1
2	25761739	rs394092793	MATN1
2	27079711	rs396682767	MECR
2	27356106	rs1150372139	OPRD1
2	27545926	rs396954848	RAB42
2	27545928	rs394908220	RAB42
2	27545952	rs1150742360	RAB42
2	28190904	rs396611833	STX12
2	28505738	rs397067935	MAP3K6
2	28511393	rs397237079	SYTL1
2	28838424	rs394253026	GPATCH3
2	28839357	rs394628971	GPN2
2	28839554	rs396652021	GPN2
2	28919249	rs396121405	ARID1A
2	30031895	rs395805638	ENSECAG00000013140
2	30087892	rs1151229709	ENSECAG00000010440
2	30152641	rs394390325	ENSECAG00000008690
2	31512744	rs396580058	E2F2
2	31512781	rs395688691	E2F2
2	31588521	rs394353418	ASAP3
2	32367642	rs1143884694	ZBTB40
2	32808193	rs68599694	ENSECAG00000000938
2	32863988	rs395464520	HSPG2
2	32863994	rs396660510	HSPG2
2	32893102	rs396701061	HSPG2
2	32912436	rs395454233	HSPG2
2	34058460	rs68451340	VWA5B1
2	34455795	rs396409567	RNF186
2	34488088	rs395779761	TMCO4
2	34581910	rs393794178	ENSECAG00000007317
2	34910664	rs397467490	MRTO4
2	34915323	rs397147519	EMC1
2	35577651	rs68501136	KLHDC7A
2	35579508	rs394407941	KLHDC7A
2	36549115	rs396124127	PADI3
2	36781705	rs396418878	ATP13A2
2	36801990	rs1136390342	MFAP2
2	36802057	rs395746241	MFAP2
2	37077851	rs1143346632	ARHGEF19
2	37396210	rs396355755	FBLIM1
2	37418891	rs68557326	TMEM82
2	37698093	rs397025127	ENSECAG00000025070
2	37699799	rs397352036	ENSECAG00000025070
2	37699856	rs395702962	ENSECAG00000025070
2	37701781	rs396058809	ENSECAG00000025070
2	39208468	rs393957729	LRRC38
2	39282112	rs395132587	ENSECAG00000010285
2	39328639	rs68571889	AADACL3
2	39706345	rs397062939	VPS13D
2	39877022	rs396352211	MIIP
2	39959320	rs395814716	KIAA2013
2	40959234	rs68525953	CASZ1
2	42802227	rs395993491	RERE
2	43360447	rs68620661	CAMTA1
2	44365816	rs397315390	TNFRSF25
2	44365824	rs394481640	TNFRSF25
2	44388044	rs393958666	ESPN
2	44389131	rs395161820	ESPN
2	44402897	rs1136301967	ESPN
2	44408314	rs395083604	HES2
2	44553429	rs397385974	ENSECAG00000024683
2	44668507	rs395936789	CHD5
2	44678012	rs394283664	KCNAB2
2	45952191	rs395886528	ENSECAG00000001003
2	46492402	rs395514090	DFFB
2	46513870	rs395489507	CEP104
2	47512904	rs393942540	MMEL1
2	47516851	rs393803637	FAM213B
2	47518375	rs397057533	FAM213B
2	47518376	rs394352120	FAM213B
2	47933961	rs395416668	ENSECAG00000014263
2	48345592	rs397284546	ENSECAG00000002115
2	48551261	rs395078921	DVL1
2	48551274	rs397476342	DVL1
2	48551283	rs394970236	DVL1
2	48701755	rs395467165	TTLL10
2	48703585	rs396244596	TTLL10
2	48905794	rs394182645	KLHL17
2	51419282		PIWIL2
2	52078219	rs397008029	ENSECAG00000024512
2	52261776	rs394378981	R3HCC1
2	52261787	rs397134753	R3HCC1
2	52310351	rs68635776	LOXL2
2	53250479	rs394386090	ADAM28
2	53277420	rs395395294	ADAM28
2	53346787	rs397408723	ADAMDEC1
2	53904651	rs397138101	NEFM
2	54324414	rs396611869	DOCK5
2	54438890	rs68700746	CDCA2
2	56266216	rs396235619	TRIM35
2	56405196	rs396634745	CHRNA2
2	57708297	rs396892876	INTS9
2	58012418	rs394935752	KIF13B
2	59028714	rs394247127	RP1L1
2	62512807	rs396795906	HAND2
2	62512819	rs393709089	HAND2
2	62710801	rs395089579	HMGB2
2	66090199	rs394840133	NEK1
2	67143714	rs1145410444	DDX60
2	67143723	rs1151071655	DDX60
2	72278103	rs1141874695	ENSECAG00000003063
2	76245194	rs394344952	FAM198B
2	79536471	rs68543899	FGA
2	80236322	rs393835418	SFRP2
2	82789109	rs782904575	LRBA
2	85486077	rs396476236	PRMT9
2	85502167	rs782898548	PRMT9
2	87676307	rs395899410	ENSECAG00000024476
2	88569482	rs68659021	FREM3
2	89107873	rs395367267	ENSECAG00000010301
2	91121109	rs68587090	TBC1D9
2	96620819	rs395645790	ENSECAG00000023024
2	96621410	rs397420005	ENSECAG00000023024
2	96621730	rs396884387	ENSECAG00000023024
2	99264577	rs1143033412	ENSECAG00000003042
2	101329235	rs1147201459	ABHD18
2	103489867	rs68611113	FAT4
2	105783711	rs1141270568	ENSECAG00000014841
2	106496329	rs394617030	TRPC3
2	106496353	rs1151818626	TRPC3
2	109155223		ENSECAG00000022096
2	113471189	rs1144970919	ANK2
2	114278002	rs394809104	ALPK1
2	115913293	rs396671659	ENPEP
2	115913400	rs393791646	ENPEP
2	116274022	rs395187904	EGF
2	116640248	rs68606225	SEC24B
2	117886171	rs68537651	HADH
2	117978557	rs397484751	SGMS2
2	120030479	rs396754653	ENSECAG00000011433
2	120031149	rs396180307	ENSECAG00000011433
2	120031204	rs394115241	ENSECAG00000011433
3	858116	rs1150292709	ITFG1
3	866455	rs396366533	ITFG1
3	866517	rs397153907	ITFG1
3	866519	rs394602822	ITFG1
3	3331686	rs394058836	ADCY7
3	3352463	rs394419276	ADCY7
3	7026149	rs394583812	FTO
3	7885108	rs396807990	ENSECAG00000023545
3	8493824	rs396654710	SLC6A2
3	9504628	rs393983592	AMFR
3	10544236	rs393923254	ADGRG1
3	10546693	rs397165375	ADGRG1
3	10842619	rs394033992	MMP15
3	18315389	rs395567645	B3GNT9
3	18319756	rs393804890	TRADD
3	18319788	rs395413260	TRADD
3	18319893	rs395416663	TRADD
3	18356589	rs396866925	E2F4
3	18356636	rs396230960	E2F4
3	18538080	rs397140206	ZDHHC1
3	19029005	rs395949745	DDX28
3	19254075	rs395143032	SLC7A6
3	19254076	rs396452897	SLC7A6
3	19324754	rs396236853	SMPD3
3	19711503	rs395019285	TANGO6
3	19760561	rs394124703	TANGO6
3	19946151	rs396174230	UTP4
3	19978424	rs1141606212	SNTB2
3	19978534	rs395245780	SNTB2
3	19978550	rs396539252	SNTB2
3	19978564	rs394132331	SNTB2
3	19978565	rs395885342	SNTB2
3	20096698	rs394304661	ENSECAG00000021406
3	20630036	rs395727278	PSMD7
3	22908712	rs394322983	ENSECAG00000019511
3	22908714	rs394802070	ENSECAG00000019511
3	22908726	rs396629148	ENSECAG00000019511
3	22997466	rs395142704	CHST4
3	23088836	rs395690022	ZNF23
3	23088974	rs394176232	ZNF23
3	23090193	rs782870620	ZNF23
3	23104300	rs396071708	ENSECAG00000017118
3	23104550	rs393779897	ENSECAG00000017118
3	23227729	rs396297989	CMTR2
3	23727300	rs395920294	MTSS1L
3	23727671	rs1151638362	MTSS1L
3	24477576	rs393859998	FA2H
3	24477705	rs395533126	FA2H
3	24825692	rs395914563	ENSECAG00000021596
3	25036882	rs396647287	ENSECAG00000022657
3	25716568	rs68479321	CNTNAP4
3	26268776	rs394200024	ENSECAG00000012817
3	26361636	rs1137980681	MON1B
3	26361648	rs1140632818	MON1B
3	26361674	rs1143627947	MON1B
3	28356462	rs396858518	ENSECAG00000018532
3	29612275	rs68558408	ENSECAG00000015980
3	29716784	rs1144610595	BCO1
3	31991853	rs395924404	OSGIN1
3	32018933	rs1149198882	NECAB2
3	32127271	rs397207998	HSDL1
3	32128049	rs396524601	HSDL1
3	32128067	rs393806154	HSDL1
3	32160397	rs394846238	TAF1C
3	32164255	rs395324533	TAF1C
3	32396728	rs394779079	TLDC1
3	33339840	rs395147061	GSE1
3	34068199	rs395494893	MTHFSD
3	34930087	rs396740541	JPH3
3	34965871	rs68458513	JPH3
3	35180676	rs393912755	CA5A
3	35878264	rs394256892	IL17C
3	35957178	rs397178263	PIEZO1
3	35957285	rs396754767	PIEZO1
3	35957294	rs394445721	PIEZO1
3	36434873	rs393942332	ENSECAG00000017290
3	36800634	rs394516270	SPATA2L
3	36800699	rs395851169	SPATA2L
3	36811472	rs397277752	VPS9D1
3	36811585	rs394902576	VPS9D1
3	36811753	rs393758588	VPS9D1
3	36811754	rs395834707	VPS9D1
3	36944645	rs782832527	TCF25
3	36944779	rs1137326414	TCF25
3	37493002	rs395545693	ENSECAG00000007487
3	37493025	rs397168309	ENSECAG00000007487
3	40538923	rs394358041	C4orf17
3	43810166	rs396905800	PDHA2
3	44375600	rs1142974576	UNC5C
3	49197553	rs1149932189	ENSECAG00000011463
3	49197685	rs1135977490	ENSECAG00000011463
3	50671216	rs396102742	NAP1L5
3	50708371	rs395799047	HERC3
3	50910750	rs397213611	HERC6
3	51219459	rs394729486	PKD2
3	51219482	rs396129984	PKD2
3	51219501	rs397504087	PKD2
3	51563957	rs393855191	ENSECAG00000007608
3	51564074	rs396423814	ENSECAG00000007608
3	51963582	rs394460583	AFF1
3	51963613	rs395682179	AFF1
3	51963634	rs394652860	AFF1
3	51963684	rs396406265	AFF1
3	51963685	rs397367492	AFF1
3	52254765	rs782915985	PTPN13
3	52297942	rs1142249729	PTPN13
3	52297950	rs1147338971	PTPN13
3	52297961	rs1138283684	PTPN13
3	55438109	rs394607768	ENSECAG00000014585
3	55438133	rs395596939	ENSECAG00000014585
3	61770433	rs782852991	NUP54
3	61770548	rs782873707	NUP54
3	63426132	rs68503024	MTHFD2L
3	64778313	rs1149363634	ADAMTS3
3	65002515	rs396407771	NPFFR2
3	67002861	rs68547323	ENSECAG00000000863
3	67475346	rs1146040761	ENSECAG00000017801
3	67529374	rs1147046597	ENSECAG00000019112
3	67542416	rs1152049057	ENSECAG00000019112
3	67833514	rs68467186	ENSECAG00000019707
3	68935826	rs68566520	ENSECAG00000011052
3	70930868	rs397206917	EPHA5
3	71041934	rs396785387	EPHA5
3	76185088	rs395597000	ENSECAG00000000975
3	76185240	rs1148601319	ENSECAG00000000975
3	78238051	rs1137757949	ENSECAG00000014374
3	78238070	rs1144343704	ENSECAG00000014374
3	78238078	rs68633069	ENSECAG00000014374
3	78238218	rs68633071	ENSECAG00000014374
3	79096807	rs396879352	SRD5A3
3	79096945	rs395072060	SRD5A3
3	80668026	rs393718297	FIP1L1
3	81873222	rs1144786956	CWH43
3	81887972	rs397453794	CWH43
3	82305929	rs397341734	SLC10A4
3	82305976	rs394899724	SLC10A4
3	82640279	rs1143293824	TXK
3	83002356	rs68543726	CORIN
3	83066781	rs782878176	ATP10D
3	85622748	rs394113676	ENSECAG00000001307
3	87399538	rs1138561160	ENSECAG00000020952
3	87399625	rs1152239015	ENSECAG00000020952
3	88086053	rs396108028	PHOX2B
3	88086064	rs393789074	PHOX2B
3	88086067	rs1141193030	PHOX2B
3	88086090	rs395409068	PHOX2B
3	88086096	rs396227525	PHOX2B
3	88086208	rs1148113130	PHOX2B
3	88086241	rs1142979771	PHOX2B
3	88086302	rs1146124399	PHOX2B
3	90003208	rs1147440779	KLB
3	90011879	rs396488406	KLB
3	90077699	rs782840012	RFC1
3	90116397	rs782860715	RFC1
3	90116469	rs782894077	RFC1
3	90412611	rs396997410	FAM114A1
3	90509990	rs395887193	TLR6
3	90546152	rs395378302	TLR1
3	90565017	rs394415355	TLR10
3	90566142	rs1148006722	TLR10
3	91180267	rs395630042	TBC1D1
3	91613791	rs68571645	NWD2
3	92568482	rs782898599	ARAP2
3	100324932	rs394980686	TBC1D19
3	101094959	rs396847455	SLC34A2
3	101356131	rs1137080960	ZCCHC4
3	101364973	rs394083582	ZCCHC4
3	101548817	rs1148633028	SEPSECS
3	101997406	rs397181271	DHX15
3	107722400	rs397387022	FAM184B
3	109318119	rs395732806	ENSECAG00000002446
3	109526463	rs1139401593	FAM200B
3	111250551	rs1142595748	BOD1L1
3	111250588	rs1149569122	BOD1L1
3	111255259	rs397041762	BOD1L1
3	114293310	rs397226523	DRD5
3	114293328	rs394777117	DRD5
3	114293337	rs396079723	DRD5
3	114293398	rs68544688	DRD5
3	114293415	rs1146008511	DRD5
3	114293418	rs68544690	DRD5
3	114293488	rs68544692	DRD5
3	114899591	rs395447238	ENSECAG00000020619
3	115006934	rs395593239	CYTL1
3	115893728	rs394501078	JAKMIP1
3	116275190	rs397408543	MAN2B2
3	116275192	rs394642022	MAN2B2
3	116693780	rs395163163	TADA2B
3	116693799	rs396330089	TADA2B
3	117034142	rs394283850	PSAPL1
3	117357423	rs394689881	AFAP1
3	117699530	rs396616722	SH3TC1
3	117699948	rs395224253	SH3TC1
3	117715138	rs393783035	SH3TC1
3	117727818	rs393905824	SH3TC1
3	117767251	rs1151759766	HTRA3
3	117779257	rs394839961	HTRA3
3	117903885	rs394674886	TRMT44
3	117903939	rs396157018	TRMT44
3	117922998	rs394892405	TRMT44
3	117923112	rs395125813	TRMT44
3	118020793	rs396326376	CPZ
3	118677795	rs1141347158	HGFAC
3	119232376	rs394764854	ADD1
3	119366499	rs1148743410	TNIP2
3	119841254	rs782914889	HAUS3
3	120916354	rs396043340	FGFRL1
3	120941784	rs395690709	IDUA
3	121227113	rs395730810	ATP5I
4	846973	rs395660537	GNAT3
4	3526280	rs396652330	CCDC146
4	3614087	rs1146970709	FAM185A
4	3614101	rs394532155	FAM185A
4	3614117	rs396647663	FAM185A
4	3614168	rs394351467	FAM185A
4	3621797	rs1151637153	FAM185A
4	3677869	rs1136220865	FBXL13
4	3995263	rs394765272	PMPCB
4	3995267	rs396127335	PMPCB
4	4088168	rs393971487	SLC26A5
4	4282097	rs396533656	RELN
4	5507826	rs396401713	KMT2E
4	5822562	rs1145732714	PUS7
4	5822668	rs782857457	PUS7
4	6291123	rs394600304	SYPL1
4	7536212	rs396253660	COG5
4	7977169	rs395353381	LAMB4
4	8102716	rs394934128	NRCAM
4	8448047	rs1148004715	NME8
4	8494654	rs396790231	EPDR1
4	9205267	rs69490758	ENSECAG00000017918
4	9205407	rs397344544	ENSECAG00000017918
4	11642712	rs1142661966	SUGCT
4	14266707	rs1151676719	HECW1
4	14267217	rs1148656934	HECW1
4	14816486	rs69516665	DBNL
4	14839316	rs69516675	POLM
4	14878727	rs69518262	POLD2
4	15005887	rs395032476	CAMK2B
4	15212959	rs395072578	NPC1L1
4	15232161	rs396164928	NPC1L1
4	15389876	rs69605092	ZMIZ2
4	15393886	rs395084128	ZMIZ2
4	15507806	rs397012993	MYO1G
4	16223041	rs395786667	IGFBP3
4	16226495	rs393856997	IGFBP3
4	18039949	rs69515106	SUN3
4	18251741	rs397255367	ABCA13
4	18359974	rs395774749	ABCA13
4	27668223	rs1137330104	PCLO
4	27854988	rs396061113	PCLO
4	33453475	rs396956565	ZNF804B
4	33454422	rs1141669091	ZNF804B
4	34940549	rs1136034019	ENSECAG00000008734
4	34941762	rs1136800355	ENSECAG00000008734
4	36009748	rs782912390	KRIT1
4	36835783	rs394197590	SAMD9L
4	36837244	rs782863429	SAMD9L
4	37059658	rs396911025	VPS50
4	38284921	rs395066913	PEG10
4	41310719	rs1140825738	COL28A1
4	41310720	rs1151907719	COL28A1
4	41310739	rs1136410790	COL28A1
4	41323904	rs395634579	COL28A1
4	44828357	rs1147102881	THSD7A
4	44828388	rs1141076939	THSD7A
4	48297943	rs1147474218	AGMO
4	48417416	rs397252350	MEOX2
4	48789960	rs394244551	ENSECAG00000002406
4	52958108	rs394116241	ENSECAG00000002849
4	53605883	rs1145963614	ENSECAG00000004819
4	53770631	rs69602580	ENSECAG00000004819
4	53787126	rs393705459	ENSECAG00000004819
4	54132498	rs396204395	RAPGEF5
4	54132501	rs397407235	RAPGEF5
4	54132515	rs394124404	RAPGEF5
4	54706252	rs69597187	ENSECAG00000022149
4	54761679	rs782844160	FAM126A
4	54761720	rs1139085355	FAM126A
4	54761721	rs1141264163	FAM126A
4	57517413	rs1136393940	NFE2L3
4	58396503	rs395346149	HOXA11
4	62137635	rs396468041	CCDC129
4	62137661	rs394155844	CCDC129
4	62141226	rs396899714	CCDC129
4	62191375	rs396464681	CCDC129
4	63570830	rs1139445585	ENSECAG00000003171
4	79275725	rs1138257690	SLC13A1
4	79311931		ENSECAG00000024516
4	79912186	rs69500089	ENSECAG00000006212
4	83529565	rs1137272468	LEP
4	83728834	rs395587482	FAM71F1
4	83775414	rs394022167	OPN1SW
4	83812243	rs396671179	CCDC136
4	83825623	rs397190523	FLNC
4	83825632	rs394926593	FLNC
4	83881164	rs394544006	KCP
4	83881250	rs396067657	KCP
4	83881254	rs393885987	KCP
4	84113945	rs1138848334	SMO
4	84310516	rs1137948917	STRIP2
4	84809117	rs396476157	KLHDC10
4	84809159	rs395334982	KLHDC10
4	87920353	rs1137527710	ENSECAG00000008417
4	89159909	rs397350099	STRA8
4	89160039	rs396471757	STRA8
4	89268161	rs395818820	ENSECAG00000015994
4	92461539	rs394618580	KIAA1549
4	92581029	rs1136455452	ZC3HAV1
4	92581907	rs394329260	ZC3HAV1
4	92581915	rs394997694	ZC3HAV1
4	92854904	rs397125125	ENSECAG00000024679
4	93795656	rs396391040	ADCK2
4	93795696	rs394685092	ADCK2
4	93795724	rs396448212	ADCK2
4	93795753	rs394065194	ADCK2
4	93795755	rs395299862	ADCK2
4	95081224	rs69542708	ENSECAG00000011824
4	95119134	rs397249227	ENSECAG00000014434
4	95371853	rs396470810	ENSECAG00000006228
4	95489919	rs69535981	ENSECAG00000009397
4	95870357	rs1146677016	ENSECAG00000014315
4	95894793	rs69489968	ENSECAG00000014719
4	96078763	rs395980412	TRPV6
4	96234054	rs1138957094	OR9A2
4	96278291	rs393906205	ENSECAG00000007631
4	96278520	rs394446834	ENSECAG00000007631
4	96533966	rs397235976	FAM131B
4	96558052	rs1138377607	ZYX
4	96558083	rs396633631	ZYX
4	96558089	rs394119284	ZYX
4	96558104	rs397303320	ZYX
4	96564412	rs1146685187	ZYX
4	96565159	rs396444118	ZYX
4	96663651	rs69521147	ENSECAG00000007957
4	96940028	rs69526843	ENSECAG00000014110
4	97051127	rs69529847	ENSECAG00000002805
4	97264692	rs395059720	ENSECAG00000006653
4	97295202	rs1152141369	ENSECAG00000006953
4	97371407	rs1139311503	ENSECAG00000007146
4	97602115	rs396117228	ENSECAG00000021572
4	97630190	rs394423476	NOBOX
4	101736427	rs393895639	ZNF212
4	101877466	rs395083249	ZNF746
4	101994504	rs397150700	KRBA1
4	101994516	rs394048042	KRBA1
4	102064798	rs394127905	SSPO
4	102067451	rs1152007423	SSPO
4	102072495	rs1141556530	SSPO
4	102078994	rs397101285	SSPO
4	102102553	rs69589450	SSPO
4	102122331	rs1151591963	ZNF862
4	102124507	rs397326731	ZNF862
4	102315622	rs394267754	ENSECAG00000007533
4	102581360	rs396420192	TMEM176A
4	102622580	rs395353953	AOC1
4	102624227	rs396648780	AOC1
4	102625084	rs395886514	AOC1
4	102625096	rs396958055	AOC1
4	102737130	rs395616817	NOS3
4	103068021	rs395905750	ENSECAG00000007991
4	103081526	rs396375869	ENSECAG00000007991
4	103081690	rs394090588	ENSECAG00000007991
4	103479034	rs394873344	PRKAG2
4	103479035	rs395714110	PRKAG2
4	104097508	rs395498397	XRCC2
4	105892409	rs394934598	PAXIP1
4	106454780	rs395553697	ENSECAG00000022285
4	106454794	rs397479737	ENSECAG00000022285
4	106454848	rs394915987	ENSECAG00000022285
4	106462728		ENSECAG00000022285
4	106462756	rs395855502	ENSECAG00000022285
4	106462799	rs397461594	ENSECAG00000022285
4	107432010	rs395276706	NOM1
4	107596632	rs782862596	UBE3C
5	772400	rs397170171	ETNK2
5	772415	rs1137929167	ETNK2
5	1120098	rs69547927	MDM4
5	1602497	rs69437015	TMEM81
5	1780751	rs782887862	NUAK2
5	2004483	rs397502801	MFSD4A
5	2858163	rs393718552	EIF2D
5	3150877	rs69484236	PIGR
5	3150928	rs69484238	PIGR
5	3468234	rs394110809	ENSECAG00000022571
5	4263545	rs396847668	RCSD1
5	4379321	rs394264634	ADCY10
5	5992845	rs1147766601	F5
5	6065587	rs69473323	SELP
5	6263523	rs393802629	SCYL3
5	7323596	rs394717451	FMO3
5	7772279	rs396417181	METTL13
5	9353411	rs1140020986	SLC9C2
5	9950200	rs395962182	ENSECAG00000016558
5	10533437	rs396608857	TNN
5	10565400	rs395066514	TNN
5	10566315	rs397245155	TNN
5	10804117	rs395715489	TNR
5	11431612	rs69499990	RFWD2
5	13797567	rs396690817	ANGPTL1
5	13970088	rs396372024	TOR3A
5	13993336	rs396044365	ABL2
5	14429278	rs396497448	ENSECAG00000022382
5	14858717	rs1139555491	QSOX1
5	14858721	rs1151944091	QSOX1
5	15413840	rs782851541	XPR1
5	16229411	rs394830200	CACNA1E
5	16474673	rs397474529	ZNF648
5	16475403	rs396262549	ZNF648
5	17312395	rs396574980	LAMC1
5	17312593	rs394313568	LAMC1
5	17852931	rs394054585	ARPC5
5	19864857	rs1146331494	HMCN1
5	19958308	rs1148211400	HMCN1
5	20287677	rs782871941	C1orf27
5	21185347	rs394054176	KCNK2
5	21185348	rs395336624	KCNK2
5	23159228	rs1142374684	TATDN3
5	24331062	rs396138527	TRAF5
5	25665283	rs396661180	DIEXF
5	25875950	rs396216258	CAMK1G
5	27121233	rs394301490	PLXNA2
5	27753630	rs394477085	ENSECAG00000014292
5	28852853	rs1150680776	UCK2
5	31923574	rs397071674	C1orf111
5	32287136	rs394154867	ARHGAP30
5	32328034	rs395787123	KLHDC9
5	32402985	rs393763838	ADAMTS4
5	32403529	rs396953116	ADAMTS4
5	32615432	rs394181014	ENSECAG00000020009
5	33667338	rs1142136527	COPA
5	33667386	rs1151570059	COPA
5	33972706	rs396802838	SLAMF9
5	34030981	rs69615579	CFAP45
5	34030991	rs69615580	CFAP45
5	34031003	rs69615581	CFAP45
5	34034348	rs69585801	CFAP45
5	34748698	rs1138161597	ENSECAG00000014696
5	35202554	rs397206410	CD1E2
5	35523583	rs393703207	OR10T2
5	35642136	rs1139111146	ENSECAG00000000521
5	35643128	rs396089573	ENSECAG00000000521
5	36188169	rs396781142	KIRREL
5	37999086	rs394030351	ARHGEF11
5	38008520	rs1150555025	LRRC71
5	38050660	rs395815107	NTRK1
5	38050667	rs1145613120	NTRK1
5	38164924	rs394754417	HDGF
5	38219785	rs1140325402	NES
5	38225801	rs394167757	NES
5	38227364	rs1145472910	NES
5	38244283	rs395396471	BCAN
5	38265420	rs393761346	HAPLN2
5	38295557	rs396177381	TTC24
5	38934953	rs395393585	ENSECAG00000019775
5	38943956	rs394536918	ENSECAG00000019775
5	39451512	rs782912582	ZBTB7B
5	39451806	rs396525479	ZBTB7B
5	39472100	rs397394212	FLAD1
5	40007593	rs393999283	ATP8B2
5	42330950	rs397410321	TUFT1
5	43422922	rs396910975	C1orf54
5	45182692	rs397009081	ENSECAG00000002679
5	45420416	rs396417829	PRKAB2
5	47623884	rs393985087	SPAG17
5	47709098	rs397422290	SPAG17
5	48230867	rs1144942718	MAN1A2
5	48564474	rs397180845	TRIM45
5	48564481	rs394661042	TRIM45
5	50813002	rs395902538	TRIM33
5	50898649	rs69539801	TRIM33
5	53222333	rs395702887	DDX20
5	53227788	rs69601349	DDX20
5	54453199	rs1147247365	SLC16A4
5	55374462	rs397003079	PSRC1
5	59978455	rs397149835	ENSECAG00000021148
5	59978540	rs396000350	ENSECAG00000021148
5	62598936	rs396000131	RTCA
5	62598940	rs394070472	RTCA
5	66862487	rs395623140	RWDD3
5	67464904	rs1149227770	F3
5	67464926	rs395240661	F3
5	67464992	rs396158159	F3
5	67901800	rs394640344	ABCA4
5	70135510	rs1137014884	ENSECAG00000009812
5	71646275	rs393868949	LRRC8B
5	74210578	rs1149998691	ENSECAG00000014656
5	75528807	rs393903750	SYDE2
5	75538605	rs1143578028	SYDE2
5	75716368	rs69536391	MCOLN3
5	75734060	rs394003967	MCOLN2
5	75734067	rs395051913	MCOLN2
5	75886505	rs782852879	LPAR3
5	75886601	rs394082705	LPAR3
5	76703504	rs396544754	TTLL7
5	83683111	rs397215361	MSH4
5	84601050	rs69550579	ENSECAG00000010486
5	85146676	rs69535505	LRRIQ3
5	88309122	rs396481284	CTH
5	89860438	rs396396790	DEPDC1
5	90513477	rs395544349	ENSECAG00000014601
5	91571188	rs69570378	PDE4B
5	94973216	rs395394508	KANK4
5	95025168	rs69555497	L1TD1
6	3562346	rs1148709096	SPAG16
6	3562347	rs1147080951	SPAG16
6	3700421	rs1151208582	SPAG16
6	4787702	rs782903060	BARD1
6	5014556	rs394161995	ABCA12
6	7427810	rs397220309	TNS1
6	7616448	rs396236934	RUFY4
6	7911152	rs782839363	USP37
6	8050011	rs395281950	STK36
6	8060964	rs396829703	STK36
6	8063893	rs68628979	STK36
6	8332054	rs396885730	CRYBA2
6	8333186	rs396709522	CRYBA2
6	8360853	rs395483263	CFAP65
6	8362359	rs396763252	CFAP65
6	8487267	rs397388032	SLC23A3
6	8497051	rs394144407	CNPPD1
6	8542330	rs393724503	ANKZF1
6	8635473	rs397034725	RESP18
6	8753505	rs395456293	ENSECAG00000000174
6	8753510	rs396066815	ENSECAG00000000174
6	8753625	rs395234983	ENSECAG00000000174
6	8753687	rs396441306	ENSECAG00000000174
6	8758251	rs395775390	ENSECAG00000000174
6	8804043	rs396959580	ASIC4
6	8819427	rs394592427	OBSL1
6	12272127	rs397171189	SCG2
6	14099576	rs1141002960	ENSECAG00000006051
6	14100108	rs1150430022	ENSECAG00000006051
6	15001957	rs394290883	IRS1
6	15217548	rs396193443	COL4A4
6	17941884	rs395197900	ENSECAG00000014648
6	18191998	rs68748206	GPR55
6	18306207	rs1141457915	ENSECAG00000007606
6	18306210	rs1149421660	ENSECAG00000007606
6	18636096	rs395069022	NCL
6	18641855	rs395351553	NCL
6	19446474	rs395715204	ECEL1
6	19916999	rs396294112	NEU2
6	20478717	rs395404827	MROH2A
6	20529390	rs393827417	HJURP
6	20606724	rs396963834	TRPM8
6	21040580	rs394222115	ARL4C
6	21040589	rs395065611	ARL4C
6	21040601	rs396530575	ARL4C
6	21040626	rs394511409	ARL4C
6	21040628	rs396301784	ARL4C
6	21040680	rs395930452	ARL4C
6	22404199	rs1151641684	GBX2
6	22404240	rs395833861	GBX2
6	22457775	rs395376717	ENSECAG00000009378
6	22457822	rs396630910	ENSECAG00000009378
6	22657068	rs396838590	IQCA1
6	23425226	rs396970486	COL6A3
6	23444239	rs394404278	COL6A3
6	23568813	rs397033634	MLPH
6	23811856	rs1150780320	RBM44
6	23861372	rs394928708	RAMP1
6	24010213	rs395165566	SCLY
6	24046595	rs396256672	ESPNL
6	24166666	rs394856197	PER2
6	24274689	rs397293151	TRAF3IP1
6	25581238	rs396955714	ENSECAG00000001007
6	25581297	rs394470507	ENSECAG00000001007
6	25977001	rs394819790	ANKMY1
6	26089780	rs395067800	ENSECAG00000013785
6	26149005	rs1137698179	KIF1A
6	26385796	rs394232316	SNED1
6	26385804	rs396256510	SNED1
6	26385813	rs1145017794	SNED1
6	26385815	rs1144136948	SNED1
6	27019067	rs396275690	ENSECAG00000021892
6	27019068	rs393792299	ENSECAG00000021892
6	30137750	rs396183626	FBXL14
6	30138080	rs396347167	FBXL14
6	30138135	rs394057428	FBXL14
6	31266771	rs1145236221	KDM5A
6	31266796	rs395179455	KDM5A
6	31505457	rs394307710	ENSECAG00000013807
6	31505478	rs395546301	ENSECAG00000013807
6	31505502	rs397294679	ENSECAG00000013807
6	31841718	rs395458133	FOXM1
6	31954886	rs393858037	TEAD4
6	32540036	rs396109561	ENSECAG00000000564
6	32578150	rs394109948	ENSECAG00000000564
6	33279087	rs395567751	C12orf4
6	33514382	rs397208337	ENSECAG00000024083
6	34513517	rs68642958	ANO2
6	35141298	rs68644459	CHD4
6	35236133	rs1151846352	COPS7A
6	35278637	rs1151732446	LAG3
6	35278730	rs397171946	LAG3
6	35486795	rs394764873	LPCAT3
6	35582951	rs394157737	C1RL
6	36682672	rs68835887	ENSECAG00000003269
6	36682736	rs68835888	ENSECAG00000003269
6	36682785	rs68835889	ENSECAG00000003269
6	36682799	rs68835890	ENSECAG00000003269
6	37070512	rs395535599	PHC1
6	37357097	rs68828037	ENSECAG00000012299
6	37493497	rs68829638	ENSECAG00000015784
6	37529050	rs1137499114	ENSECAG00000015784
6	38497271	rs1136379531	KLRK1
6	38730917	rs1148359075	ENSECAG00000021893
6	38732734	rs1145312656	ENSECAG00000021893
6	41700611	rs395882831	ENSECAG00000004066
6	42361953	rs394361018	GRIN2B
6	44136036	rs396644286	PTPRO
6	45052249	rs1139009983	LMO3
6	46494536	rs394437290	PIK3C2G
6	47350406	rs395813650	PLEKHA5
6	48268961	rs1146099219	PDE3A
6	48860206	rs396488204	IAPP
6	48959563	rs394189957	RECQL
6	49048315	rs1139757695	GYS2
6	51742691	rs68745204	CASC1
6	52020486	rs394660864	ENSECAG00000021424
6	53101905	rs395210820	ITPR2
6	53610842	rs394215036	ARNTL2
6	53928672	rs397449020	KLHL42
6	53928684	rs394948114	KLHL42
6	53928699	rs397224391	KLHL42
6	53928725	rs394719471	KLHL42
6	53928771	rs396194666	KLHL42
6	53928877	rs395050230	KLHL42
6	55303319	rs68669525	ERGIC2
6	57680143	rs68721401	YARS2
6	58405321	rs68728590	ENSECAG00000020328
6	59454294	rs393847373	ENSECAG00000024153
6	59454606	rs396703569	ENSECAG00000024153
6	65190649	rs68695489	SLC38A1
6	65950209	rs393927808	PCED1B
6	65950304	rs395521050	PCED1B
6	65950355	rs396042127	PCED1B
6	67046854	rs394927230	ENSECAG00000007712
6	67121592	rs396282102	ENSECAG00000007719
6	67538191	rs394904938	ADCY6
6	67538244	rs68767571	ADCY6
6	67711073	rs397505400	PRKAG1
6	67781405	rs396481508	DHH
6	67781540	rs394761738	DHH
6	67781544	rs396083257	DHH
6	68154162	rs395709217	KCNH3
6	68344478	rs394612660	NCKAP5L
6	68344537	rs1146536613	NCKAP5L
6	68344553	rs1137952910	NCKAP5L
6	70127713	rs1136122675	ENSECAG00000007988
6	70127731	rs1145698401	ENSECAG00000007988
6	70258194	rs396429161	ENSECAG00000024398
6	70260826	rs397038778	ENSECAG00000024398
6	70260842	rs394292769	ENSECAG00000024398
6	70265310	rs397436062	ENSECAG00000024866
6	70266498	rs394459975	ENSECAG00000024866
6	70383800	rs396313370	KRT84
6	70426457	rs395029581	KRT75
6	70473172	rs68648496	ENSECAG00000014899
6	70590860	rs1137151079	KRT72
6	70767613	rs68711484	ENSECAG00000011421
6	70800121	rs397152129	KRT4
6	70995398	rs1140677229	TNS2
6	71155205	rs395936292	ESPL1
6	71155595	rs68702318	ESPL1
6	71171540	rs397504833	ESPL1
6	71469594	rs1143457015	ENSECAG00000000825
6	71753130	rs394867600	HOXC10
6	71767910	rs1146195146	HOXC9
6	72404490	rs68707071	ENSECAG00000007633
6	72560132	rs68759563	ENSECAG00000001051
6	72590761	rs393853451	ENSECAG00000001149
6	72676857	rs68760883	ENSECAG00000001694
6	72685117	rs396057409	ENSECAG00000001735
6	72685134	rs1140496748	ENSECAG00000001735
6	72754021	rs1147568025	ENSECAG00000003338
6	72754530	rs393966790	ENSECAG00000003338
6	72870455	rs1141228102	ENSECAG00000003964
6	73620169	rs396807130	ENSECAG00000004851
6	73764653	rs1137364661	ENSECAG00000005223
6	73907124	rs1142117682	ENSECAG00000005504
6	73907135	rs1139896983	ENSECAG00000005504
6	74922483	rs68794640	TIMELESS
6	74926382	rs68794649	TIMELESS
6	75982961	rs395289601	INHBE
6	75983672	rs395923102	INHBE
6	75994946	rs68704537	GLI1
6	76011259	rs395968359	MARS
6	76034788	rs395197927	MBD6
6	76034790	rs396162210	MBD6
6	76034815	rs394158921	MBD6
6	76080976	rs395114102	KIF5A
6	76211328	rs1139084007	AGAP2
6	76211472	rs394362675	AGAP2
6	76396559	rs395848207	ATP23
6	77123175	rs395466077	LRIG3
6	80357464	rs395967961	PPM1H
6	80637841	rs68716316	AVPR1A
6	81399145	rs394125017	C12orf56
6	81479258	rs68708898	TBK1
6	81675385	rs395683328	GNS
6	82912766	rs397084356	IRAK3
6	82976181	rs396128722	HELB
6	83011509	rs68658585	GRIP1
6	83775234	rs1139302824	CAND1
6	85121178	rs394666326	CPM
6	85644095	rs397371105	CCT2
6	85694395	rs395669223	BEST3
7	343637	rs397109590	PTBP1
7	556318	rs396518744	ENSECAG00000011827
7	876649	rs394269043	ENSECAG00000011955
7	876654	rs395811612	ENSECAG00000011955
7	876697	rs397350832	ENSECAG00000011955
7	877651	rs394849691	ENSECAG00000011955
7	1151016	rs396559171	ABHD17A
7	1219755	rs397314545	CSNK1G2
7	1230060	rs782904849	BTBD2
7	1244723	rs395527519	ENSECAG00000026946
7	1269458	rs397249870	MKNK2
7	1269671	rs396343516	MKNK2
7	1271679	rs394524551	MKNK2
7	1271700	rs395627112	MKNK2
7	1440358	rs396313338	DOT1L
7	1585912	rs1138076049	TMPRSS9
7	1588205	rs394134903	TIMM13
7	1829909	rs396242185	THOP1
7	2496622	rs393712426	DOHH
7	2661748	rs1144675830	TJP3
7	2676360	rs396568979	ENSECAG00000021308
7	2903900	rs397190650	ENSECAG00000009157
7	2958414	rs397489737	ENSECAG00000015304
7	3031491	rs395885223	TMIGD2
7	3136102	rs394545965	UBXN6
7	3402962	rs394501089	TICAM1
7	3426858	rs396552923	PLIN3
7	3590075	rs394734931	KDM4B
7	3591741	rs68665870	KDM4B
7	3946078	rs396889162	LONP1
7	4065039	rs395478287	RANBP3
7	4405068	rs394584292	CLPP
7	4409451	rs395381320	PSPN
7	4481408	rs396301870	ENSECAG00000010964
7	4686562	rs1145185389	ENSECAG00000019352
7	4792638	rs395085776	SH2D3A
7	5361247	rs393758175	MCOLN1
7	5363375	rs68683795	MCOLN1
7	5372079	rs394022313	PNPLA6
7	5424996	rs394898119	CAMSAP3
7	5472655	rs395082606	ENSECAG00000001830
7	5580121	rs393822027	ENSECAG00000019488
7	5580376	rs1141744369	ENSECAG00000019488
7	5698862	rs1144117867	LRRC8E
7	5698878	rs395810705	LRRC8E
7	6063134	rs1140142323	ENSECAG00000018927
7	6063147	rs396908972	ENSECAG00000018927
7	6066226	rs397458801	ENSECAG00000018927
7	6179786	rs1139277492	MRE11A
7	6203401	rs394694216	ANKRD49
7	6277870	rs396381428	PIWIL4
7	13358907	rs1146327777	ENSECAG00000005412
7	15059241	rs394977022	CASP12
7	17775730	rs1141371378	NPAT
7	17894786	rs782873449	ATM
7	18070399	rs782895901	EXPH5
7	19780968	rs68685781	ARHGAP20
7	20836981	rs1147914746	PPP2R1B
7	21053044	rs393861754	DLAT
7	21060191	rs396015824	DLAT
7	22717574	rs68768459	USP28
7	23396226	rs395303971	NXPE4
7	25866255	rs68662062	CEP164
7	26823299	rs1147351084	KMT2A
7	27499831	rs394644746	ABCG4
7	27515206	rs68642829	NLRX1
7	28676876	rs395471287	ARHGEF12
7	28682270	rs395094011	ARHGEF12
7	29115315	rs1141151367	GRIK4
7	29298731	rs68735423	TECTA
7	31855155	rs397199001	ENSECAG00000006236
7	31888296	rs396389553	ENSECAG00000006397
7	32587062	rs394503641	ENSECAG00000002961
7	32587126	rs1150461042	ENSECAG00000002961
7	32587177	rs1136472177	ENSECAG00000002961
7	32587779	rs397032088	ENSECAG00000002961
7	32754533	rs1150280757	VWA5A
7	32766813	rs68772270	VWA5A
7	32767461	rs397500248	VWA5A
7	33339504	rs68731320	OR8D2
7	34002493	rs1150042972	ENSECAG00000004687
7	34306114	rs395424098	NRGN
7	34306126	rs396966189	NRGN
7	34356683	rs394033916	MSANTD2
7	34444272	rs1145708417	HEPACAM
7	34489052	rs393773365	CCDC15
7	34489416	rs68727271	CCDC15
7	35776405	rs394808032	ENSECAG00000021268
7	35776795	rs393928997	ENSECAG00000021268
7	36019720	rs396680354	CDON
7	36019774	rs394235587	CDON
7	36196944	rs395164079	RPUSD4
7	38709845	rs68698499	KCNJ5
7	38764349	rs1150398528	ENSECAG00000025132
7	38764371	rs395361745	ENSECAG00000025132
7	38764469	rs1136364757	ENSECAG00000025137
7	39559244	rs396311138	NFRKB
7	43143797	rs395377969	IGSF9B
7	43143809	rs396606142	IGSF9B
7	43393099	rs782893106	VPS26B
7	43393105	rs395951776	VPS26B
7	45446574	rs395738413	ENSECAG00000021028
7	45787683	rs395799552	NDUFB7
7	46020064	rs1137218713	ADGRL1
7	46089172	rs396974698	ENSECAG00000010907
7	46177098	rs396670864	CC2D1A
7	46177133	rs396655228	CC2D1A
7	46265560	rs393984437	MRI1
7	46269581	rs394917748	CCDC130
7	46586792	rs395596306	CACNA1A
7	46666468	rs1143736892	NFIX
7	47280512	rs1147937135	ENSECAG00000016771
7	47305589	rs1146854577	ENSECAG00000018857
7	50255194	rs1135872715	ENSECAG00000000636
7	50671234	rs1139461207	ELAVL3
7	50671248	rs1140966872	ELAVL3
7	50833678	rs1150957000	DOCK6
7	51336261	rs396698240	KEAP1
7	51336300	rs393974576	KEAP1
7	51355784	rs394380297	PDE4A
7	51355805	rs1143674582	PDE4A
7	51402289	rs396534015	CDC37
7	51430555	rs395266104	TYK2
7	51587360	rs1141003793	EIF3G
7	51588051	rs395168499	EIF3G
7	51686367	rs394835094	COL5A3
7	51888316	rs1142721874	ENSECAG00000009130
7	51948213	rs394519494	ZNF846
7	51958669	rs397036694	ENSECAG00000004883
7	52222672	rs782861609	ENSECAG00000005171
7	52716852	rs397097325	ENSECAG00000021464
7	52725487	rs395932830	ENSECAG00000021464
7	53276220	rs396646715	ENSECAG00000021649
7	53363993	rs68911487	OR7D2
7	54849732	rs394556067	ADAMTS10
7	54849750	rs395882615	ADAMTS10
7	55174594	rs782865547	HEPHL1
7	55182571	rs395592888	HEPHL1
7	55182574	rs397354172	HEPHL1
7	56044061	rs393743094	ENSECAG00000022198
7	56044102	rs394706712	ENSECAG00000022198
7	56044123	rs1147396224	ENSECAG00000022198
7	56044160	rs396707718	ENSECAG00000022198
7	56044181	rs393990086	ENSECAG00000022198
7	56163014	rs393734347	FAT3
7	58573713	rs395474324	TRIM77
7	58573789	rs396390702	TRIM77
7	58675966	rs393851237	TRIM43
7	59921736	rs68739269	CTSC
7	62110308	rs396047808	SYTL2
7	62119336	rs394468021	CCDC89
7	62146162	rs394833877	TMEM126A
7	64169019	rs68782982	ANKRD42
7	64387213	rs1138609823	ENSECAG00000023071
7	64387852	rs395726476	ENSECAG00000023071
7	64457896	rs782893582	PRCP
7	68744894	rs395187557	RSF1
7	69220443	rs395783833	GDPD4
7	69473532	rs394600906	B3GNT6
7	69473660	rs396288811	B3GNT6
7	69473703	rs393973115	B3GNT6
7	69473748	rs395199474	B3GNT6
7	69685229	rs395849858	TSKU
7	69685396	rs397441472	TSKU
7	70575896	rs1135978420	UVRAG
7	70660109	rs395901820	MOGAT2
7	70671131	rs396122588	MOGAT2
7	70671162	rs393728167	MOGAT2
7	70920763	rs394120024	ENSECAG00000013664
7	70924730	rs395847551	ENSECAG00000013664
7	71173131	rs1147307066	ENSECAG00000005981
7	71185785	rs393977926	OR2AT4
7	71427741	rs1141684452	RNF169
7	71460458	rs394061111	CHRDL2
7	71618032	rs1140446019	LIPT2
7	71618205	rs394394721	LIPT2
7	71719414	rs1139702284	PGM2L1
7	71915613	rs394586074	C2CD3
7	72562498	rs394094915	RELT
7	72562513	rs396838390	RELT
7	73074374	rs396398216	ENSECAG00000013038
7	73081117	rs397227357	ENSECAG00000015031
7	73166406	rs397098936	ARAP1
7	73173175	rs394933548	ARAP1
7	73838201	rs397455392	ART5
7	74235694	rs394962269	ENSECAG00000007463
7	74235842	rs394139085	ENSECAG00000007463
7	74236552	rs395153289	ENSECAG00000007463
7	74298094	rs394592019	ENSECAG00000007676
7	74309231	rs396233250	ENSECAG00000007735
7	74309396	rs394255296	ENSECAG00000007735
7	74342561	rs68815559	ENSECAG00000007884
7	74751943	rs394066414	ENSECAG00000008930
7	74796489	rs396772386	ENSECAG00000001702
7	74865836	rs394908976	ENSECAG00000001943
7	74896183	rs395647379	ENSECAG00000002008
7	74917837	rs396498912	ENSECAG00000002070
7	74935751	rs1136387309	ENSECAG00000002127
7	74942038	rs1150196300	ENSECAG00000002183
7	74960246	rs68816999	ENSECAG00000002231
7	74977694	rs396198751	OR51S1
7	74978027	rs396504958	OR51S1
7	75054137	rs396203617	ENSECAG00000002421
7	75127769	rs1143227368	ENSECAG00000002811
7	75163345	rs395452826	ENSECAG00000022622
7	75188960	rs1142603956	ENSECAG00000022634
7	75189006	rs395199715	ENSECAG00000022634
7	75216888	rs397148193	ENSECAG00000022651
7	75216892	rs1147057694	ENSECAG00000022651
7	75362746	rs396076195	ENSECAG00000022745
7	75473689	rs395012308	ENSECAG00000022820
7	75903339	rs394777411	ENSECAG00000022991
7	76189144	rs394379804	ENSECAG00000001219
7	76219159	rs394543768	OR51B6
7	76235538	rs396541933	ENSECAG00000001578
7	76300818	rs394982681	OR51B5
7	76300831	rs396080876	OR51B5
7	76403588	rs396809494	OR51I1
7	76419830	rs394832316	ENSECAG00000002690
7	76478891	rs395025080	ENSECAG00000013241
7	76491352	rs396585046	UBQLN3
7	76491713	rs394514316	UBQLN3
7	76499756	rs68817104	UBQLNL
7	76578970	rs68817144	OR52B6
7	76910132	rs394678172	ENSECAG00000003604
7	76950074	rs395302280	ENSECAG00000003884
7	77108653	rs394476637	OR56A3
7	77152786	rs394313443	ENSECAG00000005004
7	77212040	rs394344923	OR56A1
7	77259002	rs1136757655	OR56B4
7	77673907	rs396296117	ENSECAG00000000902
7	77683632	rs1149284869	ENSECAG00000005304
7	77683817	rs395386722	ENSECAG00000005304
7	77692824	rs394898937	ENSECAG00000006378
7	77705886	rs394893481	ENSECAG00000006398
7	77741912	rs68808257	RRP8
7	77757871	rs396225670	TPP1
7	77758474	rs394105064	TPP1
7	78065533	rs1148742129	ENSECAG00000001567
7	79289703	rs395752724	ENSECAG00000006016
7	79319299	rs396130405	ENSECAG00000004365
7	79356633	rs1151956931	ENSECAG00000004642
7	79436938	rs397014340	ENSECAG00000005212
7	79444005	rs68813825	ENSECAG00000005392
7	79479236	rs396542879	ENSECAG00000000970
7	79497987	rs395549459	ENSECAG00000001133
7	79622780	rs1136672900	ENSECAG00000005874
7	79666615	rs68813901	ENSECAG00000006238
7	79914882	rs395814396	LMO1
7	80450918	rs394632244	AKIP1
7	80457198	rs396114220	C11orf16
7	80467480	rs1149820471	ASCL3
7	80561650	rs396385298	SCUBE2
7	80678791	rs396285766	ENSECAG00000015582
7	85401773	rs1142267061	PDE3B
7	85401806	rs394726692	PDE3B
7	85520236	rs397050155	PDE3B
7	87081013	rs395102780	SOX6
7	87081053	rs1140552662	SOX6
7	87678861	rs68686441	PIK3C2A
7	88797024	rs1151166866	GTF2H1
7	100563472	rs394885036	ENSECAG00000006204
7	100563482	rs1137398592	ENSECAG00000006204
8	1739403	rs1143184169	SCARF2
8	2380731	rs68814315	ENSECAG00000004133
8	3077014	rs397333716	ENSECAG00000000097
8	3285753	rs396266037	ENSECAG00000021086
8	3290984	rs1146656596	ENSECAG00000000612
8	4718787	rs395690829	C22orf15
8	4718808	rs397166354	C22orf15
8	4833626	rs1143776230	ENSECAG00000018136
8	5098813	rs393981813	SNAP29
8	7453743	rs395886141	DEPDC5
8	7478510	rs396803110	DEPDC5
8	7478515	rs397343586	DEPDC5
8	7644305	rs397367907	SFI1
8	7677713	rs395786173	SFI1
8	7769807	rs68805163	EIF4ENIF1
8	8005654	rs68795519	PLA2G3
8	8166152	rs68796961	MORC2
8	9144134	rs394017678	MTMR3
8	9579692	rs1142801180	ENSECAG00000018444
8	9579704	rs1148250759	ENSECAG00000018444
8	9580000	rs394071438	ENSECAG00000018444
8	9681941	rs68739989	GAS2L1
8	9682001	rs1136604517	GAS2L1
8	9724451	rs68741128	RHBDD3
8	9902648	rs395353321	ZNRF3
8	10965800	rs394902229	MN1
8	12600463	rs68712954	MYO18B
8	12903850	rs395889848	KIAA1671
8	12906527	rs393912840	KIAA1671
8	13012610	rs395670963	KIAA1671
8	13493600	rs396583499	GIT2
8	13538730	rs68754784	TCHP
8	13556611	rs394631482	GLTP
8	13571541	rs396106006	GLTP
8	13955983	rs396913163	MYO1H
8	14056542	rs397420139	ACACB
8	14372009	rs394711566	SSH1
8	14372313	rs68747222	SSH1
8	14776624	rs68697255	CMKLR1
8	15491915	rs394642583	ENSECAG00000024071
8	15649088	rs396527731	C12orf43
8	15891226	rs68823085	UNC119B
8	16029690	rs394011310	RNF10
8	16029709	rs1150293421	RNF10
8	17070761	rs396832564	SRRM4
8	18356118	rs395774499	ENSECAG00000004582
8	18984893	rs1149604076	RNFT2
8	21626461	rs395475286	SDS
8	21630884	rs397109006	PLBD2
8	21797142	rs395113281	DDX54
8	21806911	rs1145001312	CFAP73
8	21806933	rs1151913827	CFAP73
8	21806950	rs1137510701	CFAP73
8	21836978	rs68683766	RASAL1
8	21942956	rs395315286	OAS3
8	21942963	rs397196495	OAS3
8	22634373	rs396129046	NAA25
8	23550435	rs395632239	MYL2
8	23809499	rs1140743669	PPTC7
8	23956891	rs395131351	ATP2A2
8	24539549	rs394054720	ORAI1
8	24666987	rs395713360	SETD1B
8	25495451	rs1139665943	OGFOD2
8	25495490	rs394770642	OGFOD2
8	25495502	rs396473892	OGFOD2
8	25496482	rs394122453	OGFOD2
8	25517429	rs1149771620	PITPNM2
8	25657980	rs393908717	MPHOSPH9
8	25663114	rs396068678	MPHOSPH9
8	25941318	rs396768385	DDX55
8	26007938	rs68733360	TCTN2
8	26068877	rs68734924	DNAH10
8	26081103	rs396977493	DNAH10
8	26100224	rs394995884	DNAH10
8	26485848	rs782830780	NCOR2
8	26515742	rs394933733	NCOR2
8	26849636	rs394631312	SCARB1
8	26963837	rs394828264	DHX37
8	26963856	rs394131345	DHX37
8	26968460	rs394703469	DHX37
8	29307600	rs68730007	TMEM132D
8	30774310	rs394194613	RAN
8	30774328	rs395684035	RAN
8	31491991	rs68831878	SFSWAP
8	31598005	rs1149772769	ULK1
8	31703956	rs68833151	EP400
8	31732346	rs68833160	EP400
8	31821793	rs395191016	DDX51
8	31826037	rs394161997	NOC4L
8	31898551	rs395762318	ENSECAG00000009252
8	32151236	rs1150176745	FBRSL1
8	32210576	rs396507968	POLE
8	32338632	rs68821938	ENSECAG00000010518
8	32344638	rs395165037	ENSECAG00000010518
8	32498424	rs1145934036	ZNF26
8	32498447	rs1137936186	ZNF26
8	32642096	rs68823323	ZNF268
8	34034583	rs396445542	ENSECAG00000011266
8	34695459	rs1149877148	ENSECAG00000012632
8	35059291	rs68842447	ENSECAG00000002778
8	35305883	rs395101640	LRRC30
8	36326798	rs397182169	PTPRM
8	36329728	rs68797094	PTPRM
8	36339554	rs1144326222	PTPRM
8	41040609	rs394944171	IMPA2
8	41467648	rs1145462531	NPC1
8	44238670	rs395732051	ENOSF1
8	44430103	rs395919823	ADCYAP1
8	46254175	rs394847331	EMILIN2
8	46254192	rs396267659	EMILIN2
8	48478421	rs396533922	ENSECAG00000019238
8	48534155	rs68787952	ENSECAG00000019238
8	48600966	rs395239246	ENSECAG00000019238
8	48605366	rs396232541	ENSECAG00000019238
8	55470386	rs394831093	DSC1
8	55774087	rs394544854	DSG3
8	55836832	rs68758491	DSG2
8	55910065	rs1152079410	B4GALT6
8	56443245	rs395444387	GAREM1
8	59702774	rs782874550	ELP2
8	68176661	rs397150448	SLC14A2
8	68206045	rs397225787	SLC14A2
8	68370958	rs1136590581	SIGLEC15
8	68371009	rs1146794675	SIGLEC15
8	68977714	rs397205553	ENSECAG00000022216
8	71430564	rs396844390	ENSECAG00000011536
8	72555822	rs1147964797	MAPK4
8	78455411	rs1149149195	NARS
8	78471973	rs68777543	ENSECAG00000020014
8	79645936	rs396714508	ENSECAG00000016124
8	79791079	rs394781222	RAX
8	79794507	rs394573542	RAX
8	79928193	rs393815036	CCBE1
8	80065843	rs396563496	ENSECAG00000001660
8	80802658	rs1140688997	ENSECAG00000009017
8	81166645	rs1136534355	ENSECAG00000015146
8	81592337	rs396296320	CDH20
8	81619592	rs395120876	CDH20
8	82434913	rs395685816	ZCCHC2
8	82434982	rs397466264	ZCCHC2
8	82434983	rs394819383	ZCCHC2
8	82435003	rs395509597	ZCCHC2
8	82435030	rs396341413	ZCCHC2
8	82435036	rs393852958	ZCCHC2
8	82435076	rs395108148	ZCCHC2
8	82435165	rs394876119	ZCCHC2
8	82435204	rs395343166	ZCCHC2
8	82435235	rs397038938	ZCCHC2
8	83399335	rs68750570	ENSECAG00000010005
8	83488582	rs396727158	ENSECAG00000021166
8	84216902	rs394862519	ENSECAG00000006401
8	84250415	rs396836508	ENSECAG00000014663
8	85320706	rs395821650	CDH7
8	85320840	rs397309881	CDH7
8	91091833	rs396196721	NETO1
8	91091842	rs397167145	NETO1
8	97241287	rs396784241	PQLC1
8	97241288	rs393945602	PQLC1
9	1111010	rs394229495	ENSECAG00000020690
9	2568237	rs396875336	WWP1
9	2762099	rs394106358	ATP6V0D2
9	3339402	rs393799459	CA13
9	3481180	rs395752427	LRRCC1
9	5841019	rs68765192	ENSECAG00000004546
9	6508606	rs68771063	FABP12
9	6543547	rs68744713	FABP4
9	6543561	rs68744714	FABP4
9	10421812	rs68720036	PEX2
9	10536486	rs396654262	ZFHX4
9	10536496	rs394391302	ZFHX4
9	14660230	rs394685109	MSC
9	17930568	rs397367404	PREX2
9	18747425	rs1137117912	CSPP1
9	23688292	rs1148221249	ENSECAG00000021447
9	26475796	rs394111407	UBXN2B
9	27973187	rs397141824	PENK
9	31267535	rs395643484	NPBWR1
9	38496046	rs396765615	NBN
9	38496070	rs1136775349	NBN
9	38496121	rs1141452541	NBN
9	38496261	rs394697434	NBN
9	39166503	rs394607928	TMEM64
9	39166524	rs397303918	TMEM64
9	46994126	rs395801013	VPS13B
9	46994205	rs397478210	VPS13B
9	55561991	rs395538289	PKHD1L1
9	58329872	rs1143662295	CSMD3
9	59472271	rs68783658	CSMD3
9	65706101	rs1138083528	SNTB1
9	68477836	rs394591349	FER1L6
9	68731877	rs68771934	TRMT12
9	68748880	rs395526334	RNF139
9	68748922	rs397245753	RNF139
9	68775922	rs68771989	TATDN1
9	70232198	rs1138336988	ENSECAG00000005823
9	74965621	rs395262952	ENSECAG00000014682
9	75012714	rs395366656	HHLA1
9	75033829	rs395222190	HHLA1
9	77822306	rs1140437733	KHDRBS3
9	81800608	rs394807825	AGO2
9	82495708	rs395938922	GPR20
9	82570892	rs394580329	ENSECAG00000015811
9	83535834	rs395449331	ENSECAG00000021955
9	84399702	rs394981787	NAPRT
9	84399708	rs396009152	NAPRT
9	84427768	rs395684739	PYCRL
9	84506453	rs1139873498	ENSECAG00000018930
9	84589312	rs395339763	SCRIB
9	84589313	rs396466032	SCRIB
9	84616250	rs397193500	ENSECAG00000009940
9	84706574		PLEC
9	84708235	rs394225363	PLEC
9	84708270	rs395784179	PLEC
9	84708288	rs394587868	PLEC
9	84708381	rs396207657	PLEC
9	84754689	rs394408044	ENSECAG00000019881
9	84759123	rs394659041	ENSECAG00000019881
9	84833547	rs395484921	OPLAH
9	84833549	rs396945812	OPLAH
9	84838545	rs393774937	OPLAH
9	84878286	rs395960929	CYC1
9	84884642	rs1150015649	ENSECAG00000001400
9	84884653	rs1136015229	ENSECAG00000001400
9	84889808	rs393800433	ENSECAG00000010600
9	84889810	rs395305475	ENSECAG00000010600
9	84933422	rs395182692	MROH1
9	85059265	rs395856687	DGAT1
9	85059496	rs396086679	DGAT1
9	85059526	rs394033538	DGAT1
9	85212541	rs1144114939	KIFC2
9	85220636	rs396018256	FOXH1
9	85221317	rs397387015	FOXH1
9	85532618	rs397459102	RPL8
10	1413196	rs396801626	POP4
10	3906926	rs1143871834	DPY19L3
10	3928922	rs396996228	DPY19L3
10	5554626	rs782831046	GPI
10	6414661	rs68843155	LGI4
10	6542657	rs394130433	LSR
10	6753727	rs394239102	TMEM147
10	6762751	rs1137963583	ATP4A
10	6762821	rs1151184735	ATP4A
10	6966282	rs395052882	HAUS5
10	7041638	rs394214818	ZBTB32
10	7152372	rs397359600	NPHS1
10	7152453	rs394281031	NPHS1
10	7184557	rs1139640718	NFKBID
10	7221816	rs393856024	LRFN3
10	7222546	rs394084434	LRFN3
10	7222614	rs396055133	LRFN3
10	7225323	rs396863160	LRFN3
10	7225440	rs394350803	LRFN3
10	7225568	rs395094931	LRFN3
10	7225581	rs396968144	LRFN3
10	7268156	rs68795502	SYNE4
10	7268225	rs396972956	SYNE4
10	7631519	rs1146308309	ZNF461
10	7631731	rs1149899602	ZNF461
10	7632014	rs395036263	ZNF461
10	7632623	rs782835726	ZNF461
10	7632669	rs782913449	ZNF461
10	7776446	rs68799849	ZNF260
10	7930302	rs1142017268	ENSECAG00000021857
10	8288307	rs68802616	ZFP30
10	8642777	rs394490543	SUMO4
10	9162532	rs394793707	ENSECAG00000023034
10	9415042	rs68794223	ENSECAG00000023553
10	9425507	rs396993918	ENSECAG00000023553
10	9425517	rs393873827	ENSECAG00000023553
10	9425657	rs395518704	ENSECAG00000023553
10	9633688	rs395094229	RYR1
10	9643092	rs394369490	RYR1
10	9643170	rs396412503	RYR1
10	9657568	rs1138733033	RYR1
10	9657719	rs393936416	RYR1
10	9854004	rs396680075	ENSECAG00000017728
10	10136059	rs1140947719	ACP7
10	10313447	rs393958277	LRFN1
10	10313486	rs395975868	LRFN1
10	10313522	rs394007918	LRFN1
10	10313809	rs395358833	LRFN1
10	10368977	rs394658009	SAMD4B
10	10401142	rs1151068455	PLEKHG2
10	10401143	rs1141556564	PLEKHG2
10	10611364	rs394682764	ENSECAG00000011718
10	10612658	rs393793157	ENSECAG00000011718
10	10614092	rs395022516	ENSECAG00000011718
10	10614339	rs396830054	ENSECAG00000011718
10	10622616	rs396642963	ENSECAG00000011718
10	10630333	rs396704760	ENSECAG00000011718
10	10630389	rs395563216	ENSECAG00000011718
10	10630390	rs397362985	ENSECAG00000011718
10	10949887	rs396675671	HIPK4
10	10959536	rs396582885	PRX
10	10961419	rs393957533	PRX
10	11020183	rs395546593	SPTBN4
10	11026831	rs394322864	SPTBN4
10	11026838	rs395291641	SPTBN4
10	11073478	rs1148928977	SPTBN4
10	11088737	rs1146162446	SHKBP1
10	11104235	rs397288316	LTBP4
10	11107506	rs68842932	LTBP4
10	11120128	rs396912279	LTBP4
10	11142329	rs393969162	NUMBL
10	11246685	rs397223969	ENSECAG00000002197
10	11246748	rs394361957	ENSECAG00000002197
10	11467533	rs1143962441	ENSECAG00000000683
10	11467581	rs1143976288	ENSECAG00000000683
10	11467582	rs1144930097	ENSECAG00000000683
10	13589725	rs396085954	LIPE
10	13611179	rs394064145	MEGF8
10	13611188	rs395290506	MEGF8
10	13611255	rs396667129	MEGF8
10	13611408	rs393785479	MEGF8
10	13629702	rs396111913	MEGF8
10	13630144	rs394993429	MEGF8
10	13633150	rs396423988	MEGF8
10	13633292	rs394196034	MEGF8
10	13674064	rs395312367	CIC
10	13727679	rs393812656	ZNF526
10	14021387	rs396543216	RPS19
10	14021388	rs397344430	RPS19
10	14030307	rs68790745	ENSECAG00000018349
10	14051717	rs396085233	ENSECAG00000019324
10	14058799	rs68790757	ENSECAG00000019324
10	14371985	rs396913362	ENSECAG00000016325
10	14372011	rs394160246	ENSECAG00000016325
10	14682037	rs395476329	ETHE1
10	14801749	rs394963997	PLAUR
10	14801811	rs395961224	PLAUR
10	14801838	rs394086222	PLAUR
10	14908812	rs395455422	ENSECAG00000017151
10	15007425	rs68953540	ZNF404
10	15007728	rs68953542	ZNF404
10	15007903	rs1144912210	ZNF404
10	15007918	rs1148320058	ZNF404
10	15007987	rs782889125	ZNF404
10	15008095	rs1141938103	ZNF404
10	15168948	rs394859621	ZNF226
10	15391540	rs394206547	ZNF229
10	15392662	rs397010244	ZNF229
10	15520887	rs1147611591	PVR
10	15839652	rs394599697	RELB
10	15868087	rs1147712731	CLASRP
10	15868092	rs1150917898	CLASRP
10	15923532	rs395321752	PPP1R37
10	15923538	rs396057923	PPP1R37
10	15927124	rs396925530	PPP1R37
10	15985702	rs1148971021	ENSECAG00000023091
10	16019721	rs68819515	ENSECAG00000023895
10	16049890	rs395314784	MARK4
10	16097646	rs397033865	KLC3
10	16143266	rs397452289	CD3EAP
10	16396738	rs396717998	FBXO46
10	16396789	rs395504093	FBXO46
10	16396895	rs394144338	FBXO46
10	16397026	rs394986984	FBXO46
10	16429333	rs397008457	SIX5
10	16429347	rs393703947	SIX5
10	16434386	rs394573985	ENSECAG00000016750
10	16467111	rs68823611	RSPH6A
10	16470636	rs68823617	RSPH6A
10	16512814	rs393722280	FOXA3
10	16579032	rs395360977	NOVA2
10	16579889	rs397442735	NOVA2
10	16988948	rs68802919	PNMAL1
10	17130257	rs1148105376	DACT3
10	17226057	rs782886767	SLC1A5
10	17423730	rs395692366	NPAS1
10	17749653	rs396224296	SLC8A2
10	18095995	rs395852140	ENSECAG00000010376
10	18309365	rs394204650	ENSECAG00000024453
10	18414341	rs396734375	ELSPBP1
10	18414387	rs394123115	ELSPBP1
10	18414400	rs395892980	ELSPBP1
10	18503345	rs1141420026	C19orf68
10	18504607	rs394401439	C19orf68
10	18504711	rs395627830	C19orf68
10	18537748	rs68955748	EQUCABV1R933
10	18788252	rs394582424	GRWD1
10	18806656	rs394609561	ENSECAG00000009878
10	18934568	rs1137157896	DBP
10	18934626	rs1148139013	DBP
10	18934745	rs1141988885	DBP
10	18934748	rs1144965168	DBP
10	18934778	rs397028767	DBP
10	18958604	rs396819342	NTN5
10	18958632	rs394951380	NTN5
10	19014279	rs1146788155	RASIP1
10	19014362	rs1150219734	RASIP1
10	19014414	rs396455492	RASIP1
10	19014678	rs394213368	RASIP1
10	19033429	rs395056620	FGF21
10	19033572	rs394088022	FGF21
10	19102385	rs395019939	HSD17B14
10	19103463	rs395060624	HSD17B14
10	19106835	rs394076553	PLEKHA4
10	19130100	rs396646943	PPP1R15A
10	19242228	rs1136165401	KCNA7
10	19242229	rs1148921280	KCNA7
10	19299248	rs394533091	HRC
10	19393713	rs395444131	ENSECAG00000022655
10	19395001	rs395762589	ENSECAG00000022655
10	19516634	rs396673916	CCDC155
10	19548879	rs68900075	ALDH16A1
10	19712550	rs397073856	BCL2L12
10	19887157	rs1141736909	TBC1D17
10	19931823	rs1138652747	ATF5
10	20015370	rs68891826	ENSECAG00000023434
10	20043817	rs1144559689	IZUMO2
10	20043893	rs1146162635	IZUMO2
10	20088561	rs1146890658	ENSECAG00000006756
10	20187686	rs394493078	NAPSA
10	20447946	rs397424873	ENSECAG00000018051
10	20534782	rs394081510	ENSECAG00000021144
10	20538532	rs394962399	KLK15
10	20538602	rs396456959	KLK15
10	20538607	rs394208365	KLK15
10	20540086	rs395308032	KLK15
10	20540098	rs396481165	KLK15
10	20758956	rs1144405060	ENSECAG00000018591
10	21522156	rs1137805604	ENSECAG00000024996
10	21523586	rs397177436	ENSECAG00000024996
10	21523760	rs68825518	ENSECAG00000024996
10	21611700	rs68826433	ENSECAG00000000505
10	21779655	rs394054460	ENSECAG00000007783
10	21839795	rs68829295	ENSECAG00000006406
10	21840070	rs396510679	ENSECAG00000006406
10	22471800	rs68873699	EQUCABV1R924
10	22517099	rs68875336	ENSECAG00000006617
10	22549323	rs395172267	ENSECAG00000001011
10	22874207	rs397199072	EQUCABV1R918
10	22946394	rs394656109	ENSECAG00000001274
10	23092870	rs395656704	ENSECAG00000023794
10	23092954	rs397439449	ENSECAG00000023794
10	23591742	rs1139178409	TFPT
10	23591865	rs1136675565	TFPT
10	23599740	rs393927637	TFPT
10	23641397	rs394177848	TMC4
10	24002101	rs396712430	ENSECAG00000018216
10	24169116	rs397408447	ENSECAG00000012676
10	24169183	rs395341939	ENSECAG00000012676
10	24663239	rs393821650	ENSECAG00000020087
10	24663328	rs68853780	ENSECAG00000020087
10	24752799	rs397137638	EPS8L1
10	24753966	rs1146243435	EPS8L1
10	24783406	rs1142534825	PPP1R12C
10	25063146	rs395186314	NAT14
10	25139381	rs397048621	FIZ1
10	25139995	rs1151621643	FIZ1
10	25140026	rs1136239290	FIZ1
10	25486167	rs396432886	NLRP5
10	27302253	rs68997419	ENSECAG00000002021
10	27448134	rs396048375	ZNF551
10	27867565	rs393985887	ZNF671
10	28274785	rs1146401775	ZNF274
10	28289936	rs395191150	ZNF274
10	28289939	rs396200635	ZNF274
10	28408183	rs395827646	A1BG
10	28605253	rs1149023112	ZBTB45
10	28625683	rs397048092	TRIM28
10	28634422	rs782828076	UBE2M
10	33718189	rs395142734	ENSECAG00000008305
10	35415147	rs68882895	ENSECAG00000014007
10	36941157	rs782875323	IBTK
10	36941162	rs782895265	IBTK
10	37794755	rs1139334646	DOPEY1
10	38742200	rs393829050	ENSECAG00000003320
10	38742232	rs395263576	ENSECAG00000003320
10	39930506	rs1146632167	SNX14
10	39975573	rs395959823	SYNCRIP
10	39975576	rs396588334	SYNCRIP
10	41079923	rs395967717	ZNF292
10	41079954	rs397371001	ZNF292
10	41357549	rs395382692	ORC3
10	43048192	rs396036533	MDN1
10	43065032	rs68934234	MDN1
10	47660742	rs397449725	ENSECAG00000012972
10	49828453	rs393786682	MMS22L
10	58770337	rs396825472	ENSECAG00000024088
10	58770354	rs397188456	ENSECAG00000024088
10	58771261	rs395948991	ENSECAG00000024088
10	58771271	rs394052060	ENSECAG00000024088
10	60414765	rs68858002	ENSECAG00000012262
10	62586872	rs395782298	LAMA4
10	65848263	rs1144887098	NT5DC1
10	70081245	rs1136207188	TBC1D32
10	70125704	rs396368431	TBC1D32
10	70125766	rs396231191	TBC1D32
10	73479568	rs1138706471	HDDC2
10	74002090	rs395927517	NCOA7
10	75553737	rs1141233034	ENSECAG00000000740
10	75653371	rs395826872	THEMIS
10	77288648	rs394863026	ARHGAP18
10	78322396	rs394486405	EPB41L2
10	79722233	rs1151334222	MOXD1
10	79839039	rs396574070	ENSECAG00000005720
10	83018341	rs394430655	BCLAF1
10	83018461	rs395621690	BCLAF1
11	282122	rs394478355	B3GNTL1
11	1287400	rs1149848047	NOTUM
11	1589301	rs782850821	FAAP100
11	1606759	rs395619121	FSCN2
11	1606880	rs1144041995	FSCN2
11	1673798	rs396403884	BAHCC1
11	1677086	rs396989700	BAHCC1
11	1707539	rs1143551034	BAHCC1
11	2631216	rs396032512	RNF213
11	2631220	rs397098035	RNF213
11	2631238	rs1140760463	RNF213
11	2756688	rs395039169	SLC26A11
11	2774503	rs394851393	CARD14
11	2831262	rs397412675	GAA
11	2878242	rs394513017	CCDC40
[truncated: 2,109 more rows]

## Sheet: TB
CHROM	POS	ID	Gene
1	353151	rs395518944	ENSECAG00000009951
1	353153	rs394270577	ENSECAG00000009951
1	353241	rs1151649113	ENSECAG00000009951
1	353277	rs1136643150	ENSECAG00000009951
1	353290	rs1152212002	ENSECAG00000009951
1	355839	rs395831110	ENSECAG00000009951
1	409700	rs396624479	PAOX
1	660443	rs393731903	KNDC1
1	1706143	rs1145979202	JAKMIP3
1	1706157	rs394299193	JAKMIP3
1	2693909	rs1148116059	ENSECAG00000002439
1	4039729	rs394083951	MGMT
1	9800200	rs396285473	HMX2
1	9812274	rs1150446184	HMX3
1	14962222	rs397204262	PDZD8
1	15175774	rs397083158	ENSECAG00000023955
1	15175825	rs395171809	ENSECAG00000023955
1	17182389	rs1144581784	FAM160B1
1	17182426	rs1140446212	FAM160B1
1	18078505	rs68492432	DCLRE1A
1	20480792	rs393722932	ENSECAG00000003921
1	26948724	rs397422175	NEURL1
1	27199007	rs396906240	INA
1	27199074	rs394520461	INA
1	27721123	rs394023250	TRIM8
1	28442653	rs394922009	FGF8
1	28443699	rs1148118263	FGF8
1	28443713	rs1136357327	FGF8
1	31947494	rs394755661	UBTD1
1	34861161	rs782882263	HELLS
1	34861164	rs782831407	HELLS
1	37970367	rs395709203	HTR7
1	39151853	rs394059326	IFIT5
1	39152031	rs396565659	IFIT5
1	39152036	rs394779219	IFIT5
1	39152158	rs395759587	IFIT5
1	39252316	rs393941500	IFIT1
1	51861144	rs1140683193	RTKN2
1	58689843	rs395989971	TYSND1
1	58795621	rs1143293832	NPFFR1
1	58795652		NPFFR1
1	58795868	rs395145074	NPFFR1
1	59235530		ADAMTS14
1	60208302	rs394835717	ENSECAG00000023411
1	61759299	rs393725204	USP54
1	61894718	rs1140383306	ZSWIM8
1	61894724	rs395147417	ZSWIM8
1	63279640	rs1145095897	ZNF503
1	63279689	rs396719210	ZNF503
1	63279743	rs394484208	ZNF503
1	63279914	rs397026101	ENSECAG00000010308
1	67113588	rs395857565	PLAC9
1	67113589	rs397499372	PLAC9
1	68894925	rs1139795973	ABCB10
1	69577378	rs1140618422	RHOU
1	75735739	rs396847575	MTR
1	75735748	rs393949065	MTR
1	75735790	rs395696514	MTR
1	76316991	rs396853101	GPR137B
1	76317006	rs394169644	GPR137B
1	79258566	rs396409727	MAP10
1	79258676	rs397161340	MAP10
1	79728981	rs1145251046	ENSECAG00000020671
1	80925342	rs394376898	C1orf198
1	80925353	rs396443577	C1orf198
1	80925366	rs396674531	C1orf198
1	81101417	rs68454004	ENSECAG00000003762
1	81102072	rs395402791	ENSECAG00000003762
1	81102130	rs68454006	ENSECAG00000003762
1	81807352	rs396500404	PARG
1	82741435	rs395106319	ENSECAG00000001649
1	83063512	rs396367000	ARHGAP22
1	83439313	rs68577302	ENSECAG00000007449
1	84085306	rs395501069	ENSECAG00000004222
1	86597117	rs1136791451	LRIT1
1	86597159	rs1150374946	LRIT1
1	90852387	rs393833304	IL16
1	90852426	rs394738645	IL16
1	92823470	rs1150686769	AP3B2
1	93164689	rs396179081	SLC28A1
1	93907634	rs393750091	FES
1	93907649	rs395217966	FES
1	93907651	rs396593467	FES
1	93959511	rs396336737	UNC45A
1	93964009	rs395549139	UNC45A
1	94071878	rs1137799651	CIB1
1	94083769	rs395446537	SEMA4B
1	94662747	rs68486580	ENSECAG00000019462
1	105478852	rs1147908176	SYNM
1	108528590	rs1136381338	NSMCE3
1	108528596	rs1146497356	NSMCE3
1	108528613	rs1147422217	NSMCE3
1	108529166	rs396261099	NSMCE3
1	108929412	rs1140858895	ENSECAG00000001388
1	112232173	rs395310506	ENSECAG00000014732
1	112232280	rs396314665	ENSECAG00000014732
1	114427307	rs396489651	OCA2
1	114881152	rs396871914	NIPA1
1	114881170	rs1138678424	NIPA1
1	114881171	rs1139556279	NIPA1
1	114881207	rs394015859	NIPA1
1	115995695	rs396806055	KIAA1024
1	116760460	rs397026014	ADAMTS7
1	116760507	rs395240504	ADAMTS7
1	116760571	rs396492860	ADAMTS7
1	116760640	rs397374238	ADAMTS7
1	117481245	rs396952811	UBE2Q2
1	117622043	rs68683945	NRG4
1	117910956	rs782864603	ETFA
1	118636608	rs782829613	TSPAN3
1	120128760	rs394389943	CYP1A2
1	120255078	rs393736008	CLK3
1	121342056	rs396313401	NEO1
1	121816273	rs396458141	ADPGK
1	122040596	rs394939820	ARIH1
1	122040597	rs396692047	ARIH1
1	124624400	rs396265582	ENSECAG00000008542
1	126086444	rs396260320	SKOR1
1	126639257	rs396938320	SMAD3
1	127134662	rs1146567730	SMAD6
1	127285387	rs395249435	ZWILCH
1	127285439	rs397061010	ZWILCH
1	127802342	rs396890608	MEGF11
1	127802345	rs394866283	MEGF11
1	128429029	rs393867138	CLPX
1	129102135	rs395985245	ENSECAG00000026891
1	129102162	rs396768481	ENSECAG00000026891
1	129102163	rs394754217	ENSECAG00000026891
1	129365865	rs395209983	FAM96A
1	130177642	rs396218999	RAB8B
1	130636058	rs397185394	TLN2
1	135844544	rs1143609744	TEX9
1	139073272	rs396738320	FAM214A
1	139073288	rs395714822	FAM214A
1	139073322	rs1136834022	FAM214A
1	139302239	rs395798436	MYO5A
1	142096271	rs1143941332	CEP152
1	146908463	rs68503984	MAP1A
1	146908547	rs68503985	MAP1A
1	146908586	rs68503986	MAP1A
1	147074294	rs782847049	ENSECAG00000008021
1	147244317	rs396083649	TMEM62
1	147244341	rs393944023	TMEM62
1	147244377	rs1148120735	TMEM62
1	148021294	rs68453517	TMEM87A
1	148087592	rs394972609	VPS39
1	148087868	rs396161134	VPS39
1	148087869	rs394285288	VPS39
1	148352358	rs1147372911	SPTBN5
1	149203686	rs396902620	RHOV
1	149692376	rs1149092065	PLCB2
1	150109788	rs396572680	ENSECAG00000024806
1	159568363	rs396558224	ZNF219
1	159568376	rs394463212	ZNF219
1	159568402	rs395883355	ZNF219
1	163018586	rs397370688	PSMB11
1	163250285	rs393798246	EFS
1	163250296	rs394551028	EFS
1	163780496	rs1146584822	ENSECAG00000008025
1	163837088	rs1147015072	FITM1
1	163837117	rs1138048414	FITM1
1	163837120	rs1142623643	FITM1
1	163837139	rs393930901	FITM1
1	163844141	rs395980181	EMC9
1	170592833	rs395309782	HECTD1
1	170799238	rs1151214470	ENSECAG00000016348
1	170799248	rs396504185	ENSECAG00000016348
1	170799254	rs394290283	ENSECAG00000016348
1	172832066	rs394005581	ENSECAG00000021888
1	174221033	rs395584810	INSM2
1	175010039	rs1149813538	NKX2-1
1	175010047	rs1137345357	NKX2-1
1	175010082	rs1147679251	NKX2-1
1	175010092	rs1150828920	NKX2-1
1	175137054	rs1141890510	PAX9
1	176490115	rs395750232	ENSECAG00000004803
1	179639351	rs68446120	LRFN5
1	182455989	rs395302084	FANCM
1	186233590	rs395630752	ARF6
1	186396325	rs396830298	VCPKMT
1	186539615	rs395485971	ATP5S
1	186653113	rs1152334800	MAP4K5
1	188103959	rs396952776	PTGER2
2	4589401	rs394302987	USP24
2	4847419	rs397204244	ENSECAG00000007169
2	4916276	rs1144758680	TTC4
2	6702133	rs396298704	COA7
2	6702143	rs393862928	COA7
2	7118871	rs782870085	ZFYVE9
2	8702523	rs395243801	ENSECAG00000022281
2	8702551	rs395761664	ENSECAG00000022281
2	8702700	rs397376924	ENSECAG00000022281
2	8702736	rs394924811	ENSECAG00000022281
2	11182961	rs394756522	ENSECAG00000023188
2	11182962	rs1149103835	ENSECAG00000023188
2	11183015	rs1144703382	ENSECAG00000023188
2	11611382	rs1139479891	ENSECAG00000023068
2	11611384	rs1149464461	ENSECAG00000023068
2	11611399	rs1138971542	ENSECAG00000023068
2	12174408	rs68576761	FAAH
2	12274571	rs1146516041	RAD54L
2	12340039	rs395039342	POMGNT1
2	12340040	rs396576910	POMGNT1
2	12506991	rs396171432	MAST2
2	12506996	rs394010446	MAST2
2	13474509	rs394338750	HECTD3
2	13653517	rs396845582	BTBD19
2	13657526	rs393901521	ENSECAG00000001049
2	13658406	rs395957797	PLK3
2	13658411	rs397005904	PLK3
2	14392295	rs397038858	ENSECAG00000024245
2	14851060	rs397289082	HYI
2	14930082	rs395201552	CDC20
2	14939683	rs393791469	MPL
2	15109546	rs394685305	EBNA1BP2
2	15109563	rs395781975	EBNA1BP2
2	15109598	rs397298982	EBNA1BP2
2	15109637	rs394614354	EBNA1BP2
2	15109693	rs396531599	EBNA1BP2
2	16967140	rs394136641	ENSECAG00000002551
2	17385288	rs394749752	ENSECAG00000002738
2	18435827	rs394710390	HEYL
2	19757052	rs397048774	ENSECAG00000026886
2	19757091	rs394626666	ENSECAG00000026886
2	20686108	rs395041495	GRIK3
2	21185643	rs393832875	ENSECAG00000020556
2	21281197	rs1137789418	MAP7D1
2	21281290	rs396222083	MAP7D1
2	21281303	rs397253863	MAP7D1
2	21281429	rs394868153	MAP7D1
2	21354891	rs1148843491	TEKT2
2	21445893	rs1144270865	ENSECAG00000023972
2	22263122	rs1138211601	TMEM35B
2	22347058	rs395933441	DLGAP3
2	24283877	rs395163441	ZBTB8OS
2	24283918	rs396612223	ZBTB8OS
2	24288300	rs782904073	ZBTB8OS
2	24490159	rs397499053	MARCKSL1
2	25000735	rs394162683	COL16A1
2	25759436	rs396821650	MATN1
2	25761739	rs394092793	MATN1
2	27356106	rs1150372139	OPRD1
2	27545926	rs396954848	RAB42
2	27545928	rs394908220	RAB42
2	28190904	rs396611833	STX12
2	28919249	rs396121405	ARID1A
2	30031895	rs395805638	ENSECAG00000013140
2	30087892	rs1151229709	ENSECAG00000010440
2	30152641	rs394390325	ENSECAG00000008690
2	31512744	rs396580058	E2F2
2	31512781	rs395688691	E2F2
2	31588521	rs394353418	ASAP3
2	32863988	rs395464520	HSPG2
2	32863994	rs396660510	HSPG2
2	32893102	rs396701061	HSPG2
2	32912436	rs395454233	HSPG2
2	34581910	rs393794178	ENSECAG00000007317
2	34910664	rs397467490	MRTO4
2	36549115	rs396124127	PADI3
2	36801990	rs1136390342	MFAP2
2	36802032	rs393870780	MFAP2
2	36802057	rs395746241	MFAP2
2	37396210	rs396355755	FBLIM1
2	39706345	rs397062939	VPS13D
2	39959320	rs395814716	KIAA2013
2	44365816	rs397315390	TNFRSF25
2	44365824	rs394481640	TNFRSF25
2	44388044	rs393958666	ESPN
2	44389131	rs395161820	ESPN
2	44402897	rs1136301967	ESPN
2	44553429	rs397385974	ENSECAG00000024683
2	44678012	rs394283664	KCNAB2
2	47518375	rs397057533	FAM213B
2	47518376	rs394352120	FAM213B
2	48345592	rs397284546	ENSECAG00000002115
2	48551283	rs394970236	DVL1
2	48560029	rs395917451	DVL1
2	48701755	rs395467165	TTLL10
2	48702801	rs395059307	TTLL10
2	48702828	rs1144852163	TTLL10
2	48703585	rs396244596	TTLL10
2	48905794	rs394182645	KLHL17
2	52261776	rs394378981	R3HCC1
2	52261787	rs397134753	R3HCC1
2	53904651	rs397138101	NEFM
2	54324414	rs396611869	DOCK5
2	56266216	rs396235619	TRIM35
2	56405196	rs396634745	CHRNA2
2	58012418	rs394935752	KIF13B
2	59028714	rs394247127	RP1L1
2	62512807	rs396795906	HAND2
2	62512819	rs393709089	HAND2
2	62710801	rs395089579	HMGB2
2	67047218	rs68631936	DDX60L
2	71525568	rs395603885	TKTL2
2	79536471	rs68543899	FGA
2	85486077	rs396476236	PRMT9
2	88569482	rs68659021	FREM3
2	89297125	rs1152285275	ENSECAG00000002647
2	101329235	rs1147201459	ABHD18
2	106496353	rs1151818626	TRPC3
2	109155223		ENSECAG00000022096
2	115913293	rs396671659	ENPEP
2	120031149	rs396180307	ENSECAG00000011433
3	866455	rs396366533	ITFG1
3	866517	rs397153907	ITFG1
3	866519	rs394602822	ITFG1
3	3352463	rs394419276	ADCY7
3	6747217	rs68595969	RPGRIP1L
3	7885108	rs396807990	ENSECAG00000023545
3	9504628	rs393983592	AMFR
3	9543217	rs1151543552	AMFR
3	9614563	rs393999911	BBS2
3	9700712	rs397079091	MT1X
3	10546693	rs397165375	ADGRG1
3	11203443	rs395104073	NDRG4
3	11203446	rs397115152	NDRG4
3	18319270	rs394986143	TRADD
3	18319893	rs395416663	TRADD
3	18356589	rs396866925	E2F4
3	18356636	rs396230960	E2F4
3	19254075	rs395143032	SLC7A6
3	19254076	rs396452897	SLC7A6
3	19324754	rs396236853	SMPD3
3	19978424	rs1141606212	SNTB2
3	19978534	rs395245780	SNTB2
3	19978550	rs396539252	SNTB2
3	20096698	rs394304661	ENSECAG00000021406
3	20630036	rs395727278	PSMD7
3	22908714	rs394802070	ENSECAG00000019511
3	23727300	rs395920294	MTSS1L
3	23727671	rs1151638362	MTSS1L
3	24477576	rs393859998	FA2H
3	25036882	rs396647287	ENSECAG00000022657
3	25716568	rs68479321	CNTNAP4
3	26268776	rs394200024	ENSECAG00000012817
3	26361636	rs1137980681	MON1B
3	26361648	rs1140632818	MON1B
3	26361674	rs1143627947	MON1B
3	26361791	rs397433175	MON1B
3	28356462	rs396858518	ENSECAG00000018532
3	29716750	rs395000180	BCO1
3	29716784	rs1144610595	BCO1
3	32127271	rs397207998	HSDL1
3	32127324	rs394939758	HSDL1
3	32128049	rs396524601	HSDL1
3	32128067	rs393806154	HSDL1
3	34930087	rs396740541	JPH3
3	34965871	rs68458513	JPH3
3	35957178	rs397178263	PIEZO1
3	35957285	rs396754767	PIEZO1
3	35957294	rs394445721	PIEZO1
3	36800634	rs394516270	SPATA2L
3	36800699	rs395851169	SPATA2L
3	36811472	rs397277752	VPS9D1
3	36811585	rs394902576	VPS9D1
3	36811753	rs393758588	VPS9D1
3	36811754	rs395834707	VPS9D1
3	36944645	rs782832527	TCF25
3	36944681	rs396286058	TCF25
3	36944779	rs1137326414	TCF25
3	37009716	rs68458868	DEF8
3	37493002	rs395545693	ENSECAG00000007487
3	37493025	rs397168309	ENSECAG00000007487
3	40538923	rs394358041	C4orf17
3	45802505	rs1137247769	ENSECAG00000001242
3	50671216	rs396102742	NAP1L5
3	50708371	rs395799047	HERC3
3	50910750	rs397213611	HERC6
3	50982390	rs394605369	PPM1K
3	51219459	rs394729486	PKD2
3	51219482	rs396129984	PKD2
3	51219501	rs397504087	PKD2
3	51219514	rs394816155	PKD2
3	51219515	rs396616685	PKD2
3	51563957	rs393855191	ENSECAG00000007608
3	51564074	rs396423814	ENSECAG00000007608
3	51963582	rs394460583	AFF1
3	51963613	rs395682179	AFF1
3	51963622	rs396974611	AFF1
3	51963634	rs394652860	AFF1
3	51963684	rs396406265	AFF1
3	51963685	rs397367492	AFF1
3	52297942	rs1142249729	PTPN13
3	52297950	rs1147338971	PTPN13
3	52297961	rs1138283684	PTPN13
3	54233712	rs1141752523	CDS1
3	58633070	rs395665035	GK2
3	61770433	rs782852991	NUP54
3	61770548	rs782873707	NUP54
3	64778313	rs1149363634	ADAMTS3
3	65002515	rs396407771	NPFFR2
3	71041934	rs396785387	EPHA5
3	78238051	rs1137757949	ENSECAG00000014374
3	78238078	rs68633069	ENSECAG00000014374
3	78238218	rs68633071	ENSECAG00000014374
3	79096807	rs396879352	SRD5A3
3	79096945	rs395072060	SRD5A3
3	80668026	rs393718297	FIP1L1
3	81887913	rs1141752494	CWH43
3	81887972	rs397453794	CWH43
3	88086053	rs396108028	PHOX2B
3	88086067	rs1141193030	PHOX2B
3	88086090	rs395409068	PHOX2B
3	88086096	rs396227525	PHOX2B
3	88086302	rs1146124399	PHOX2B
3	91613791	rs68571645	NWD2
3	97211774	rs396107123	PCDH7
3	97211796	rs395323784	PCDH7
3	97211811	rs394453665	PCDH7
3	100324932	rs394980686	TBC1D19
3	101997406	rs397181271	DHX15
3	109526463	rs1139401593	FAM200B
3	111250551	rs1142595748	BOD1L1
3	111250588	rs1149569122	BOD1L1
3	114293310	rs397226523	DRD5
3	114293328	rs394777117	DRD5
3	114293337	rs396079723	DRD5
3	114293398	rs68544688	DRD5
3	114293415	rs1146008511	DRD5
3	114293418	rs68544690	DRD5
3	114293488	rs68544692	DRD5
3	114899591	rs395447238	ENSECAG00000020619
3	115006934	rs395593239	CYTL1
3	115471241	rs393872487	EVC2
3	115893728	rs394501078	JAKMIP1
3	116275190	rs397408543	MAN2B2
3	116275192	rs394642022	MAN2B2
3	116295141	rs396730580	MAN2B2
3	116693799	rs396330089	TADA2B
3	117357423	rs394689881	AFAP1
3	117699530	rs396616722	SH3TC1
3	117715138	rs393783035	SH3TC1
3	117727818	rs393905824	SH3TC1
3	117767251	rs1151759766	HTRA3
3	117903939	rs396157018	TRMT44
3	118020793	rs396326376	CPZ
3	118020814	rs397043383	CPZ
3	118677795	rs1141347158	HGFAC
3	119366424	rs1152068819	TNIP2
3	119366430	rs1149140757	TNIP2
3	119366499	rs1148743410	TNIP2
3	120916354	rs396043340	FGFRL1
4	3614101	rs394532155	FAM185A
4	3614117	rs396647663	FAM185A
4	4088168	rs393971487	SLC26A5
4	7536212	rs396253660	COG5
4	11642712	rs1142661966	SUGCT
4	14266707	rs1151676719	HECW1
4	14816486	rs69516665	DBNL
4	15005887	rs395032476	CAMK2B
4	15389876	rs69605092	ZMIZ2
4	15509538	rs396016702	MYO1G
4	16226495	rs393856997	IGFBP3
4	27854988	rs396061113	PCLO
4	38284921	rs395066913	PEG10
4	41310719	rs1140825738	COL28A1
4	41310720	rs1151907719	COL28A1
4	41992297	rs1141152806	ICA1
4	44828357	rs1147102881	THSD7A
4	44828388	rs1141076939	THSD7A
4	45667045	rs396859564	SCIN
4	48789960	rs394244551	ENSECAG00000002406
4	52917546	rs394349548	ABCB5
4	52958108	rs394116241	ENSECAG00000002849
4	52958225	rs395406544	ENSECAG00000002849
4	53605883	rs1145963614	ENSECAG00000004819
4	54132498	rs396204395	RAPGEF5
4	54132501	rs397407235	RAPGEF5
4	54132515	rs394124404	RAPGEF5
4	54706252	rs69597187	ENSECAG00000022149
4	54761679	rs782844160	FAM126A
4	54761720	rs1139085355	FAM126A
4	54761721	rs1141264163	FAM126A
4	56624297	rs394991830	CYCS
4	58396503	rs395346149	HOXA11
4	62137635	rs396468041	CCDC129
4	62137661	rs394155844	CCDC129
4	79275725	rs1138257690	SLC13A1
4	79311931		ENSECAG00000024516
4	79912186	rs69500089	ENSECAG00000006212
4	83825604	rs395702478	FLNC
4	83825623	rs397190523	FLNC
4	83825632	rs394926593	FLNC
4	83881164	rs394544006	KCP
4	83881250	rs396067657	KCP
4	83881254	rs393885987	KCP
4	84113945	rs1138848334	SMO
4	84310516	rs1137948917	STRIP2
4	84809159	rs395334982	KLHDC10
4	87322752	rs394143762	CHCHD3
4	87322753	rs395723621	CHCHD3
4	89159909	rs397350099	STRA8
4	89160039	rs396471757	STRA8
4	93795656	rs396391040	ADCK2
4	93795696	rs394685092	ADCK2
4	93795724	rs396448212	ADCK2
4	93795753	rs394065194	ADCK2
4	93795755	rs395299862	ADCK2
4	96558083	rs396633631	ZYX
4	96558089	rs394119284	ZYX
4	96558104	rs397303320	ZYX
4	96564412	rs1146685187	ZYX
4	96565159	rs396444118	ZYX
4	97602115	rs396117228	ENSECAG00000021572
4	101877466	rs395083249	ZNF746
4	101994504	rs397150700	KRBA1
4	101994516	rs394048042	KRBA1
4	102067451	rs1152007423	SSPO
4	102078994	rs397101285	SSPO
4	102737130	rs395616817	NOS3
4	102801273	rs69570847	FASTK
4	103081526	rs396375869	ENSECAG00000007991
4	103479034	rs394873344	PRKAG2
4	103479035	rs395714110	PRKAG2
4	106462756	rs395855502	ENSECAG00000022285
4	106462799	rs397461594	ENSECAG00000022285
4	107467234	rs394277440	ENSECAG00000008369
4	107467364	rs1144996233	ENSECAG00000008369
4	107596632	rs782862596	UBE3C
5	772400	rs397170171	ETNK2
5	772415	rs1137929167	ETNK2
5	1735933	rs396826915	TMCC2
5	2004483	rs397502801	MFSD4A
5	6263523	rs393802629	SCYL3
5	9353411	rs1140020986	SLC9C2
5	11431612	rs69499990	RFWD2
5	14858721	rs1151944091	QSOX1
5	16229411	rs394830200	CACNA1E
5	16474673	rs397474529	ZNF648
5	17312395	rs396574980	LAMC1
5	17312593	rs394313568	LAMC1
5	17852931	rs394054585	ARPC5
5	19163652	rs69581766	SWT1
5	19958308	rs1148211400	HMCN1
5	20287677	rs782871941	C1orf27
5	28852853	rs1150680776	UCK2
5	32328034	rs395787123	KLHDC9
5	32402985	rs393763838	ADAMTS4
5	33667338	rs1142136527	COPA
5	33667386	rs1151570059	COPA
5	34030981	rs69615579	CFAP45
5	34030991	rs69615580	CFAP45
5	34031003	rs69615581	CFAP45
5	35202554	rs397206410	CD1E2
5	36188169	rs396781142	KIRREL
5	38219785	rs1140325402	NES
5	38227364	rs1145472910	NES
5	38305029	rs394408525	IQGAP3
5	39451512	rs782912582	ZBTB7B
5	39451806	rs396525479	ZBTB7B
5	39472100	rs397394212	FLAD1
5	45420416	rs396417829	PRKAB2
5	48230867	rs1144942718	MAN1A2
5	50813002	rs395902538	TRIM33
5	59978455	rs397149835	ENSECAG00000021148
5	59978540	rs396000350	ENSECAG00000021148
5	62598936	rs396000131	RTCA
5	62598940	rs394070472	RTCA
5	66862487	rs395623140	RWDD3
5	66862603	rs394464819	RWDD3
5	66904464	rs69541767	ENSECAG00000019335
5	66904500	rs69541771	ENSECAG00000019335
5	66904515	rs69541773	ENSECAG00000019335
5	66904525	rs69541775	ENSECAG00000019335
5	67464904	rs1149227770	F3
5	67464926	rs395240661	F3
5	67464992	rs396158159	F3
5	67901800	rs394640344	ABCA4
5	70135510	rs1137014884	ENSECAG00000009812
5	75734060	rs394003967	MCOLN2
5	75734067	rs395051913	MCOLN2
5	75886505	rs782852879	LPAR3
5	75886601	rs394082705	LPAR3
5	90513477	rs395544349	ENSECAG00000014601
5	94973216	rs395394508	KANK4
6	3562346	rs1148709096	SPAG16
6	3562347	rs1147080951	SPAG16
6	8487267	rs397388032	SLC23A3
6	8497051	rs394144407	CNPPD1
6	8598871	rs1151504315	PTPRN
6	8753505	rs395456293	ENSECAG00000000174
6	8753510	rs396066815	ENSECAG00000000174
6	8753625	rs395234983	ENSECAG00000000174
6	8753687	rs396441306	ENSECAG00000000174
6	12272127	rs397171189	SCG2
6	14099576	rs1141002960	ENSECAG00000006051
6	14100108	rs1150430022	ENSECAG00000006051
6	15703801	rs395417103	SLC19A3
6	15907933	rs68755187	SPHKAP
6	17941884	rs395197900	ENSECAG00000014648
6	18191998	rs68748206	GPR55
6	18636096	rs395069022	NCL
6	18641855	rs395351553	NCL
6	19446474	rs395715204	ECEL1
6	19916999	rs396294112	NEU2
6	20478717	rs395404827	MROH2A
6	20529145	rs396178050	HJURP
6	20529390	rs393827417	HJURP
6	20529685	rs395187792	HJURP
6	20529761	rs396528794	HJURP
6	20535620	rs393733766	HJURP
6	20699140	rs68692234	SPP2
6	21040580	rs394222115	ARL4C
6	21040589	rs395065611	ARL4C
6	21040601	rs396530575	ARL4C
6	21040626	rs394511409	ARL4C
6	21040646	rs397314426	ARL4C
6	21040649	rs394461450	ARL4C
6	22404199	rs1151641684	GBX2
6	22404240	rs395833861	GBX2
6	22404259	rs397414997	GBX2
6	22457775	rs395376717	ENSECAG00000009378
6	22457822	rs396630910	ENSECAG00000009378
6	22657068	rs396838590	IQCA1
6	23861372	rs394928708	RAMP1
6	24046595	rs396256672	ESPNL
6	24870969	rs396415621	ENSECAG00000017406
6	26149005	rs1137698179	KIF1A
6	26385796	rs394232316	SNED1
6	26385804	rs396256510	SNED1
6	26385813	rs1145017794	SNED1
6	26385815	rs1144136948	SNED1
6	26389314	rs394716525	SNED1
6	26389316	rs396738539	SNED1
6	27019067	rs396275690	ENSECAG00000021892
6	27019068	rs393792299	ENSECAG00000021892
6	30137750	rs396183626	FBXL14
6	30138080	rs396347167	FBXL14
6	30138135	rs394057428	FBXL14
6	31266796	rs395179455	KDM5A
6	31505457	rs394307710	ENSECAG00000013807
6	31505478	rs395546301	ENSECAG00000013807
6	31505502	rs397294679	ENSECAG00000013807
6	33279087	rs395567751	C12orf4
6	35236133	rs1151846352	COPS7A
6	35278637	rs1151732446	LAG3
6	35278730	rs397171946	LAG3
6	35278764	rs394214671	LAG3
6	35486795	rs394764873	LPCAT3
6	36142606	rs1146852683	ENSECAG00000007930
6	36201333	rs1138452238	CLEC4E
6	36682672	rs68835887	ENSECAG00000003269
6	36682736	rs68835888	ENSECAG00000003269
6	36682785	rs68835889	ENSECAG00000003269
6	36682799	rs68835890	ENSECAG00000003269
6	37070512	rs395535599	PHC1
6	41700611	rs395882831	ENSECAG00000004066
6	45052249	rs1139009983	LMO3
6	48959563	rs394189957	RECQL
6	53101905	rs395210820	ITPR2
6	53928699	rs397224391	KLHL42
6	53928725	rs394719471	KLHL42
6	53928771	rs396194666	KLHL42
6	53928877	rs395050230	KLHL42
6	54545125	rs68649761	CCDC91
6	58597832	rs68803568	ENSECAG00000003178
6	59454294	rs393847373	ENSECAG00000024153
6	59454606	rs396703569	ENSECAG00000024153
6	65950209	rs393927808	PCED1B
6	65950304	rs395521050	PCED1B
6	65950355	rs396042127	PCED1B
6	66990076	rs397471384	ENSECAG00000007699
6	67781405	rs396481508	DHH
6	67781540	rs394761738	DHH
6	67781544	rs396083257	DHH
6	67781637	rs1146006427	DHH
6	67968881	rs395109579	TROAP
6	68154162	rs395709217	KCNH3
6	68344478	rs394612660	NCKAP5L
6	68344537	rs1146536613	NCKAP5L
6	68344553	rs1137952910	NCKAP5L
6	69912632	rs1150949493	ENSECAG00000007983
6	70127713	rs1136122675	ENSECAG00000007988
6	70127731	rs1145698401	ENSECAG00000007988
6	70260826	rs397038778	ENSECAG00000024398
6	70266498	rs394459975	ENSECAG00000024866
6	70426457	rs395029581	KRT75
6	70590860	rs1137151079	KRT72
6	70767613	rs68711484	ENSECAG00000011421
6	70872758	rs1150061027	ENSECAG00000021775
6	70995398	rs1140677229	TNS2
6	71171540	rs397504833	ESPL1
6	71182195	rs396580837	C12orf10
6	71280236	rs393782188	AMHR2
6	71753130	rs394867600	HOXC10
6	71767910	rs1146195146	HOXC9
6	72077927	rs394602351	ZNF385A
6	72404490	rs68707071	ENSECAG00000007633
6	72560132	rs68759563	ENSECAG00000001051
6	72590761	rs393853451	ENSECAG00000001149
6	72676857	rs68760883	ENSECAG00000001694
6	72685117	rs396057409	ENSECAG00000001735
6	72685134	rs1140496748	ENSECAG00000001735
6	72754530	rs393966790	ENSECAG00000003338
6	72870455	rs1141228102	ENSECAG00000003964
6	72942044	rs68749561	ENSECAG00000005565
6	73116673	rs395090498	ENSECAG00000003562
6	73116693	rs394037106	ENSECAG00000003562
6	73116739	rs1151351462	ENSECAG00000003562
6	73116763		ENSECAG00000003562
6	73116772	rs1141987105	ENSECAG00000003562
6	73116792	rs1144596121	ENSECAG00000003562
6	73116793	rs1138032081	ENSECAG00000003562
6	73116803	rs1140602208	ENSECAG00000003562
6	73764653	rs1137364661	ENSECAG00000005223
6	75049897	rs395157400	RBMS2
6	76034788	rs395197927	MBD6
6	76034815	rs394158921	MBD6
6	76080976	rs395114102	KIF5A
6	76211328	rs1139084007	AGAP2
6	76211472	rs394362675	AGAP2
6	80357464	rs395967961	PPM1H
6	81675385	rs395683328	GNS
6	82976181	rs396128722	HELB
6	83011509	rs68658585	GRIP1
6	83775234	rs1139302824	CAND1
6	85644095	rs397371105	CCT2
7	340559	rs395183442	PTBP1
7	343637	rs397109590	PTBP1
7	876649	rs394269043	ENSECAG00000011955
7	876654	rs395811612	ENSECAG00000011955
7	876697	rs397350832	ENSECAG00000011955
7	877651	rs394849691	ENSECAG00000011955
7	1151016	rs396559171	ABHD17A
7	1215108	rs395173000	CSNK1G2
7	1219755	rs397314545	CSNK1G2
7	1230060	rs782904849	BTBD2
7	1269458	rs397249870	MKNK2
7	1271679	rs394524551	MKNK2
7	1271700	rs395627112	MKNK2
7	1440358	rs396313338	DOT1L
7	1585912	rs1138076049	TMPRSS9
7	1588205	rs394134903	TIMM13
7	2496622	rs393712426	DOHH
7	2661748	rs1144675830	TJP3
7	2676360	rs396568979	ENSECAG00000021308
7	2903900	rs397190650	ENSECAG00000009157
7	2958414	rs397489737	ENSECAG00000015304
7	3031491	rs395885223	TMIGD2
7	3136102	rs394545965	UBXN6
7	3402962	rs394501089	TICAM1
7	3590075	rs394734931	KDM4B
7	3946078	rs396889162	LONP1
7	4405068	rs394584292	CLPP
7	4409451	rs395381320	PSPN
7	4481408	rs396301870	ENSECAG00000010964
7	4686562	rs1145185389	ENSECAG00000019352
7	4792638	rs395085776	SH2D3A
7	5360321	rs395418595	MCOLN1
7	5363375	rs68683795	MCOLN1
7	5424996	rs394898119	CAMSAP3
7	5472655	rs395082606	ENSECAG00000001830
7	5580376	rs1141744369	ENSECAG00000019488
7	6063134	rs1140142323	ENSECAG00000018927
7	6063147	rs396908972	ENSECAG00000018927
7	17775730	rs1141371378	NPAT
7	20836981	rs1147914746	PPP2R1B
7	27499831	rs394644746	ABCG4
7	28676876	rs395471287	ARHGEF12
7	28682270	rs395094011	ARHGEF12
7	34306114	rs395424098	NRGN
7	34306126	rs396966189	NRGN
7	34444272	rs1145708417	HEPACAM
7	36019720	rs396680354	CDON
7	36019774	rs394235587	CDON
7	38764349	rs1150398528	ENSECAG00000025132
7	38764371	rs395361745	ENSECAG00000025132
7	38764469	rs1136364757	ENSECAG00000025137
7	39559244	rs396311138	NFRKB
7	43143797	rs395377969	IGSF9B
7	43143809	rs396606142	IGSF9B
7	43393099	rs782893106	VPS26B
7	43393105	rs395951776	VPS26B
7	45446574	rs395738413	ENSECAG00000021028
7	45787683	rs395799552	NDUFB7
7	46089172	rs396974698	ENSECAG00000010907
7	46177098	rs396670864	CC2D1A
7	46177133	rs396655228	CC2D1A
7	46586792	rs395596306	CACNA1A
7	46666468	rs1143736892	NFIX
7	46835823	rs396489534	MAST1
7	47305589	rs1146854577	ENSECAG00000018857
7	50671234	rs1139461207	ELAVL3
7	50671248	rs1140966872	ELAVL3
7	50673641	rs396331103	ELAVL3
7	51051948	rs395938571	ENSECAG00000004504
7	51056611	rs395404199	YIPF2
7	51336261	rs396698240	KEAP1
7	51336300	rs393974576	KEAP1
7	51355784	rs394380297	PDE4A
7	51355805	rs1143674582	PDE4A
7	51402289	rs396534015	CDC37
7	51430555	rs395266104	TYK2
7	51587360	rs1141003793	EIF3G
7	51680704	rs394636994	COL5A3
7	51680706	rs396279088	COL5A3
7	51686367	rs394835094	COL5A3
7	51686373	rs396005639	COL5A3
7	52716852	rs397097325	ENSECAG00000021464
7	52725487	rs395932830	ENSECAG00000021464
7	54849732	rs394556067	ADAMTS10
7	54849750	rs395882615	ADAMTS10
7	56044061	rs393743094	ENSECAG00000022198
7	56044102	rs394706712	ENSECAG00000022198
7	56044123	rs1147396224	ENSECAG00000022198
7	56044160	rs396707718	ENSECAG00000022198
7	56044181	rs393990086	ENSECAG00000022198
7	62110308	rs396047808	SYTL2
7	64457896	rs782893582	PRCP
7	68744894	rs395187557	RSF1
7	69219948	rs393838975	GDPD4
7	69220443	rs395783833	GDPD4
7	69282425	rs68858644	ENSECAG00000024135
7	69473532	rs394600906	B3GNT6
7	69473660	rs396288811	B3GNT6
7	69473703	rs393973115	B3GNT6
7	69473748	rs395199474	B3GNT6
7	70066315	rs397334368	ENSECAG00000005942
7	70575896	rs1135978420	UVRAG
7	70920760	rs396866701	ENSECAG00000013664
7	70920763	rs394120024	ENSECAG00000013664
7	71460458	rs394061111	CHRDL2
7	71618032	rs1140446019	LIPT2
7	71618205	rs394394721	LIPT2
7	72322670	rs396434979	PLEKHB1
7	72322682	rs397188447	PLEKHB1
7	72322686	rs395142110	PLEKHB1
7	72562498	rs394094915	RELT
7	72562513	rs396838390	RELT
7	73074374	rs396398216	ENSECAG00000013038
7	73166406	rs397098936	ARAP1
7	73173175	rs394933548	ARAP1
7	74935751	rs1136387309	ENSECAG00000002127
7	76950074	rs395302280	ENSECAG00000003884
7	77683656	rs1146751815	ENSECAG00000005304
7	77683817	rs395386722	ENSECAG00000005304
7	77741912	rs68808257	RRP8
7	77757871	rs396225670	TPP1
7	85401806	rs394726692	PDE3B
7	85520236	rs397050155	PDE3B
7	87081013	rs395102780	SOX6
7	87081053	rs1140552662	SOX6
7	87678861	rs68686441	PIK3C2A
7	88797024	rs1151166866	GTF2H1
7	92157046	rs1142149160	ENSECAG00000026812
7	100563472	rs394885036	ENSECAG00000006204
7	100563482	rs1137398592	ENSECAG00000006204
8	1739122	rs1148857437	SCARF2
8	1739403	rs1143184169	SCARF2
8	3285753	rs396266037	ENSECAG00000021086
8	3290984	rs1146656596	ENSECAG00000000612
8	5365760	rs394345767	YDJC
8	5365773	rs395905949	YDJC
8	5365779	rs396874776	YDJC
8	5365784	rs394159185	YDJC
8	5365793	rs1146451092	YDJC
8	5896020	rs395697596	ENSECAG00000014667
8	7478510	rs396803110	DEPDC5
8	7478515	rs397343586	DEPDC5
8	7644305	rs397367907	SFI1
8	9579692	rs1142801180	ENSECAG00000018444
8	9579704	rs1148250759	ENSECAG00000018444
8	9580000	rs394071438	ENSECAG00000018444
8	9681941	rs68739989	GAS2L1
8	9682001	rs1136604517	GAS2L1
8	9682050	rs1145796386	GAS2L1
8	10965800	rs394902229	MN1
8	12903850	rs395889848	KIAA1671
8	12906527	rs393912840	KIAA1671
8	13012610	rs395670963	KIAA1671
8	13538730	rs68754784	TCHP
8	13571541	rs396106006	GLTP
8	13955983	rs396913163	MYO1H
8	14056542	rs397420139	ACACB
8	14160670	rs68743068	UNG
8	14500781	rs396955888	SELPLG
8	14776624	rs68697255	CMKLR1
8	15491915	rs394642583	ENSECAG00000024071
8	16029690	rs394011310	RNF10
8	16029709	rs1150293421	RNF10
8	18356118	rs395774499	ENSECAG00000004582
8	18984893	rs1149604076	RNFT2
8	18984906	rs1140450110	RNFT2
8	21627431	rs68681036	SDS
8	21630884	rs397109006	PLBD2
8	21630912	rs395686173	PLBD2
8	21806933	rs1151913827	CFAP73
8	21806950	rs1137510701	CFAP73
8	22002402	rs68814614	RPH3A
8	22634373	rs396129046	NAA25
8	23956891	rs395131351	ATP2A2
8	25495451	rs1139665943	OGFOD2
8	25495490	rs394770642	OGFOD2
8	25495502	rs396473892	OGFOD2
8	25496476	rs396187643	OGFOD2
8	25496482	rs394122453	OGFOD2
8	25941318	rs396768385	DDX55
8	26485848	rs782830780	NCOR2
8	26515742	rs394933733	NCOR2
8	26849636	rs394631312	SCARB1
8	26968460	rs394703469	DHX37
8	30774310	rs394194613	RAN
8	30774328	rs395684035	RAN
8	31598005	rs1149772769	ULK1
8	31821793	rs395191016	DDX51
8	31826037	rs394161997	NOC4L
8	31898551	rs395762318	ENSECAG00000009252
8	32151236	rs1150176745	FBRSL1
8	32498424	rs1145934036	ZNF26
8	32498447	rs1137936186	ZNF26
8	34034583	rs396445542	ENSECAG00000011266
8	34695459	rs1149877148	ENSECAG00000012632
8	36326798	rs397182169	PTPRM
8	36339554	rs1144326222	PTPRM
8	41467648	rs1145462531	NPC1
8	44238670	rs395732051	ENOSF1
8	44430103	rs395919823	ADCYAP1
8	46254175	rs394847331	EMILIN2
8	46254192	rs396267659	EMILIN2
8	48478421	rs396533922	ENSECAG00000019238
8	55910065	rs1152079410	B4GALT6
8	59702774	rs782874550	ELP2
8	63288465	rs68695653	ENSECAG00000010362
8	68176661	rs397150448	SLC14A2
8	68371009	rs1146794675	SIGLEC15
8	68371212	rs1146506154	SIGLEC15
8	72555822	rs1147964797	MAPK4
8	75573769	rs782824354	POLI
8	75575958	rs782857363	POLI
8	78455411	rs1149149195	NARS
8	78471973	rs68777543	ENSECAG00000020014
8	79211300	rs68766104	ALPK2
8	79213637	rs68766106	ALPK2
8	79542858	rs1139675262	ZNF532
8	79791079	rs394781222	RAX
8	79794507	rs394573542	RAX
8	79928193	rs393815036	CCBE1
8	80802658	rs1140688997	ENSECAG00000009017
8	81592337	rs396296320	CDH20
8	81619592	rs395120876	CDH20
8	82434913	rs395685816	ZCCHC2
8	82435003	rs395509597	ZCCHC2
8	82435030	rs396341413	ZCCHC2
8	82435036	rs393852958	ZCCHC2
8	82435076	rs395108148	ZCCHC2
8	82435204	rs395343166	ZCCHC2
8	82435235	rs397038938	ZCCHC2
8	84248062	rs396366296	ENSECAG00000014663
8	89135464	rs1141551072	ENSECAG00000012387
8	97241287	rs396784241	PQLC1
8	97241288	rs393945602	PQLC1
9	3339402	rs393799459	CA13
9	10536486	rs396654262	ZFHX4
9	10536496	rs394391302	ZFHX4
9	14660230	rs394685109	MSC
9	17930568	rs397367404	PREX2
9	18747425	rs1137117912	CSPP1
9	23688292	rs1148221249	ENSECAG00000021447
9	26475796	rs394111407	UBXN2B
9	27973187	rs397141824	PENK
9	31267535	rs395643484	NPBWR1
9	38496046	rs396765615	NBN
9	38496070	rs1136775349	NBN
9	38496121	rs1141452541	NBN
9	38496261	rs394697434	NBN
9	39166503	rs394607928	TMEM64
9	39166524	rs397303918	TMEM64
9	46994126	rs395801013	VPS13B
9	46994205	rs397478210	VPS13B
9	47577190	rs68874160	RGS22
9	47609583	rs1149736746	ENSECAG00000018644
9	47712688	rs1146941474	SPAG1
9	58329872	rs1143662295	CSMD3
9	59472271	rs68783658	CSMD3
9	65706101	rs1138083528	SNTB1
9	67786261	rs68772792	FAM83A
9	67786345	rs68772793	FAM83A
9	68748880	rs395526334	RNF139
9	68748922	rs397245753	RNF139
9	77822306	rs1140437733	KHDRBS3
9	81800608	rs394807825	AGO2
9	84399702	rs394981787	NAPRT
9	84399708	rs396009152	NAPRT
9	84427768	rs395684739	PYCRL
9	84506453	rs1139873498	ENSECAG00000018930
9	84589312	rs395339763	SCRIB
9	84589313	rs396466032	SCRIB
9	84589363	rs1148753295	SCRIB
9	84616250	rs397193500	ENSECAG00000009940
9	84708270	rs395784179	PLEC
9	84708288	rs394587868	PLEC
9	84708336	rs396742418	PLEC
9	84708381	rs396207657	PLEC
9	84754689	rs394408044	ENSECAG00000019881
9	84759123	rs394659041	ENSECAG00000019881
9	84833547	rs395484921	OPLAH
9	84833549	rs396945812	OPLAH
9	84838545	rs393774937	OPLAH
9	84838584	rs395274620	OPLAH
9	84838587	rs396761947	OPLAH
9	84878286	rs395960929	CYC1
9	84884642	rs1150015649	ENSECAG00000001400
9	84884653	rs1136015229	ENSECAG00000001400
9	84889810	rs395305475	ENSECAG00000010600
9	84903710	rs1149418571	HGH1
9	84903738	rs1145462805	HGH1
9	84933332	rs1145252308	MROH1
9	84933422	rs395182692	MROH1
9	85059265	rs395856687	DGAT1
9	85059496	rs396086679	DGAT1
9	85059526	rs394033538	DGAT1
9	85220636	rs396018256	FOXH1
9	85221317	rs397387015	FOXH1
9	85532618	rs397459102	RPL8
10	3906926	rs1143871834	DPY19L3
10	3928922	rs396996228	DPY19L3
10	4486979	rs395066315	LRP3
10	5554626	rs782831046	GPI
10	5586589	rs68847289	PDCD2L
10	6753727	rs394239102	TMEM147
10	6762751	rs1137963583	ATP4A
10	6762821	rs1151184735	ATP4A
10	6989224	rs395250776	ETV2
10	7041638	rs394214818	ZBTB32
10	7085932	rs68808051	PROSER3
10	7086027	rs68808052	PROSER3
10	7086534	rs68808053	PROSER3
10	7152372	rs397359600	NPHS1
10	7152453	rs394281031	NPHS1
10	7222546	rs394084434	LRFN3
10	7222614	rs396055133	LRFN3
10	7225323	rs396863160	LRFN3
10	7225440	rs394350803	LRFN3
10	7225568	rs395094931	LRFN3
10	7225581	rs396968144	LRFN3
10	7266285	rs394583539	SYNE4
10	7268156	rs68795502	SYNE4
10	7268225	rs396972956	SYNE4
10	9425507	rs396993918	ENSECAG00000023553
10	9425517	rs393873827	ENSECAG00000023553
10	9425657	rs395518704	ENSECAG00000023553
10	9633688	rs395094229	RYR1
10	9643092	rs394369490	RYR1
10	9643170	rs396412503	RYR1
10	9646133	rs1149588429	RYR1
10	9657568	rs1138733033	RYR1
10	9657719	rs393936416	RYR1
10	9854004	rs396680075	ENSECAG00000017728
10	9978964	rs1139315271	SIRT2
10	10136059	rs1140947719	ACP7
10	10313447	rs393958277	LRFN1
10	10313486	rs395975868	LRFN1
10	10313522	rs394007918	LRFN1
10	10313809	rs395358833	LRFN1
10	10368977	rs394658009	SAMD4B
10	10401142	rs1151068455	PLEKHG2
10	10401143	rs1141556564	PLEKHG2
10	10611364	rs394682764	ENSECAG00000011718
10	10614339	rs396830054	ENSECAG00000011718
10	10630308	rs1143987479	ENSECAG00000011718
10	10630333	rs396704760	ENSECAG00000011718
10	10630389	rs395563216	ENSECAG00000011718
10	10630390	rs397362985	ENSECAG00000011718
10	10949887	rs396675671	HIPK4
10	10961419	rs393957533	PRX
10	11020183	rs395546593	SPTBN4
10	11026794	rs396135181	SPTBN4
10	11026831	rs394322864	SPTBN4
10	11026838	rs395291641	SPTBN4
10	11073254	rs394625768	SPTBN4
10	11073478	rs1148928977	SPTBN4
10	11106714	rs396148970	LTBP4
10	11107506	rs68842932	LTBP4
10	11109063	rs394038139	LTBP4
10	11120128	rs396912279	LTBP4
10	11142329	rs393969162	NUMBL
10	11142413	rs394689802	NUMBL
10	11246685	rs397223969	ENSECAG00000002197
10	11246748	rs394361957	ENSECAG00000002197
10	11467581	rs1143976288	ENSECAG00000000683
10	11467582	rs1144930097	ENSECAG00000000683
10	13611179	rs394064145	MEGF8
10	13611188	rs395290506	MEGF8
10	13611255	rs396667129	MEGF8
10	13611408	rs393785479	MEGF8
10	13629702	rs396111913	MEGF8
10	13634186	rs395393335	MEGF8
10	13674064	rs395312367	CIC
10	13727679	rs393812656	ZNF526
10	14021387	rs396543216	RPS19
10	14021388	rs397344430	RPS19
10	14371985	rs396913362	ENSECAG00000016325
10	14372011	rs394160246	ENSECAG00000016325
10	14682037	rs395476329	ETHE1
10	14801749	rs394963997	PLAUR
10	14801811	rs395961224	PLAUR
10	14801838	rs394086222	PLAUR
10	14908812	rs395455422	ENSECAG00000017151
10	15259333	rs394160663	ZNF235
10	15391540	rs394206547	ZNF229
10	15392662	rs397010244	ZNF229
10	15818141	rs396266064	CLPTM1
10	15818148	rs396844727	CLPTM1
10	15839652	rs394599697	RELB
10	15923532	rs395321752	PPP1R37
10	15923538	rs396057923	PPP1R37
10	15923544	rs394039314	PPP1R37
10	15927124	rs396925530	PPP1R37
10	15985702	rs1148971021	ENSECAG00000023091
10	16049890	rs395314784	MARK4
10	16097646	rs397033865	KLC3
10	16143266	rs397452289	CD3EAP
10	16396738	rs396717998	FBXO46
10	16396789	rs395504093	FBXO46
10	16396895	rs394144338	FBXO46
10	16397026	rs394986984	FBXO46
10	16429333	rs397008457	SIX5
10	16429347	rs393703947	SIX5
10	16429962	rs396598531	SIX5
10	16434386	rs394573985	ENSECAG00000016750
10	16470636	rs68823617	RSPH6A
10	16579889	rs397442735	NOVA2
10	16579902	rs394589452	NOVA2
10	17130257	rs1148105376	DACT3
10	17424497	rs395818513	ENSECAG00000024260
10	17749653	rs396224296	SLC8A2
10	18095995	rs395852140	ENSECAG00000010376
10	18414341	rs396734375	ELSPBP1
10	18504607	rs394401439	C19orf68
10	18504711	rs395627830	C19orf68
10	18806656	rs394609561	ENSECAG00000009878
10	18893226	rs394227322	SULT2B1
10	18934568	rs1137157896	DBP
10	18934626	rs1148139013	DBP
10	18934745	rs1141988885	DBP
10	18934748	rs1144965168	DBP
10	18958604	rs396819342	NTN5
10	18958632	rs394951380	NTN5
10	19014279	rs1146788155	RASIP1
10	19014362	rs1150219734	RASIP1
10	19014414	rs396455492	RASIP1
10	19014678	rs394213368	RASIP1
10	19103463	rs395060624	HSD17B14
10	19242228	rs1136165401	KCNA7
10	19242229	rs1148921280	KCNA7
10	19602723	rs68901604	FCGRT
10	19712550	rs397073856	BCL2L12
10	20043817	rs1144559689	IZUMO2
10	20043893	rs1146162635	IZUMO2
10	20079176	rs396348398	ENSECAG00000006756
10	20079187	rs397195459	ENSECAG00000006756
10	20447946	rs397424873	ENSECAG00000018051
10	20538532	rs394962399	KLK15
10	20538602	rs396456959	KLK15
10	20538607	rs394208365	KLK15
10	20540086	rs395308032	KLK15
10	20540098	rs396481165	KLK15
10	20758956	rs1144405060	ENSECAG00000018591
10	23092870	rs395656704	ENSECAG00000023794
10	23092954	rs397439449	ENSECAG00000023794
10	23591742	rs1139178409	TFPT
10	23591865	rs1136675565	TFPT
10	23599740	rs393927637	TFPT
10	23641397	rs394177848	TMC4
10	23988986	rs397283974	LENG9
10	24169116	rs397408447	ENSECAG00000012676
10	24752799	rs397137638	EPS8L1
10	24753944	rs394048311	EPS8L1
10	24753966	rs1146243435	EPS8L1
10	25139381	rs397048621	FIZ1
10	25139956	rs1146666961	FIZ1
10	25139995	rs1151621643	FIZ1
10	25486167	rs396432886	NLRP5
10	28274785	rs1146401775	ZNF274
10	28289936	rs395191150	ZNF274
10	28289939	rs396200635	ZNF274
10	28605253	rs1149023112	ZBTB45
10	28634422	rs782828076	UBE2M
10	28634492	rs395873614	UBE2M
10	36941157	rs782875323	IBTK
10	36941162	rs782895265	IBTK
10	37794755	rs1139334646	DOPEY1
10	38742200	rs393829050	ENSECAG00000003320
10	38742232	rs395263576	ENSECAG00000003320
10	39930506	rs1146632167	SNX14
10	39975573	rs395959823	SYNCRIP
10	39975576	rs396588334	SYNCRIP
10	41079923	rs395967717	ZNF292
10	41079954	rs397371001	ZNF292
10	41357549	rs395382692	ORC3
10	49196911	rs1150453074	UFL1
10	51856456	rs394851196	ENSECAG00000007855
10	58770337	rs396825472	ENSECAG00000024088
10	58770354	rs397188456	ENSECAG00000024088
10	58771261	rs395948991	ENSECAG00000024088
10	58771271	rs394052060	ENSECAG00000024088
10	65848263	rs1144887098	NT5DC1
10	70081245	rs1136207188	TBC1D32
10	70125704	rs396368431	TBC1D32
10	70125760	rs394308260	TBC1D32
10	70125766	rs396231191	TBC1D32
10	75653371	rs395826872	THEMIS
10	78322396	rs394486405	EPB41L2
10	79722233	rs1151334222	MOXD1
10	79839039	rs396574070	ENSECAG00000005720
10	79967463	rs396299045	ENSECAG00000006085
10	80002062	rs396038915	TAAR2
10	83018341	rs394430655	BCLAF1
10	83018461	rs395621690	BCLAF1
10	83976784	rs397368401	OLIG3
11	1606759	rs395619121	FSCN2
11	1606880	rs1144041995	FSCN2
11	1707539	rs1143551034	BAHCC1
11	1972610	rs68797751	ENSECAG00000021405
11	2631238	rs1140760463	RNF213
11	3151199	rs395438282	ENPP7
11	3151201	rs396737395	ENPP7
11	3904300	rs68792588	USP36
11	4074855	rs396642102	ENSECAG00000002831
11	4074856	rs393979661	ENSECAG00000002831
11	4118114	rs1136729172	ENSECAG00000002831
11	4205838	rs396361515	SOCS3
11	4388817	rs1143659975	TMC6
11	6069216	rs397249258	EVPL
11	6271172	rs395767604	GALK1
11	6431218	rs1139811934	LLGL2
11	6865143	rs1141940770	CDR2L
11	6865181	rs1144670685	CDR2L
11	6865212	rs396509904	CDR2L
11	6865222	rs394281581	CDR2L
11	6865228	rs395144136	CDR2L
11	6865385	rs395990330	CDR2L
11	7082977	rs1138617780	SLC9A3R1
11	7347403	rs397181084	ENSECAG00000012199
11	7446266	rs396298695	KIF19
11	7446269	rs393939370	KIF19
11	9226320	rs394316295	SOX9
11	9226751	rs397483535	SOX9
11	14057991	rs68894515	HELZ
11	14543703	rs782911544	NOL11
11	15449321	rs1139662050	SCN4A
11	15449995	rs393837626	SCN4A
11	18074171	rs394357046	NSF
11	18074173	rs396381761	NSF
11	18332472	rs397494782	ENSECAG00000022453
11	18576417	rs396487597	ENSECAG00000021549
11	18600750	rs395695692	FMNL1
11	18600774	rs1151278365	FMNL1
11	18600815	rs397315568	FMNL1
11	18663292	rs395485726	PLCD3
11	18663598	rs397113055	PLCD3
11	18774585	rs396766863	C1QL1
11	18774597	rs393853411	C1QL1
11	19299097	rs397019383	RUNDC3A
11	19299208	rs1137692972	RUNDC3A
11	19378501	rs393825537	UBTF
11	19407667	rs68851191	ASB16
11	19407681	rs68851192	ASB16
11	19564193	rs394885170	PYY
11	19564244	rs397401403	PYY
11	19714905	rs1144109432	SOST
11	19714913	rs1139153761	SOST
11	19879717	rs396558868	ETV4
11	19879992	rs394026016	ETV4
11	19919290	rs393987907	DHX8
11	20194069	rs397258447	VAT1
11	20236224	rs397420375	ENSECAG00000009275
11	20323738	rs1144968319	AOC2
11	20323740	rs1138279661	AOC2
11	20808691	rs397098987	GHDC
11	20808724	rs394558971	GHDC
11	20830661	rs397247287	KCNH4
11	20870214	rs393706474	DHX58
11	21044478	rs1140016666	KLHL11
11	21044559	rs396562367	KLHL11
11	21044560	rs394547892	KLHL11
11	22557065	rs393781710	PSMD3
11	23132649	rs393907190	STAC2
11	23464061	rs395822678	MLLT6
11	23553642	rs68877745	SRCIN1
11	23594076	rs396247246	SRCIN1
11	23631974	rs394138416	ENSECAG00000021431
11	24097281	rs395587305	SP6
11	24667575	rs396512145	HOXB2
11	24716835	rs394853976	HOXB5
11	24737475	rs395575939	HOXB8
11	25905048	rs394631412	PDK2
11	25905053	rs396426282	PDK2
11	25991398	rs397076392	COL1A1
11	25991599	rs396613353	COL1A1
11	25992610	rs396303879	COL1A1
11	26369133	rs396073967	ABCC3
11	26443376	rs394276812	LUC7L3
11	26443438	rs395343673	LUC7L3
11	26443449	rs1140405731	LUC7L3
11	34506075	rs782844100	MED13
11	34644437	rs1145402652	BRIP1
11	34644482	rs1139374001	BRIP1
11	34959542	rs395664019	TBX4
11	36730487	rs1137960477	ACACA
11	37004925	rs1138677959	SYNRG
11	37046049	rs397120540	SYNRG
11	37046075	rs1143194813	SYNRG
11	37046082	rs1146543582	SYNRG
11	37046103	rs1138422015	SYNRG
11	44334933	rs396549891	CPD
11	44378330	rs1152055957	CPD
11	44378331	rs1137951983	CPD
11	44504589	rs1142989401	ENSECAG00000021802
11	44504637	rs393845904	ENSECAG00000021802
11	44871875	rs396154654	NXN
11	45650346	rs1138889975	RILP
11	45650370	rs394029741	RILP
11	45650537	rs1136092881	RILP
11	45650541	rs1140233446	RILP
11	45650648	rs395060735	RILP
11	47336030	rs68860127	ENSECAG00000006361
11	47366202	rs394715780	ENSECAG00000000998
11	47762365	rs397234633	ATP2A3
11	47791391	rs393960736	ATP2A3
11	47791398	rs395601396	ATP2A3
11	47936413	rs397290320	ZZEF1
11	48285313	rs395144894	SPNS2
11	48285345	rs396820780	SPNS2
11	48340550	rs1143803235	SMTNL2
11	48340560	rs1146811213	SMTNL2
11	48340575	rs1150328201	SMTNL2
11	49509028	rs395020509	DHX33
11	49930296	rs393743236	ENSECAG00000002564
11	49957711	rs397492993	CHRNE
11	50084976	rs395323219	ZMYND15
11	50407374	rs393777641	SLC16A11
11	50407440	rs395420967	SLC16A11
11	50608892	rs394960504	CTDNEP1
11	50632493	rs395743190	SLC2A4
11	50669581	rs394348164	ENSECAG00000012093
11	50669598	rs395697052	ENSECAG00000012093
11	50669611	rs397371151	ENSECAG00000012093
11	50669614	rs394497842	ENSECAG00000012093
11	50688959	rs395077623	ACAP1
11	50742305	rs395903796	NLGN2
11	50749430	rs396465297	C17orf74
11	50749434	rs394051641	C17orf74
11	50777962	rs68873393	ZBTB4
11	55567648	rs396116409	ELAC2
11	55567650	rs393883531	ELAC2
11	56107349	rs394383686	HS3ST3A1
11	56107415	rs395120644	HS3ST3A1
11	58454516	rs396300674	NCOR1
11	60002768	rs1148780879	TOP3A
11	60002770	rs1149955604	TOP3A
11	60002803	rs393918571	TOP3A
11	60002852	rs394875774	TOP3A
11	60061926	rs1143192927	FLII
11	60061933	rs397000637	FLII
11	60061939	rs394543634	FLII
11	60061948	rs395749730	FLII
11	60165675	rs394592813	MYO15A
11	60436352	rs1148657041	SREBF1
11	60706427	rs397147172	MED9
11	61243538	rs394255711	TNFRSF13B
12	983628	rs395208570	NAT10
12	983629	rs396023086	NAT10
12	1166821	rs395946462	ABTB2
12	8377125	rs395463539	TTC17
12	8377139	rs397037795	TTC17
12	8377215	rs394744910	TTC17
12	8377221	rs395605506	TTC17
12	8377267	rs396307484	TTC17
12	9444090	rs395630904	CD82
12	11995145	rs395284786	ENSECAG00000014184
12	11995186	rs1150230596	ENSECAG00000014184
12	12032517	rs395645812	MTCH2
12	15365710		ENSECAG00000008159
12	21003042	rs396749220	ENSECAG00000006678
12	21019940	rs1148151334	PRG2
12	21020107	rs68931305	PRG2
12	21104966	rs394053702	RTN4RL2
12	21105048	rs1142530814	RTN4RL2
12	23151106	rs394892102	PATL1
12	24223128	rs395656848	TMEM132A
12	24247728	rs396080189	SLC15A3
12	24247823	rs394273081	SLC15A3
12	24386437	rs68931200	CD5
12	24389255	rs394679396	CD5
12	24711662	rs68979265	ENSECAG00000022757
12	24922099	rs394685409	TKFC
12	25080333	rs394315487	SYT7
12	25112321	rs1138680869	SYT7
12	25112324	rs1139771119	SYT7
12	26607485	rs397319379	WDR74
12	26607489	rs394898086	WDR74
12	27658448	rs397252228	ENSECAG00000021348
12	28001024	rs396181557	FLRT1
12	28001474	rs396850332	FLRT1
12	28109025	rs393733272	PLCB3
12	28115952	rs395376766	PLCB3
12	28148898	rs1138474211	KCNK4
12	28199049	rs396669746	RPS6KA4
12	28500385	rs396817423	NRXN2
12	28655533	rs394106579	MEN1
12	28655887	rs395709751	MEN1
12	28757996	rs782830156	PPP2R5B
12	28887633	rs397025920	VPS51
12	28970579	rs396701927	CAPN1
12	29113042	rs396824300	TIGD3
12	29113048	rs394494262	TIGD3
12	29126121	rs395506412	SLC25A45
12	29126203	rs397427345	SLC25A45
12	29415271	rs395522076	LTBP3
12	29505358	rs1137832435	SIPA1
12	29505485	rs395363114	SIPA1
12	29511148	rs1147644080	SIPA1
12	29511154	rs1148082206	SIPA1
12	29733807	rs68944458	TSGA10IP
12	29754913	rs782916191	SART1
12	29985523	rs397297841	KLC2
12	29985650	rs397104944	KLC2
12	29985673	rs1150374721	KLC2
12	30046264	rs395888736	RIN1
12	31139065	rs396271347	TCIRG1
12	31139667	rs394782631	TCIRG1
12	33563944	rs395655204	SHANK2
12	34442389	rs1141630049	IGF2
12	34466547	rs395487100	INS
12	35631048	rs396487364	PHRF1
12	35639854	rs68878702	CDHR5
12	35639946	rs68880106	CDHR5
12	35639950	rs68880107	CDHR5
12	35981659	rs397322891	ENSECAG00000015992
12	36547790	rs396229324	DUSP8
12	36704426	rs396674589	PTDSS2
12	36738977	rs394887526	SIGIRR
12	36738980	rs396525071	SIGIRR
12	36758285	rs394383061	B4GALNT4
12	36760307	rs395335582	B4GALNT4
13	463197	rs394130767	DNAAF5
13	472842	rs395826931	DNAAF5
13	472865	rs394643577	DNAAF5
13	554756	rs397306458	SUN1
13	686115	rs395017148	CYP2W1
13	691217	rs1142560051	CYP2W1
13	691362	rs397215844	CYP2W1
13	1118460	rs394868835	INTS1
13	1124653	rs394402583	INTS1
13	1124656	rs396057961	INTS1
13	1124689	rs394719664	INTS1
13	1124695	rs397183171	INTS1
13	1130997	rs68883103	INTS1
13	2030314	rs397267545	GRIFIN
13	2151318	rs68883022	IQCE
13	2195568	rs68881661	BRAT1
13	2195752	rs68881660	BRAT1
13	2398409	rs1149990168	CARD11
13	3400339	rs68836656	SDK1
13	3950227	rs1139194336	RADIL
13	3950356	rs396997480	RADIL
13	3950374	rs395421301	RADIL
13	3972847	rs393905232	RADIL
13	3972962	rs1142870686	RADIL
13	3973120	rs397276324	RADIL
13	3973142	rs395578772	RADIL
13	4222094	rs396178838	ENSECAG00000021171
13	4222103	rs394824756	ENSECAG00000021171
13	4424795	rs396202427	FSCN1
13	4424834	rs394676607	FSCN1
13	4425364	rs397193595	FSCN1
13	4895915	rs394589948	C7orf26
13	5248541	rs68902306	USP42
13	5454130	rs1143719357	ENSECAG00000011387
13	5685314	rs394085816	TECPR1
13	5690944	rs396953318	TECPR1
13	5690973	rs395716788	TECPR1
13	6171926	rs393791037	TMEM130
13	7805444	rs1151904740	RCC1L
13	8649241	rs1140505193	GPC2
13	9473192	rs397182968	CLDN15
13	9473195	rs394511675	CLDN15
13	9738937	rs397099141	SRRM3
13	10319523	rs395083926	ENSECAG00000022645
13	10337465	rs1145898443	SH2B2
13	10337813	rs1143699133	SH2B2
13	10337818	rs1140435604	SH2B2
13	10436585	rs395762364	LRWD1
13	10687897	rs68937556	SRRM3
13	11297332	rs1149208200	ENSECAG00000000464
13	11325349	rs394718426	NSUN5
13	11617219	rs396252087	DNAJC30
13	12162384	rs397155878	CLIP2
13	12499148	rs396120025	NCF1
13	16658282	rs396486522	AUTS2
13	16658304	rs394181338	AUTS2
13	17997821	rs68942247	ENSECAG00000023164
13	18189809	rs68943438	ENSECAG00000023164
13	19012964	rs394119268	NUPR2
13	19013007	rs395660888	NUPR2
13	19569903	rs394480378	ITGAD
13	19570004	rs397221795	ITGAD
13	19617183	rs394558450	ITGAX
13	19816137	rs397149062	ZNF646
13	19954963	rs397325154	CTF1
13	19954971	rs394680057	CTF1
13	19954998	rs396734917	CTF1
13	19955096	rs1138620412	CTF1
13	20053612	rs69062882	ZNF629
13	20158478	rs397071577	FBRS
13	20158479	rs394975869	FBRS
13	20171769	rs394241227	PRR14
13	20171772	rs395720594	PRR14
13	20494050	rs396042361	KIF22
13	20643815	rs396329689	TAOK2
13	20861462	rs394310537	APOBR
13	20889510	rs396863957	ENSECAG00000008746
13	21099236	rs393790209	ENSECAG00000007688
13	21099241	rs395397874	ENSECAG00000007688
13	24016957	rs393697082	TNRC6A
13	24016972	rs394693838	TNRC6A
13	24017002	rs393943425	TNRC6A
13	24600629	rs396618566	PRKCB
13	25026073	rs394374804	GGA2
13	25050022	rs397223985	COG7
13	25055076	rs395210492	COG7
13	29791011	rs394731971	XYLT1
13	30754097	rs397138723	ENSECAG00000010013
13	30775437	rs396869651	ENSECAG00000010013
13	30775438	rs394388843	ENSECAG00000010013
13	31467209	rs394764856	NTAN1
13	34026993	rs782869216	TXNDC11
13	34027125	rs1138450147	TXNDC11
13	34389403	rs395703041	SOCS1
13	34389606	rs396392497	SOCS1
13	36103507	rs394743863	C16orf72
13	36103542	rs396762035	C16orf72
13	36339594	rs394365300	ABAT
13	36340707	rs397105601	ABAT
13	39282797	rs396233050	NAGPA
13	39282857	rs393926448	NAGPA
13	39388989	rs394314387	PPL
13	39468599	rs393709671	ROGDI
13	39836520	rs397129975	ENSECAG00000012973
13	41047295	rs394060010	ENSECAG00000003259
13	41047297	rs394938137	ENSECAG00000003259
13	41175015	rs68927337	ENSECAG00000015038
13	41175016	rs68927338	ENSECAG00000015038
13	41175070	rs68927341	ENSECAG00000015038
13	41414370	rs1141123906	KCTD5
13	41414402	rs1150156300	KCTD5
13	41984584		SLC9A3R2
13	41984596	rs1142249816	SLC9A3R2
13	42173761	rs394940886	FAHD1
13	42212256	rs395092761	NUBP2
13	42212368	rs397243448	NUBP2
13	42225954	rs397220347	EME2
13	42599612	rs394129007	GNPTG
13	42609330	rs395271406	BAIAP3
13	42696584	rs396255668	CACNA1H
13	42698396	rs1149076874	CACNA1H
13	42698433	rs1147044043	CACNA1H
13	42816083	rs68986874	C1QTNF8
13	43074592	rs395745539	CHTF18
13	43090417	rs1138371989	MSLNL
13	43090437	rs394350947	MSLNL
13	43135854	rs397106102	METRN
13	43135856	rs394810436	METRN
13	43150739	rs394230657	FBXL16
13	43150745	rs395575451	FBXL16
13	43150765	rs397482177	FBXL16
13	43150812	rs394347636	FBXL16
13	43153460	rs394689471	FBXL16
13	43153481	rs396049087	FBXL16
13	43285271	rs395975572	CAPN15
13	43290325	rs1146654179	CAPN15
13	43290387	rs1142116087	CAPN15
13	43290450	rs396084507	CAPN15
13	43290494	rs394050150	CAPN15
13	43290506	rs395374078	CAPN15
13	43290547	rs396684441	CAPN15
13	43290595	rs394189250	CAPN15
13	43290628	rs397238226	CAPN15
13	43290630	rs394356801	CAPN15
13	43290656	rs396084155	CAPN15
13	43290719	rs394516453	CAPN15
13	43290746	rs396982361	CAPN15
13	43290797	rs396066559	CAPN15
14	1255490	rs394228978	FLT4
14	2652724	rs1144738864	GRM6
14	2652748	rs1143248203	GRM6
14	2652765	rs1144421630	GRM6
14	2964273	rs395582339	PROP1
14	3905133	rs394307096	PDLIM7
14	3938913	rs396443397	PRR7
14	3999425	rs396800642	SLC34A1
14	4015917	rs395562706	ENSECAG00000026999
14	4117607	rs393873119	RAB24
14	4117610	rs394693605	RAB24
14	4117634	rs395979116	RAB24
14	4318990	rs396833052	FGFR4
14	4784433	rs1140761961	GPRIN1
14	4945072	rs397466393	CLTB
14	4945123	rs394746173	CLTB
14	4966521	rs1141547392	ENSECAG00000021354
14	7178670	rs396067796	ENSECAG00000021784
14	7541851	rs395385302	NKX2-5
14	7541879	rs396440986	NKX2-5
14	7728333	rs782823704	ATP6V0E1
14	7728343	rs395538610	ATP6V0E1
14	11993232	rs394727247	ENSECAG00000024454
14	17329705	rs393938760	GABRA6
14	19483711	rs396979444	RNF145
14	20877367	rs394968898	ADAM19
14	22971786	rs394274904	GEMIN5
14	22971876	rs397002501	GEMIN5
14	26646562	rs397217953	DCTN4
14	26922582	rs397497567	CD74
14	26922583	rs394927280	CD74
14	27597328	rs395763589	ARHGEF37
14	27826254	rs395349862	AFAP1L1
14	33379589	rs395917422	ARHGAP26
14	34470133	rs396093728	PCDH1
14	34703502	rs1148898527	DIAPH1
14	34703505	rs1143225825	DIAPH1
14	34703513	rs1146360444	DIAPH1
14	35110228	rs1149428950	PCDHB1
14	36056281	rs395207217	ENSECAG00000013063
14	41769546	rs393990894	FSTL4
14	41882352	rs782875303	HSPA4
14	42088886	rs1149639003	SOWAHA
14	42088966	rs1147795091	SOWAHA
14	42089414	rs1150205425	SOWAHA
14	42089472	rs397001420	SOWAHA
14	42089555	rs395816595	SOWAHA
14	42118712	rs1147235523	2018-09-08
14	42118714	rs1138182410	2018-09-08
14	45536892	rs396290294	FBN2
14	45536947	rs394440097	FBN2
14	45938533	rs396429248	SLC12A2
14	45938566	rs394364408	SLC12A2
14	47044912	rs395485610	LMNB1
14	48663818	rs69032137	ZNF608
14	56005511	rs1143822647	LVRN
14	58527043	rs396389404	ENSECAG00000008895
14	65376788	rs68999912	ENSECAG00000014893
14	79247010	rs68958683	TMEM161B
14	79247029	rs393997074	TMEM161B
14	82913626	rs395919193	EDIL3
14	86355526	rs1152121196	PAPD4
14	86804056	rs397065454	JMY
14	86804182	rs1142314427	JMY
14	87023729	rs1150542002	ARSB
14	87810031	rs396666709	AP3B1
14	88136574	rs396480026	OTP
14	88143023	rs393999120	OTP
14	88143024	rs395884586	OTP
14	88626197	rs395330904	AGGF1
14	92343233	rs396419490	ZNF366
14	92926714	rs396118292	CARTPT
14	92926753	rs396722476	CARTPT
14	93792138	rs1139136741	ZNF496
14	94041350	rs397344943	OBSCN
14	94041571	rs1143352269	OBSCN
14	94052192	rs394315956	OBSCN
14	94052194	rs396311239	OBSCN
14	94113936	rs393776555	OBSCN
14	94125233	rs395286725	OBSCN
14	94125325	rs396285303	OBSCN
14	94129560	rs395071202	OBSCN
14	94322784	rs395677826	WNT3A
14	94322795	rs396717960	WNT3A
14	94322833	rs394449398	WNT3A
14	94322895	rs395967727	WNT3A
14	94401293	rs395828797	WNT9A
15	1007906	rs1144171679	CCDC138
15	1101909	rs782915621	RANBP2
15	1101963	rs397343540	RANBP2
15	1136631	rs1150902321	RANBP2
15	7164543	rs393925563	MFSD9
15	8709574	rs396433691	NPAS2
15	10033673	rs397014056	ENSECAG00000000828
15	10033757	rs395206296	ENSECAG00000000828
15	10760970	rs396901402	KIAA1211L
15	10760994	rs395640917	KIAA1211L
15	10761078	rs396120400	KIAA1211L
15	10761079	rs397337701	KIAA1211L
15	11738158	rs394415835	ENSECAG00000007945
15	11811751	rs394244308	ZAP70
15	11811805	rs397245659	ZAP70
15	12158997	rs395139044	FER1L5
15	12281035	rs396078333	ARID5A
15	12582237	rs395256947	DUSP2
15	15659132	rs395242025	MERTK
15	15659171	rs1143729966	MERTK
15	16038491	rs396072386	ENSECAG00000003801
15	16038497	rs397083020	ENSECAG00000003801
15	16102982	rs782874677	TTL
15	16803985	rs395230100	PAX8
15	20291360	rs394196168	DNAH6
15	20549924	rs396251895	SUCLG1
15	29387856	rs395729912	SEMA4F
15	29500808	rs397279306	M1AP
15	29500849	rs395204225	M1AP
15	29500864	rs396196911	M1AP
15	30658422	rs1149800505	EGR4
15	30658425	rs1144264297	EGR4
15	30659286	rs394279668	EGR4
15	30659353	rs396969987	EGR4
15	32587979	rs397226741	ENSECAG00000018768
15	39113263	rs393920508	WDPCP
15	41346496	rs397322453	PAPOLG
15	45484423	rs396431867	EFEMP1
15	45484452	rs394413606	EFEMP1
15	45700832	rs1142856628	PPP4R3B
15	45931963	rs394045976	CCDC88A
15	52654584	rs394286751	MSH2
15	53397979	rs396579801	RHOQ
15	55790751	rs395977858	ABCG5
15	55800135	rs69018757	ABCG5
15	55965013	rs1136911937	ENSECAG00000003991
15	61465246	rs782867150	CEBPZ
15	61469328	rs1138652390	CEBPZ
15	65392281	rs395061897	BIRC6
15	65392342	rs394053804	BIRC6
15	68419911	rs397304160	CLIP4
15	68419926	rs394405685	CLIP4
15	69806649	rs393795779	GCKR
15	69811953	rs68988877	GCKR
15	70848222	rs396040089	ENSECAG00000007882
15	70848239	rs397180616	ENSECAG00000007882
15	75821777	rs1138333478	GDF7
15	75821789	rs1142856923	GDF7
15	75821792	rs1145969604	GDF7
15	78182929	rs1151912765	KCNS3
15	84060804	rs396674209	ATP6V1C2
15	88278789	rs397285286	SOX11
15	88278795	rs394172323	SOX11
15	88278806	rs395752084	SOX11
15	89901541	rs396953931	ENSECAG00000020695
15	91542878	rs395766237	TPO
16	1671299	rs395664065	ENSECAG00000008843
16	2844293	rs396782902	ENSECAG00000003332
16	3156115	rs394172792	ENSECAG00000022395
16	3156210	rs1151357040	ENSECAG00000022395
16	3732558	rs394321257	NUP210
16	3900423	rs396340443	HDAC11
16	3966745	rs396665300	FBLN2
16	4019540	rs394978063	FBLN2
16	4391707	rs69044597	ENSECAG00000015052
16	5022555	rs394469385	C3orf20
16	5022556	rs395570500	C3orf20
16	5100656	rs395309685	FGD5
16	5783559	rs394739365	PLXND1
16	5783574	rs396630833	PLXND1
16	5783616	rs393917691	PLXND1
16	5848840	rs69038615	IFT122
16	5922248	rs782839160	MBD4
16	5922839	rs394909975	MBD4
16	5923442	rs395423250	MBD4
16	8456547	rs394352729	RPUSD3
16	8456614	rs395908492	RPUSD3
16	8529913	rs394138878	OGG1
16	8757515	rs393744825	SETD5
16	25422442	rs1138560926	MAGI1
16	32345616	rs1146697726	ENSECAG00000011302
16	36130552	rs397329607	PRKCD
16	36513054	rs396202725	NEK4
16	36713423	rs395084829	NT5DC2
16	36760302	rs394214665	NISCH
16	36978014	rs393838151	PPM1M
16	37221991	rs394397014	GPR62
16	37222122	rs1140034013	GPR62
16	37222162	rs1137078894	GPR62
16	37783132	rs395119618	DOCK3
16	38489173	rs397264527	RASSF1
16	38870202	rs394700204	CAMKV
16	39489543	rs394625628	USP19
16	39560308	rs394204448	DALRD3
16	39585652	rs397463230	P4HTM
16	39861350	rs396521102	NCKIPSD
16	39861354	rs393941168	NCKIPSD
16	39861365	rs395264494	NCKIPSD
16	39961500	rs395164556	COL7A1
16	41775475	rs395599824	ENSECAG00000019331
16	43369944	rs1148914230	ZNF35
16	43369952	rs394578463	ZNF35
16	44474841	rs1140202085	SNRK
16	44474842	rs1152335924	SNRK
16	45006190	rs394574074	KLHL40
16	45023445	rs396772198	ENSECAG00000020244
16	45023605	rs393812437	ENSECAG00000020244
16	47821045	rs394015010	TTC21A
16	47821075	rs395299692	TTC21A
16	48727738	rs397305597	DLEC1
16	52779385	rs393913346	GLB1
16	52779458	rs395282473	GLB1
16	54027995	rs782915624	STT3B
16	54028007	rs782885446	STT3B
16	54028083	rs782856798	STT3B
16	65093953	rs1144279039	SATB1
16	65094069	rs1149795667	SATB1
16	67843643	rs395858707	ENSECAG00000011557
16	67847833	rs394082559	ENSECAG00000011557
16	68607211	rs396074828	ASTE1
16	68607293	rs397153383	ASTE1
16	69710266	rs395869008	ACPP
16	70011909	rs396972658	UBA5
16	70958843	rs394172015	TF
16	70963776	rs69052202	TF
16	70963784	rs394971823	TF
16	70963814	rs69053503	TF
16	71665277	rs395784835	KY
16	75103256	rs1149436883	ENSECAG00000013257
16	75103412	rs1137735640	ENSECAG00000013257
16	77424317	rs393855272	RNF7
16	78219466	rs396725280	TRPC1
16	84908210	rs397153891	SIAH2
16	86602261	rs394354473	P2RY1
16	86602622	rs396931897	P2RY1
17	7587512	rs1140441754	GSX1
17	7702175	rs393943885	PDX1
17	9974288	rs1144480797	USPL1
17	10374699	rs395675965	ENSECAG00000016853
17	15591463	rs395457248	RFXAP
17	19091959	rs395335385	NEK5
17	19091963	rs395680850	NEK5
17	21143908	rs394940561	SPRYD7
17	26403322	rs396833791	ENSECAG00000018885
17	29174998	rs396351459	PCDH8
17	29175068	rs1142871881	PCDH8
17	29175358	rs395116733	PCDH8
17	29176235	rs393943451	PCDH8
17	29176237	rs395857217	PCDH8
17	29176280	rs396571593	PCDH8
17	33312210	rs69141511	PCDH17
17	49801631	rs782862612	MYCBP2
17	49801658	rs397445654	MYCBP2
17	49801690	rs394716711	MYCBP2
17	49801692	rs396482292	MYCBP2
17	50009415	rs395566202	MYCBP2
17	51719091	rs782910255	RBM26
17	58542763	rs394152498	SLITRK5
17	69397077	rs396758631	GGACT
17	75851230	rs69081359	LIG4
17	75851840	rs69081361	LIG4
17	76564316	rs395896229	MYO16
17	77766956	rs397002678	COL4A2
17	77766957	rs394506655	COL4A2
17	79930039	rs782868872	CUL4A
18	226477		PTPN18
18	2751293	rs69147803	UGGT1
18	3189188	rs397117609	MYO7B
18	9430997	rs394757049	CLASP1
18	10003254	rs395236951	ENSECAG00000008016
18	12499780	rs395180891	ENSECAG00000005488
18	13069158	rs397173371	ENSECAG00000014433
18	13069437	rs393732834	ENSECAG00000014433
18	27523349	rs395542607	ZEB2
18	31207173	rs393766641	EPC2
18	36663747	rs1138449164	ENSECAG00000002194
18	49395531	rs396554473	UBR3
18	49395571	rs1148429828	UBR3
18	49395576		UBR3
18	49504869	rs782853096	UBR3
18	52043189	rs394231401	RAPGEF4
18	53245236	rs396821910	SCRN3
18	54589396	rs393919612	HOXD13
18	54589426	rs395134491	HOXD13
18	54589476	rs396418822	HOXD13
18	54618961	rs1138058609	HOXD9
18	54682113	rs395264053	ENSECAG00000022454
18	55605578	rs782860754	HNRNPA3
18	55755428	rs1144301221	AGPS
18	56405106	rs396022143	RBM45
18	56405152	rs393714311	RBM45
18	56405158	rs395335821	RBM45
18	56741494	rs397096701	FKBP7
18	56741545	rs1151319325	FKBP7
18	56741615	rs394455094	FKBP7
18	56824550	rs1137204750	ENSECAG00000012544
18	56824742	rs1148184408	ENSECAG00000012544
18	56824763	rs1148446839	ENSECAG00000012544
18	59741256	rs395414224	SSFA2
18	60486020	rs69189611	DNAJC10
18	67497333	rs1141216570	STAT4
18	68054318	rs395490263	NABP1
18	68054701	rs395531319	NABP1
18	71523125	rs395016467	DNAH7
18	74896115	rs394680111	C2orf69
18	76855981	rs1149632422	ALS2
18	76855997	rs396073807	ALS2
18	77567929	rs395622577	BMPR2
18	78631930	rs396938085	CTLA4
18	78631934	rs394780447	CTLA4
18	78631947	rs395843417	CTLA4
18	78631957	rs397331432	CTLA4
18	78631967	rs1150257991	CTLA4
18	78631969	rs1146450855	CTLA4
19	3775296	rs397309415	IL12A
19	3775298	rs395999293	IL12A
19	10860387	rs393856818	SERPINI1
19	15366125	rs69121523	SPATA16
19	15366219	rs69121524	SPATA16
19	15548610	rs393696051	ENSECAG00000001397
19	18791679	rs395570824	ENSECAG00000001614
19	21876944	rs1138362820	CCDC39
19	21876967	rs1151276237	CCDC39
19	22734475	rs395180263	SOX2
19	24852835	rs395851966	EIF2B5
19	27944645	rs69121686	RTP2
19	33969199	rs394061404	LSG1
19	34682923	rs1151661462	ENSECAG00000018050
19	35262070	rs397055795	MELTF
19	36239987	rs393760314	ENSECAG00000007931
19	38556641	rs1146980350	HACD2
19	38556687	rs396298673	HACD2
19	38556694	rs393862954	HACD2
19	38690371	rs395562197	ADCY5
19	38690396	rs396597072	ADCY5
19	38690408	rs393756897	ADCY5
19	38690429	rs1142905643	ADCY5
19	39178175	rs396361739	SEMA5B
19	39187275	rs396983290	SEMA5B
19	39475300	rs396634827	DTX3L
19	41697060	rs1147220478	MAATS1
19	51241851	rs396030367	MYH15
19	51407177	rs395947081	IFT57
19	56926041	rs69186864	SENP7
19	56984461	rs397231929	IMPG2
19	57001072	rs395895003	IMPG2
19	59626762	rs69230558	ENSECAG00000005921
20	4629648	rs396639417	FAM50B
20	8147898	rs395781540	DSP
20	8147952	rs396858227	DSP
20	8148012	rs394423108	DSP
20	8148180	rs395225431	DSP
20	8635899	rs396974409	BLOC1S5
20	11515180	rs394968791	NEDD9
20	13857621	rs395462672	RANBP9
20	14182596	rs393888169	CD83
20	14182615	rs395429195	CD83
20	16444157	rs397328741	ENSECAG00000009518
20	26328521	rs1139670323	PRSS16
20	26328533	rs1150409804	PRSS16
20	26331270	rs393922742	PRSS16
20	26331317	rs396600060	PRSS16
20	30550549	rs396958908	ABCF1
20	30550556	rs394647503	ABCF1
20	30987858	rs1144258840	CCHCR1
20	30998983	rs396908362	ENSECAG00000008967
20	30999025	rs394182326	ENSECAG00000008967
20	31524807	rs1140002450	ENSECAG00000019474
20	31824543	rs394627948;rs69296430	ENSECAG00000020991
20	32271349	rs394365423	PRRC2A
20	32369337	rs394689939	ENSECAG00000020118
20	32485325	rs395196783	EHMT2
20	32627442	rs396435115	ENSECAG00000013685
20	32701202	rs397376057	PBX2
20	34624250	rs395122014	WDR46
20	34706843	rs394552965	KIFC1
20	36325427	rs395896969	DEF6
20	36430920	rs1140215635	FANCE
20	36444794	rs397060068	RPL10A
20	36444796	rs394257493	RPL10A
20	37200964	rs394327963	C6orf222
20	37206999	rs393850143	C6orf222
20	37207026	rs395075868	C6orf222
20	37207245	rs394158987	C6orf222
20	41817739	rs397076591	FOXP4
20	43365969	rs397064808	YIPF3
20	43482500	rs396269156	RSPH9
20	44041887	rs395233573	ENSECAG00000000710
20	53898962	rs1142499554	HMGCLL1
20	53898975	rs1143285956	HMGCLL1
20	53898999	rs1148214954	HMGCLL1
20	57905552	rs1146019152	ENSECAG00000005001
20	57905574	rs1151154413	ENSECAG00000005001
20	62845391	rs395480263	COL19A1
21	902629	rs1147586617	ENSECAG00000003523
21	1405622	rs397050532	AKAP8L
21	1461999	rs395115166	ENSECAG00000009236
21	1462014	rs396953737	ENSECAG00000009236
21	2137055	rs396839429	AP1M1
21	2414294	rs396823101	ENSECAG00000011280
21	2414360	rs1140582488	ENSECAG00000011280
21	2414409	rs393711824	ENSECAG00000011280
21	2970655	rs396880985	PLVAP
21	2970717	rs395032860	PLVAP
21	3073608	rs1147545439	PGLS
21	3087745	rs396169583	FAM129C
21	3087774	rs397130078	FAM129C
21	3087790	rs394958788	FAM129C
21	3087844	rs396181714	FAM129C
21	3286077	rs394829422	JAK3
21	3389191	rs394122713	KCNN1
21	3389233	rs396653903	KCNN1
21	3389414	rs396418583	KCNN1
21	3436750	rs1152145212	IL12RB1
21	3441181	rs1138898717	IL12RB1
21	3569913	rs396464127	KIAA1683
21	3569920	rs393774026	KIAA1683
[truncated: 496 more rows]

## Sheet: PZ
CHROM	POS	ID	Gene
1	28987	rs396839112	ZNF717
1	29374	rs782891568	ZNF717
1	353151	rs395518944	ENSECAG00000009951
1	353153	rs394270577	ENSECAG00000009951
1	353241	rs1151649113	ENSECAG00000009951
1	353277	rs1136643150	ENSECAG00000009951
1	353290	rs1152212002	ENSECAG00000009951
1	355839	rs395831110	ENSECAG00000009951
1	409700	rs396624479	PAOX
1	660443	rs393731903	KNDC1
1	992587	rs1140036522	ENSECAG00000006777
1	1466280	rs782853353	LRRC27
1	1706143	rs1145979202	JAKMIP3
1	1706157	rs394299193	JAKMIP3
1	4039729	rs394083951	MGMT
1	5660004	rs395921141	ENSECAG00000002486
1	5660190	rs396731404	ENSECAG00000002486
1	8484146	rs395866657	FAM53B
1	8610577	rs68477718	LHPP
1	8631349	rs394530882	LHPP
1	9800200	rs396285473	HMX2
1	9801633	rs1146118094	HMX2
1	10115807	rs1145424560	CUZD1
1	10918661	rs394635794	TACC2
1	10923205	rs394901783	TACC2
1	12768385	rs395151059	SEC23IP
1	12770998	rs68563855	SEC23IP
1	13165335	rs395659860	GRK5
1	13511806	rs1135948337	ENSECAG00000003656
1	15175774	rs397083158	ENSECAG00000023955
1	15175825	rs395171809	ENSECAG00000023955
1	17182389	rs1144581784	FAM160B1
1	17182426	rs1140446212	FAM160B1
1	17653745	rs68450104	AFAP1L2
1	17729304	rs68450148	TDRD1
1	17736218	rs1143366953	TDRD1
1	18078505	rs68492432	DCLRE1A
1	18222587	rs396826612	NRAP
1	18253689	rs397233012	NRAP
1	18277496	rs68493956	NRAP
1	20480792	rs393722932	ENSECAG00000003921
1	26349373	rs394864066	ENSECAG00000021278
1	26465471	rs394879989	COL17A1
1	26465534	rs393734211	COL17A1
1	26476583	rs68507647	COL17A1
1	27080357	rs68512168	PDCD11
1	27199007	rs396906240	INA
1	27650930	rs397250620	SFXN2
1	27721123	rs394023250	TRIM8
1	28065281	rs68516471	ELOVL3
1	28442653	rs394922009	FGF8
1	28442684	rs1136440033	FGF8
1	28443713	rs1136357327	FGF8
1	28892413	rs1137494767	LBX1
1	30002830	rs782901701	DNMBP
1	30023754	rs68639048	ABCC2
1	31947494	rs394755661	UBTD1
1	31948379	rs396487623	MMS19
1	32425944	rs1141346084	ENSECAG00000013517
1	33999657	rs1138674701	ENSECAG00000021153
1	34317209	rs68612453	ENSECAG00000005361
1	34556200	rs68614043	ENSECAG00000005643
1	34789370	rs68615540	ENSECAG00000011584
1	34861161	rs782882263	HELLS
1	34861164	rs782831407	HELLS
1	34969716	rs1145548846	TBC1D12
1	37970220	rs1147480386	HTR7
1	37970230	rs396738263	HTR7
1	37970232	rs394480849	HTR7
1	37970367	rs395709203	HTR7
1	38576247	rs1136417977	ENSECAG00000004322
1	39127735	rs394837460	SLC16A12
1	39152021	rs395356202	IFIT5
1	39152031	rs396565659	IFIT5
1	39152158	rs395759587	IFIT5
1	39252316	rs393941500	IFIT1
1	39729832	rs1136439343	STAMBPL1
1	40027849	rs68580471	ENSECAG00000008026
1	40027893	rs68580473	ENSECAG00000008026
1	47368751	rs1146526174	ENSECAG00000007119
1	48547482	rs1139923612	ENSECAG00000013972
1	48656464	rs397123473	ENSECAG00000001095
1	51861144	rs1140683193	RTKN2
1	53105997	rs1145672885	REEP3
1	57782396	rs396929423	ENSECAG00000008689
1	57868948	rs1140438928	SUPV3L1
1	58687041	rs394789188	TYSND1
1	58689843	rs395989971	TYSND1
1	58795621	rs1143293832	NPFFR1
1	58795652		NPFFR1
1	58795658		NPFFR1
1	58795834	rs396522679	NPFFR1
1	59117157	rs68446904	PRF1
1	59235530		ADAMTS14
1	60208302	rs394835717	ENSECAG00000023411
1	60220712	rs68664694	ENSECAG00000023411
1	60227121	rs397137280	ENSECAG00000023411
1	60504900	rs1148814155	ASCC1
1	61384777	rs1140645153	NUDT13
1	61759299	rs393725204	USP54
1	61890180	rs396085795	CHCHD1
1	61894718	rs1140383306	ZSWIM8
1	61894724	rs395147417	ZSWIM8
1	61900320	rs68654613	ZSWIM8
1	63279689	rs396719210	ZNF503
1	63279743	rs394484208	ZNF503
1	63279914	rs397026101	ENSECAG00000010308
1	67113588	rs395857565	PLAC9
1	67113589	rs397499372	PLAC9
1	68788562	rs782843641	URB2
1	68894925	rs1139795973	ABCB10
1	71121943	rs68496761	ZNF239
1	71181883	rs1145602960	ENSECAG00000024546
1	71182439	rs68496778	ENSECAG00000024546
1	72508009	rs394604797	CHRM3
1	74829822	rs395327912	ZP4
1	75061241	rs395680839	RYR2
1	75083470	rs68556362	RYR2
1	75735739	rs396847575	MTR
1	75735748	rs393949065	MTR
1	75735790	rs395696514	MTR
1	76316991	rs396853101	GPR137B
1	76317006	rs394169644	GPR137B
1	77732351	rs394966828	TARBP1
1	78879620	rs395852063	ENSECAG00000009930
1	79043632	rs68513932	ENSECAG00000014378
1	79258566	rs396409727	MAP10
1	79258676	rs397161340	MAP10
1	79728981	rs1145251046	ENSECAG00000020671
1	80551914	rs396306846	EXOC8
1	80622774	rs394265214	C1orf131
1	80678785	rs395526819	TRIM67
1	81125695	rs394820041	ENSECAG00000003875
1	81503059	rs1152191574	ENSECAG00000009703
1	81536742	rs68523669	ENSECAG00000011080
1	81807352	rs396500404	PARG
1	82128927	rs393705807	ERCC6
1	82741435	rs395106319	ENSECAG00000001649
1	83063512	rs396367000	ARHGAP22
1	83439313	rs68577302	ENSECAG00000007449
1	84085306	rs395501069	ENSECAG00000004222
1	84633452	rs68568588	WAPL
1	84649158	rs396099785	OPN4
1	86597079	rs395221523	LRIT1
1	86597117	rs1136791451	LRIT1
1	86597159	rs1150374946	LRIT1
1	90053775	rs394700670	EFL1
1	90084870	rs397032682	EFL1
1	90149953	rs395389822	EFL1
1	90828387	rs395118750	IL16
1	90852387	rs393833304	IL16
1	90852426	rs394738645	IL16
1	91072385	rs68636834	MESDC2
1	91097048	rs394939322	CEMIP
1	91394254	rs394720435	ARNT2
1	91434336	rs394326822	ARNT2
1	91833243	rs395645210	ENSECAG00000010184
1	92339756	rs397142109	BNC1
1	92818181	rs1145122289	AP3B2
1	92823470	rs1150686769	AP3B2
1	93164689	rs396179081	SLC28A1
1	93216769	rs396543131	ALPK3
1	93217340	rs394311876	ALPK3
1	93231951	rs396684194	ALPK3
1	93232666	rs395345531	ALPK3
1	93266074	rs394072185	ZNF592
1	93907634	rs393750091	FES
1	93907649	rs395217966	FES
1	93907651	rs396593467	FES
1	93959511	rs396336737	UNC45A
1	93964009	rs395549139	UNC45A
1	94071878	rs1137799651	CIB1
1	94083769	rs395446537	SEMA4B
1	94500934	rs395056278	ANPEP
1	94636572	rs397479732	PLIN1
1	94636649	rs394601647	PLIN1
1	94637215	rs397245291	PLIN1
1	94638546	rs1144735732	PLIN1
1	94662747	rs68486580	ENSECAG00000019462
1	94667544	rs68486583	TICRR
1	94699014	rs1152095055	TICRR
1	94699039	rs1142333198	TICRR
1	94948008	rs68487951	FANCI
1	95270484	rs68461199	ACAN
1	95284467	rs393751006	ACAN
1	95472470	rs395150103	AEN
1	103454835	rs1142397422	ENSECAG00000008657
1	105478852	rs1147908176	SYNM
1	106483576	rs395025730	ADAMTS17
1	106724293	rs393770352	ASB7
1	107040132	rs396746232	LRRK1
1	107086016	rs395804919	LRRK1
1	107684590	rs396287584	TM2D3
1	108528575	rs1151186990	NSMCE3
1	108528590	rs1136381338	NSMCE3
1	108528596	rs1146497356	NSMCE3
1	108528613	rs1147422217	NSMCE3
1	108529166	rs396261099	NSMCE3
1	108929412	rs1140858895	ENSECAG00000001388
1	108930958	rs1139281513	ENSECAG00000001388
1	112232173	rs395310506	ENSECAG00000014732
1	112232280	rs396314665	ENSECAG00000014732
1	114427307	rs396489651	OCA2
1	114483675	rs397256366	OCA2
1	114881152	rs396871914	NIPA1
1	114881170	rs1138678424	NIPA1
1	114881171	rs1139556279	NIPA1
1	116733817	rs1138575469	ADAMTS7
1	116760507	rs395240504	ADAMTS7
1	116760571	rs396492860	ADAMTS7
1	116760640	rs397374238	ADAMTS7
1	117276159	rs68681194	HYKK
1	117481245	rs396952811	UBE2Q2
1	117622043	rs68683945	NRG4
1	117826819	rs394070755	TMEM266
1	117910956	rs782864603	ETFA
1	118355417	rs394686431	ENSECAG00000016474
1	118636608	rs782829613	TSPAN3
1	119473133	rs397442455	CSPG4
1	120255078	rs393736008	CLK3
1	121342056	rs396313401	NEO1
1	121816273	rs396458141	ADPGK
1	122040596	rs394939820	ARIH1
1	122040597	rs396692047	ARIH1
1	123570498	rs395838240	UACA
1	124624400	rs396265582	ENSECAG00000008542
1	126086444	rs396260320	SKOR1
1	126086608	rs1136213776	SKOR1
1	126086611	rs1146281644	SKOR1
1	126639257	rs396938320	SMAD3
1	127134662	rs1146567730	SMAD6
1	127285332	rs1146721082	ZWILCH
1	127285387	rs395249435	ZWILCH
1	127285417	rs1144230891	ZWILCH
1	127285439	rs397061010	ZWILCH
1	127290712	rs395572734	ZWILCH
1	127802342	rs396890608	MEGF11
1	127802345	rs394866283	MEGF11
1	128429029	rs393867138	CLPX
1	128648143	rs68471204	ANKDD1A
1	129102135	rs395985245	ENSECAG00000026891
1	129102162	rs396768481	ENSECAG00000026891
1	129102163	rs394754217	ENSECAG00000026891
1	129365865	rs395209983	FAM96A
1	129798576	rs1151159778	FBXL22
1	130043924	rs68611555	CA12
1	130177617	rs394299499	RAB8B
1	130177642	rs396218999	RAB8B
1	130636058	rs397185394	TLN2
1	133901498	rs393795327	SLTM
1	133914848	rs396369185	SLTM
1	134195851	rs394191800	LIPC
1	135624549	rs395046174	ZNF280D
1	135844544	rs1143609744	TEX9
1	136775612	rs68567799	RAB27A
1	139073272	rs396738320	FAM214A
1	139073288	rs395714822	FAM214A
1	139073322	rs1136834022	FAM214A
1	139302239	rs395798436	MYO5A
1	139382875	rs1152213114	MYO5C
1	140049005	rs397395395	DMXL2
1	141898987	rs1146970705	SECISBP2L
1	142096271	rs1143941332	CEP152
1	145451124	rs397492759	SLC30A4
1	145709036	rs1147886213	SHF
1	145759820	rs394492093	DUOX1
1	145771884	rs393856423	DUOXA1
1	145991394	rs394902721	SPG11
1	145994439	rs395392432	SPG11
1	146039711	rs396678302	SPG11
1	146050636	rs393711835	SPG11
1	146061429	rs396549721	SPG11
1	146221369	rs782881877	CASC4
1	146765823	rs68503964	ELL3
1	146908463	rs68503984	MAP1A
1	146908547	rs68503985	MAP1A
1	146908586	rs68503986	MAP1A
1	147074294	rs782847049	ENSECAG00000008021
1	147244317	rs396083649	TMEM62
1	147244341	rs393944023	TMEM62
1	147244377	rs1148120735	TMEM62
1	147612341	rs394404655	TTBK2
1	147623675	rs1149890180	CDAN1
1	147659434	rs395596351	ENSECAG00000022851
1	147659528	rs397153328	ENSECAG00000022851
1	147663553	rs395392490	ENSECAG00000022851
1	147666005	rs394504199	ENSECAG00000022851
1	147666376	rs397078466	ENSECAG00000022851
1	148021294	rs68453517	TMEM87A
1	148087592	rs394972609	VPS39
1	148087868	rs396161134	VPS39
1	148087869	rs394285288	VPS39
1	148104515	rs396276336	PLA2G4F
1	148352358	rs1147372911	SPTBN5
1	148712473	rs394377874	ENSECAG00000020542
1	148712480	rs395866006	ENSECAG00000020542
1	148940028	rs1138263818	EXD1
1	149203686	rs396902620	RHOV
1	149692376	rs1149092065	PLCB2
1	150109788	rs396572680	ENSECAG00000024806
1	151207675	rs68464968	RASGRP1
1	154853471	rs68497366	ENSECAG00000019780
1	154945082	rs396180890	GREM1
1	156123233	rs397004211	CHRM5
1	156842334	rs397482346	OR4Q3
1	156854862	rs1148697507	ENSECAG00000010455
1	156996176	rs396349356	OR4K14
1	157015280	rs394565033	OR4K13
1	157148443	rs1143455101	ENSECAG00000006739
1	157148555	rs1146433267	ENSECAG00000006739
1	157236320	rs393801930	ENSECAG00000006810
1	157419241	rs68495609	ENSECAG00000006940
1	157449157	rs394155968	ENSECAG00000006969
1	157449603	rs68495654	ENSECAG00000006969
1	157648433	rs395106329	ENSECAG00000007208
1	158123432	rs397436824	ENSECAG00000001253
1	158123831	rs1142672239	ENSECAG00000001253
1	158160013	rs1139840836	ENSECAG00000001906
1	158160723	rs68565733	ENSECAG00000001906
1	158261391	rs394897723	OR4K5
1	158261608	rs68567100	OR4K5
1	158296303	rs68568422	OR4K2
1	158321366	rs397293588	ENSECAG00000006342
1	158321975	rs396897044	ENSECAG00000006342
1	158388029	rs394601214	ENSECAG00000006654
1	158388039	rs1138395417	ENSECAG00000006654
1	158620094	rs393898997	ENSECAG00000006888
1	158829884	rs395934160	ENSECAG00000022414
1	158832998	rs68571768	ENSECAG00000022414
1	158834645	rs395264183	ENSECAG00000022414
1	158834690	rs396493132	ENSECAG00000022414
1	158835061	rs396016853	ENSECAG00000022414
1	158911005	rs1146562606	ENSECAG00000019585
1	159330780	rs68579893	RNASE1
1	159553337	rs395529009	ARHGEF40
1	159568376	rs394463212	ZNF219
1	159568402	rs395883355	ZNF219
1	159738979	rs394327549	RPGRIP1
1	159739042	rs395521993	RPGRIP1
1	159743781	rs397298414	RPGRIP1
1	159747735	rs68582236	RPGRIP1
1	159750059	rs68582238	RPGRIP1
1	160013868	rs396799393	ENSECAG00000002662
1	160049251	rs396530114	OR4E2
1	160049299	rs1148014839	OR4E2
1	160049311	rs1151060718	OR4E2
1	160049333	rs394280378	OR4E2
1	160049788	rs397046961	OR4E2
1	160050141	rs394490766	OR4E2
1	160058328	rs1147523626	ENSECAG00000003531
1	160058620	rs1150223107	ENSECAG00000003531
1	160059092	rs1148912258	ENSECAG00000003531
1	160059111	rs1141120949	ENSECAG00000003531
1	160254947	rs68585140	ENSECAG00000008578
1	160267737	rs68585149	ENSECAG00000009639
1	160488277	rs394954060	ENSECAG00000018964
1	161333673	rs396277425	ENSECAG00000013000
1	161424218	rs68478000	TRAV9-1
1	162031392	rs1136906231	ENSECAG00000015437
1	162037912	rs396900084	ENSECAG00000016774
1	162476153	rs394146580	ENSECAG00000019825
1	162711315	rs68493318	ENSECAG00000003903
1	162711801	rs68493320	ENSECAG00000003903
1	163018586	rs397370688	PSMB11
1	163250285	rs393798246	EFS
1	163250296	rs394551028	EFS
1	163780496	rs1146584822	ENSECAG00000008025
1	163837088	rs1147015072	FITM1
1	163837117	rs1138048414	FITM1
1	163837120	rs1142623643	FITM1
1	163837129	rs396686623	FITM1
1	163837139	rs393930901	FITM1
1	163844141	rs395980181	EMC9
1	163862516	rs397247895	IRF9
1	163959151	rs393934502	RABGGTA
1	164020235	rs68504837	RIPK3
1	170389193	rs394804631	COCH
1	170592833	rs395309782	HECTD1
1	170671974	rs394477530	HEATR5A
1	170799238	rs1151214470	ENSECAG00000016348
1	170799248	rs396504185	ENSECAG00000016348
1	170799254	rs394290283	ENSECAG00000016348
1	171661441	rs394857418	AKAP6
1	172832027	rs396492861	ENSECAG00000021888
1	172832031	rs394277826	ENSECAG00000021888
1	172832039	rs395309497	ENSECAG00000021888
1	174221033	rs395584810	INSM2
1	174308483	rs782873031	RALGAPA1
1	175010039	rs1149813538	NKX2-1
1	175010047	rs1137345357	NKX2-1
1	175010082	rs1147679251	NKX2-1
1	175010092	rs1150828920	NKX2-1
1	175137054	rs1141890510	PAX9
1	175869551	rs1146318742	MIPOL1
1	176490115	rs395750232	ENSECAG00000004803
1	179639351	rs68446120	LRFN5
1	182481484	rs68532091	FANCM
1	182494079	rs1144972506	FANCM
1	182503901	rs394783618	FANCM
1	182520409	rs782885664	ENSECAG00000000757
1	186233590	rs395630752	ARF6
1	186396325	rs396830298	VCPKMT
1	186539615	rs395485971	ATP5S
1	186653113	rs1152334800	MAP4K5
1	188103959	rs396952776	PTGER2
2	1527374	rs394687310	OMA1
2	1527497	rs782890704	OMA1
2	3118217	rs397107439	C1orf168
2	3118244	rs394547592	C1orf168
2	4589401	rs394302987	USP24
2	4847419	rs397204244	ENSECAG00000007169
2	4916276	rs1144758680	TTC4
2	4920693	rs396333080	ENSECAG00000018414
2	5664606	rs1139421964	NDC1
2	6130704	rs397069520	LRP8
2	6321621	rs394004457	PODN
2	6873831	rs782855324	ZCCHC11
2	7042441	rs1148253248	ZFYVE9
2	7118871	rs782870085	ZFYVE9
2	7975000	rs396479043	RNF11
2	7975007	rs394230853	RNF11
2	8702523	rs395243801	ENSECAG00000022281
2	8702551	rs395761664	ENSECAG00000022281
2	8702700	rs397376924	ENSECAG00000022281
2	8702736	rs394924811	ENSECAG00000022281
2	11182961	rs394756522	ENSECAG00000023188
2	11182962	rs1149103835	ENSECAG00000023188
2	11183015	rs1144703382	ENSECAG00000023188
2	11285012	rs1145352086	STIL
2	11295750	rs1145307926	STIL
2	11311027	rs397205693	STIL
2	11327947	rs68555114	STIL
2	11611382	rs1139479891	ENSECAG00000023068
2	11611384	rs1149464461	ENSECAG00000023068
2	11611399	rs1138971542	ENSECAG00000023068
2	11792806	rs395277041	ENSECAG00000014840
2	12174408	rs68576761	FAAH
2	12274571	rs1146516041	RAD54L
2	12340039	rs395039342	POMGNT1
2	12340040	rs396576910	POMGNT1
2	12506991	rs396171432	MAST2
2	13173796	rs394388136	ENSECAG00000019136
2	13474509	rs394338750	HECTD3
2	13653517	rs396845582	BTBD19
2	13657526	rs393901521	ENSECAG00000001049
2	13658406	rs395957797	PLK3
2	13658411	rs397005904	PLK3
2	13691322	rs397138717	KIF2C
2	13695686	rs396256021	KIF2C
2	14392295	rs397038858	ENSECAG00000024245
2	14721261	rs396260074	PTPRF
2	14851060	rs397289082	HYI
2	14930082	rs395201552	CDC20
2	14939683	rs393791469	MPL
2	15109546	rs394685305	EBNA1BP2
2	15109563	rs395781975	EBNA1BP2
2	15109598	rs397298982	EBNA1BP2
2	15109637	rs394614354	EBNA1BP2
2	15109693	rs396531599	EBNA1BP2
2	16812728	rs396717018	HIVEP3
2	16813277	rs393971165	HIVEP3
2	16967140	rs394136641	ENSECAG00000002551
2	17385288	rs394749752	ENSECAG00000002738
2	18164122	rs397214659	MFSD2A
2	18435827	rs394710390	HEYL
2	18619571	rs395752252	ENSECAG00000011635
2	18677672	rs68583808	MACF1
2	18696146	rs394352700	MACF1
2	19034724	rs68586682	GJA9
2	19839321	rs68514320	INPP5B
2	19863551	rs1145053713	INPP5B
2	19923196	rs395519389	YRDC
2	19932848	rs393777602	MANEAL
2	20686108	rs395041495	GRIK3
2	21185643	rs393832875	ENSECAG00000020556
2	21186117	rs396551969	ENSECAG00000020556
2	21281197	rs1137789418	MAP7D1
2	21281290	rs396222083	MAP7D1
2	21281303	rs397253863	MAP7D1
2	21281429	rs394868153	MAP7D1
2	21354891	rs1148843491	TEKT2
2	21354896	rs782899367	TEKT2
2	21445893	rs1144270865	ENSECAG00000023972
2	21850788	rs395619128	KIAA0319L
2	22263122	rs1138211601	TMEM35B
2	22347058	rs395933441	DLGAP3
2	22480261	rs397498250	GJB5
2	23734574	rs68597995	PHC2
2	24283877	rs395163441	ZBTB8OS
2	24283918	rs396612223	ZBTB8OS
2	24288300	rs782904073	ZBTB8OS
2	24721973	rs395130352	KHDRBS1
2	25000735	rs394162683	COL16A1
2	25051431	rs1137251530	HCRTR1
2	25118181	rs68626866	ENSECAG00000019140
2	25623735	rs68550632	SDC3
2	25759436	rs396821650	MATN1
2	25761739	rs394092793	MATN1
2	27079711	rs396682767	MECR
2	27356106	rs1150372139	OPRD1
2	27545926	rs396954848	RAB42
2	27545928	rs394908220	RAB42
2	27545952	rs1150742360	RAB42
2	28190904	rs396611833	STX12
2	28838424	rs394253026	GPATCH3
2	28839357	rs394628971	GPN2
2	28839554	rs396652021	GPN2
2	28919249	rs396121405	ARID1A
2	29503409	rs396805794	EXTL1
2	29503610	rs394740978	EXTL1
2	30031895	rs395805638	ENSECAG00000013140
2	30044327	rs68525592	TMEM50A
2	30087892	rs1151229709	ENSECAG00000010440
2	30152641	rs394390325	ENSECAG00000008690
2	31512744	rs396580058	E2F2
2	31512781	rs395688691	E2F2
2	31588521	rs394353418	ASAP3
2	32367642	rs1143884694	ZBTB40
2	32808193	rs68599694	ENSECAG00000000938
2	32863976	rs396528358	HSPG2
2	32863981	rs394256207	HSPG2
2	32863988	rs395464520	HSPG2
2	32863994	rs396660510	HSPG2
2	32893102	rs396701061	HSPG2
2	32912436	rs395454233	HSPG2
2	34058460	rs68451340	VWA5B1
2	34209548	rs1141103162	PLA2G2C
2	34209575	rs1144079803	PLA2G2C
2	34488088	rs395779761	TMCO4
2	34581910	rs393794178	ENSECAG00000007317
2	34581996	rs396301024	ENSECAG00000007317
2	34910664	rs397467490	MRTO4
2	34915323	rs397147519	EMC1
2	35577651	rs68501136	KLHDC7A
2	35579508	rs394407941	KLHDC7A
2	36495060	rs394184025	PADI4
2	36549115	rs396124127	PADI3
2	36802032	rs393870780	MFAP2
2	36802057	rs395746241	MFAP2
2	37077851	rs1143346632	ARHGEF19
2	37081338	rs395092319	ARHGEF19
2	37396210	rs396355755	FBLIM1
2	37418891	rs68557326	TMEM82
2	37419967	rs394142808	TMEM82
2	37701781	rs396058809	ENSECAG00000025070
2	39706345	rs397062939	VPS13D
2	39959320	rs395814716	KIAA2013
2	40959234	rs68525953	CASZ1
2	42802227	rs395993491	RERE
2	42802404	rs396992459	RERE
2	42826671	rs68614289	SLC45A1
2	43360447	rs68620661	CAMTA1
2	44289905	rs68483541	TAS1R1
2	44365824	rs394481640	TNFRSF25
2	44369781	rs397245554	TNFRSF25
2	44378061	rs1147584279	ESPN
2	44378073	rs1144988164	ESPN
2	44388044	rs393958666	ESPN
2	44389131	rs395161820	ESPN
2	44402897	rs1136301967	ESPN
2	44553429	rs397385974	ENSECAG00000024683
2	44668507	rs395936789	CHD5
2	44678012	rs394283664	KCNAB2
2	46492402	rs395514090	DFFB
2	46513870	rs395489507	CEP104
2	47512904	rs393942540	MMEL1
2	47516851	rs393803637	FAM213B
2	47518341	rs395629657	FAM213B
2	47518375	rs397057533	FAM213B
2	47518376	rs394352120	FAM213B
2	47933961	rs395416668	ENSECAG00000014263
2	48176329	rs396644737	TMEM52
2	48345592	rs397284546	ENSECAG00000002115
2	48551261	rs395078921	DVL1
2	48551274	rs397476342	DVL1
2	48551283	rs394970236	DVL1
2	48559454	rs397199421	DVL1
2	48559465	rs1150182281	DVL1
2	48560029	rs395917451	DVL1
2	48601864	rs394816073	ACAP3
2	48701755	rs395467165	TTLL10
2	48702801	rs395059307	TTLL10
2	48702828	rs1144852163	TTLL10
2	48703585	rs396244596	TTLL10
2	48905794	rs394182645	KLHL17
2	49533947	rs395220066	SLC18A1
2	51298623	rs397210002	SFTPC
2	51302128	rs1144662194	BMP1
2	51668144	rs395913752	SORBS3
2	51684770	rs396374249	ENSECAG00000019910
2	52078219	rs397008029	ENSECAG00000024512
2	52310351	rs68635776	LOXL2
2	53277420	rs395395294	ADAM28
2	53346787	rs397408723	ADAMDEC1
2	53904651	rs397138101	NEFM
2	53904718	rs1146798229	NEFM
2	53904719	rs1150101415	NEFM
2	54303516	rs68713359	DOCK5
2	54324414	rs396611869	DOCK5
2	56266216	rs396235619	TRIM35
2	56405196	rs396634745	CHRNA2
2	58012418	rs394935752	KIF13B
2	59028714	rs394247127	RP1L1
2	62710801	rs395089579	HMGB2
2	66090199	rs394840133	NEK1
2	66994809	rs1148120936	DDX60L
2	67045084	rs1147670069	DDX60L
2	67047218	rs68631936	DDX60L
2	67143723	rs1151071655	DDX60
2	71525568	rs395603885	TKTL2
2	78832494	rs1145945114	MAP9
2	79536471	rs68543899	FGA
2	80236322	rs393835418	SFRP2
2	80935586	rs397487927	FHDC1
2	85486077	rs396476236	PRMT9
2	88569482	rs68659021	FREM3
2	91121109	rs68587090	TBC1D9
2	91998911	rs395304185	MAML3
2	96620819	rs395645790	ENSECAG00000023024
2	96621410	rs397420005	ENSECAG00000023024
2	99264577	rs1143033412	ENSECAG00000003042
2	101329235	rs1147201459	ABHD18
2	101410752	rs393756635	PLK4
2	103489867	rs68611113	FAT4
2	105783711	rs1141270568	ENSECAG00000014841
2	106496353	rs1151818626	TRPC3
2	109155223		ENSECAG00000022096
2	113471189	rs1144970919	ANK2
2	113471465	rs1144042438	ANK2
2	113471466	rs1140809960	ANK2
2	113471642	rs393792297	ANK2
2	115913293	rs396671659	ENPEP
2	116274022	rs395187904	EGF
2	116640248	rs68606225	SEC24B
2	117978557	rs397484751	SGMS2
2	119660430	rs396156034	GSTCD
2	119660641	rs393824377	GSTCD
2	119693959	rs782855155	INTS12
2	120031149	rs396180307	ENSECAG00000011433
3	866455	rs396366533	ITFG1
3	866517	rs397153907	ITFG1
3	866519	rs394602822	ITFG1
3	1590817	rs396007677	ENSECAG00000021168
3	1592172	rs1140798711	ENSECAG00000021168
3	2619265	rs68461001	C16orf78
3	3331686	rs394058836	ADCY7
3	3352463	rs394419276	ADCY7
3	6747217	rs68595969	RPGRIP1L
3	7026149	rs394583812	FTO
3	7885108	rs396807990	ENSECAG00000023545
3	8211243	rs395067627	IRX6
3	8493824	rs396654710	SLC6A2
3	8614658	rs397116870	ENSECAG00000013389
3	8712045	rs395540162	ENSECAG00000015451
3	8713869	rs396219739	ENSECAG00000015451
3	9064136	rs1137438937	CES5A
3	9543217	rs1151543552	AMFR
3	9700712	rs397079091	MT1X
3	10372778	rs396423859	COQ9
3	10474751	rs395833467	ADGRG5
3	10475146	rs394882625	ADGRG5
3	10544236	rs393923254	ADGRG1
3	10546693	rs397165375	ADGRG1
3	10598108	rs396352166	DRC7
3	10842619	rs394033992	MMP15
3	11203443	rs395104073	NDRG4
3	11203446	rs397115152	NDRG4
3	18315389	rs395567645	B3GNT9
3	18315418	rs397130515	B3GNT9
3	18315432	rs394220217	B3GNT9
3	18319270	rs394986143	TRADD
3	18319893	rs395416663	TRADD
3	18348829	rs396958626	EXOC3L1
3	18356589	rs396866925	E2F4
3	18356636	rs396230960	E2F4
3	18538080	rs397140206	ZDHHC1
3	19029005	rs395949745	DDX28
3	19254075	rs395143032	SLC7A6
3	19254076	rs396452897	SLC7A6
3	19324754	rs396236853	SMPD3
3	19703852	rs782822471	CDH1
3	19711503	rs395019285	TANGO6
3	19760561	rs394124703	TANGO6
3	19946151	rs396174230	UTP4
3	19978424	rs1141606212	SNTB2
3	19978534	rs395245780	SNTB2
3	19978550	rs396539252	SNTB2
3	20096698	rs394304661	ENSECAG00000021406
3	20630036	rs395727278	PSMD7
3	22901184	rs394840908	ENSECAG00000019511
3	22908712	rs394322983	ENSECAG00000019511
3	22908714	rs394802070	ENSECAG00000019511
3	22908726	rs396629148	ENSECAG00000019511
3	22997466	rs395142704	CHST4
3	23088836	rs395690022	ZNF23
3	23088974	rs394176232	ZNF23
3	23090193	rs782870620	ZNF23
3	23104300	rs396071708	ENSECAG00000017118
3	23104550	rs393779897	ENSECAG00000017118
3	23227729	rs396297989	CMTR2
3	23495272	rs397252467	HYDIN
3	23498058	rs394566925	HYDIN
3	23498618	rs397357847	HYDIN
3	23535070	rs394408471	HYDIN
3	23535229	rs395747112	HYDIN
3	23727300	rs395920294	MTSS1L
3	23727671	rs1151638362	MTSS1L
3	23850669	rs394808630	COG4
3	24071184	rs393902339	ENSECAG00000012835
3	24477576	rs393859998	FA2H
3	24477705	rs395533126	FA2H
3	24825692	rs395914563	ENSECAG00000021596
3	25036882	rs396647287	ENSECAG00000022657
3	25716568	rs68479321	CNTNAP4
3	26268776	rs394200024	ENSECAG00000012817
3	26361636	rs1137980681	MON1B
3	26361648	rs1140632818	MON1B
3	26361674	rs1143627947	MON1B
3	26361733	rs395313114	MON1B
3	26361743	rs1151541723	MON1B
3	26361791	rs397433175	MON1B
3	26564943	rs395934874	ADAMTS18
3	28356462	rs396858518	ENSECAG00000018532
3	29612275	rs68558408	ENSECAG00000015980
3	29716784	rs1144610595	BCO1
3	30230465	rs393764727	PLCG2
3	32018933	rs1149198882	NECAB2
3	32127271	rs397207998	HSDL1
3	32127324	rs394939758	HSDL1
3	32128049	rs396524601	HSDL1
3	32128067	rs393806154	HSDL1
3	32160397	rs394846238	TAF1C
3	32164255	rs395324533	TAF1C
3	32396728	rs394779079	TLDC1
3	33339840	rs395147061	GSE1
3	33453615	rs1148713315	EMC8
3	34068199	rs395494893	MTHFSD
3	34930087	rs396740541	JPH3
3	34965871	rs68458513	JPH3
3	35957178	rs397178263	PIEZO1
3	35957285	rs396754767	PIEZO1
3	35957294	rs394445721	PIEZO1
3	36434873	rs393942332	ENSECAG00000017290
3	36800634	rs394516270	SPATA2L
3	36800699	rs395851169	SPATA2L
3	36811472	rs397277752	VPS9D1
3	36811585	rs394902576	VPS9D1
3	36811753	rs393758588	VPS9D1
3	36811754	rs395834707	VPS9D1
3	36944645	rs782832527	TCF25
3	36944681	rs396286058	TCF25
3	37009716	rs68458868	DEF8
3	37493002	rs395545693	ENSECAG00000007487
3	37493025	rs397168309	ENSECAG00000007487
3	37816587	rs396593792	MANBA
3	40538923	rs394358041	C4orf17
3	50197770	rs395903906	GPRIN3
3	50671172	rs394172477	NAP1L5
3	50671175	rs395915002	NAP1L5
3	50671196	rs397160290	NAP1L5
3	50671205	rs394228215	NAP1L5
3	50671216	rs396102742	NAP1L5
3	50708371	rs395799047	HERC3
3	50910750	rs397213611	HERC6
3	51219459	rs394729486	PKD2
3	51219482	rs396129984	PKD2
3	51219501	rs397504087	PKD2
3	51219514	rs394816155	PKD2
3	51219515	rs396616685	PKD2
3	51563957	rs393855191	ENSECAG00000007608
3	51564074	rs396423814	ENSECAG00000007608
3	51963613	rs395682179	AFF1
3	51963634	rs394652860	AFF1
3	51963684	rs396406265	AFF1
3	51963685	rs397367492	AFF1
3	52205260	rs68522180	SLC10A6
3	52254765	rs782915985	PTPN13
3	52297942	rs1142249729	PTPN13
3	52297961	rs1138283684	PTPN13
3	54233712	rs1141752523	CDS1
3	55438109	rs394607768	ENSECAG00000014585
3	55438133	rs395596939	ENSECAG00000014585
3	57222219	rs68525595	BMP3
3	57237620	rs68527013	BMP3
3	57980395	rs394220702	ENSECAG00000017767
3	61596508	rs68599659	CCDC158
3	61770433	rs782852991	NUP54
3	61770548	rs782873707	NUP54
3	64778313	rs1149363634	ADAMTS3
3	65002515	rs396407771	NPFFR2
3	65002666	rs395102491	NPFFR2
3	65013966	rs68493187	NPFFR2
3	68520272	rs395754130	TMPRSS11B
3	68935826	rs68566520	ENSECAG00000011052
3	71041934	rs396785387	EPHA5
3	78238218	rs68633071	ENSECAG00000014374
3	79096807	rs396879352	SRD5A3
3	79096945	rs395072060	SRD5A3
3	80668026	rs393718297	FIP1L1
3	81873222	rs1144786956	CWH43
3	81887972	rs397453794	CWH43
3	82305929	rs397341734	SLC10A4
3	82640279	rs1143293824	TXK
3	85622466	rs395232659	ENSECAG00000001307
3	85622748	rs394113676	ENSECAG00000001307
3	87399538	rs1138561160	ENSECAG00000020952
3	87399625	rs1152239015	ENSECAG00000020952
3	88086053	rs396108028	PHOX2B
3	88086064	rs393789074	PHOX2B
3	88086067	rs1141193030	PHOX2B
3	88086090	rs395409068	PHOX2B
3	88086096	rs396227525	PHOX2B
3	88086208	rs1148113130	PHOX2B
3	88086241	rs1142979771	PHOX2B
3	88086302	rs1146124399	PHOX2B
3	91613791	rs68571645	NWD2
3	92568482	rs782898599	ARAP2
3	97211774	rs396107123	PCDH7
3	97211796	rs395323784	PCDH7
3	100324932	rs394980686	TBC1D19
3	101094959	rs396847455	SLC34A2
3	101356131	rs1137080960	ZCCHC4
3	101364973	rs394083582	ZCCHC4
3	101548817	rs1148633028	SEPSECS
3	101997406	rs397181271	DHX15
3	107710610	rs394244381	FAM184B
3	107722400	rs397387022	FAM184B
3	109318119	rs395732806	ENSECAG00000002446
3	109526463	rs1139401593	FAM200B
3	111250551	rs1142595748	BOD1L1
3	111250588	rs1149569122	BOD1L1
3	111255259	rs397041762	BOD1L1
3	113702366	rs394328081	CLNK
3	114293310	rs397226523	DRD5
3	114293328	rs394777117	DRD5
3	114293337	rs396079723	DRD5
3	114293398	rs68544688	DRD5
3	114293415	rs1146008511	DRD5
3	114293418	rs68544690	DRD5
3	114293488	rs68544692	DRD5
3	114422481	rs782905738	ZBTB49
3	114899591	rs395447238	ENSECAG00000020619
3	115006934	rs395593239	CYTL1
3	115471241	rs393872487	EVC2
3	115893728	rs394501078	JAKMIP1
3	116048176	rs397030553	WFS1
3	116275190	rs397408543	MAN2B2
3	116275192	rs394642022	MAN2B2
3	116360998	rs1138543497	ENSECAG00000002632
3	116693799	rs396330089	TADA2B
3	117034142	rs394283850	PSAPL1
3	117357423	rs394689881	AFAP1
3	117699530	rs396616722	SH3TC1
3	117715138	rs393783035	SH3TC1
3	117727818	rs393905824	SH3TC1
3	117767251	rs1151759766	HTRA3
3	117779257	rs394839961	HTRA3
3	117903885	rs394674886	TRMT44
3	117903939	rs396157018	TRMT44
3	117922998	rs394892405	TRMT44
3	117923112	rs395125813	TRMT44
3	118020793	rs396326376	CPZ
3	118020814	rs397043383	CPZ
3	118677795	rs1141347158	HGFAC
3	118682907	rs1141723350	RGS12
3	119232376	rs394764854	ADD1
3	119366424	rs1152068819	TNIP2
3	119366430	rs1149140757	TNIP2
3	119366499	rs1148743410	TNIP2
3	120916354	rs396043340	FGFRL1
3	120941784	rs395690709	IDUA
3	121227077	rs395677619	ATP5I
3	121227080	rs397102993	ATP5I
3	121227113	rs395730810	ATP5I
4	846973	rs395660537	GNAT3
4	3526280	rs396652330	CCDC146
4	3614087	rs1146970709	FAM185A
4	3614101	rs394532155	FAM185A
4	3614117	rs396647663	FAM185A
4	3614168	rs394351467	FAM185A
4	3621797	rs1151637153	FAM185A
4	3677869	rs1136220865	FBXL13
4	4088168	rs393971487	SLC26A5
4	4282097	rs396533656	RELN
4	5507826	rs396401713	KMT2E
4	5822562	rs1145732714	PUS7
4	6291123	rs394600304	SYPL1
4	7536212	rs396253660	COG5
4	7624328	rs396959765	SLC26A4
4	7977169	rs395353381	LAMB4
4	8102716	rs394934128	NRCAM
4	8130029	rs394315879	NRCAM
4	8448047	rs1148004715	NME8
4	8494654	rs396790231	EPDR1
4	9205267	rs69490758	ENSECAG00000017918
4	11642712	rs1142661966	SUGCT
4	14266605	rs396055665	HECW1
4	14267217	rs1148656934	HECW1
4	14816486	rs69516665	DBNL
4	14839316	rs69516675	POLM
4	14878727	rs69518262	POLD2
4	15005887	rs395032476	CAMK2B
4	15005911	rs396771876	CAMK2B
4	15005919	rs397293841	CAMK2B
4	15138847	rs394979902	NUDCD3
4	15212959	rs395072578	NPC1L1
4	15232161	rs396164928	NPC1L1
4	15389876	rs69605092	ZMIZ2
4	15509538	rs396016702	MYO1G
4	16226495	rs393856997	IGFBP3
4	16226561	rs1136887256	IGFBP3
4	18039949	rs69515106	SUN3
4	18359974	rs395774749	ABCA13
4	23079271	rs69489814	ENSECAG00000004531
4	27666674	rs396610396	PCLO
4	27668223	rs1137330104	PCLO
4	27671099	rs394557075	PCLO
4	27854988	rs396061113	PCLO
4	28412668	rs69521219	ENSECAG00000005093
4	34415071	rs782909748	GTPBP10
4	34940549	rs1136034019	ENSECAG00000008734
4	34941762	rs1136800355	ENSECAG00000008734
4	36009748	rs782912390	KRIT1
4	36270613	rs782860991	PEX1
4	36835616	rs782876784	SAMD9L
4	36835781	rs782909780	SAMD9L
4	36835783	rs394197590	SAMD9L
4	36835831	rs782891606	SAMD9L
4	36836123	rs782829923	SAMD9L
4	36836377	rs782850943	SAMD9L
4	36837226	rs782832677	SAMD9L
4	36837244	rs782863429	SAMD9L
4	36838040	rs1137327026	SAMD9L
4	38284921	rs395066913	PEG10
4	41323904	rs395634579	COL28A1
4	41883737	rs395557683	ICA1
4	43490600	rs1140951934	ENSECAG00000001666
4	44828357	rs1147102881	THSD7A
4	48297943	rs1147474218	AGMO
4	48417416	rs397252350	MEOX2
4	48789960	rs394244551	ENSECAG00000002406
4	52958108	rs394116241	ENSECAG00000002849
4	52958225	rs395406544	ENSECAG00000002849
4	53605883	rs1145963614	ENSECAG00000004819
4	53770631	rs69602580	ENSECAG00000004819
4	53870440	rs396559910	ENSECAG00000004819
4	54132498	rs396204395	RAPGEF5
4	54132501	rs397407235	RAPGEF5
4	54132515	rs394124404	RAPGEF5
4	54761679	rs782844160	FAM126A
4	55062718	rs396942896	MALSU1
4	56624297	rs394991830	CYCS
4	58396503	rs395346149	HOXA11
4	61174103	rs395191660	NOD1
4	61174285	rs396263750	NOD1
4	61175047	rs394222158	NOD1
4	62137635	rs396468041	CCDC129
4	62137661	rs394155844	CCDC129
4	62141226	rs396899714	CCDC129
4	62191375	rs396464681	CCDC129
4	63570830	rs1139445585	ENSECAG00000003171
4	69868628	rs394405667	ENSECAG00000017003
4	73862182	rs1148346979	CAV2
4	78401385	rs396315886	PTPRZ1
4	79275725	rs1138257690	SLC13A1
4	79311931		ENSECAG00000024516
4	79912132	rs1148230477	ENSECAG00000006212
4	79912186	rs69500089	ENSECAG00000006212
4	79913152	rs1142151532	ENSECAG00000006212
4	83825604	rs395702478	FLNC
4	83825623	rs397190523	FLNC
4	83825632	rs394926593	FLNC
4	83881164	rs394544006	KCP
4	83881250	rs396067657	KCP
4	83881254	rs393885987	KCP
4	83973364	rs395549540	ENSECAG00000019209
4	84113945	rs1138848334	SMO
4	84315837	rs1145211487	STRIP2
4	84809117	rs396476157	KLHDC10
4	84809159	rs395334982	KLHDC10
4	85044825	rs393971086	ENSECAG00000019641
4	87920353	rs1137527710	ENSECAG00000008417
4	89159909	rs397350099	STRA8
4	89160039	rs396471757	STRA8
4	92461539	rs394618580	KIAA1549
4	92581029	rs1136455452	ZC3HAV1
4	92581907	rs394329260	ZC3HAV1
4	92727766	rs1143046283	ENSECAG00000023410
4	92854904	rs397125125	ENSECAG00000024679
4	93795696	rs394685092	ADCK2
4	93795724	rs396448212	ADCK2
4	93795753	rs394065194	ADCK2
4	93795755	rs395299862	ADCK2
4	95048504	rs396162730	ENSECAG00000010940
4	95081224	rs69542708	ENSECAG00000011824
4	95278971	rs395844948	ENSECAG00000004337
4	95371853	rs396470810	ENSECAG00000006228
4	95489919	rs69535981	ENSECAG00000009397
4	95870473	rs395952325	ENSECAG00000014315
4	95894793	rs69489968	ENSECAG00000014719
4	96234054	rs1138957094	OR9A2
4	96533966	rs397235976	FAM131B
4	96558083	rs396633631	ZYX
4	96558089	rs394119284	ZYX
4	96558104	rs397303320	ZYX
4	96564412	rs1146685187	ZYX
4	96565159	rs396444118	ZYX
4	96663651	rs69521147	ENSECAG00000007957
4	96664029	rs396832317	ENSECAG00000007957
4	96940028	rs69526843	ENSECAG00000014110
4	97050880	rs397215244	ENSECAG00000002805
4	97051321	rs395921435	ENSECAG00000002805
4	97250099	rs397068482	ENSECAG00000006625
4	97264692	rs395059720	ENSECAG00000006653
4	97295202	rs1152141369	ENSECAG00000006953
4	97371407	rs1139311503	ENSECAG00000007146
4	97469771	rs396405148	ENSECAG00000007186
4	97470134	rs397489182	ENSECAG00000007186
4	97546710	rs1146998437	ENSECAG00000007271
4	97546724	rs1142233019	ENSECAG00000007271
4	97546938	rs1137930844	ENSECAG00000007271
4	97547094	rs1144677965	ENSECAG00000007271
4	97547244	rs1142600269	ENSECAG00000007271
4	97547397	rs1140414758	ENSECAG00000007271
4	97547463	rs1152299033	ENSECAG00000007271
4	97602115	rs396117228	ENSECAG00000021572
4	101736427	rs393895639	ZNF212
4	101877466	rs395083249	ZNF746
4	101994504	rs397150700	KRBA1
4	101994516	rs394048042	KRBA1
4	102064798	rs394127905	SSPO
4	102067451	rs1152007423	SSPO
4	102067660	rs1151556665	SSPO
4	102067663	rs1137126748	SSPO
4	102072495	rs1141556530	SSPO
4	102078994	rs397101285	SSPO
4	102102553	rs69589450	SSPO
4	102122331	rs1151591963	ZNF862
4	102124507	rs397326731	ZNF862
4	102517965	rs1139084586	ENSECAG00000019232
4	102680079	rs1144313055	KCNH2
4	102737130	rs395616817	NOS3
4	102801273	rs69570847	FASTK
4	102807331	rs396904225	AGAP3
4	102807335	rs394184264	AGAP3
4	103081526	rs396375869	ENSECAG00000007991
4	103081690	rs394090588	ENSECAG00000007991
4	103081718	rs1145135361	ENSECAG00000007991
4	103081726	rs1147716304	ENSECAG00000007991
4	103479034	rs394873344	PRKAG2
4	103479035	rs395714110	PRKAG2
4	103795400	rs397435907	ENSECAG00000022544
4	104097508	rs395498397	XRCC2
4	105892409	rs394934598	PAXIP1
4	106227399	rs395211664	EN2
4	106227405	rs396469750	EN2
4	106227420	rs1151006095	EN2
4	106272619	rs1142262753	CNPY1
4	106454770	rs1140737732	ENSECAG00000022285
4	106454780	rs395553697	ENSECAG00000022285
4	106454794	rs397479737	ENSECAG00000022285
4	106454848	rs394915987	ENSECAG00000022285
4	106462756	rs395855502	ENSECAG00000022285
4	106462799	rs397461594	ENSECAG00000022285
4	107467234	rs394277440	ENSECAG00000008369
4	107467364	rs1144996233	ENSECAG00000008369
4	107596632	rs782862596	UBE3C
5	772400	rs397170171	ETNK2
5	772415	rs1137929167	ETNK2
5	1573776	rs69435166	CNTN2
5	1602497	rs69437015	TMEM81
5	1667014	rs782838918	DSTYK
5	1735881	rs396868539	TMCC2
5	1735885	rs394852593	TMCC2
5	1735933	rs396826915	TMCC2
5	1780751	rs782887862	NUAK2
5	2004483	rs397502801	MFSD4A
5	2858163	rs393718552	EIF2D
5	3468234	rs394110809	ENSECAG00000022571
5	3596604	rs69582164	ILDR2
5	3596605	rs69582166	ILDR2
5	4263545	rs396847668	RCSD1
5	4379321	rs394264634	ADCY10
5	5839730	rs1136403359	CCDC181
5	5920007	rs396359732	SLC19A2
5	5992845	rs1147766601	F5
5	6065587	rs69473323	SELP
5	6230713	rs1149643220	C1orf112
5	6252190	rs69476154	SCYL3
5	6263523	rs393802629	SCYL3
5	9284563	rs395769710	SLC9C2
5	9353411	rs1140020986	SLC9C2
5	9950200	rs395962182	ENSECAG00000016558
5	10804117	rs395715489	TNR
5	11431612	rs69499990	RFWD2
5	13016687	rs393740372	SEC16B
5	13993336	rs396044365	ABL2
5	14429278	rs396497448	ENSECAG00000022382
5	14858717	rs1139555491	QSOX1
5	14858721	rs1151944091	QSOX1
5	15413840	rs782851541	XPR1
5	16229411	rs394830200	CACNA1E
5	16474673	rs397474529	ZNF648
5	16808380	rs69463498	ENSECAG00000002769
5	16808417	rs69463500	ENSECAG00000002769
5	16809041	rs395607560	ENSECAG00000002769
5	16916918	rs68475522	RNASEL
5	17238342	rs1138521201	SHCBP1L
5	17312395	rs396574980	LAMC1
5	17312593	rs394313568	LAMC1
5	17852931	rs394054585	ARPC5
5	19163652	rs69581766	SWT1
5	19864857	rs1146331494	HMCN1
5	19958308	rs1148211400	HMCN1
5	20287677	rs782871941	C1orf27
5	21185347	rs394054176	KCNK2
5	21185348	rs395336624	KCNK2
5	21544682	rs397150431	CENPF
5	21823967	rs393739760	SMYD2
5	23159228	rs1142374684	TATDN3
5	24331062	rs396138527	TRAF5
5	25665283	rs396661180	DIEXF
5	25875950	rs396216258	CAMK1G
5	27121233	rs394301490	PLXNA2
5	27753630	rs394477085	ENSECAG00000014292
5	28852853	rs1150680776	UCK2
5	31923574	rs397071674	C1orf111
5	32328034	rs395787123	KLHDC9
5	32402985	rs393763838	ADAMTS4
5	32403529	rs396953116	ADAMTS4
5	32436944	rs395832486	NR1I3
5	32615432	rs394181014	ENSECAG00000020009
5	33411843	rs396912225	ENSECAG00000004385
5	33667338	rs1142136527	COPA
5	33667386	rs1151570059	COPA
5	33809268	rs1147645021	ATP1A2
5	33809273	rs1150898145	ATP1A2
5	33972706	rs396802838	SLAMF9
5	34030981	rs69615579	CFAP45
5	34030991	rs69615580	CFAP45
5	34031003	rs69615581	CFAP45
5	34034348	rs69585801	CFAP45
5	35202554	rs397206410	CD1E2
5	35417814	rs397266379	ENSECAG00000005824
5	35523583	rs393703207	OR10T2
5	35642136	rs1139111146	ENSECAG00000000521
5	35643128	rs396089573	ENSECAG00000000521
5	35764842	rs396763121	CD1A5
5	36085063	rs394209619	ENSECAG00000011285
5	36188169	rs396781142	KIRREL
5	37999086	rs394030351	ARHGEF11
5	38008520	rs1150555025	LRRC71
5	38050660	rs395815107	NTRK1
5	38050667	rs1145613120	NTRK1
5	38164924	rs394754417	HDGF
5	38219785	rs1140325402	NES
5	38225801	rs394167757	NES
5	38227364	rs1145472910	NES
5	38244283	rs395396471	BCAN
5	38265420	rs393761346	HAPLN2
5	38295557	rs396177381	TTC24
5	38305029	rs394408525	IQGAP3
5	38934953	rs395393585	ENSECAG00000019775
5	38943956	rs394536918	ENSECAG00000019775
5	39451806	rs396525479	ZBTB7B
5	39472100	rs397394212	FLAD1
5	39859635	rs396288422	ENSECAG00000023297
5	40007593	rs393999283	ATP8B2
5	40105186	rs1147721225	C1orf189
5	40139416	rs396285655	NUP210L
5	40263228	rs394484038	CRTC2
5	40272462	rs395427766	DENND4B
5	40587649	rs396446369	S100A5
5	42330950	rs397410321	TUFT1
5	43422922	rs396910975	C1orf54
5	45182692	rs397009081	ENSECAG00000002679
5	45420416	rs396417829	PRKAB2
5	47623884	rs393985087	SPAG17
5	47709098	rs397422290	SPAG17
5	48230867	rs1144942718	MAN1A2
5	49024869	rs396482071	IGSF3
5	49029446	rs395214894	IGSF3
5	50813002	rs395902538	TRIM33
5	50898649	rs69539801	TRIM33
5	52382204	rs69554223	FAM19A3
5	53222333	rs395702887	DDX20
5	53227788	rs69601349	DDX20
5	53521892	rs69593864	OVGP1
5	53522014	rs69593870	OVGP1
5	54453199	rs1147247365	SLC16A4
5	55374462	rs397003079	PSRC1
5	59978455	rs397149835	ENSECAG00000021148
5	59978540	rs396000350	ENSECAG00000021148
5	62598936	rs396000131	RTCA
5	62598940	rs394070472	RTCA
5	63058740	rs395275358	FRRS1
5	66862487	rs395623140	RWDD3
5	66904464	rs69541767	ENSECAG00000019335
5	66904500	rs69541771	ENSECAG00000019335
5	66904515	rs69541773	ENSECAG00000019335
5	66904525	rs69541775	ENSECAG00000019335
5	67464904	rs1149227770	F3
5	67464926	rs395240661	F3
5	67464992	rs396158159	F3
5	67472350	rs396485156	F3
5	67901800	rs394640344	ABCA4
5	68959160	rs394603838	FAM69A
5	69639975	rs69587523	BRDT
5	70135510	rs1137014884	ENSECAG00000009812
5	70135518	rs1141328446	ENSECAG00000009812
5	71249821	rs1143319107	ZNF326
5	71795724	rs782857595	GBP6
5	71909851	rs395795866	GBP5
5	75538605	rs1143578028	SYDE2
5	75622663	rs1136242080	WDR63
5	75734060	rs394003967	MCOLN2
5	75734067	rs395051913	MCOLN2
5	75886505	rs782852879	LPAR3
5	75886601	rs394082705	LPAR3
5	76703504	rs396544754	TTLL7
5	82334198	rs1149388388	AK5
5	83683111	rs397215361	MSH4
5	84180717	rs395859152	LHX8
5	84601050	rs69550579	ENSECAG00000010486
5	84974884	rs1142499186	LRRIQ3
5	88309122	rs396481284	CTH
5	89860438	rs396396790	DEPDC1
5	90745250	rs395899302	IL12RB2
5	90861422	rs1150709976	IL23R
5	90977974	rs396229802	ENSECAG00000019495
5	91571188	rs69570378	PDE4B
5	94973216	rs395394508	KANK4
5	95020747	rs396237950	L1TD1
5	95021210	rs1144957213	L1TD1
5	95021474	rs393726752	L1TD1
5	95021960	rs394265564	L1TD1
5	95024605	rs69555495	L1TD1
5	95025168	rs69555497	L1TD1
5	96724465	rs397318656	C1orf87
6	3562346	rs1148709096	SPAG16
6	3562347	rs1147080951	SPAG16
6	3700421	rs1151208582	SPAG16
6	4787702	rs782903060	BARD1
6	7426677	rs782822251	TNS1
6	7427810	rs397220309	TNS1
6	7607933	rs396085995	RUFY4
6	7616448	rs396236934	RUFY4
6	7911152	rs782839363	USP37
6	8333186	rs396709522	CRYBA2
6	8487267	rs397388032	SLC23A3
6	8493880	rs397397279	CNPPD1
6	8497051	rs394144407	CNPPD1
6	8598870	rs1140525606	PTPRN
6	8598871	rs1151504315	PTPRN
6	8743642	rs1151803877	ENSECAG00000000174
6	8753505	rs395456293	ENSECAG00000000174
6	8753510	rs396066815	ENSECAG00000000174
6	8753625	rs395234983	ENSECAG00000000174
6	8753687	rs396441306	ENSECAG00000000174
6	8758251	rs395775390	ENSECAG00000000174
6	8804043	rs396959580	ASIC4
6	8819427	rs394592427	OBSL1
6	12272127	rs397171189	SCG2
6	12876939	rs395044273	FAM124B
6	12896807	rs68647841	FAM124B
6	14099576	rs1141002960	ENSECAG00000006051
6	15001957	rs394290883	IRS1
6	15703801	rs395417103	SLC19A3
6	15907933	rs68755187	SPHKAP
6	15925622	rs395513735	SPHKAP
6	15925936	rs396654143	SPHKAP
6	17529461	rs395126774	SLC16A14
6	18191998	rs68748206	GPR55
6	18306150	rs1138213294	ENSECAG00000007606
6	18306207	rs1141457915	ENSECAG00000007606
6	18306210	rs1149421660	ENSECAG00000007606
6	18636096	rs395069022	NCL
6	18641855	rs395351553	NCL
6	19446474	rs395715204	ECEL1
6	19916999	rs396294112	NEU2
6	20478717	rs395404827	MROH2A
6	20486344	rs394072985	MROH2A
6	20516992	rs1148903376	MROH2A
6	20529390	rs393827417	HJURP
6	20685898	rs68692208	SPP2
6	21040580	rs394222115	ARL4C
6	21040589	rs395065611	ARL4C
6	21040601	rs396530575	ARL4C
6	21040626	rs394511409	ARL4C
6	21040628	rs396301784	ARL4C
6	22404199	rs1151641684	GBX2
6	22404240	rs395833861	GBX2
6	22404259	rs397414997	GBX2
6	22457775	rs395376717	ENSECAG00000009378
6	22457822	rs396630910	ENSECAG00000009378
6	22657068	rs396838590	IQCA1
6	23861372	rs394928708	RAMP1
6	24046595	rs396256672	ESPNL
6	24870969	rs396415621	ENSECAG00000017406
6	26149005	rs1137698179	KIF1A
6	26291113	rs396253208	CROCC2
6	26870604	rs394768332	THAP4
6	26960391	rs397049783	D2HGDH
6	27017475	rs397304242	ENSECAG00000021892
6	27019067	rs396275690	ENSECAG00000021892
6	27019068	rs393792299	ENSECAG00000021892
6	30137750	rs396183626	FBXL14
6	30138080	rs396347167	FBXL14
6	30138135	rs394057428	FBXL14
6	31266771	rs1145236221	KDM5A
6	31266796	rs395179455	KDM5A
6	31505457	rs394307710	ENSECAG00000013807
6	31505478	rs395546301	ENSECAG00000013807
6	31505502	rs397294679	ENSECAG00000013807
6	33279087	rs395567751	C12orf4
6	34513517	rs68642958	ANO2
6	35236126	rs1143029601	COPS7A
6	35236133	rs1151846352	COPS7A
6	35278637	rs1151732446	LAG3
6	35278730	rs397171946	LAG3
6	35278764	rs394214671	LAG3
6	35486795	rs394764873	LPCAT3
6	36556454	rs397478427	ENSECAG00000003249
6	36682672	rs68835887	ENSECAG00000003269
6	36682736	rs68835888	ENSECAG00000003269
6	36682785	rs68835889	ENSECAG00000003269
6	36682799	rs68835890	ENSECAG00000003269
6	36997709	rs68826636	A2ML1
6	37070512	rs395535599	PHC1
6	37233236	rs394501005	A2M
6	37493497	rs68829638	ENSECAG00000015784
6	37529050	rs1137499114	ENSECAG00000015784
6	38187459	rs1139218403	CLEC1A
6	38239598	rs68680439	OLR1
6	38730917	rs1148359075	ENSECAG00000021893
6	38732734	rs1145312656	ENSECAG00000021893
6	39335935	rs394032038	LY49B
6	39341339	rs68663123	LY49B
6	39343149	rs396244712	LY49B
6	39343163	rs1151849994	LY49B
6	41700611	rs395882831	ENSECAG00000004066
6	42361953	rs394361018	GRIN2B
6	44136036	rs396644286	PTPRO
6	45052249	rs1139009983	LMO3
6	46494536	rs394437290	PIK3C2G
6	47350406	rs395813650	PLEKHA5
6	48268961	rs1146099219	PDE3A
6	48918068	rs1138484239	PYROXD1
6	48959563	rs394189957	RECQL
6	51742691	rs68745204	CASC1
6	52020486	rs394660864	ENSECAG00000021424
6	52815725	rs782838068	ITPR2
6	53101905	rs395210820	ITPR2
6	53610842	rs394215036	ARNTL2
6	53928672	rs397449020	KLHL42
6	53928684	rs394948114	KLHL42
6	53928699	rs397224391	KLHL42
6	53928725	rs394719471	KLHL42
6	53928771	rs396194666	KLHL42
6	53928877	rs395050230	KLHL42
6	55303319	rs68669525	ERGIC2
6	56637078	rs68666664	DENND5B
6	59454294	rs393847373	ENSECAG00000024153
6	59454606	rs396703569	ENSECAG00000024153
6	64438581	rs68693950	ANO6
6	65190649	rs68695489	SLC38A1
6	65950209	rs393927808	PCED1B
6	65950304	rs395521050	PCED1B
6	65950355	rs396042127	PCED1B
6	66452110	rs1149149265	ENSECAG00000020340
6	67046854	rs394927230	ENSECAG00000007712
6	67397310	rs396683986	ENSECAG00000007947
6	67711073	rs397505400	PRKAG1
6	67781544	rs396083257	DHH
6	68154162	rs395709217	KCNH3
6	68344478	rs394612660	NCKAP5L
6	68344537	rs1146536613	NCKAP5L
6	68344553	rs1137952910	NCKAP5L
6	69912632	rs1150949493	ENSECAG00000007983
6	70074252	rs396458843	ENSECAG00000016636
6	70127713	rs1136122675	ENSECAG00000007988
6	70127731	rs1145698401	ENSECAG00000007988
6	70260826	rs397038778	ENSECAG00000024398
6	70265583	rs68645488	ENSECAG00000024866
6	70266498	rs394459975	ENSECAG00000024866
6	70383800	rs396313370	KRT84
6	70426457	rs395029581	KRT75
6	70590860	rs1137151079	KRT72
6	70638703	rs395959971	ENSECAG00000017745
6	70715352	rs394510558	KRT77
6	70754835	rs397253438	KRT76
6	70756490	rs68711451	KRT76
6	70767613	rs68711484	ENSECAG00000011421
6	70866736	rs395340831	ENSECAG00000021775
6	70995398	rs1140677229	TNS2
6	71155205	rs395936292	ESPL1
6	71155595	rs68702318	ESPL1
6	71171540	rs397504833	ESPL1
6	71753130	rs394867600	HOXC10
6	71767910	rs1146195146	HOXC9
6	72404490	rs68707071	ENSECAG00000007633
6	72560132	rs68759563	ENSECAG00000001051
6	72590761	rs393853451	ENSECAG00000001149
6	72676857	rs68760883	ENSECAG00000001694
6	72685117	rs396057409	ENSECAG00000001735
6	72685134	rs1140496748	ENSECAG00000001735
6	72754021	rs1147568025	ENSECAG00000003338
6	72754530	rs393966790	ENSECAG00000003338
6	72870455	rs1141228102	ENSECAG00000003964
6	73620169	rs396807130	ENSECAG00000004851
6	73764653	rs1137364661	ENSECAG00000005223
6	73888841	rs1150117723	OR6C70
6	74719819	rs68793546	ESYT1
6	76034788	rs395197927	MBD6
6	76034790	rs396162210	MBD6
6	76034815	rs394158921	MBD6
6	76080976	rs395114102	KIF5A
6	76211328	rs1139084007	AGAP2
6	76211472	rs394362675	AGAP2
6	77121838	rs394830722	LRIG3
6	77123175	rs395466077	LRIG3
6	77138653	rs68668709	LRIG3
6	80357464	rs395967961	PPM1H
6	80637841	rs68716316	AVPR1A
6	80915382	rs68704670	ENSECAG00000010968
6	80962738	rs68704693	TMEM5
6	81239851	rs397224838	SRGAP1
6	81399108	rs1138804903	C12orf56
6	81399145	rs394125017	C12orf56
6	81675385	rs395683328	GNS
6	81903817	rs396038672	WIF1
6	82912766	rs397084356	IRAK3
6	82976181	rs396128722	HELB
6	83011509	rs68658585	GRIP1
6	83775234	rs1139302824	CAND1
6	85121178	rs394666326	CPM
6	85644095	rs397371105	CCT2
7	340539	rs393862896	PTBP1
7	340559	rs395183442	PTBP1
7	343637	rs397109590	PTBP1
7	876649	rs394269043	ENSECAG00000011955
7	876654	rs395811612	ENSECAG00000011955
7	876697	rs397350832	ENSECAG00000011955
7	877651	rs394849691	ENSECAG00000011955
7	1151016	rs396559171	ABHD17A
7	1215108	rs395173000	CSNK1G2
7	1219755	rs397314545	CSNK1G2
7	1230060	rs782904849	BTBD2
7	1244723	rs395527519	ENSECAG00000026946
7	1269458	rs397249870	MKNK2
7	1269671	rs396343516	MKNK2
7	1271679	rs394524551	MKNK2
7	1271700	rs395627112	MKNK2
7	1440358	rs396313338	DOT1L
7	1466146	rs395424354	ENSECAG00000026946
7	1585912	rs1138076049	TMPRSS9
7	1586255	rs394430939	TMPRSS9
7	1586279	rs395425736	TMPRSS9
7	1588205	rs394134903	TIMM13
7	1829909	rs396242185	THOP1
7	1908454	rs68707567	ZNF556
7	2496622	rs393712426	DOHH
7	2661748	rs1144675830	TJP3
7	2676360	rs396568979	ENSECAG00000021308
7	2714001	rs396737269	ZFR2
7	2720944	rs68658009	ZFR2
7	2903900	rs397190650	ENSECAG00000009157
7	2958414	rs397489737	ENSECAG00000015304
7	3031491	rs395885223	TMIGD2
7	3136102	rs394545965	UBXN6
7	3402962	rs394501089	TICAM1
7	3421108	rs68662864	PLIN3
7	3590075	rs394734931	KDM4B
7	3591741	rs68665870	KDM4B
7	3946078	rs396889162	LONP1
7	4065039	rs395478287	RANBP3
7	4405068	rs394584292	CLPP
7	4409451	rs395381320	PSPN
7	4481408	rs396301870	ENSECAG00000010964
7	4686562	rs1145185389	ENSECAG00000019352
7	4774409	rs782912969	GPR108
7	4792529	rs1137768782	SH2D3A
7	4792638	rs395085776	SH2D3A
7	5360321	rs395418595	MCOLN1
7	5363375	rs68683795	MCOLN1
7	5424996	rs394898119	CAMSAP3
7	5472655	rs395082606	ENSECAG00000001830
7	5580121	rs393822027	ENSECAG00000019488
7	5580376	rs1141744369	ENSECAG00000019488
7	5698862	rs1144117867	LRRC8E
7	5698878	rs395810705	LRRC8E
7	6063134	rs1140142323	ENSECAG00000018927
7	6063147	rs396908972	ENSECAG00000018927
7	6179786	rs1139277492	MRE11A
7	6694814	rs393875965	ENDOD1
7	7362287	rs396821300	CEP57
7	7877118	rs397324260	CCDC82
7	9508064	rs68782359	ENSECAG00000022365
7	11810157	rs1151415728	PGR
7	13169105	rs782840773	MMP1
7	13171425	rs396708220	MMP1
7	13358907	rs1146327777	ENSECAG00000005412
7	17775730	rs1141371378	NPAT
7	17851260	rs68779706	ATM
7	17894786	rs782873449	ATM
7	18070399	rs782895901	EXPH5
7	19780968	rs68685781	ARHGAP20
7	20836981	rs1147914746	PPP2R1B
7	21053044	rs393861754	DLAT
7	21060191	rs396015824	DLAT
7	22717574	rs68768459	USP28
7	23396226	rs395303971	NXPE4
7	25312218	rs394911068	BUD13
7	25854810	rs68662040	CEP164
7	25866255	rs68662062	CEP164
7	26461363	rs68649177	IL10RA
7	26823299	rs1147351084	KMT2A
7	27499831	rs394644746	ABCG4
7	27515206	rs68642829	NLRX1
7	27901862	rs394912206	ENSECAG00000009986
7	28676876	rs395471287	ARHGEF12
7	28682270	rs395094011	ARHGEF12
7	29115315	rs1141151367	GRIK4
7	31888296	rs396389553	ENSECAG00000006397
7	32645513	rs1136088567	ENSECAG00000007075
7	33454276	rs396519791	ENSECAG00000002363
7	33561362	rs68732799	ENSECAG00000003284
7	34306114	rs395424098	NRGN
7	34306126	rs396966189	NRGN
7	34317327	rs394171208	ESAM
7	34356683	rs394033916	MSANTD2
7	34356769	rs396166246	MSANTD2
7	34444272	rs1145708417	HEPACAM
7	35776795	rs393928997	ENSECAG00000021268
7	36019720	rs396680354	CDON
7	36019774	rs394235587	CDON
7	36196944	rs395164079	RPUSD4
7	36197173	rs1148251064	RPUSD4
7	38709845	rs68698499	KCNJ5
7	38762217	rs395131498	ENSECAG00000025132
7	38764349	rs1150398528	ENSECAG00000025132
7	38764371	rs395361745	ENSECAG00000025132
7	38764469	rs1136364757	ENSECAG00000025137
7	39559244	rs396311138	NFRKB
7	43143797	rs395377969	IGSF9B
7	43143809	rs396606142	IGSF9B
7	43393078	rs1141332914	VPS26B
7	43393099	rs782893106	VPS26B
7	43393105	rs395951776	VPS26B
7	45446574	rs395738413	ENSECAG00000021028
7	45787683	rs395799552	NDUFB7
7	46020064	rs1137218713	ADGRL1
7	46089172	rs396974698	ENSECAG00000010907
7	46177098	rs396670864	CC2D1A
7	46177133	rs396655228	CC2D1A
7	46269581	rs394917748	CCDC130
7	46522175	rs394935023	CACNA1A
7	46586792	rs395596306	CACNA1A
7	46666468	rs1143736892	NFIX
7	46835823	rs396489534	MAST1
7	46845177	rs1151953498	MAST1
7	46845180	rs1135877435	MAST1
7	47280512	rs1147937135	ENSECAG00000016771
7	47305589	rs1146854577	ENSECAG00000018857
7	47894029	rs1144995779	ENSECAG00000000785
7	50255194	rs1135872715	ENSECAG00000000636
7	50671234	rs1139461207	ELAVL3
7	50673641	rs396331103	ELAVL3
7	51051948	rs395938571	ENSECAG00000004504
7	51056611	rs395404199	YIPF2
7	51336261	rs396698240	KEAP1
7	51336300	rs393974576	KEAP1
7	51355784	rs394380297	PDE4A
7	51355805	rs1143674582	PDE4A
7	51402289	rs396534015	CDC37
7	51430555	rs395266104	TYK2
7	51430597	rs396966717	TYK2
7	51587360	rs1141003793	EIF3G
7	51588041	rs393708285	EIF3G
7	51588051	rs395168499	EIF3G
7	51588074	rs1138229720	EIF3G
7	51610356	rs394647650	C19orf66
7	51680689	rs1148317565	COL5A3
7	51680704	rs394636994	COL5A3
7	51680706	rs396279088	COL5A3
7	51686367	rs394835094	COL5A3
7	51888316	rs1142721874	ENSECAG00000009130
7	51948213	rs394519494	ZNF846
7	51958669	rs397036694	ENSECAG00000004883
7	52222672	rs782861609	ENSECAG00000005171
7	52716852	rs397097325	ENSECAG00000021464
7	52725487	rs395932830	ENSECAG00000021464
7	53276220	rs396646715	ENSECAG00000021649
7	53363993	rs68911487	OR7D2
7	53656047	rs396546865	ENSECAG00000004090
7	53879762	rs68915392	ENSECAG00000004545
7	54100032	rs396443084	ENSECAG00000009441
7	54104017	rs395696416	ENSECAG00000009441
7	55174594	rs782865547	HEPHL1
7	55182571	rs395592888	HEPHL1
7	55182574	rs397354172	HEPHL1
7	55449234	rs394918522	ENSECAG00000018114
7	55460383	rs68715334	ENSECAG00000018114
7	55729584	rs396764336	DEUP1
7	55982379	rs393904931	ENSECAG00000021883
7	55982890	rs396585685	ENSECAG00000021883
7	55983082	rs1139218308	ENSECAG00000021883
7	56044061	rs393743094	ENSECAG00000022198
7	56044123	rs1147396224	ENSECAG00000022198
7	56044160	rs396707718	ENSECAG00000022198
7	56044181	rs393990086	ENSECAG00000022198
7	56163014	rs393734347	FAT3
7	58573789	rs396390702	TRIM77
7	58675966	rs393851237	TRIM43
7	59921736	rs68739269	CTSC
7	61868306	rs782821682	PICALM
7	62110308	rs396047808	SYTL2
7	62119336	rs394468021	CCDC89
7	62146162	rs394833877	TMEM126A
7	64169019	rs68782982	ANKRD42
7	64387852	rs395726476	ENSECAG00000023071
7	64457896	rs782893582	PRCP
7	69219948	rs393838975	GDPD4
7	69220443	rs395783833	GDPD4
7	69282425	rs68858644	ENSECAG00000024135
7	69433121	rs395638350	CAPN5
7	69433123	rs397332475	CAPN5
7	69473532	rs394600906	B3GNT6
7	69473660	rs396288811	B3GNT6
7	69473703	rs393973115	B3GNT6
7	69473748	rs395199474	B3GNT6
7	70066315	rs397334368	ENSECAG00000005942
7	70575866	rs397053116	UVRAG
7	70575896	rs1135978420	UVRAG
7	70660109	rs395901820	MOGAT2
7	70671131	rs396122588	MOGAT2
7	70671162	rs393728167	MOGAT2
7	70920760	rs396866701	ENSECAG00000013664
7	70920763	rs394120024	ENSECAG00000013664
7	70924730	rs395847551	ENSECAG00000013664
7	71427741	rs1141684452	RNF169
7	71460458	rs394061111	CHRDL2
7	71618032	rs1140446019	LIPT2
7	71618205	rs394394721	LIPT2
7	71719414	rs1139702284	PGM2L1
7	72009563	rs396455950	C2CD3
7	72114569	rs68810954	PAAF1
7	72322670	rs396434979	PLEKHB1
7	72322682	rs397188447	PLEKHB1
7	72322686	rs395142110	PLEKHB1
7	72562498	rs394094915	RELT
7	72562513	rs396838390	RELT
7	72566329	rs394410798	RELT
7	73074374	rs396398216	ENSECAG00000013038
7	73081117	rs397227357	ENSECAG00000015031
7	73166406	rs397098936	ARAP1
7	73166430	rs394327634	ARAP1
7	73173175	rs394933548	ARAP1
7	73838201	rs397455392	ART5
7	74235694	rs394962269	ENSECAG00000007463
7	74235842	rs394139085	ENSECAG00000007463
7	74236552	rs395153289	ENSECAG00000007463
7	74298094	rs394592019	ENSECAG00000007676
7	74309231	rs396233250	ENSECAG00000007735
7	74309396	rs394255296	ENSECAG00000007735
7	74342561	rs68815559	ENSECAG00000007884
7	74374423	rs395922899	ENSECAG00000007987
7	74383834	rs395825922	ENSECAG00000008050
7	74669860	rs394480321	OR51D1
7	74706170	rs396671920	ENSECAG00000001160
7	74706727	rs1151042709	ENSECAG00000001160
7	74935751	rs1136387309	ENSECAG00000002127
7	74977694	rs396198751	OR51S1
7	74978027	rs396504958	OR51S1
7	75216888	rs397148193	ENSECAG00000022651
7	75779170	rs396197406	ENSECAG00000022925
7	75788917	rs68818918	ENSECAG00000022927
7	75802979	rs394818238	ENSECAG00000022929
7	75803233	rs396801260	ENSECAG00000022929
7	75803273	rs393740895	ENSECAG00000022929
7	75803320	rs394692723	ENSECAG00000022929
7	75824493	rs395264754	ENSECAG00000022934
7	75876538	rs394655107	ENSECAG00000022982
7	75903339	rs394777411	ENSECAG00000022991
7	76022989	rs393827737	ENSECAG00000000937
7	76023183	rs396677542	ENSECAG00000000937
7	76122457	rs396392444	ENSECAG00000012096
7	76189144	rs394379804	ENSECAG00000001219
7	76219159	rs394543768	OR51B6
7	76235538	rs396541933	ENSECAG00000001578
7	76300818	rs394982681	OR51B5
7	76300831	rs396080876	OR51B5
7	76731305	rs395321482	ENSECAG00000015712
7	76910132	rs394678172	ENSECAG00000003604
7	77108653	rs394476637	OR56A3
7	77152786	rs394313443	ENSECAG00000005004
7	77194878	rs1147147435	ENSECAG00000005147
7	77212040	rs394344923	OR56A1
7	77304062	rs394999714	ENSECAG00000005526
7	77683632	rs1149284869	ENSECAG00000005304
7	77683643	rs1137689689	ENSECAG00000005304
7	77683817	rs395386722	ENSECAG00000005304
7	77741912	rs68808257	RRP8
7	77757871	rs396225670	TPP1
7	79289703	rs395752724	ENSECAG00000006016
7	79289920	rs396512607	ENSECAG00000006016
7	79311996	rs395450165	ENSECAG00000006125
7	79312194	rs396756404	ENSECAG00000006125
7	79319299	rs396130405	ENSECAG00000004365
7	79319325	rs393703749	ENSECAG00000004365
7	79355909	rs1151567201	ENSECAG00000004642
7	79356272	rs395361106	ENSECAG00000004642
7	79356401	rs1143680948	ENSECAG00000004642
7	79356533	rs1141017798	ENSECAG00000004642
7	79356633	rs1151956931	ENSECAG00000004642
7	79396410	rs68813817	ENSECAG00000004909
7	79436938	rs397014340	ENSECAG00000005212
7	80450918	rs394632244	AKIP1
7	80457198	rs396114220	C11orf16
7	80467480	rs1149820471	ASCL3
7	80678791	rs396285766	ENSECAG00000015582
7	83307707	rs395527250	MICAL2
7	85401773	rs1142267061	PDE3B
7	85401806	rs394726692	PDE3B
7	85520236	rs397050155	PDE3B
7	87081013	rs395102780	SOX6
7	87081053	rs1140552662	SOX6
7	87678861	rs68686441	PIK3C2A
7	87899198	rs394567796	ABCC8
7	88079302	rs68690326	OTOG
7	88797024	rs1151166866	GTF2H1
7	89093008	rs394151205	PTPN5
7	89200438	rs68694719	ENSECAG00000003099
7	89200654	rs1141708282	ENSECAG00000003099
7	92157046	rs1142149160	ENSECAG00000026812
7	100488613	rs1139279403	ENSECAG00000006174
7	100488614	rs1149804528	ENSECAG00000006174
7	100563472	rs394885036	ENSECAG00000006204
7	100563482	rs1137398592	ENSECAG00000006204
8	1470082	rs68820232	ENSECAG00000012144
8	1739122	rs1148857437	SCARF2
8	1739403	rs1143184169	SCARF2
8	2365283	rs1139110230	ENSECAG00000014509
8	2380731	rs68814315	ENSECAG00000004133
8	3285753	rs396266037	ENSECAG00000021086
8	3418482	rs395839428	ENSECAG00000012661
8	3418603	rs397171101	ENSECAG00000012661
8	3419299	rs1141152028	ENSECAG00000012661
8	3419322	rs1151701727	ENSECAG00000012661
8	4701088	rs396979135	SMARCB1
8	4701092	rs394264015	SMARCB1
8	5098813	rs393981813	SNAP29
8	5098885	rs395411871	SNAP29
8	5098886	rs396480118	SNAP29
8	5365760	rs394345767	YDJC
8	5365793	rs1146451092	YDJC
8	5896020	rs395697596	ENSECAG00000014667
8	7108531	rs395480825	ENSECAG00000005614
8	7453743	rs395886141	DEPDC5
8	7478510	rs396803110	DEPDC5
8	7478515	rs397343586	DEPDC5
8	7644305	rs397367907	SFI1
8	8005654	rs68795519	PLA2G3
8	8039871	rs395426226	SMTN
8	8166152	rs68796961	MORC2
8	9579692	rs1142801180	ENSECAG00000018444
8	9579704	rs1148250759	ENSECAG00000018444
8	9681941	rs68739989	GAS2L1
8	9682050	rs1145796386	GAS2L1
8	10965800	rs394902229	MN1
8	10965815	rs396692372	MN1
8	12062200	rs394373182	SRRD
8	12616770	rs397127496	MYO18B
8	12903850	rs395889848	KIAA1671
8	12906527	rs393912840	KIAA1671
8	13003480	rs68747848	KIAA1671
8	13012610	rs395670963	KIAA1671
8	13493600	rs396583499	GIT2
8	13538730	rs68754784	TCHP
8	13556611	rs394631482	GLTP
8	13571541	rs396106006	GLTP
8	13955983	rs396913163	MYO1H
8	14056542	rs397420139	ACACB
8	14500781	rs396955888	SELPLG
8	14776624	rs68697255	CMKLR1
8	14859239	rs395695665	WSCD2
8	15491915	rs394642583	ENSECAG00000024071
8	15648430	rs68833261	C12orf43
8	15649088	rs396527731	C12orf43
8	15891226	rs68823085	UNC119B
8	16029690	rs394011310	RNF10
8	16029709	rs1150293421	RNF10
8	16029750	rs1138286509	RNF10
8	17070761	rs396832564	SRRM4
8	18356118	rs395774499	ENSECAG00000004582
8	18984893	rs1149604076	RNFT2
8	18984906	rs1140450110	RNFT2
8	21626461	rs395475286	SDS
8	21630884	rs397109006	PLBD2
8	21630912	rs395686173	PLBD2
8	21776648	rs394447841	IQCD
8	21806911	rs1145001312	CFAP73
8	21806933	rs1151913827	CFAP73
8	21806950	rs1137510701	CFAP73
8	21836978	rs68683766	RASAL1
8	22634373	rs396129046	NAA25
8	22927439	rs393797385	ENSECAG00000017673
8	22927451	rs1144091753	ENSECAG00000017673
8	23809499	rs1140743669	PPTC7
8	23956891	rs395131351	ATP2A2
8	24289481	rs395783319	CAMKK2
8	24539549	rs394054720	ORAI1
8	24664383	rs1137393234	SETD1B
8	24664414	rs395732949	SETD1B
8	24666987	rs395713360	SETD1B
8	24960577	rs1144384812	LRRC43
8	25054300	rs396500160	CLIP1
8	25495451	rs1139665943	OGFOD2
8	25495490	rs394770642	OGFOD2
8	25495502	rs396473892	OGFOD2
8	25495572	rs1142033343	OGFOD2
8	25496476	rs396187643	OGFOD2
8	25496482	rs394122453	OGFOD2
8	25517429	rs1149771620	PITPNM2
8	25657980	rs393908717	MPHOSPH9
8	25663114	rs396068678	MPHOSPH9
8	25691046	rs68743557	MPHOSPH9
8	25692826	rs1151533323	MPHOSPH9
8	25910397	rs1149615241	RILPL1
8	25910425	rs1145109179	RILPL1
8	25910427	rs1146424449	RILPL1
8	25941318	rs396768385	DDX55
8	26007938	rs68733360	TCTN2
8	26081103	rs396977493	DNAH10
8	26129471	rs1151798499	DNAH10
8	26136319	rs395437758	DNAH10
8	26164833	rs394221923	DNAH10
8	26485848	rs782830780	NCOR2
8	26515764	rs393944967	NCOR2
8	26849636	rs394631312	SCARB1
8	26963837	rs394828264	DHX37
8	26963856	rs394131345	DHX37
8	26963872	rs1136405377	DHX37
8	26968460	rs394703469	DHX37
8	29151134	rs1137913294	SLC15A4
8	30432925	rs68729062	RIMBP2
8	30774328	rs395684035	RAN
8	31491991	rs68831878	SFSWAP
8	31598005	rs1149772769	ULK1
8	31703956	rs68833151	EP400
8	31821793	rs395191016	DDX51
8	31826037	rs394161997	NOC4L
8	31898551	rs395762318	ENSECAG00000009252
8	32151159	rs1136250531	FBRSL1
8	32151236	rs1150176745	FBRSL1
8	32210576	rs396507968	POLE
8	32498424	rs1145934036	ZNF26
8	32498447	rs1137936186	ZNF26
8	34034583	rs396445542	ENSECAG00000011266
8	34695459	rs1149877148	ENSECAG00000012632
8	34696180	rs68836476	ENSECAG00000012632
8	35059291	rs68842447	ENSECAG00000002778
8	35117600	rs397326673	ENSECAG00000018061
8	36326798	rs397182169	PTPRM
8	36339554	rs1144326222	PTPRM
8	40820849	rs395593077	PRELID3A
8	41040609	rs394944171	IMPA2
8	41467648	rs1145462531	NPC1
8	44238670	rs395732051	ENOSF1
8	44430103	rs395919823	ADCYAP1
8	46254175	rs394847331	EMILIN2
8	46254192	rs396267659	EMILIN2
8	48478421	rs396533922	ENSECAG00000019238
8	48534155	rs68787952	ENSECAG00000019238
8	48600966	rs395239246	ENSECAG00000019238
8	48605366	rs396232541	ENSECAG00000019238
8	49426349	rs397210986	ENSECAG00000006530
8	52685833	rs397426776	ENSECAG00000004713
8	55470386	rs394831093	DSC1
8	55584251	rs1144499501	ENSECAG00000004856
8	55584253	rs1143573492	ENSECAG00000004856
8	55774087	rs394544854	DSG3
8	55836832	rs68758491	DSG2
8	55910065	rs1152079410	B4GALT6
8	56443245	rs395444387	GAREM1
8	56873553	rs394789155	KLHL14
8	56873573	rs393714810	KLHL14
8	56873597	rs396354503	KLHL14
8	58995813	rs396711194	ZSCAN30
8	59702774	rs782874550	ELP2
8	63288465	rs68695653	ENSECAG00000010362
8	68176661	rs397150448	SLC14A2
8	68206045	rs397225787	SLC14A2
8	68370958	rs1136590581	SIGLEC15
8	68371009	rs1146794675	SIGLEC15
8	68934768	rs68713763	ENSECAG00000022216
8	70211193	rs396582102	ZBTB7C
8	72555822	rs1147964797	MAPK4
8	75573769	rs782824354	POLI
8	75575958	rs782857363	POLI
8	78455411	rs1149149195	NARS
8	79211300	rs68766104	ALPK2
8	79213637	rs68766106	ALPK2
8	79542858	rs1139675262	ZNF532
8	79645936	rs396714508	ENSECAG00000016124
8	79791079	rs394781222	RAX
8	79794507	rs394573542	RAX
8	79928193	rs393815036	CCBE1
8	80802658	rs1140688997	ENSECAG00000009017
8	81166645	rs1136534355	ENSECAG00000015146
8	81167115	rs394536913	ENSECAG00000015146
8	81592337	rs396296320	CDH20
8	81619592	rs395120876	CDH20
8	82177074	rs395724410	KIAA1468
8	82177134	rs782899180	KIAA1468
8	82434913	rs395685816	ZCCHC2
8	82434982	rs397466264	ZCCHC2
8	82434983	rs394819383	ZCCHC2
8	82435003	rs395509597	ZCCHC2
8	82435030	rs396341413	ZCCHC2
8	82435036	rs393852958	ZCCHC2
8	82435076	rs395108148	ZCCHC2
8	82435165	rs394876119	ZCCHC2
8	82435204	rs395343166	ZCCHC2
8	82435235	rs397038938	ZCCHC2
8	83399335	rs68750570	ENSECAG00000010005
8	83488582	rs396727158	ENSECAG00000021166
8	83691763	rs395116908	ENSECAG00000000774
8	84216902	rs394862519	ENSECAG00000006401
8	84248062	rs396366296	ENSECAG00000014663
8	84250415	rs396836508	ENSECAG00000014663
8	89135464	rs1141551072	ENSECAG00000012387
8	91091833	rs396196721	NETO1
8	91091842	rs397167145	NETO1
8	96325859	rs394443649	SALL3
8	96326560	rs395704021	SALL3
8	97241287	rs396784241	PQLC1
8	97241288	rs393945602	PQLC1
9	1111010	rs394229495	ENSECAG00000020690
9	2568237	rs396875336	WWP1
9	2762099	rs394106358	ATP6V0D2
9	3339402	rs393799459	CA13
9	3481180	rs395752427	LRRCC1
9	5841019	rs68765192	ENSECAG00000004546
9	6508606	rs68771063	FABP12
9	6543547	rs68744713	FABP4
9	6543561	rs68744714	FABP4
9	10421812	rs68720036	PEX2
9	10536486	rs396654262	ZFHX4
9	10536496	rs394391302	ZFHX4
9	14660230	rs394685109	MSC
9	17930568	rs397367404	PREX2
9	18747425	rs1137117912	CSPP1
9	23688292	rs1148221249	ENSECAG00000021447
9	26475796	rs394111407	UBXN2B
9	27973187	rs397141824	PENK
9	29656077	rs68776512	RP1
9	29656864	rs68776513	RP1
9	29660915	rs68776518	RP1
9	30937015	rs1138239824	OPRK1
9	30937041	rs396975540	OPRK1
9	31267535	rs395643484	NPBWR1
9	32369100	rs395412232	ENSECAG00000022729
9	38496046	rs396765615	NBN
9	38496070	rs1136775349	NBN
9	38496121	rs1141452541	NBN
9	38496261	rs394697434	NBN
9	39166503	rs394607928	TMEM64
9	39166524	rs397303918	TMEM64
9	42968572	rs782890986	INTS8
9	42971116	rs393825013	INTS8
9	46994126	rs395801013	VPS13B
9	46994205	rs397478210	VPS13B
9	47017733		ENSECAG00000010060
9	47577190	rs68874160	RGS22
9	47609583	rs1149736746	ENSECAG00000018644
9	47610005	rs1141801845	ENSECAG00000018644
9	47712657	rs396629974	SPAG1
9	47712688	rs1146941474	SPAG1
9	47723176	rs68788480	SPAG1
9	47723193	rs396337979	SPAG1
9	55561991	rs395538289	PKHD1L1
9	58329872	rs1143662295	CSMD3
9	59472271	rs68783658	CSMD3
9	65706101	rs1138083528	SNTB1
9	68477836	rs394591349	FER1L6
9	68748880	rs395526334	RNF139
9	68748922	rs397245753	RNF139
9	68775922	rs68771989	TATDN1
9	75012714	rs395366656	HHLA1
9	77822306	rs1140437733	KHDRBS3
9	81124147	rs394725451	TRAPPC9
9	81587984	rs782891742	TRAPPC9
9	81800608	rs394807825	AGO2
9	83306989	rs1148995535	TSNARE1
9	83656733	rs1136576467	ENSECAG00000002331
9	84095665	rs1144418051	GPIHBP1
9	84156440	rs1144112507	ENSECAG00000012444
9	84387723	rs393750533	GSDMD
[truncated: 2,916 more rows]

## Sheet: MG
CHROM	POS	ID	Gene
1	353151	rs395518944	ENSECAG00000009951
1	353153	rs394270577	ENSECAG00000009951
1	353241	rs1151649113	ENSECAG00000009951
1	355839	rs395831110	ENSECAG00000009951
1	660443	rs393731903	KNDC1
1	1706157	rs394299193	JAKMIP3
1	2693948	rs1149944740	ENSECAG00000002439
1	4039729	rs394083951	MGMT
1	8429285	rs396826438	FAM53B
1	8484146	rs395866657	FAM53B
1	9800200	rs396285473	HMX2
1	9801633	rs1146118094	HMX2
1	12770998	rs68563855	SEC23IP
1	13511806	rs1135948337	ENSECAG00000003656
1	15175774	rs397083158	ENSECAG00000023955
1	15175825	rs395171809	ENSECAG00000023955
1	17182389	rs1144581784	FAM160B1
1	17182426	rs1140446212	FAM160B1
1	17729304	rs68450148	TDRD1
1	18078505	rs68492432	DCLRE1A
1	18277496	rs68493956	NRAP
1	20480792	rs393722932	ENSECAG00000003921
1	26349373	rs394864066	ENSECAG00000021278
1	26948724	rs397422175	NEURL1
1	27046265	rs396388953	CALHM1
1	27052192	rs68512140	CALHM2
1	27189172	rs1149962150	INA
1	27199007	rs396906240	INA
1	27199074	rs394520461	INA
1	27721123	rs394023250	TRIM8
1	28442653	rs394922009	FGF8
1	28443713	rs1136357327	FGF8
1	31947494	rs394755661	UBTD1
1	31948379	rs396487623	MMS19
1	33999657	rs1138674701	ENSECAG00000021153
1	34317209	rs68612453	ENSECAG00000005361
1	34861161	rs782882263	HELLS
1	34861164	rs782831407	HELLS
1	37970367	rs395709203	HTR7
1	39127735	rs394837460	SLC16A12
1	39152036	rs394779219	IFIT5
1	39152158	rs395759587	IFIT5
1	39252316	rs393941500	IFIT1
1	39729832	rs1136439343	STAMBPL1
1	39834263	rs68579770	LIPM
1	43590370	rs1136708058	MBL2
1	44555106	rs1140115045	ENSECAG00000019573
1	51861144	rs1140683193	RTKN2
1	57782396	rs396929423	ENSECAG00000008689
1	57868948	rs1140438928	SUPV3L1
1	58795621	rs1143293832	NPFFR1
1	58795868	rs395145074	NPFFR1
1	59752563	rs394793536	UNC5B
1	60133342	rs68664664	ENSECAG00000023411
1	60208302	rs394835717	ENSECAG00000023411
1	61759299	rs393725204	USP54
1	61890180	rs396085795	CHCHD1
1	61894718	rs1140383306	ZSWIM8
1	61900320	rs68654613	ZSWIM8
1	63279689	rs396719210	ZNF503
1	63279743	rs394484208	ZNF503
1	63279914	rs397026101	ENSECAG00000010308
1	67113588	rs395857565	PLAC9
1	67113589	rs397499372	PLAC9
1	68894925	rs1139795973	ABCB10
1	71121943	rs68496761	ZNF239
1	75735739	rs396847575	MTR
1	75735748	rs393949065	MTR
1	75735790	rs395696514	MTR
1	76316991	rs396853101	GPR137B
1	76317006	rs394169644	GPR137B
1	77732351	rs394966828	TARBP1
1	78879620	rs395852063	ENSECAG00000009930
1	79258566	rs396409727	MAP10
1	79258676	rs397161340	MAP10
1	79728981	rs1145251046	ENSECAG00000020671
1	79729771	rs1136608050	ENSECAG00000020671
1	80551914	rs396306846	EXOC8
1	80925366	rs396674531	C1orf198
1	81536742	rs68523669	ENSECAG00000011080
1	81807352	rs396500404	PARG
1	82124707	rs68528111	ERCC6
1	82128927	rs393705807	ERCC6
1	82741435	rs395106319	ENSECAG00000001649
1	83063512	rs396367000	ARHGAP22
1	84085306	rs395501069	ENSECAG00000004222
1	86597079	rs395221523	LRIT1
1	86597117	rs1136791451	LRIT1
1	86597159	rs1150374946	LRIT1
1	89940488	rs396903151	ENSECAG00000014226
1	90053775	rs394700670	EFL1
1	90828387	rs395118750	IL16
1	90852387	rs393833304	IL16
1	90852426	rs394738645	IL16
1	91106785	rs397107727	CEMIP
1	92339756	rs397142109	BNC1
1	92823470	rs1150686769	AP3B2
1	93164689	rs396179081	SLC28A1
1	93266074	rs394072185	ZNF592
1	93402892	rs394106768	WDR73
1	93907634	rs393750091	FES
1	93907649	rs395217966	FES
1	93907651	rs396593467	FES
1	93959511	rs396336737	UNC45A
1	93964009	rs395549139	UNC45A
1	94071878	rs1137799651	CIB1
1	94083769	rs395446537	SEMA4B
1	94500934	rs395056278	ANPEP
1	94636572	rs397479732	PLIN1
1	94637215	rs397245291	PLIN1
1	94638546	rs1144735732	PLIN1
1	94667544	rs68486583	TICRR
1	94948008	rs68487951	FANCI
1	103451592	rs1149238349	ENSECAG00000008657
1	103454959	rs395374445	ENSECAG00000008657
1	105478852	rs1147908176	SYNM
1	106483576	rs395025730	ADAMTS17
1	107040132	rs396746232	LRRK1
1	107086016	rs395804919	LRRK1
1	108528590	rs1136381338	NSMCE3
1	108528596	rs1146497356	NSMCE3
1	108528613	rs1147422217	NSMCE3
1	108529166	rs396261099	NSMCE3
1	108929412	rs1140858895	ENSECAG00000001388
1	112232173	rs395310506	ENSECAG00000014732
1	112232280	rs396314665	ENSECAG00000014732
1	114427307	rs396489651	OCA2
1	114881152	rs396871914	NIPA1
1	114881170	rs1138678424	NIPA1
1	114881171	rs1139556279	NIPA1
1	114881207	rs394015859	NIPA1
1	116733817	rs1138575469	ADAMTS7
1	116760460	rs397026014	ADAMTS7
1	116760507	rs395240504	ADAMTS7
1	116760571	rs396492860	ADAMTS7
1	116760640	rs397374238	ADAMTS7
1	117276159	rs68681194	HYKK
1	117481245	rs396952811	UBE2Q2
1	117622043	rs68683945	NRG4
1	117826819	rs394070755	TMEM266
1	117910956	rs782864603	ETFA
1	118636608	rs782829613	TSPAN3
1	119473133	rs397442455	CSPG4
1	120151539	rs68664285	CYP1A1
1	120151540	rs393958792	CYP1A1
1	120255078	rs393736008	CLK3
1	121816273	rs396458141	ADPGK
1	122040596	rs394939820	ARIH1
1	122040597	rs396692047	ARIH1
1	123570498	rs395838240	UACA
1	124624400	rs396265582	ENSECAG00000008542
1	126086444	rs396260320	SKOR1
1	126086611	rs1146281644	SKOR1
1	126639257	rs396938320	SMAD3
1	127134662	rs1146567730	SMAD6
1	127285387	rs395249435	ZWILCH
1	127802342	rs396890608	MEGF11
1	127802345	rs394866283	MEGF11
1	128429029	rs393867138	CLPX
1	128648143	rs68471204	ANKDD1A
1	129102135	rs395985245	ENSECAG00000026891
1	129102162	rs396768481	ENSECAG00000026891
1	129102163	rs394754217	ENSECAG00000026891
1	129365865	rs395209983	FAM96A
1	130177617	rs394299499	RAB8B
1	130177642	rs396218999	RAB8B
1	130636058	rs397185394	TLN2
1	133901498	rs393795327	SLTM
1	135844544	rs1143609744	TEX9
1	139073272	rs396738320	FAM214A
1	139073288	rs395714822	FAM214A
1	139073322	rs1136834022	FAM214A
1	139302239	rs395798436	MYO5A
1	139382875	rs1152213114	MYO5C
1	142096271	rs1143941332	CEP152
1	145451124	rs397492759	SLC30A4
1	145627928	rs68637065	SLC28A2
1	145709036	rs1147886213	SHF
1	145759820	rs394492093	DUOX1
1	145771884	rs393856423	DUOXA1
1	145994439	rs395392432	SPG11
1	146039711	rs396678302	SPG11
1	146050636	rs393711835	SPG11
1	146061429	rs396549721	SPG11
1	146221369	rs782881877	CASC4
1	146908463	rs68503984	MAP1A
1	146908547	rs68503985	MAP1A
1	146908586	rs68503986	MAP1A
1	147074294	rs782847049	ENSECAG00000008021
1	147244317	rs396083649	TMEM62
1	147244341	rs393944023	TMEM62
1	147244377	rs1148120735	TMEM62
1	147612341	rs394404655	TTBK2
1	147623479	rs1146167914	CDAN1
1	147623675	rs1149890180	CDAN1
1	147666005	rs394504199	ENSECAG00000022851
1	148021294	rs68453517	TMEM87A
1	148087592	rs394972609	VPS39
1	148087868	rs396161134	VPS39
1	148087869	rs394285288	VPS39
1	148104515	rs396276336	PLA2G4F
1	148352358	rs1147372911	SPTBN5
1	149203686	rs396902620	RHOV
1	156123233	rs397004211	CHRM5
1	156842334	rs397482346	OR4Q3
1	157461650	rs68495658	ENSECAG00000006982
1	157503665	rs1151593772	ENSECAG00000007038
1	157648433	rs395106329	ENSECAG00000007208
1	157659995	rs397295676	ENSECAG00000007286
1	157692830	rs1141557255	ENSECAG00000007405
1	157716997	rs395146277	ENSECAG00000007413
1	157876629	rs394696226	ENSECAG00000007693
1	157976179	rs68577679	ENSECAG00000007844
1	157976188	rs395024671	ENSECAG00000007844
1	158106938	rs396006846	ENSECAG00000001146
1	158388029	rs394601214	ENSECAG00000006654
1	158620094	rs393898997	ENSECAG00000006888
1	159568363	rs396558224	ZNF219
1	159568376	rs394463212	ZNF219
1	159568402	rs395883355	ZNF219
1	159747735	rs68582236	RPGRIP1
1	160013868	rs396799393	ENSECAG00000002662
1	160020275	rs68583685	ENSECAG00000024707
1	161424218	rs68478000	TRAV9-1
1	161591762	rs68479691	ENSECAG00000018085
1	163018586	rs397370688	PSMB11
1	163250285	rs393798246	EFS
1	163250296	rs394551028	EFS
1	163837088	rs1147015072	FITM1
1	163837120	rs1142623643	FITM1
1	163837129	rs396686623	FITM1
1	163837139	rs393930901	FITM1
1	163844141	rs395980181	EMC9
1	163862516	rs397247895	IRF9
1	170592833	rs395309782	HECTD1
1	170671974	rs394477530	HEATR5A
1	170799238	rs1151214470	ENSECAG00000016348
1	170799248	rs396504185	ENSECAG00000016348
1	170799254	rs394290283	ENSECAG00000016348
1	171661441	rs394857418	AKAP6
1	172832031	rs394277826	ENSECAG00000021888
1	172832060	rs396904340	ENSECAG00000021888
1	172832066	rs394005581	ENSECAG00000021888
1	174221033	rs395584810	INSM2
1	175010039	rs1149813538	NKX2-1
1	175010047	rs1137345357	NKX2-1
1	175010082	rs1147679251	NKX2-1
1	175010092	rs1150828920	NKX2-1
1	175011548	rs393940018	NKX2-1
1	175137054	rs1141890510	PAX9
1	175683723	rs68464161	MIPOL1
1	176490115	rs395750232	ENSECAG00000004803
1	179639351	rs68446120	LRFN5
1	182481484	rs68532091	FANCM
1	182494079	rs1144972506	FANCM
1	182503901	rs394783618	FANCM
1	186396325	rs396830298	VCPKMT
1	186653113	rs1152334800	MAP4K5
1	188103959	rs396952776	PTGER2
2	1527374	rs394687310	OMA1
2	1527497	rs782890704	OMA1
2	4589401	rs394302987	USP24
2	4847419	rs397204244	ENSECAG00000007169
2	4886634	rs394321457	PARS2
2	4920693	rs396333080	ENSECAG00000018414
2	6702143	rs393862928	COA7
2	7042441	rs1148253248	ZFYVE9
2	7118871	rs782870085	ZFYVE9
2	7975000	rs396479043	RNF11
2	7975007	rs394230853	RNF11
2	8702523	rs395243801	ENSECAG00000022281
2	8702551	rs395761664	ENSECAG00000022281
2	8702700	rs397376924	ENSECAG00000022281
2	8702736	rs394924811	ENSECAG00000022281
2	11182961	rs394756522	ENSECAG00000023188
2	11182962	rs1149103835	ENSECAG00000023188
2	11611382	rs1139479891	ENSECAG00000023068
2	11611384	rs1149464461	ENSECAG00000023068
2	11611399	rs1138971542	ENSECAG00000023068
2	11611429	rs1149876990	ENSECAG00000023068
2	12174408	rs68576761	FAAH
2	12340039	rs395039342	POMGNT1
2	12340040	rs396576910	POMGNT1
2	12506991	rs396171432	MAST2
2	12506996	rs394010446	MAST2
2	13173796	rs394388136	ENSECAG00000019136
2	13474509	rs394338750	HECTD3
2	13653517	rs396845582	BTBD19
2	13658406	rs395957797	PLK3
2	13658411	rs397005904	PLK3
2	13691322	rs397138717	KIF2C
2	13695686	rs396256021	KIF2C
2	14392295	rs397038858	ENSECAG00000024245
2	14851060	rs397289082	HYI
2	14930082	rs395201552	CDC20
2	14939683	rs393791469	MPL
2	15109546	rs394685305	EBNA1BP2
2	15109563	rs395781975	EBNA1BP2
2	15109598	rs397298982	EBNA1BP2
2	15109637	rs394614354	EBNA1BP2
2	15109693	rs396531599	EBNA1BP2
2	15228640	rs395292716	ENSECAG00000014673
2	15658158	rs393721081	ZNF691
2	16812728	rs396717018	HIVEP3
2	16967140	rs394136641	ENSECAG00000002551
2	17385288	rs394749752	ENSECAG00000002738
2	17664405	rs1143939254	ZNF684
2	18164122	rs397214659	MFSD2A
2	18435827	rs394710390	HEYL
2	19757039	rs1145530943	ENSECAG00000026886
2	19757052	rs397048774	ENSECAG00000026886
2	19757091	rs394626666	ENSECAG00000026886
2	19839321	rs68514320	INPP5B
2	19863551	rs1145053713	INPP5B
2	20686108	rs395041495	GRIK3
2	21281197	rs1137789418	MAP7D1
2	21281290	rs396222083	MAP7D1
2	21281303	rs397253863	MAP7D1
2	21281429	rs394868153	MAP7D1
2	21354891	rs1148843491	TEKT2
2	21445893	rs1144270865	ENSECAG00000023972
2	21850788	rs395619128	KIAA0319L
2	22263122	rs1138211601	TMEM35B
2	22347058	rs395933441	DLGAP3
2	23802933	rs1141223940	ZNF362
2	24283877	rs395163441	ZBTB8OS
2	24283918	rs396612223	ZBTB8OS
2	24288300	rs782904073	ZBTB8OS
2	24721973	rs395130352	KHDRBS1
2	25000735	rs394162683	COL16A1
2	25051431	rs1137251530	HCRTR1
2	25759436	rs396821650	MATN1
2	25761739	rs394092793	MATN1
2	27356106	rs1150372139	OPRD1
2	27545926	rs396954848	RAB42
2	27545928	rs394908220	RAB42
2	28190904	rs396611833	STX12
2	28919249	rs396121405	ARID1A
2	29255035	rs782910865	ENSECAG00000021813
2	29255050	rs782856622	ENSECAG00000021813
2	30031895	rs395805638	ENSECAG00000013140
2	30087892	rs1151229709	ENSECAG00000010440
2	30152641	rs394390325	ENSECAG00000008690
2	31512744	rs396580058	E2F2
2	31512781	rs395688691	E2F2
2	31588521	rs394353418	ASAP3
2	32348045	rs396606133	ZBTB40
2	32358275	rs68595207	ZBTB40
2	32808193	rs68599694	ENSECAG00000000938
2	32863988	rs395464520	HSPG2
2	32863994	rs396660510	HSPG2
2	32893102	rs396701061	HSPG2
2	32912436	rs395454233	HSPG2
2	34038181	rs396436917	VWA5B1
2	34455795	rs396409567	RNF186
2	34581910	rs393794178	ENSECAG00000007317
2	34581996	rs396301024	ENSECAG00000007317
2	34910664	rs397467490	MRTO4
2	34915323	rs397147519	EMC1
2	35579508	rs394407941	KLHDC7A
2	36549115	rs396124127	PADI3
2	36802032	rs393870780	MFAP2
2	36802057	rs395746241	MFAP2
2	37077851	rs1143346632	ARHGEF19
2	37081338	rs395092319	ARHGEF19
2	37396210	rs396355755	FBLIM1
2	37418891	rs68557326	TMEM82
2	37419967	rs394142808	TMEM82
2	37701781	rs396058809	ENSECAG00000025070
2	39208468	rs393957729	LRRC38
2	39282112	rs395132587	ENSECAG00000010285
2	39328639	rs68571889	AADACL3
2	39706345	rs397062939	VPS13D
2	39959320	rs395814716	KIAA2013
2	42802174	rs1151827599	RERE
2	42802227	rs395993491	RERE
2	42802404	rs396992459	RERE
2	43360447	rs68620661	CAMTA1
2	44365816	rs397315390	TNFRSF25
2	44365824	rs394481640	TNFRSF25
2	44378061	rs1147584279	ESPN
2	44378073	rs1144988164	ESPN
2	44388044	rs393958666	ESPN
2	44389131	rs395161820	ESPN
2	44402897	rs1136301967	ESPN
2	44553429	rs397385974	ENSECAG00000024683
2	44558044		HES3
2	44558077	rs396075874	HES3
2	44668507	rs395936789	CHD5
2	44678012	rs394283664	KCNAB2
2	45952191	rs395886528	ENSECAG00000001003
2	47512904	rs393942540	MMEL1
2	47516851	rs393803637	FAM213B
2	47518375	rs397057533	FAM213B
2	47518376	rs394352120	FAM213B
2	47933961	rs395416668	ENSECAG00000014263
2	48345592	rs397284546	ENSECAG00000002115
2	48551283	rs394970236	DVL1
2	48560029	rs395917451	DVL1
2	48701755	rs395467165	TTLL10
2	48702828	rs1144852163	TTLL10
2	48703585	rs396244596	TTLL10
2	48905794	rs394182645	KLHL17
2	52261776	rs394378981	R3HCC1
2	52261787	rs397134753	R3HCC1
2	53277420	rs395395294	ADAM28
2	53346787	rs397408723	ADAMDEC1
2	53904651	rs397138101	NEFM
2	54324414	rs396611869	DOCK5
2	56266216	rs396235619	TRIM35
2	56405196	rs396634745	CHRNA2
2	58012418	rs394935752	KIF13B
2	59028714	rs394247127	RP1L1
2	62710801	rs395089579	HMGB2
2	67047218	rs68631936	DDX60L
2	67143723	rs1151071655	DDX60
2	79536471	rs68543899	FGA
2	80328650	rs395176457	TLR2
2	80935586	rs397487927	FHDC1
2	80948171	rs1145723954	FHDC1
2	85486077	rs396476236	PRMT9
2	85502167	rs782898548	PRMT9
2	87676307	rs395899410	ENSECAG00000024476
2	88569482	rs68659021	FREM3
2	96620819	rs395645790	ENSECAG00000023024
2	96621410	rs397420005	ENSECAG00000023024
2	99264577	rs1143033412	ENSECAG00000003042
2	101150404	rs68624936	ENSECAG00000000907
2	101329235	rs1147201459	ABHD18
2	103489867	rs68611113	FAT4
2	106496353	rs1151818626	TRPC3
2	109155223		ENSECAG00000022096
2	113471189	rs1144970919	ANK2
2	114278002	rs394809104	ALPK1
2	115913293	rs396671659	ENPEP
2	116274022	rs395187904	EGF
2	117886171	rs68537651	HADH
2	117978557	rs397484751	SGMS2
2	120031149	rs396180307	ENSECAG00000011433
2	120031204	rs394115241	ENSECAG00000011433
3	866455	rs396366533	ITFG1
3	3331686	rs394058836	ADCY7
3	3352463	rs394419276	ADCY7
3	7885108	rs396807990	ENSECAG00000023545
3	9543217	rs1151543552	AMFR
3	10546693	rs397165375	ADGRG1
3	10598108	rs396352166	DRC7
3	10842619	rs394033992	MMP15
3	11203443	rs395104073	NDRG4
3	11203446	rs397115152	NDRG4
3	18315389	rs395567645	B3GNT9
3	18315418	rs397130515	B3GNT9
3	18319893	rs395416663	TRADD
3	18356589	rs396866925	E2F4
3	18356636	rs396230960	E2F4
3	19029005	rs395949745	DDX28
3	19254075	rs395143032	SLC7A6
3	19254076	rs396452897	SLC7A6
3	19324754	rs396236853	SMPD3
3	19703852	rs782822471	CDH1
3	19711503	rs395019285	TANGO6
3	19760561	rs394124703	TANGO6
3	19946151	rs396174230	UTP4
3	19978424	rs1141606212	SNTB2
3	19978534	rs395245780	SNTB2
3	19978550	rs396539252	SNTB2
3	19978564	rs394132331	SNTB2
3	19978565	rs395885342	SNTB2
3	20096698	rs394304661	ENSECAG00000021406
3	20630036	rs395727278	PSMD7
3	22901184	rs394840908	ENSECAG00000019511
3	22908714	rs394802070	ENSECAG00000019511
3	22908726	rs396629148	ENSECAG00000019511
3	22997466	rs395142704	CHST4
3	23727300	rs395920294	MTSS1L
3	23727671	rs1151638362	MTSS1L
3	24477576	rs393859998	FA2H
3	24477705	rs395533126	FA2H
3	25036882	rs396647287	ENSECAG00000022657
3	25716568	rs68479321	CNTNAP4
3	26268776	rs394200024	ENSECAG00000012817
3	26361636	rs1137980681	MON1B
3	26361648	rs1140632818	MON1B
3	26361674	rs1143627947	MON1B
3	26361733	rs395313114	MON1B
3	26361791	rs397433175	MON1B
3	28356462	rs396858518	ENSECAG00000018532
3	29612275	rs68558408	ENSECAG00000015980
3	29716750	rs395000180	BCO1
3	29716784	rs1144610595	BCO1
3	32127271	rs397207998	HSDL1
3	32128049	rs396524601	HSDL1
3	32128067	rs393806154	HSDL1
3	32160397	rs394846238	TAF1C
3	32164255	rs395324533	TAF1C
3	32164370	rs396308422	TAF1C
3	33339840	rs395147061	GSE1
3	34068199	rs395494893	MTHFSD
3	34930087	rs396740541	JPH3
3	34965871	rs68458513	JPH3
3	35180676	rs393912755	CA5A
3	35878264	rs394256892	IL17C
3	35957178	rs397178263	PIEZO1
3	35957285	rs396754767	PIEZO1
3	35957294	rs394445721	PIEZO1
3	35957318	rs1142186830	PIEZO1
3	35957332	rs395790643	PIEZO1
3	36434873	rs393942332	ENSECAG00000017290
3	36800634	rs394516270	SPATA2L
3	36800699	rs395851169	SPATA2L
3	36811472	rs397277752	VPS9D1
3	36811585	rs394902576	VPS9D1
3	36811753	rs393758588	VPS9D1
3	36811754	rs395834707	VPS9D1
3	36944645	rs782832527	TCF25
3	36944681	rs396286058	TCF25
3	36944779	rs1137326414	TCF25
3	37009716	rs68458868	DEF8
3	37493002	rs395545693	ENSECAG00000007487
3	37493025	rs397168309	ENSECAG00000007487
3	37816587	rs396593792	MANBA
3	40538923	rs394358041	C4orf17
3	50671196	rs397160290	NAP1L5
3	50671205	rs394228215	NAP1L5
3	50671216	rs396102742	NAP1L5
3	50708371	rs395799047	HERC3
3	50910750	rs397213611	HERC6
3	51219459	rs394729486	PKD2
3	51219482	rs396129984	PKD2
3	51219501	rs397504087	PKD2
3	51563957	rs393855191	ENSECAG00000007608
3	51564074	rs396423814	ENSECAG00000007608
3	51963582	rs394460583	AFF1
3	51963613	rs395682179	AFF1
3	51963634	rs394652860	AFF1
3	51963684	rs396406265	AFF1
3	51963685	rs397367492	AFF1
3	52254765	rs782915985	PTPN13
3	52297942	rs1142249729	PTPN13
3	52297950	rs1147338971	PTPN13
3	52297961	rs1138283684	PTPN13
3	54233712	rs1141752523	CDS1
3	61770433	rs782852991	NUP54
3	61770548	rs782873707	NUP54
3	63426132	rs68503024	MTHFD2L
3	64778313	rs1149363634	ADAMTS3
3	65002515	rs396407771	NPFFR2
3	67833514	rs68467186	ENSECAG00000019707
3	67842640	rs1146136720	ENSECAG00000005749
3	71041934	rs396785387	EPHA5
3	78238051	rs1137757949	ENSECAG00000014374
3	78238078	rs68633069	ENSECAG00000014374
3	78238218	rs68633071	ENSECAG00000014374
3	79096807	rs396879352	SRD5A3
3	79096945	rs395072060	SRD5A3
3	80668026	rs393718297	FIP1L1
3	81887972	rs397453794	CWH43
3	82305929	rs397341734	SLC10A4
3	83002356	rs68543726	CORIN
3	85622748	rs394113676	ENSECAG00000001307
3	87399538	rs1138561160	ENSECAG00000020952
3	87399625	rs1152239015	ENSECAG00000020952
3	88086053	rs396108028	PHOX2B
3	88086064	rs393789074	PHOX2B
3	88086067	rs1141193030	PHOX2B
3	88086090	rs395409068	PHOX2B
3	88086096	rs396227525	PHOX2B
3	88086208	rs1148113130	PHOX2B
3	88086241	rs1142979771	PHOX2B
3	88086302	rs1146124399	PHOX2B
3	90412611	rs396997410	FAM114A1
3	90546152	rs395378302	TLR1
3	90565017	rs394415355	TLR10
3	90566142	rs1148006722	TLR10
3	91613791	rs68571645	NWD2
3	92568482	rs782898599	ARAP2
3	97211774	rs396107123	PCDH7
3	97211796	rs395323784	PCDH7
3	97211811	rs394453665	PCDH7
3	100324932	rs394980686	TBC1D19
3	101997406	rs397181271	DHX15
3	109318119	rs395732806	ENSECAG00000002446
3	109526463	rs1139401593	FAM200B
3	109636759	rs393940308	CC2D2A
3	111233261	rs1150960747	BOD1L1
3	111233263	rs1143448620	BOD1L1
3	111250551	rs1142595748	BOD1L1
3	111250588	rs1149569122	BOD1L1
3	111255259	rs397041762	BOD1L1
3	114293310	rs397226523	DRD5
3	114293328	rs394777117	DRD5
3	114293337	rs396079723	DRD5
3	114293398	rs68544688	DRD5
3	114293415	rs1146008511	DRD5
3	114293418	rs68544690	DRD5
3	114293488	rs68544692	DRD5
3	114899591	rs395447238	ENSECAG00000020619
3	115006934	rs395593239	CYTL1
3	115893728	rs394501078	JAKMIP1
3	116048176	rs397030553	WFS1
3	116275190	rs397408543	MAN2B2
3	116275192	rs394642022	MAN2B2
3	116360998	rs1138543497	ENSECAG00000002632
3	116693780	rs395163163	TADA2B
3	116693799	rs396330089	TADA2B
3	117357423	rs394689881	AFAP1
3	117699948	rs395224253	SH3TC1
3	117715138	rs393783035	SH3TC1
3	117767251	rs1151759766	HTRA3
3	117903939	rs396157018	TRMT44
3	118020793	rs396326376	CPZ
3	118020814	rs397043383	CPZ
3	118677795	rs1141347158	HGFAC
3	119232376	rs394764854	ADD1
3	119366499	rs1148743410	TNIP2
3	120299685	rs397100927	TACC3
3	120916354	rs396043340	FGFRL1
3	120941784	rs395690709	IDUA
4	846973	rs395660537	GNAT3
4	3614087	rs1146970709	FAM185A
4	3614101	rs394532155	FAM185A
4	3614117	rs396647663	FAM185A
4	3614168	rs394351467	FAM185A
4	3995263	rs394765272	PMPCB
4	3995267	rs396127335	PMPCB
4	4088168	rs393971487	SLC26A5
4	4282097	rs396533656	RELN
4	7536212	rs396253660	COG5
4	7866086	rs69452039	LAMB1
4	7977169	rs395353381	LAMB4
4	8102716	rs394934128	NRCAM
4	8448047	rs1148004715	NME8
4	11642712	rs1142661966	SUGCT
4	14816486	rs69516665	DBNL
4	14878727	rs69518262	POLD2
4	15005887	rs395032476	CAMK2B
4	15005911	rs396771876	CAMK2B
4	15212959	rs395072578	NPC1L1
4	15389876	rs69605092	ZMIZ2
4	15393886	rs395084128	ZMIZ2
4	15507806	rs397012993	MYO1G
4	15509538	rs396016702	MYO1G
4	16223041	rs395786667	IGFBP3
4	16226495	rs393856997	IGFBP3
4	18039949	rs69515106	SUN3
4	18239559	rs1146729688	ABCA13
4	18359974	rs395774749	ABCA13
4	27666674	rs396610396	PCLO
4	27668223	rs1137330104	PCLO
4	27854988	rs396061113	PCLO
4	33453475	rs396956565	ZNF804B
4	33454422	rs1141669091	ZNF804B
4	34415071	rs782909748	GTPBP10
4	34940549	rs1136034019	ENSECAG00000008734
4	34941207	rs1143781557	ENSECAG00000008734
4	34941762	rs1136800355	ENSECAG00000008734
4	37059658	rs396911025	VPS50
4	38284921	rs395066913	PEG10
4	41310719	rs1140825738	COL28A1
4	41310720	rs1151907719	COL28A1
4	44828357	rs1147102881	THSD7A
4	44828388	rs1141076939	THSD7A
4	48417416	rs397252350	MEOX2
4	48789938	rs1136362799	ENSECAG00000002406
4	48789960	rs394244551	ENSECAG00000002406
4	52958108	rs394116241	ENSECAG00000002849
4	52958225	rs395406544	ENSECAG00000002849
4	53605883	rs1145963614	ENSECAG00000004819
4	53770631	rs69602580	ENSECAG00000004819
4	54132498	rs396204395	RAPGEF5
4	54132501	rs397407235	RAPGEF5
4	54132515	rs394124404	RAPGEF5
4	54761679	rs782844160	FAM126A
4	54761720	rs1139085355	FAM126A
4	54761721	rs1141264163	FAM126A
4	55062703	rs393762350	MALSU1
4	55062709	rs395626703	MALSU1
4	58396503	rs395346149	HOXA11
4	61175047	rs394222158	NOD1
4	61633975	rs394780999	GHRHR
4	62137635	rs396468041	CCDC129
4	62137661	rs394155844	CCDC129
4	62141226	rs396899714	CCDC129
4	62191375	rs396464681	CCDC129
4	79275725	rs1138257690	SLC13A1
4	79311931		ENSECAG00000024516
4	79912132	rs1148230477	ENSECAG00000006212
4	79913152	rs1142151532	ENSECAG00000006212
4	80824260	rs69493025	DRG1
4	83728834	rs395587482	FAM71F1
4	83881164	rs394544006	KCP
4	83881250	rs396067657	KCP
4	83881254	rs393885987	KCP
4	84310516	rs1137948917	STRIP2
4	84809159	rs395334982	KLHDC10
4	85044825	rs393971086	ENSECAG00000019641
4	87322752	rs394143762	CHCHD3
4	87322753	rs395723621	CHCHD3
4	87920353	rs1137527710	ENSECAG00000008417
4	89159909	rs397350099	STRA8
4	89160039	rs396471757	STRA8
4	89268161	rs395818820	ENSECAG00000015994
4	89864936	rs394047648	NUP205
4	89873038	rs782866804	NUP205
4	92461539	rs394618580	KIAA1549
4	92581029	rs1136455452	ZC3HAV1
4	92581907	rs394329260	ZC3HAV1
4	93795656	rs396391040	ADCK2
4	93795696	rs394685092	ADCK2
4	93795724	rs396448212	ADCK2
4	93795753	rs394065194	ADCK2
4	93795755	rs395299862	ADCK2
4	95119134	rs397249227	ENSECAG00000014434
4	95371853	rs396470810	ENSECAG00000006228
4	95489919	rs69535981	ENSECAG00000009397
4	95545638	rs395344723	ENSECAG00000009811
4	95870473	rs395952325	ENSECAG00000014315
4	95894793	rs69489968	ENSECAG00000014719
4	96078763	rs395980412	TRPV6
4	96234054	rs1138957094	OR9A2
4	96278520	rs394446834	ENSECAG00000007631
4	96533966	rs397235976	FAM131B
4	96558083	rs396633631	ZYX
4	96558089	rs394119284	ZYX
4	96558104	rs397303320	ZYX
4	96564412	rs1146685187	ZYX
4	96565159	rs396444118	ZYX
4	96663651	rs69521147	ENSECAG00000007957
4	97050880	rs397215244	ENSECAG00000002805
4	97076664	rs395815854	ENSECAG00000003654
4	97076806	rs397326905	ENSECAG00000003654
4	97250099	rs397068482	ENSECAG00000006625
4	97264692	rs395059720	ENSECAG00000006653
4	97295202	rs1152141369	ENSECAG00000006953
4	97469771	rs396405148	ENSECAG00000007186
4	97470134	rs397489182	ENSECAG00000007186
4	97602115	rs396117228	ENSECAG00000021572
4	97630190	rs394423476	NOBOX
4	101877466	rs395083249	ZNF746
4	101994504	rs397150700	KRBA1
4	101994516	rs394048042	KRBA1
4	102058906	rs395582961	SSPO
4	102059536	rs69557472	SSPO
4	102064798	rs394127905	SSPO
4	102067451	rs1152007423	SSPO
4	102067660	rs1151556665	SSPO
4	102067663	rs1137126748	SSPO
4	102078994	rs397101285	SSPO
4	102102553	rs69589450	SSPO
4	102122331	rs1151591963	ZNF862
4	102124507	rs397326731	ZNF862
4	102737130	rs395616817	NOS3
4	103081526	rs396375869	ENSECAG00000007991
4	103081690	rs394090588	ENSECAG00000007991
4	105892409	rs394934598	PAXIP1
4	106227420	rs1151006095	EN2
4	106272619	rs1142262753	CNPY1
4	106454770	rs1140737732	ENSECAG00000022285
4	106454780	rs395553697	ENSECAG00000022285
4	106454794	rs397479737	ENSECAG00000022285
4	106454848	rs394915987	ENSECAG00000022285
4	106462728		ENSECAG00000022285
4	106462756	rs395855502	ENSECAG00000022285
4	106462799	rs397461594	ENSECAG00000022285
4	107467364	rs1144996233	ENSECAG00000008369
4	107596632	rs782862596	UBE3C
5	772400	rs397170171	ETNK2
5	1120098	rs69547927	MDM4
5	1573776	rs69435166	CNTN2
5	1667014	rs782838918	DSTYK
5	1735933	rs396826915	TMCC2
5	1780751	rs782887862	NUAK2
5	2004483	rs397502801	MFSD4A
5	3173676	rs69484297	FCAMR
5	3791269	rs394371444	DUSP27
5	3792189	rs69572147	DUSP27
5	4263545	rs396847668	RCSD1
5	7772279	rs396417181	METTL13
5	8340248	rs1149505076	DNM3
5	9353411	rs1140020986	SLC9C2
5	9950200	rs395962182	ENSECAG00000016558
5	10804117	rs395715489	TNR
5	11431612	rs69499990	RFWD2
5	12991879	rs395510867	SEC16B
5	13797567	rs396690817	ANGPTL1
5	13993336	rs396044365	ABL2
5	14429278	rs396497448	ENSECAG00000022382
5	15413840	rs782851541	XPR1
5	16229411	rs394830200	CACNA1E
5	16474673	rs397474529	ZNF648
5	16475403	rs396262549	ZNF648
5	16808380	rs69463498	ENSECAG00000002769
5	16808417	rs69463500	ENSECAG00000002769
5	16809041	rs395607560	ENSECAG00000002769
5	17238342	rs1138521201	SHCBP1L
5	17312395	rs396574980	LAMC1
5	17312593	rs394313568	LAMC1
5	17852931	rs394054585	ARPC5
5	19163652	rs69581766	SWT1
5	19864857	rs1146331494	HMCN1
5	19958308	rs1148211400	HMCN1
5	20287677	rs782871941	C1orf27
5	21185347	rs394054176	KCNK2
5	22839219	rs395358509	RPS6KC1
5	23004942	rs395861439	ANGEL2
5	23159228	rs1142374684	TATDN3
5	25810540	rs397450210	G0S2
5	25875950	rs396216258	CAMK1G
5	28852853	rs1150680776	UCK2
5	31923574	rs397071674	C1orf111
5	32287136	rs394154867	ARHGAP30
5	32328034	rs395787123	KLHDC9
5	32402985	rs393763838	ADAMTS4
5	32403529	rs396953116	ADAMTS4
5	32615432	rs394181014	ENSECAG00000020009
5	33411417	rs395932786	ENSECAG00000004385
5	33411843	rs396912225	ENSECAG00000004385
5	33667338	rs1142136527	COPA
5	33667386	rs1151570059	COPA
5	33972706	rs396802838	SLAMF9
5	34030981	rs69615579	CFAP45
5	34030991	rs69615580	CFAP45
5	34031003	rs69615581	CFAP45
5	34034348	rs69585801	CFAP45
5	35092846	rs1148223732	OR6K2
5	35202554	rs397206410	CD1E2
5	35417814	rs397266379	ENSECAG00000005824
5	35523583	rs393703207	OR10T2
5	35536361	rs394890473	ENSECAG00000007027
5	35642136	rs1139111146	ENSECAG00000000521
5	35643128	rs396089573	ENSECAG00000000521
5	36188169	rs396781142	KIRREL
5	37999086	rs394030351	ARHGEF11
5	38019779	rs396196600	PEAR1
5	38164924	rs394754417	HDGF
5	38219785	rs1140325402	NES
5	38225801	rs394167757	NES
5	38227364	rs1145472910	NES
5	38265420	rs393761346	HAPLN2
5	38295557	rs396177381	TTC24
5	38305029	rs394408525	IQGAP3
5	38934953	rs395393585	ENSECAG00000019775
5	38943956	rs394536918	ENSECAG00000019775
5	39451512	rs782912582	ZBTB7B
5	39451806	rs396525479	ZBTB7B
5	39472100	rs397394212	FLAD1
5	39859635	rs396288422	ENSECAG00000023297
5	40007593	rs393999283	ATP8B2
5	42330950	rs397410321	TUFT1
5	43422922	rs396910975	C1orf54
5	45182692	rs397009081	ENSECAG00000002679
5	45420416	rs396417829	PRKAB2
5	47623884	rs393985087	SPAG17
5	47709098	rs397422290	SPAG17
5	48230867	rs1144942718	MAN1A2
5	48564474	rs397180845	TRIM45
5	48564481	rs394661042	TRIM45
5	50427061	rs1150483356	SYCP1
5	50494073	rs1148896845	SYCP1
5	50813002	rs395902538	TRIM33
5	52382204	rs69554223	FAM19A3
5	53777047	rs396492114	ENSECAG00000012855
5	55374462	rs397003079	PSRC1
5	59978455	rs397149835	ENSECAG00000021148
5	59978540	rs396000350	ENSECAG00000021148
5	62598936	rs396000131	RTCA
5	62598940	rs394070472	RTCA
5	66862487	rs395623140	RWDD3
5	66904464	rs69541767	ENSECAG00000019335
5	66904500	rs69541771	ENSECAG00000019335
5	66904515	rs69541773	ENSECAG00000019335
5	66904525	rs69541775	ENSECAG00000019335
5	67464992	rs396158159	F3
5	70023260	rs1137105687	CDC7
5	70112098	rs1148082298	ENSECAG00000009812
5	70135249	rs1140402541	ENSECAG00000009812
5	70135510	rs1137014884	ENSECAG00000009812
5	70136125	rs394912169	ENSECAG00000009812
5	74210578	rs1149998691	ENSECAG00000014656
5	75622663	rs1136242080	WDR63
5	75734060	rs394003967	MCOLN2
5	75734067	rs395051913	MCOLN2
5	75886505	rs782852879	LPAR3
5	75886601	rs394082705	LPAR3
5	83683111	rs397215361	MSH4
5	88309122	rs396481284	CTH
5	89860438	rs396396790	DEPDC1
5	90513477	rs395544349	ENSECAG00000014601
5	94973216	rs395394508	KANK4
5	94987206	rs395551821	KANK4
5	95025168	rs69555497	L1TD1
6	3562346	rs1148709096	SPAG16
6	3562347	rs1147080951	SPAG16
6	4787702	rs782903060	BARD1
6	5014556	rs394161995	ABCA12
6	7616448	rs396236934	RUFY4
6	7911152	rs782839363	USP37
6	8050011	rs395281950	STK36
6	8060964	rs396829703	STK36
6	8063893	rs68628979	STK36
6	8104881	rs395653047	TTLL4
6	8332054	rs396885730	CRYBA2
6	8333186	rs396709522	CRYBA2
6	8360853	rs395483263	CFAP65
6	8362359	rs396763252	CFAP65
6	8487267	rs397388032	SLC23A3
6	8497051	rs394144407	CNPPD1
6	8753505	rs395456293	ENSECAG00000000174
6	8753510	rs396066815	ENSECAG00000000174
6	8753625	rs395234983	ENSECAG00000000174
6	8753687	rs396441306	ENSECAG00000000174
6	8758251	rs395775390	ENSECAG00000000174
6	12272127	rs397171189	SCG2
6	15907933	rs68755187	SPHKAP
6	18191998	rs68748206	GPR55
6	18306207	rs1141457915	ENSECAG00000007606
6	18306210	rs1149421660	ENSECAG00000007606
6	18636096	rs395069022	NCL
6	18641855	rs395351553	NCL
6	19446474	rs395715204	ECEL1
6	19916999	rs396294112	NEU2
6	20529145	rs396178050	HJURP
6	20529390	rs393827417	HJURP
6	21040580	rs394222115	ARL4C
6	21040589	rs395065611	ARL4C
6	21040601	rs396530575	ARL4C
6	21040626	rs394511409	ARL4C
6	21040628	rs396301784	ARL4C
6	21040680	rs395930452	ARL4C
6	22404199	rs1151641684	GBX2
6	22404240	rs395833861	GBX2
6	22404259	rs397414997	GBX2
6	22457775	rs395376717	ENSECAG00000009378
6	22457822	rs396630910	ENSECAG00000009378
6	22657068	rs396838590	IQCA1
6	23425226	rs396970486	COL6A3
6	23444239	rs394404278	COL6A3
6	23568813	rs397033634	MLPH
6	23811856	rs1150780320	RBM44
6	23861372	rs394928708	RAMP1
6	24010213	rs395165566	SCLY
6	24046595	rs396256672	ESPNL
6	24166666	rs394856197	PER2
6	24274689	rs397293151	TRAF3IP1
6	24870969	rs396415621	ENSECAG00000017406
6	25659144	rs397400749	ENSECAG00000001437
6	25977001	rs394819790	ANKMY1
6	26149005	rs1137698179	KIF1A
6	26385796	rs394232316	SNED1
6	26385804	rs396256510	SNED1
6	26385813	rs1145017794	SNED1
6	26385815	rs1144136948	SNED1
6	26870604	rs394768332	THAP4
6	27019067	rs396275690	ENSECAG00000021892
6	27019068	rs393792299	ENSECAG00000021892
6	30137750	rs396183626	FBXL14
6	30138080	rs396347167	FBXL14
6	30138135	rs394057428	FBXL14
6	31266771	rs1145236221	KDM5A
6	31266796	rs395179455	KDM5A
6	31505457	rs394307710	ENSECAG00000013807
6	31505478	rs395546301	ENSECAG00000013807
6	31505502	rs397294679	ENSECAG00000013807
6	31841718	rs395458133	FOXM1
6	31907400	rs782836586	TULP3
6	31954886	rs393858037	TEAD4
6	32578150	rs394109948	ENSECAG00000000564
6	33279087	rs395567751	C12orf4
6	35036757	rs396078608	TAPBPL
6	35278637	rs1151732446	LAG3
6	35278730	rs397171946	LAG3
6	35278764	rs394214671	LAG3
6	35486795	rs394764873	LPCAT3
6	35582951	rs394157737	C1RL
6	36556454	rs397478427	ENSECAG00000003249
6	36682672	rs68835887	ENSECAG00000003269
6	36682736	rs68835888	ENSECAG00000003269
6	36682785	rs68835889	ENSECAG00000003269
6	36682799	rs68835890	ENSECAG00000003269
6	37070512	rs395535599	PHC1
6	37233236	rs394501005	A2M
6	37357097	rs68828037	ENSECAG00000012299
6	37529050	rs1137499114	ENSECAG00000015784
6	38730917	rs1148359075	ENSECAG00000021893
6	38732734	rs1145312656	ENSECAG00000021893
6	39341339	rs68663123	LY49B
6	39548793	rs1136253712	LY49D
6	39847254	rs1142749501	TAS2R9
6	39958017	rs394374178	TAS2R42
6	39958206	rs1140762924	TAS2R42
6	41700611	rs395882831	ENSECAG00000004066
6	42361953	rs394361018	GRIN2B
6	44136036	rs396644286	PTPRO
6	45052249	rs1139009983	LMO3
6	47350406	rs395813650	PLEKHA5
6	48268961	rs1146099219	PDE3A
6	48959563	rs394189957	RECQL
6	49048315	rs1139757695	GYS2
6	51742691	rs68745204	CASC1
6	52020486	rs394660864	ENSECAG00000021424
6	52815725	rs782838068	ITPR2
6	53101905	rs395210820	ITPR2
6	53840636	rs68645087	PPFIBP1
6	53859936	rs68645094	REP15
6	53928672	rs397449020	KLHL42
6	53928684	rs394948114	KLHL42
6	53928699	rs397224391	KLHL42
6	53928725	rs394719471	KLHL42
6	53928771	rs396194666	KLHL42
6	53928877	rs395050230	KLHL42
6	54545125	rs68649761	CCDC91
6	55303319	rs68669525	ERGIC2
6	58406963	rs1145613545	ENSECAG00000020328
6	59454294	rs393847373	ENSECAG00000024153
6	59454606	rs396703569	ENSECAG00000024153
6	65190649	rs68695489	SLC38A1
6	65950209	rs393927808	PCED1B
6	65950304	rs395521050	PCED1B
6	65950355	rs396042127	PCED1B
6	66747642	rs394472529	OR10AD1
6	66747799	rs395844153	OR10AD1
6	67046854	rs394927230	ENSECAG00000007712
6	67121592	rs396282102	ENSECAG00000007719
6	67711073	rs397505400	PRKAG1
6	67781405	rs396481508	DHH
6	67781540	rs394761738	DHH
6	67781544	rs396083257	DHH
6	67781637	rs1146006427	DHH
6	68154162	rs395709217	KCNH3
6	68344478	rs394612660	NCKAP5L
6	68344537	rs1146536613	NCKAP5L
6	68344553	rs1137952910	NCKAP5L
6	70074252	rs396458843	ENSECAG00000016636
6	70127713	rs1136122675	ENSECAG00000007988
6	70127731	rs1145698401	ENSECAG00000007988
6	70260826	rs397038778	ENSECAG00000024398
6	70266498	rs394459975	ENSECAG00000024866
6	70383800	rs396313370	KRT84
6	70426457	rs395029581	KRT75
6	70590860	rs1137151079	KRT72
6	70767613	rs68711484	ENSECAG00000011421
6	70995398	rs1140677229	TNS2
6	71155595	rs68702318	ESPL1
6	71171540	rs397504833	ESPL1
6	71280236	rs393782188	AMHR2
6	71470082	rs397403263	ENSECAG00000000825
6	71753130	rs394867600	HOXC10
6	71767910	rs1146195146	HOXC9
6	72077927	rs394602351	ZNF385A
6	72560132	rs68759563	ENSECAG00000001051
6	72590761	rs393853451	ENSECAG00000001149
6	72676857	rs68760883	ENSECAG00000001694
6	72685117	rs396057409	ENSECAG00000001735
6	72685134	rs1140496748	ENSECAG00000001735
6	72754530	rs393966790	ENSECAG00000003338
6	72870455	rs1141228102	ENSECAG00000003964
6	72942044	rs68749561	ENSECAG00000005565
6	73246194	rs394923795	ENSECAG00000003843
6	73764653	rs1137364661	ENSECAG00000005223
6	73907124	rs1142117682	ENSECAG00000005504
6	73907135	rs1139896983	ENSECAG00000005504
6	74280042	rs396606593	ENSECAG00000006332
6	74280171	rs394365028	ENSECAG00000006332
6	74280579	rs395332268	ENSECAG00000006332
6	74280903	rs1139502589	ENSECAG00000006332
6	74295489	rs397272180	ENSECAG00000006439
6	75994946	rs68704537	GLI1
6	76034788	rs395197927	MBD6
6	76034790	rs396162210	MBD6
6	76034815	rs394158921	MBD6
6	76080976	rs395114102	KIF5A
6	76211328	rs1139084007	AGAP2
6	76211472	rs394362675	AGAP2
6	76396559	rs395848207	ATP23
6	77123175	rs395466077	LRIG3
6	80357464	rs395967961	PPM1H
6	80637841	rs68716316	AVPR1A
6	81354786	rs395660357	C12orf56
6	81399108	rs1138804903	C12orf56
6	81479258	rs68708898	TBK1
6	81903817	rs396038672	WIF1
6	82976181	rs396128722	HELB
6	83011509	rs68658585	GRIP1
6	83775234	rs1139302824	CAND1
6	85644095	rs397371105	CCT2
7	340559	rs395183442	PTBP1
7	343637	rs397109590	PTBP1
7	876649	rs394269043	ENSECAG00000011955
7	876654	rs395811612	ENSECAG00000011955
7	876697	rs397350832	ENSECAG00000011955
7	877651	rs394849691	ENSECAG00000011955
7	974418	rs396088222	TCF3
7	1151016	rs396559171	ABHD17A
7	1219755	rs397314545	CSNK1G2
7	1230060	rs782904849	BTBD2
7	1244723	rs395527519	ENSECAG00000026946
7	1269458	rs397249870	MKNK2
7	1269671	rs396343516	MKNK2
7	1271679	rs394524551	MKNK2
7	1271700	rs395627112	MKNK2
7	1466146	rs395424354	ENSECAG00000026946
7	1588205	rs394134903	TIMM13
7	1824142	rs394871317	THOP1
7	1829909	rs396242185	THOP1
7	1875397	rs395389164	ZNF555
7	1907319	rs68707560	ZNF556
7	2496622	rs393712426	DOHH
7	2661748	rs1144675830	TJP3
7	2903900	rs397190650	ENSECAG00000009157
7	2958414	rs397489737	ENSECAG00000015304
7	3013403	rs393776546	CCDC94
7	3031491	rs395885223	TMIGD2
7	3136102	rs394545965	UBXN6
7	3402962	rs394501089	TICAM1
7	3590075	rs394734931	KDM4B
7	3591741	rs68665870	KDM4B
7	3946078	rs396889162	LONP1
7	4065039	rs395478287	RANBP3
7	4405068	rs394584292	CLPP
7	4409451	rs395381320	PSPN
7	4481408	rs396301870	ENSECAG00000010964
7	4686562	rs1145185389	ENSECAG00000019352
7	4779410	rs68710713	GPR108
7	4792638	rs395085776	SH2D3A
7	5361247	rs393758175	MCOLN1
7	5580121	rs393822027	ENSECAG00000019488
7	5580376	rs1141744369	ENSECAG00000019488
7	5698862	rs1144117867	LRRC8E
7	5698878	rs395810705	LRRC8E
7	6063134	rs1140142323	ENSECAG00000018927
7	6063147	rs396908972	ENSECAG00000018927
7	6066226	rs397458801	ENSECAG00000018927
7	6203401	rs394694216	ANKRD49
7	6283279	rs68682228	PIWIL4
7	7362287	rs396821300	CEP57
7	7877118	rs397324260	CCDC82
7	9508064	rs68782359	ENSECAG00000022365
7	12069490	rs1140917032	TRPC6
7	13235704	rs68697832	MMP12
7	17775730	rs1141371378	NPAT
7	17851260	rs68779706	ATM
7	18070399	rs782895901	EXPH5
7	20836981	rs1147914746	PPP2R1B
7	21060191	rs396015824	DLAT
7	22717574	rs68768459	USP28
7	22732183	rs1137848781	USP28
7	25866255	rs68662062	CEP164
7	26461363	rs68649177	IL10RA
7	26557804	rs68637551	TMPRSS4
7	26823299	rs1147351084	KMT2A
7	27499831	rs394644746	ABCG4
7	27515206	rs68642829	NLRX1
7	27621254	rs394341517	MCAM
7	27622066	rs396194751	MCAM
7	28676876	rs395471287	ARHGEF12
7	28682270	rs395094011	ARHGEF12
7	31855155	rs397199001	ENSECAG00000006236
7	31888296	rs396389553	ENSECAG00000006397
7	32505791	rs68777316	ENSECAG00000002565
7	32890987	rs396714735	ENSECAG00000007344
7	33233034	rs397432137	ENSECAG00000000930
7	33454276	rs396519791	ENSECAG00000002363
7	33561362	rs68732799	ENSECAG00000003284
7	34306114	rs395424098	NRGN
7	34306126	rs396966189	NRGN
7	34356674	rs1143840250	MSANTD2
7	34356683	rs394033916	MSANTD2
7	34444272	rs1145708417	HEPACAM
7	35776795	rs393928997	ENSECAG00000021268
7	36019720	rs396680354	CDON
7	36019774	rs394235587	CDON
7	38709845	rs68698499	KCNJ5
7	38764371	rs395361745	ENSECAG00000025132
7	38764469	rs1136364757	ENSECAG00000025137
7	39559244	rs396311138	NFRKB
7	43143797	rs395377969	IGSF9B
7	43143809	rs396606142	IGSF9B
7	43393099	rs782893106	VPS26B
7	43393105	rs395951776	VPS26B
7	45446574	rs395738413	ENSECAG00000021028
7	45787683	rs395799552	NDUFB7
7	46089172	rs396974698	ENSECAG00000010907
7	46177098	rs396670864	CC2D1A
7	46177133	rs396655228	CC2D1A
7	46269581	rs394917748	CCDC130
7	46586792	rs395596306	CACNA1A
7	46666468	rs1143736892	NFIX
7	46835823	rs396489534	MAST1
7	47305589	rs1146854577	ENSECAG00000018857
7	50671234	rs1139461207	ELAVL3
7	50671248	rs1140966872	ELAVL3
7	50673641	rs396331103	ELAVL3
7	50833678	rs1150957000	DOCK6
7	51051948	rs395938571	ENSECAG00000004504
7	51336261	rs396698240	KEAP1
7	51336300	rs393974576	KEAP1
7	51355784	rs394380297	PDE4A
7	51355805	rs1143674582	PDE4A
7	51402289	rs396534015	CDC37
7	51430555	rs395266104	TYK2
7	51587360	rs1141003793	EIF3G
7	51588041	rs393708285	EIF3G
7	51588051	rs395168499	EIF3G
7	51610356	rs394647650	C19orf66
7	51680704	rs394636994	COL5A3
7	51680706	rs396279088	COL5A3
7	51686367	rs394835094	COL5A3
7	51686373	rs396005639	COL5A3
7	51689499	rs1146496707	COL5A3
7	51689533	rs1144088134	COL5A3
7	51888316	rs1142721874	ENSECAG00000009130
7	51958669	rs397036694	ENSECAG00000004883
7	52222672	rs782861609	ENSECAG00000005171
7	52716852	rs397097325	ENSECAG00000021464
7	52717050	rs395026572	ENSECAG00000021464
7	52725487	rs395932830	ENSECAG00000021464
7	53274325	rs1139568300	ENSECAG00000021649
7	53276220	rs396646715	ENSECAG00000021649
7	53363993	rs68911487	OR7D2
7	53372175	rs395668244	ENSECAG00000003131
7	53656047	rs396546865	ENSECAG00000004090
7	53879762	rs68915392	ENSECAG00000004545
7	54100032	rs396443084	ENSECAG00000009441
7	54104017	rs395696416	ENSECAG00000009441
7	54849732	rs394556067	ADAMTS10
7	54849750	rs395882615	ADAMTS10
7	55449234	rs394918522	ENSECAG00000018114
7	56044061	rs393743094	ENSECAG00000022198
7	56044102	rs394706712	ENSECAG00000022198
7	56044123	rs1147396224	ENSECAG00000022198
7	56044160	rs396707718	ENSECAG00000022198
7	56044181	rs393990086	ENSECAG00000022198
7	58573713	rs395474324	TRIM77
7	58573789	rs396390702	TRIM77
7	59921736	rs68739269	CTSC
7	62110308	rs396047808	SYTL2
7	62119336	rs394468021	CCDC89
7	62146162	rs394833877	TMEM126A
7	64169019	rs68782982	ANKRD42
7	64457896	rs782893582	PRCP
7	68744894	rs395187557	RSF1
7	69220443	rs395783833	GDPD4
7	69473532	rs394600906	B3GNT6
7	69473703	rs393973115	B3GNT6
7	70575866	rs397053116	UVRAG
7	70575896	rs1135978420	UVRAG
7	70660109	rs395901820	MOGAT2
7	70920760	rs396866701	ENSECAG00000013664
7	70920763	rs394120024	ENSECAG00000013664
7	70924730	rs395847551	ENSECAG00000013664
7	71427741	rs1141684452	RNF169
7	71460458	rs394061111	CHRDL2
7	71618032	rs1140446019	LIPT2
7	71618205	rs394394721	LIPT2
7	72322670	rs396434979	PLEKHB1
7	72562498	rs394094915	RELT
7	72562513	rs396838390	RELT
7	73074374	rs396398216	ENSECAG00000013038
7	73081117	rs397227357	ENSECAG00000015031
7	73166406	rs397098936	ARAP1
7	73173175	rs394933548	ARAP1
7	74865836	rs394908976	ENSECAG00000001943
7	74896362	rs394495518	ENSECAG00000002008
7	74917837	rs396498912	ENSECAG00000002070
7	74935751	rs1136387309	ENSECAG00000002127
7	74942038	rs1150196300	ENSECAG00000002183
7	74977694	rs396198751	OR51S1
7	74978027	rs396504958	OR51S1
7	75054137	rs396203617	ENSECAG00000002421
7	75216888	rs397148193	ENSECAG00000022651
7	75473689	rs395012308	ENSECAG00000022820
7	75652872	rs396114701	ENSECAG00000022871
7	75741489	rs394223098	ENSECAG00000022906
7	75779170	rs396197406	ENSECAG00000022925
7	75824493	rs395264754	ENSECAG00000022934
7	75876538	rs394655107	ENSECAG00000022982
7	75903339	rs394777411	ENSECAG00000022991
7	76419830	rs394832316	ENSECAG00000002690
7	76461429	rs68815702	ENSECAG00000002792
7	76478891	rs395025080	ENSECAG00000013241
7	76491352	rs396585046	UBQLN3
7	76491713	rs394514316	UBQLN3
7	76499756	rs68817104	UBQLNL
7	76578970	rs68817144	OR52B6
7	76731305	rs395321482	ENSECAG00000015712
7	76950074	rs395302280	ENSECAG00000003884
7	77108653	rs394476637	OR56A3
7	77152786	rs394313443	ENSECAG00000005004
7	77212040	rs394344923	OR56A1
7	77683625	rs393825702	ENSECAG00000005304
7	77683632	rs1149284869	ENSECAG00000005304
7	77683656	rs1146751815	ENSECAG00000005304
7	77683817	rs395386722	ENSECAG00000005304
7	77741912	rs68808257	RRP8
7	77757871	rs396225670	TPP1
7	78582237	rs1141319514	ZNF215
7	79289703	rs395752724	ENSECAG00000006016
7	79319299	rs396130405	ENSECAG00000004365
7	79356633	rs1151956931	ENSECAG00000004642
7	79436938	rs397014340	ENSECAG00000005212
7	79479236	rs396542879	ENSECAG00000000970
7	79497987	rs395549459	ENSECAG00000001133
7	79622780	rs1136672900	ENSECAG00000005874
7	83074665	rs394147431	DKK3
7	83075879	rs396446370	DKK3
7	83307707	rs395527250	MICAL2
7	85401773	rs1142267061	PDE3B
7	85401806	rs394726692	PDE3B
7	85520236	rs397050155	PDE3B
7	87081053	rs1140552662	SOX6
7	87678861	rs68686441	PIK3C2A
7	88079302	rs68690326	OTOG
7	88797024	rs1151166866	GTF2H1
7	92157046	rs1142149160	ENSECAG00000026812
7	100563472	rs394885036	ENSECAG00000006204
7	100563482	rs1137398592	ENSECAG00000006204
8	1739122	rs1148857437	SCARF2
8	1739403	rs1143184169	SCARF2
8	3285753	rs396266037	ENSECAG00000021086
8	4701088	rs396979135	SMARCB1
8	4718808	rs397166354	C22orf15
8	4833626	rs1143776230	ENSECAG00000018136
8	4990162	rs782891659	LZTR1
8	5098813	rs393981813	SNAP29
8	7018013	rs1151380820	ENSECAG00000012290
8	7453743	rs395886141	DEPDC5
8	7478510	rs396803110	DEPDC5
8	7478515	rs397343586	DEPDC5
8	7644305	rs397367907	SFI1
8	7677713	rs395786173	SFI1
8	7769807	rs68805163	EIF4ENIF1
8	8005654	rs68795519	PLA2G3
8	8166152	rs68796961	MORC2
8	9144134	rs394017678	MTMR3
8	9579704	rs1148250759	ENSECAG00000018444
8	9681941	rs68739989	GAS2L1
8	9724451	rs68741128	RHBDD3
8	9902648	rs395353321	ZNRF3
8	10965800	rs394902229	MN1
8	10965815	rs396692372	MN1
8	12062200	rs394373182	SRRD
8	12087236	rs395773989	HPS4
8	12903850	rs395889848	KIAA1671
8	12906527	rs393912840	KIAA1671
8	13012610	rs395670963	KIAA1671
8	13538730	rs68754784	TCHP
8	13556611	rs394631482	GLTP
8	13571541	rs396106006	GLTP
8	13955983	rs396913163	MYO1H
8	14056542	rs397420139	ACACB
8	14500781	rs396955888	SELPLG
8	14776624	rs68697255	CMKLR1
8	15491915	rs394642583	ENSECAG00000024071
8	15891226	rs68823085	UNC119B
8	16029690	rs394011310	RNF10
8	16029709	rs1150293421	RNF10
8	18356118	rs395774499	ENSECAG00000004582
8	18778450	rs68723792	FBXW8
8	18984893	rs1149604076	RNFT2
8	18984906	rs1140450110	RNFT2
8	21630884	rs397109006	PLBD2
8	21630912	rs395686173	PLBD2
8	21806911	rs1145001312	CFAP73
8	21806933	rs1151913827	CFAP73
8	21806950	rs1137510701	CFAP73
8	22634373	rs396129046	NAA25
8	23809499	rs1140743669	PPTC7
8	23956891	rs395131351	ATP2A2
8	24666987	rs395713360	SETD1B
8	25495451	rs1139665943	OGFOD2
8	25495490	rs394770642	OGFOD2
8	25495502	rs396473892	OGFOD2
8	25496476	rs396187643	OGFOD2
8	25496482	rs394122453	OGFOD2
8	25941318	rs396768385	DDX55
8	26129471	rs1151798499	DNAH10
8	26164833	rs394221923	DNAH10
8	26485848	rs782830780	NCOR2
8	26515742	rs394933733	NCOR2
8	26515764	rs393944967	NCOR2
8	26849636	rs394631312	SCARB1
8	30774310	rs394194613	RAN
8	30774328	rs395684035	RAN
8	31491991	rs68831878	SFSWAP
8	31821793	rs395191016	DDX51
8	31826037	rs394161997	NOC4L
8	31898551	rs395762318	ENSECAG00000009252
8	32151236	rs1150176745	FBRSL1
8	32498424	rs1145934036	ZNF26
8	32498447	rs1137936186	ZNF26
8	34034583	rs396445542	ENSECAG00000011266
8	35059291	rs68842447	ENSECAG00000002778
8	35305883	rs395101640	LRRC30
8	36326798	rs397182169	PTPRM
8	36329728	rs68797094	PTPRM
8	36339554	rs1144326222	PTPRM
8	41040609	rs394944171	IMPA2
8	41467648	rs1145462531	NPC1
8	44238670	rs395732051	ENOSF1
8	44430103	rs395919823	ADCYAP1
8	46254175	rs394847331	EMILIN2
8	46254192	rs396267659	EMILIN2
8	48478421	rs396533922	ENSECAG00000019238
8	48534155	rs68787952	ENSECAG00000019238
8	48600966	rs395239246	ENSECAG00000019238
8	48605366	rs396232541	ENSECAG00000019238
8	49426349	rs397210986	ENSECAG00000006530
8	55470386	rs394831093	DSC1
8	55910065	rs1152079410	B4GALT6
8	56443245	rs395444387	GAREM1
8	56873553	rs394789155	KLHL14
8	56873573	rs393714810	KLHL14
8	56873588	rs395318790	KLHL14
8	56873597	rs396354503	KLHL14
8	59702774	rs782874550	ELP2
8	68176661	rs397150448	SLC14A2
8	68370958	rs1136590581	SIGLEC15
8	68371009	rs1146794675	SIGLEC15
8	72555822	rs1147964797	MAPK4
8	75573769	rs782824354	POLI
8	78455411	rs1149149195	NARS
8	79542858	rs1139675262	ZNF532
8	79645936	rs396714508	ENSECAG00000016124
8	79791079	rs394781222	RAX
8	79794507	rs394573542	RAX
8	79841203	rs782891958	LMAN1
8	79931192	rs395361280	CCBE1
8	80802658	rs1140688997	ENSECAG00000009017
8	81592337	rs396296320	CDH20
8	81619592	rs395120876	CDH20
8	82177074	rs395724410	KIAA1468
8	82177134	rs782899180	KIAA1468
8	82434913	rs395685816	ZCCHC2
8	82434982	rs397466264	ZCCHC2
8	82434983	rs394819383	ZCCHC2
8	82435003	rs395509597	ZCCHC2
8	82435030	rs396341413	ZCCHC2
8	82435036	rs393852958	ZCCHC2
8	82435076	rs395108148	ZCCHC2
8	82435165	rs394876119	ZCCHC2
8	82435204	rs395343166	ZCCHC2
8	82435235	rs397038938	ZCCHC2
8	83488582	rs396727158	ENSECAG00000021166
8	83691763	rs395116908	ENSECAG00000000774
8	84216902	rs394862519	ENSECAG00000006401
8	84248062	rs396366296	ENSECAG00000014663
8	89135464	rs1141551072	ENSECAG00000012387
8	97241287	rs396784241	PQLC1
8	97241288	rs393945602	PQLC1
9	1111010	rs394229495	ENSECAG00000020690
9	1111018	rs395839838	ENSECAG00000020690
9	2762099	rs394106358	ATP6V0D2
9	3339402	rs393799459	CA13
9	5841019	rs68765192	ENSECAG00000004546
9	10421812	rs68720036	PEX2
9	10536486	rs396654262	ZFHX4
9	10536496	rs394391302	ZFHX4
9	14660230	rs394685109	MSC
9	17930568	rs397367404	PREX2
9	18747425	rs1137117912	CSPP1
9	23688292	rs1148221249	ENSECAG00000021447
9	26475796	rs394111407	UBXN2B
9	27973187	rs397141824	PENK
9	28548431	rs68782415	TGS1
9	28548980	rs782885549	TGS1
9	31267535	rs395643484	NPBWR1
9	32369100	rs395412232	ENSECAG00000022729
9	32681528	rs395704437	PXDNL
9	38496046	rs396765615	NBN
9	38496070	rs1136775349	NBN
9	38496121	rs1141452541	NBN
9	38496261	rs394697434	NBN
9	39166503	rs394607928	TMEM64
9	39166524	rs397303918	TMEM64
9	42971116	rs393825013	INTS8
9	46994126	rs395801013	VPS13B
9	46994205	rs397478210	VPS13B
9	47712688	rs1146941474	SPAG1
9	55561991	rs395538289	PKHD1L1
9	58329872	rs1143662295	CSMD3
9	65706101	rs1138083528	SNTB1
9	68731877	rs68771934	TRMT12
9	68748880	rs395526334	RNF139
9	68748922	rs397245753	RNF139
9	74965621	rs395262952	ENSECAG00000014682
9	75012714	rs395366656	HHLA1
9	75033829	rs395222190	HHLA1
9	77822306	rs1140437733	KHDRBS3
9	81800608	rs394807825	AGO2
9	83535834	rs395449331	ENSECAG00000021955
9	83656733	rs1136576467	ENSECAG00000002331
9	84399702	rs394981787	NAPRT
9	84399708	rs396009152	NAPRT
9	84427768	rs395684739	PYCRL
9	84506453	rs1139873498	ENSECAG00000018930
9	84589312	rs395339763	SCRIB
9	84589313	rs396466032	SCRIB
9	84589363	rs1148753295	SCRIB
9	84616250	rs397193500	ENSECAG00000009940
9	84706574		PLEC
9	84708235	rs394225363	PLEC
9	84708270	rs395784179	PLEC
9	84708381	rs396207657	PLEC
9	84754689	rs394408044	ENSECAG00000019881
9	84759123	rs394659041	ENSECAG00000019881
9	84833547	rs395484921	OPLAH
9	84833549	rs396945812	OPLAH
9	84838545	rs393774937	OPLAH
9	84838584	rs395274620	OPLAH
9	84838587	rs396761947	OPLAH
9	84878286	rs395960929	CYC1
9	84884642	rs1150015649	ENSECAG00000001400
9	84884653	rs1136015229	ENSECAG00000001400
9	84889808	rs393800433	ENSECAG00000010600
9	84889810	rs395305475	ENSECAG00000010600
9	84903710	rs1149418571	HGH1
9	84903738	rs1145462805	HGH1
9	84933332	rs1145252308	MROH1
9	84933422	rs395182692	MROH1
9	85059265	rs395856687	DGAT1
9	85059496	rs396086679	DGAT1
9	85059526	rs394033538	DGAT1
9	85220636	rs396018256	FOXH1
9	85221317	rs397387015	FOXH1
9	85532618	rs397459102	RPL8
10	3928922	rs396996228	DPY19L3
10	5554626	rs782831046	GPI
10	6414661	rs68843155	LGI4
10	6542657	rs394130433	LSR
10	6753727	rs394239102	TMEM147
10	6762751	rs1137963583	ATP4A
10	6762821	rs1151184735	ATP4A
10	6966282	rs395052882	HAUS5
10	7041638	rs394214818	ZBTB32
10	7086027	rs68808052	PROSER3
10	7152372	rs397359600	NPHS1
10	7184557	rs1139640718	NFKBID
10	7221816	rs393856024	LRFN3
10	7222546	rs394084434	LRFN3
10	7222614	rs396055133	LRFN3
10	7225323	rs396863160	LRFN3
10	7225440	rs394350803	LRFN3
10	7225568	rs395094931	LRFN3
10	7225581	rs396968144	LRFN3
10	8288307	rs68802616	ZFP30
10	8642777	rs394490543	SUMO4
10	8702703	rs394426732	ZNF569
10	9425507	rs396993918	ENSECAG00000023553
10	9425517	rs393873827	ENSECAG00000023553
10	9425657	rs395518704	ENSECAG00000023553
10	9535462	rs1145667507	KCNK6
10	9568823	rs394999939	CATSPERG
10	9633688	rs395094229	RYR1
10	9643092	rs394369490	RYR1
10	9643170	rs396412503	RYR1
10	9646133	rs1149588429	RYR1
10	9657568	rs1138733033	RYR1
10	9657719	rs393936416	RYR1
10	9726301	rs1151572897	RYR1
10	9854004	rs396680075	ENSECAG00000017728
10	9978964	rs1139315271	SIRT2
10	10313435	rs396483128	LRFN1
10	10313447	rs393958277	LRFN1
10	10313486	rs395975868	LRFN1
10	10313522	rs394007918	LRFN1
10	10313809	rs395358833	LRFN1
10	10368977	rs394658009	SAMD4B
10	10401142	rs1151068455	PLEKHG2
10	10401143	rs1141556564	PLEKHG2
10	10611364	rs394682764	ENSECAG00000011718
10	10612658	rs393793157	ENSECAG00000011718
10	10614092	rs395022516	ENSECAG00000011718
10	10614339	rs396830054	ENSECAG00000011718
10	10622616	rs396642963	ENSECAG00000011718
10	10630308	rs1143987479	ENSECAG00000011718
10	10630333	rs396704760	ENSECAG00000011718
10	10630389	rs395563216	ENSECAG00000011718
10	10630390	rs397362985	ENSECAG00000011718
10	10961419	rs393957533	PRX
10	11020183	rs395546593	SPTBN4
10	11026794	rs396135181	SPTBN4
10	11026831	rs394322864	SPTBN4
10	11026838	rs395291641	SPTBN4
10	11073254	rs394625768	SPTBN4
10	11073478	rs1148928977	SPTBN4
10	11095098		LTBP4
10	11106714	rs396148970	LTBP4
10	11120128	rs396912279	LTBP4
10	11142329	rs393969162	NUMBL
10	11142413	rs394689802	NUMBL
10	11246685	rs397223969	ENSECAG00000002197
10	11246748	rs394361957	ENSECAG00000002197
10	13465655	rs395512809	ENSECAG00000014937
10	13611179	rs394064145	MEGF8
10	13611188	rs395290506	MEGF8
10	13611255	rs396667129	MEGF8
10	13611408	rs393785479	MEGF8
10	13629702	rs396111913	MEGF8
10	13633150	rs396423988	MEGF8
10	13634186	rs395393335	MEGF8
10	13674064	rs395312367	CIC
10	13727679	rs393812656	ZNF526
10	14021387	rs396543216	RPS19
10	14021388	rs397344430	RPS19
10	14058799	rs68790757	ENSECAG00000019324
10	14371985	rs396913362	ENSECAG00000016325
10	14372011	rs394160246	ENSECAG00000016325
10	14682037	rs395476329	ETHE1
10	14708132	rs394553257	ZNF575
10	14752934	rs395248435	IRGQ
10	14801749	rs394963997	PLAUR
10	14801811	rs395961224	PLAUR
10	14801838	rs394086222	PLAUR
10	14908812	rs395455422	ENSECAG00000017151
10	15007425	rs68953540	ZNF404
10	15007728	rs68953542	ZNF404
10	15007903	rs1144912210	ZNF404
10	15007918	rs1148320058	ZNF404
10	15007987	rs782889125	ZNF404
10	15008095	rs1141938103	ZNF404
10	15391540	rs394206547	ZNF229
10	15392662	rs397010244	ZNF229
10	15520887	rs1147611591	PVR
10	15598565	rs1140077547	BCL3
10	15818141	rs396266064	CLPTM1
10	15818148	rs396844727	CLPTM1
10	15839652	rs394599697	RELB
10	15868087	rs1147712731	CLASRP
10	15868092	rs1150917898	CLASRP
10	15868417	rs396715959	CLASRP
10	15923532	rs395321752	PPP1R37
10	15923538	rs396057923	PPP1R37
10	15923544	rs394039314	PPP1R37
10	15985702	rs1148971021	ENSECAG00000023091
10	16028763	rs394921716	ENSECAG00000023895
10	16049890	rs395314784	MARK4
10	16133830	rs396676333	PPP1R13L
10	16143266	rs397452289	CD3EAP
10	16396738	rs396717998	FBXO46
10	16396789	rs395504093	FBXO46
10	16396895	rs394144338	FBXO46
10	16397026	rs394986984	FBXO46
10	16429333	rs397008457	SIX5
10	16434386	rs394573985	ENSECAG00000016750
10	16470636	rs68823617	RSPH6A
10	16481637	rs395944485	SYMPK
10	16481644	rs397348557	SYMPK
10	16484700	rs394660350	SYMPK
10	16512814	rs393722280	FOXA3
10	16579032	rs395360977	NOVA2
10	16988948	rs68802919	PNMAL1
10	17226057	rs782886767	SLC1A5
10	17423730	rs395692366	NPAS1
10	17424497	rs395818513	ENSECAG00000024260
10	17749653	rs396224296	SLC8A2
10	18095995	rs395852140	ENSECAG00000010376
10	18309365	rs394204650	ENSECAG00000024453
10	18414341	rs396734375	ELSPBP1
10	18414387	rs394123115	ELSPBP1
10	18422215	rs395284265	CABP5
10	18440277	rs68954245	LIG1
10	18503345	rs1141420026	C19orf68
10	18504607	rs394401439	C19orf68
10	18504711	rs395627830	C19orf68
10	18537748	rs68955748	EQUCABV1R933
10	18806656	rs394609561	ENSECAG00000009878
10	18893226	rs394227322	SULT2B1
10	18934568	rs1137157896	DBP
10	18934626	rs1148139013	DBP
10	18934745	rs1141988885	DBP
10	18934748	rs1144965168	DBP
10	18934778	rs397028767	DBP
10	18958604	rs396819342	NTN5
10	18958632	rs394951380	NTN5
10	19014279	rs1146788155	RASIP1
10	19014362	rs1150219734	RASIP1
10	19014414	rs396455492	RASIP1
10	19014678	rs394213368	RASIP1
10	19033429	rs395056620	FGF21
10	19033572	rs394088022	FGF21
10	19103463	rs395060624	HSD17B14
10	19187637	rs396372085	BAX
10	19240562	rs394867000	KCNA7
10	19240567	rs396151886	KCNA7
10	19242228	rs1136165401	KCNA7
10	19242229	rs1148921280	KCNA7
10	19242391	rs395454123	KCNA7
10	19298167	rs396887507	HRC
10	19299248	rs394533091	HRC
10	19393695	rs394125785	ENSECAG00000022655
10	19393713	rs395444131	ENSECAG00000022655
10	19395001	rs395762589	ENSECAG00000022655
10	19548879	rs68900075	ALDH16A1
10	19712550	rs397073856	BCL2L12
10	19887157	rs1141736909	TBC1D17
10	19931823	rs1138652747	ATF5
10	19931843	rs1144699341	ATF5
10	19931852	rs1137976053	ATF5
10	20015370	rs68891826	ENSECAG00000023434
10	20043817	rs1144559689	IZUMO2
10	20088561	rs1146890658	ENSECAG00000006756
10	20109635	rs396430125	ENSECAG00000006756
10	20447946	rs397424873	ENSECAG00000018051
10	20534782	rs394081510	ENSECAG00000021144
10	20538532	rs394962399	KLK15
10	20538602	rs396456959	KLK15
10	20538607	rs394208365	KLK15
10	20540086	rs395308032	KLK15
10	20540098	rs396481165	KLK15
10	20758956	rs1144405060	ENSECAG00000018591
10	21521777	rs1138430442	ENSECAG00000024996
10	21522156	rs1137805604	ENSECAG00000024996
10	21523586	rs397177436	ENSECAG00000024996
10	23092870	rs395656704	ENSECAG00000023794
10	23092954	rs397439449	ENSECAG00000023794
10	23492285	rs68869082	VSTM1
10	23591742	rs1139178409	TFPT
10	23591865	rs1136675565	TFPT
10	23599740	rs393927637	TFPT
10	23641397	rs394177848	TMC4
10	24002101	rs396712430	ENSECAG00000018216
10	24169116	rs397408447	ENSECAG00000012676
10	24169183	rs395341939	ENSECAG00000012676
10	24663239	rs393821650	ENSECAG00000020087
10	24663328	rs68853780	ENSECAG00000020087
10	24752799	rs397137638	EPS8L1
10	24753944	rs394048311	EPS8L1
10	24753966	rs1146243435	EPS8L1
10	24783406	rs1142534825	PPP1R12C
10	24836407	rs68855396	PTPRH
10	24953313	rs395146902	KMT5C
10	25139381	rs397048621	FIZ1
10	25139956	rs1146666961	FIZ1
10	25139995	rs1151621643	FIZ1
10	25140026	rs1136239290	FIZ1
10	25486167	rs396432886	NLRP5
10	27302253	rs68997419	ENSECAG00000002021
10	28274785	rs1146401775	ZNF274
10	28289936	rs395191150	ZNF274
10	28289939	rs396200635	ZNF274
10	28605253	rs1149023112	ZBTB45
10	28625683	rs397048092	TRIM28
10	28625684	rs782849968	TRIM28
10	28634422	rs782828076	UBE2M
10	36941157	rs782875323	IBTK
10	36941162	rs782895265	IBTK
10	37794755	rs1139334646	DOPEY1
10	38742200	rs393829050	ENSECAG00000003320
10	38742232	rs395263576	ENSECAG00000003320
10	39930506	rs1146632167	SNX14
10	39975573	rs395959823	SYNCRIP
10	39975576	rs396588334	SYNCRIP
10	40939911	rs397054945	CGA
10	41078216	rs394318720	ZNF292
10	41079923	rs395967717	ZNF292
10	41079954	rs397371001	ZNF292
10	41357549	rs395382692	ORC3
10	43048192	rs396036533	MDN1
10	43252033	rs1136697026	CASP8AP2
10	47660742	rs397449725	ENSECAG00000012972
10	49185522	rs395808168	UFL1
10	51856456	rs394851196	ENSECAG00000007855
10	58770337	rs396825472	ENSECAG00000024088
10	58770354	rs397188456	ENSECAG00000024088
10	58771261	rs395948991	ENSECAG00000024088
10	58771271	rs394052060	ENSECAG00000024088
10	62586872	rs395782298	LAMA4
10	65848263	rs1144887098	NT5DC1
10	66955947	rs1142526866	ROS1
10	67114294	rs782904056	DCBLD1
10	70081245	rs1136207188	TBC1D32
10	70125704	rs396368431	TBC1D32
10	70125766	rs396231191	TBC1D32
10	74002090	rs395927517	NCOA7
10	75446634	rs394853136	ENSECAG00000005638
10	75653371	rs395826872	THEMIS
10	78322396	rs394486405	EPB41L2
10	78941486	rs395150945	ENPP3
10	78941529	rs394164581	ENPP3
10	79722233	rs1151334222	MOXD1
10	83018341	rs394430655	BCLAF1
10	83018461	rs395621690	BCLAF1
10	83976784	rs397368401	OLIG3
11	1287400	rs1149848047	NOTUM
11	1589301	rs782850821	FAAP100
11	1606759	rs395619121	FSCN2
11	1867153	rs397436943	SLC38A10
11	1885094	rs395877866	TEPSIN
11	1972610	rs68797751	ENSECAG00000021405
11	2631238	rs1140760463	RNF213
11	2756688	rs395039169	SLC26A11
11	2774503	rs394851393	CARD14
11	2878242	rs394513017	CCDC40
11	2962279	rs395844871	TBC1D16
11	2970914	rs395161218	TBC1D16
11	3151199	rs395438282	ENPP7
11	3151201	rs396737395	ENPP7
11	3689370	rs396714304	ENGASE
11	4118114	rs1136729172	ENSECAG00000002831
11	4205838	rs396361515	SOCS3
11	4359781	rs68891175	C17orf99
11	4432304	rs68892736	TNRC6C
11	5610593	rs397119694	ENSECAG00000016019
11	6069216	rs397249258	EVPL
11	6271169	rs394038377	GALK1
11	6271172	rs395767604	GALK1
11	6865143	rs1141940770	CDR2L
11	6865181	rs1144670685	CDR2L
11	6865212	rs396509904	CDR2L
11	6865222	rs394281581	CDR2L
11	6865228	rs395144136	CDR2L
11	6865385	rs395990330	CDR2L
11	6929590	rs393912418	USH1G
11	6946045	rs394331870	FADS6
11	7062041	rs397001467	NAT9
11	7082977	rs1138617780	SLC9A3R1
11	7188758	rs396195132	ENSECAG00000007439
11	7446266	rs396298695	KIF19
11	7446269	rs393939370	KIF19
11	7534674	rs393924786	TTYH2
11	8291717	rs394862488	SDK2
11	9226751	rs397483535	SOX9
11	11889968	rs396575689	ABCA8
11	12108500	rs1150458982	FAM20A
11	13855537	rs396806959	CACNG4
11	15425653	rs397400930	PRR29
11	15449321	rs1139662050	SCN4A
11	15449995	rs393837626	SCN4A
11	15822492	rs396168972	ACE
11	17660884	rs396931523	MAPT
11	17758500	rs396617671	SPPL2C
11	18074171	rs394357046	NSF
11	18074173	rs396381761	NSF
11	18332472	rs397494782	ENSECAG00000022453
11	18576417	rs396487597	ENSECAG00000021549
11	18600750	rs395695692	FMNL1
11	18600774	rs1151278365	FMNL1
11	18600815	rs397315568	FMNL1
11	18663598	rs397113055	PLCD3
11	18774554	rs395560637	C1QL1
11	18774574	rs1146757049	C1QL1
11	18774585	rs396766863	C1QL1
11	18774597	rs393853411	C1QL1
11	19299097	rs397019383	RUNDC3A
11	19299112	rs394244197	RUNDC3A
11	19299118	rs395448897	RUNDC3A
11	19299208	rs1137692972	RUNDC3A
11	19378501	rs393825537	UBTF
11	19407667	rs68851191	ASB16
11	19407681	rs68851192	ASB16
11	19419481	rs68851200	C17orf53
11	19422931	rs68852505	C17orf53
11	19564193	rs394885170	PYY
11	19564244	rs397401403	PYY
11	19714905	rs1144109432	SOST
11	19714913	rs1139153761	SOST
11	19879717	rs396558868	ETV4
11	19879726	rs1152141948	ETV4
11	19879992	rs394026016	ETV4
11	19889981	rs396996993	ETV4
11	19926670	rs396941776	DHX8
11	20090649	rs68858260	TMEM106A
11	20105204	rs68858268	NBR1
11	20138286	rs68813457	BRCA1
11	20173009	rs395152323	BRCA1
11	20194069	rs397258447	VAT1
11	20236224	rs397420375	ENSECAG00000009275
11	20323738	rs1144968319	AOC2
11	20323740	rs1138279661	AOC2
11	20808691	rs397098987	GHDC
11	20808724	rs394558971	GHDC
11	20859462	rs393847909	HSPB9
11	20860992	rs395423666	KAT2A
11	20870214	rs393706474	DHX58
11	20875098	rs397037213	DHX58
11	20928348	rs393832017	ZNF385C
11	20976013	rs68815094	TTC25
11	21044478	rs1140016666	KLHL11
11	21044560	rs394547892	KLHL11
11	21247254	rs393948960	KRT16
11	22255018	rs68808662	TOP2A
11	22557065	rs393781710	PSMD3
11	23132649	rs393907190	STAC2
11	23464061	rs395822678	MLLT6
11	23553642	rs68877745	SRCIN1
11	23631974	rs394138416	ENSECAG00000021431
11	23973368	rs396767493	TBKBP1
11	24097281	rs395587305	SP6
11	24259565	rs393786894	ENSECAG00000007777
11	24259567	rs395407840	ENSECAG00000007777
11	24667506	rs396107144	HOXB2
11	24667524	rs394381610	HOXB2
11	24667526	rs395330826	HOXB2
11	24667575	rs396512145	HOXB2
11	24716835	rs394853976	HOXB5
11	24737475	rs395575939	HOXB8
11	24737517	rs396840404	HOXB8
11	25004555	rs394440177	ENSECAG00000008172
11	25905048	rs394631412	PDK2
11	25905053	rs396426282	PDK2
11	25991398	rs397076392	COL1A1
11	25991449	rs394799347	COL1A1
11	25991599	rs396613353	COL1A1
11	25992610	rs396303879	COL1A1
11	26369133	rs396073967	ABCC3
11	26443376	rs394276812	LUC7L3
11	26443438	rs395343673	LUC7L3
11	26443449	rs1140405731	LUC7L3
11	34506075	rs782844100	MED13
11	34644437	rs1145402652	BRIP1
11	34644482	rs1139374001	BRIP1
11	34959542	rs395664019	TBX4
11	36730487	rs1137960477	ACACA
11	37046049	rs397120540	SYNRG
11	37046075	rs1143194813	SYNRG
11	37046082	rs1146543582	SYNRG
11	37046103	rs1138422015	SYNRG
11	37838295	rs396572278	AP2B1
11	43156587	rs395769027	SEZ6
11	44334933	rs396549891	CPD
11	44378330	rs1152055957	CPD
11	44378331	rs1137951983	CPD
11	44504589	rs1142989401	ENSECAG00000021802
11	44504637	rs393845904	ENSECAG00000021802
11	44871875	rs396154654	NXN
11	45650346	rs1138889975	RILP
11	45650370	rs394029741	RILP
11	45650648	rs395060735	RILP
11	46890618	rs394329925	ENSECAG00000004602
11	47462384	rs68848105	TRPV3
11	47486979	rs68848126	TRPV1
11	47762365	rs397234633	ATP2A3
11	47791391	rs393960736	ATP2A3
11	47791398	rs395601396	ATP2A3
11	47791425	rs396611880	ATP2A3
11	47936413	rs397290320	ZZEF1
11	48204509	rs394176784	SPNS3
11	48285313	rs395144894	SPNS2
11	48285345	rs396820780	SPNS2
11	48340560	rs1146811213	SMTNL2
11	48340575	rs1150328201	SMTNL2
11	48676593	rs394834134	PITPNM3
11	49509028	rs395020509	DHX33
11	49920115	rs396838744	RNF167
11	49930296	rs393743236	ENSECAG00000002564
11	49957711	rs397492993	CHRNE
11	50026327	rs394484929	PLD2
11	50026368	rs395716911	PLD2
11	50084976	rs395323219	ZMYND15
11	50407374	rs393777641	SLC16A11
11	50407440	rs395420967	SLC16A11
11	50608892	rs394960504	CTDNEP1
11	50669581	rs394348164	ENSECAG00000012093
11	50669598	rs395697052	ENSECAG00000012093
11	50688959	rs395077623	ACAP1
11	50749430	rs396465297	C17orf74
11	50749434	rs394051641	C17orf74
11	51119827	rs1150312204	KDM6B
11	51952048	rs393907556	ENSECAG00000003241
11	51952367	rs394043599	ENSECAG00000003241
11	52612805	rs1137684336	USP43
11	53192882	rs396518058	MYH13
11	54340555	rs68890161	DNAH9
11	54348952	rs396755801	DNAH9
11	54439770	rs395213364	DNAH9
11	55288716	rs68880458	MYOCD
11	55567648	rs396116409	ELAC2
11	55567650	rs393883531	ELAC2
11	55567777	rs396665511	ELAC2
11	56107349	rs394383686	HS3ST3A1
11	56107415	rs395120644	HS3ST3A1
11	57911165	rs68856208	ENSECAG00000002943
11	57911838	rs1145543189	ENSECAG00000002943
11	58188171	rs1142773598	TRPV2
11	58292973	rs1151212454	PIGL
11	58406056	rs782869647	NCOR1
11	58454516	rs396300674	NCOR1
11	59595500	rs397463259	EPN2
11	60002768	rs1148780879	TOP3A
11	60002770	rs1149955604	TOP3A
11	60002803	rs393918571	TOP3A
11	60002852	rs394875774	TOP3A
11	60061926	rs1143192927	FLII
11	60061933	rs397000637	FLII
11	60061939	rs394543634	FLII
11	60061948	rs395749730	FLII
11	60165675	rs394592813	MYO15A
11	60436352	rs1148657041	SREBF1
11	60706427	rs397147172	MED9
11	60775782	rs396840194	MED9
11	61243538	rs394255711	TNFRSF13B
11	61602083	rs68911513	ENSECAG00000003664
12	983628	rs395208570	NAT10
12	983629	rs396023086	NAT10
12	1166821	rs395946462	ABTB2
12	3020611	rs395459898	RAG1
12	8377125	rs395463539	TTC17
12	8377139	rs397037795	TTC17
12	9006035	rs395934755	EXT2
[truncated: 1,636 more rows]

## Sheet: MJ
CHROM	POS	ID	Gene
1	353151	rs395518944	ENSECAG00000009951
1	353153	rs394270577	ENSECAG00000009951
1	353241	rs1151649113	ENSECAG00000009951
1	353277	rs1136643150	ENSECAG00000009951
1	353290	rs1152212002	ENSECAG00000009951
1	355839	rs395831110	ENSECAG00000009951
1	660443	rs393731903	KNDC1
1	1706157	rs394299193	JAKMIP3
1	2693948	rs1149944740	ENSECAG00000002439
1	4039729	rs394083951	MGMT
1	5660004	rs395921141	ENSECAG00000002486
1	5660190	rs396731404	ENSECAG00000002486
1	7365032	rs395284464	DHX32
1	8429285	rs396826438	FAM53B
1	8484146	rs395866657	FAM53B
1	9800200	rs396285473	HMX2
1	9801633	rs1146118094	HMX2
1	12770998	rs68563855	SEC23IP
1	13511806	rs1135948337	ENSECAG00000003656
1	15175774	rs397083158	ENSECAG00000023955
1	15175825	rs395171809	ENSECAG00000023955
1	17182389	rs1144581784	FAM160B1
1	17182426	rs1140446212	FAM160B1
1	17653745	rs68450104	AFAP1L2
1	17729304	rs68450148	TDRD1
1	18078505	rs68492432	DCLRE1A
1	18277496	rs68493956	NRAP
1	20480792	rs393722932	ENSECAG00000003921
1	26465471	rs394879989	COL17A1
1	26465534	rs393734211	COL17A1
1	26476583	rs68507647	COL17A1
1	26948724	rs397422175	NEURL1
1	27046265	rs396388953	CALHM1
1	27052192	rs68512140	CALHM2
1	27080357	rs68512168	PDCD11
1	27199007	rs396906240	INA
1	27721123	rs394023250	TRIM8
1	28442653	rs394922009	FGF8
1	28443713	rs1136357327	FGF8
1	31947494	rs394755661	UBTD1
1	31948379	rs396487623	MMS19
1	32425944	rs1141346084	ENSECAG00000013517
1	33999657	rs1138674701	ENSECAG00000021153
1	34317209	rs68612453	ENSECAG00000005361
1	34861161	rs782882263	HELLS
1	34861164	rs782831407	HELLS
1	37970367	rs395709203	HTR7
1	39127735	rs394837460	SLC16A12
1	39151853	rs394059326	IFIT5
1	39152036	rs394779219	IFIT5
1	39152158	rs395759587	IFIT5
1	39252316	rs393941500	IFIT1
1	43590370	rs1136708058	MBL2
1	51861144	rs1140683193	RTKN2
1	53105997	rs1145672885	REEP3
1	57782396	rs396929423	ENSECAG00000008689
1	57868948	rs1140438928	SUPV3L1
1	58689645	rs1151867935	TYSND1
1	58795621	rs1143293832	NPFFR1
1	58795868	rs395145074	NPFFR1
1	59752563	rs394793536	UNC5B
1	60133342	rs68664664	ENSECAG00000023411
1	60208302	rs394835717	ENSECAG00000023411
1	61759299	rs393725204	USP54
1	61894718	rs1140383306	ZSWIM8
1	61894724	rs395147417	ZSWIM8
1	63279689	rs396719210	ZNF503
1	63279743	rs394484208	ZNF503
1	63279914	rs397026101	ENSECAG00000010308
1	67113588	rs395857565	PLAC9
1	67113589	rs397499372	PLAC9
1	67734088	rs396399348	AGT
1	68894925	rs1139795973	ABCB10
1	71121943	rs68496761	ZNF239
1	71181883	rs1145602960	ENSECAG00000024546
1	71182439	rs68496778	ENSECAG00000024546
1	72327807	rs68509067	ENSECAG00000014705
1	72508009	rs394604797	CHRM3
1	75061241	rs395680839	RYR2
1	75083470	rs68556362	RYR2
1	75735739	rs396847575	MTR
1	75735748	rs393949065	MTR
1	75735790	rs395696514	MTR
1	76000375	rs68476790	HEATR1
1	76316991	rs396853101	GPR137B
1	76317006	rs394169644	GPR137B
1	78879620	rs395852063	ENSECAG00000009930
1	79258566	rs396409727	MAP10
1	79258676	rs397161340	MAP10
1	79728981	rs1145251046	ENSECAG00000020671
1	80551914	rs396306846	EXOC8
1	80622774	rs394265214	C1orf131
1	80678785	rs395526819	TRIM67
1	81102072	rs395402791	ENSECAG00000003762
1	81102130	rs68454006	ENSECAG00000003762
1	81807352	rs396500404	PARG
1	82741435	rs395106319	ENSECAG00000001649
1	83063512	rs396367000	ARHGAP22
1	84085306	rs395501069	ENSECAG00000004222
1	86597117	rs1136791451	LRIT1
1	86597159	rs1150374946	LRIT1
1	90053775	rs394700670	EFL1
1	90852387	rs393833304	IL16
1	90852426	rs394738645	IL16
1	91106785	rs397107727	CEMIP
1	91394254	rs394720435	ARNT2
1	92339756	rs397142109	BNC1
1	92823470	rs1150686769	AP3B2
1	93164689	rs396179081	SLC28A1
1	93907649	rs395217966	FES
1	93907651	rs396593467	FES
1	93959511	rs396336737	UNC45A
1	93964009	rs395549139	UNC45A
1	94083769	rs395446537	SEMA4B
1	94500934	rs395056278	ANPEP
1	94636572	rs397479732	PLIN1
1	94636649	rs394601647	PLIN1
1	94637215	rs397245291	PLIN1
1	94638546	rs1144735732	PLIN1
1	94667544	rs68486583	TICRR
1	94948008	rs68487951	FANCI
1	95270484	rs68461199	ACAN
1	95284467	rs393751006	ACAN
1	103451592	rs1149238349	ENSECAG00000008657
1	105478852	rs1147908176	SYNM
1	105718758	rs394764957	LRRC28
1	105718805	rs395754371	LRRC28
1	106483576	rs395025730	ADAMTS17
1	106483580	rs396679357	ADAMTS17
1	107086016	rs395804919	LRRK1
1	108528575	rs1151186990	NSMCE3
1	108528590	rs1136381338	NSMCE3
1	108528596	rs1146497356	NSMCE3
1	108528613	rs1147422217	NSMCE3
1	108529166	rs396261099	NSMCE3
1	108929412	rs1140858895	ENSECAG00000001388
1	112232173	rs395310506	ENSECAG00000014732
1	112232280	rs396314665	ENSECAG00000014732
1	113451939	rs68537304	ENSECAG00000004541
1	114881152	rs396871914	NIPA1
1	114881170	rs1138678424	NIPA1
1	114881171	rs1139556279	NIPA1
1	114881207	rs394015859	NIPA1
1	116733817	rs1138575469	ADAMTS7
1	116760507	rs395240504	ADAMTS7
1	116760571	rs396492860	ADAMTS7
1	116760640	rs397374238	ADAMTS7
1	117276159	rs68681194	HYKK
1	117481245	rs396952811	UBE2Q2
1	117826819	rs394070755	TMEM266
1	117826911	rs395089890	TMEM266
1	117910956	rs782864603	ETFA
1	118355417	rs394686431	ENSECAG00000016474
1	120255078	rs393736008	CLK3
1	121342056	rs396313401	NEO1
1	121816273	rs396458141	ADPGK
1	123570498	rs395838240	UACA
1	124624400	rs396265582	ENSECAG00000008542
1	126086444	rs396260320	SKOR1
1	126086608	rs1136213776	SKOR1
1	126639257	rs396938320	SMAD3
1	127285332	rs1146721082	ZWILCH
1	127285387	rs395249435	ZWILCH
1	127285439	rs397061010	ZWILCH
1	127802342	rs396890608	MEGF11
1	127802345	rs394866283	MEGF11
1	128429029	rs393867138	CLPX
1	128622034	rs393709665	ANKDD1A
1	129102135	rs395985245	ENSECAG00000026891
1	129102162	rs396768481	ENSECAG00000026891
1	129102163	rs394754217	ENSECAG00000026891
1	129365865	rs395209983	FAM96A
1	130177617	rs394299499	RAB8B
1	130177642	rs396218999	RAB8B
1	130636058	rs397185394	TLN2
1	135844544	rs1143609744	TEX9
1	138151460	rs782846899	WDR72
1	138151520	rs1148856493	WDR72
1	139073272	rs396738320	FAM214A
1	139073288	rs395714822	FAM214A
1	139073322	rs1136834022	FAM214A
1	139302239	rs395798436	MYO5A
1	139976682	rs394649590	DMXL2
1	142096271	rs1143941332	CEP152
1	145709036	rs1147886213	SHF
1	146908463	rs68503984	MAP1A
1	146908547	rs68503985	MAP1A
1	146908586	rs68503986	MAP1A
1	147074294	rs782847049	ENSECAG00000008021
1	147244317	rs396083649	TMEM62
1	147244341	rs393944023	TMEM62
1	147244377	rs1148120735	TMEM62
1	147623479	rs1146167914	CDAN1
1	148021294	rs68453517	TMEM87A
1	148087592	rs394972609	VPS39
1	148087868	rs396161134	VPS39
1	148087869	rs394285288	VPS39
1	148235953	rs395262065	PLA2G4E
1	148341781	rs395688643	SPTBN5
1	148352358	rs1147372911	SPTBN5
1	148381991	rs394967399	SPTBN5
1	148712473	rs394377874	ENSECAG00000020542
1	148712480	rs395866006	ENSECAG00000020542
1	148940028	rs1138263818	EXD1
1	149203686	rs396902620	RHOV
1	149692376	rs1149092065	PLCB2
1	150109788	rs396572680	ENSECAG00000024806
1	157419241	rs68495609	ENSECAG00000006940
1	157449603	rs68495654	ENSECAG00000006969
1	157659995	rs397295676	ENSECAG00000007286
1	157692830	rs1141557255	ENSECAG00000007405
1	158123432	rs397436824	ENSECAG00000001253
1	158123831	rs1142672239	ENSECAG00000001253
1	158388029	rs394601214	ENSECAG00000006654
1	158509383	rs394845349	ENSECAG00000006774
1	158582380	rs396180031	ENSECAG00000006864
1	158620094	rs393898997	ENSECAG00000006888
1	158765411	rs396103574	TEP1
1	158768814	rs394310320	TEP1
1	158820335	rs394547122	KLHL33
1	159199892	rs394104843	OR6S1
1	159200469	rs396766223	OR6S1
1	159200502	rs394782805	OR6S1
1	159568363	rs396558224	ZNF219
1	159568376	rs394463212	ZNF219
1	159568402	rs395883355	ZNF219
1	159998693	rs68583666	ENSECAG00000002600
1	160013868	rs396799393	ENSECAG00000002662
1	160020275	rs68583685	ENSECAG00000024707
1	160254947	rs68585140	ENSECAG00000008578
1	160267737	rs68585149	ENSECAG00000009639
1	160488277	rs394954060	ENSECAG00000018964
1	161424218	rs68478000	TRAV9-1
1	162711801	rs68493320	ENSECAG00000003903
1	163018586	rs397370688	PSMB11
1	163250285	rs393798246	EFS
1	163250296	rs394551028	EFS
1	163837088	rs1147015072	FITM1
1	163837120	rs1142623643	FITM1
1	163837129	rs396686623	FITM1
1	163837139	rs393930901	FITM1
1	163844141	rs395980181	EMC9
1	163862516	rs397247895	IRF9
1	163880454	rs68503781	IPO4
1	164658618	rs1135907871	ENSECAG00000009589
1	170592833	rs395309782	HECTD1
1	170720126	rs393938581	HEATR5A
1	170799238	rs1151214470	ENSECAG00000016348
1	170799248	rs396504185	ENSECAG00000016348
1	170799254	rs394290283	ENSECAG00000016348
1	172832031	rs394277826	ENSECAG00000021888
1	172832039	rs395309497	ENSECAG00000021888
1	172832060	rs396904340	ENSECAG00000021888
1	172832066	rs394005581	ENSECAG00000021888
1	174221033	rs395584810	INSM2
1	175010039	rs1149813538	NKX2-1
1	175010047	rs1137345357	NKX2-1
1	175010082	rs1147679251	NKX2-1
1	175010092	rs1150828920	NKX2-1
1	175137054	rs1141890510	PAX9
1	175869551	rs1146318742	MIPOL1
1	176490115	rs395750232	ENSECAG00000004803
1	178787143	rs396859341	ENSECAG00000023634
1	178787497	rs68622591	ENSECAG00000023634
1	182455989	rs395302084	FANCM
1	182481484	rs68532091	FANCM
1	182494079	rs1144972506	FANCM
1	182503901	rs394783618	FANCM
1	182520409	rs782885664	ENSECAG00000000757
1	186396325	rs396830298	VCPKMT
1	186653113	rs1152334800	MAP4K5
1	188103959	rs396952776	PTGER2
1	188114751	rs394807858	PTGER2
2	3118217	rs397107439	C1orf168
2	3118244	rs394547592	C1orf168
2	4589401	rs394302987	USP24
2	4847419	rs397204244	ENSECAG00000007169
2	4920693	rs396333080	ENSECAG00000018414
2	6130704	rs397069520	LRP8
2	6702143	rs393862928	COA7
2	7118871	rs782870085	ZFYVE9
2	7701303	rs395527768	ENSECAG00000015205
2	8702523	rs395243801	ENSECAG00000022281
2	8702551	rs395761664	ENSECAG00000022281
2	8702700	rs397376924	ENSECAG00000022281
2	8702736	rs394924811	ENSECAG00000022281
2	11182961	rs394756522	ENSECAG00000023188
2	11182962	rs1149103835	ENSECAG00000023188
2	11611382	rs1139479891	ENSECAG00000023068
2	11611384	rs1149464461	ENSECAG00000023068
2	11611399	rs1138971542	ENSECAG00000023068
2	11611429	rs1149876990	ENSECAG00000023068
2	12174408	rs68576761	FAAH
2	12340039	rs395039342	POMGNT1
2	12340040	rs396576910	POMGNT1
2	12506991	rs396171432	MAST2
2	12506996	rs394010446	MAST2
2	12510911	rs396969270	MAST2
2	13173796	rs394388136	ENSECAG00000019136
2	13174696	rs394191663	ENSECAG00000019136
2	13474509	rs394338750	HECTD3
2	13638490	rs394148913	PTCH2
2	13653517	rs396845582	BTBD19
2	13658411	rs397005904	PLK3
2	13691322	rs397138717	KIF2C
2	13695686	rs396256021	KIF2C
2	14392295	rs397038858	ENSECAG00000024245
2	14851060	rs397289082	HYI
2	14930082	rs395201552	CDC20
2	14939683	rs393791469	MPL
2	15109546	rs394685305	EBNA1BP2
2	15109563	rs395781975	EBNA1BP2
2	15109598	rs397298982	EBNA1BP2
2	15109637	rs394614354	EBNA1BP2
2	15109693	rs396531599	EBNA1BP2
2	15733734	rs397247171	P3H1
2	16813277	rs393971165	HIVEP3
2	16967140	rs394136641	ENSECAG00000002551
2	17385288	rs394749752	ENSECAG00000002738
2	18435827	rs394710390	HEYL
2	18619571	rs395752252	ENSECAG00000011635
2	18677672	rs68583808	MACF1
2	18696088	rs396617460	MACF1
2	19034724	rs68586682	GJA9
2	19757039	rs1145530943	ENSECAG00000026886
2	19757052	rs397048774	ENSECAG00000026886
2	19757091	rs394626666	ENSECAG00000026886
2	19839321	rs68514320	INPP5B
2	19863551	rs1145053713	INPP5B
2	21185643	rs393832875	ENSECAG00000020556
2	21281197	rs1137789418	MAP7D1
2	21281290	rs396222083	MAP7D1
2	21281303	rs397253863	MAP7D1
2	21281429	rs394868153	MAP7D1
2	21445893	rs1144270865	ENSECAG00000023972
2	21850788	rs395619128	KIAA0319L
2	22263122	rs1138211601	TMEM35B
2	22347058	rs395933441	DLGAP3
2	23802933	rs1141223940	ZNF362
2	24283877	rs395163441	ZBTB8OS
2	24283918	rs396612223	ZBTB8OS
2	24288300	rs782904073	ZBTB8OS
2	24490159	rs397499053	MARCKSL1
2	25000735	rs394162683	COL16A1
2	25051431	rs1137251530	HCRTR1
2	25759436	rs396821650	MATN1
2	25761739	rs394092793	MATN1
2	27079711	rs396682767	MECR
2	27356106	rs1150372139	OPRD1
2	27545926	rs396954848	RAB42
2	28190904	rs396611833	STX12
2	28505738	rs397067935	MAP3K6
2	28919249	rs396121405	ARID1A
2	30031895	rs395805638	ENSECAG00000013140
2	30087892	rs1151229709	ENSECAG00000010440
2	30152641	rs394390325	ENSECAG00000008690
2	31512744	rs396580058	E2F2
2	31512781	rs395688691	E2F2
2	31588521	rs394353418	ASAP3
2	32348045	rs396606133	ZBTB40
2	32358275	rs68595207	ZBTB40
2	32367642	rs1143884694	ZBTB40
2	32808193	rs68599694	ENSECAG00000000938
2	32863988	rs395464520	HSPG2
2	32863994	rs396660510	HSPG2
2	32893102	rs396701061	HSPG2
2	32912436	rs395454233	HSPG2
2	34058460	rs68451340	VWA5B1
2	34455795	rs396409567	RNF186
2	34581910	rs393794178	ENSECAG00000007317
2	34581996	rs396301024	ENSECAG00000007317
2	34910664	rs397467490	MRTO4
2	34915323	rs397147519	EMC1
2	35579508	rs394407941	KLHDC7A
2	36458775	rs68539819	PADI6
2	36549115	rs396124127	PADI3
2	36801990	rs1136390342	MFAP2
2	36802032	rs393870780	MFAP2
2	37077851	rs1143346632	ARHGEF19
2	37081338	rs395092319	ARHGEF19
2	37274216	rs397377693	SPEN
2	37396210	rs396355755	FBLIM1
2	37701781	rs396058809	ENSECAG00000025070
2	39706345	rs397062939	VPS13D
2	39959320	rs395814716	KIAA2013
2	40299395	rs394561022	DISP3
2	42802404	rs396992459	RERE
2	43360447	rs68620661	CAMTA1
2	44365816	rs397315390	TNFRSF25
2	44365824	rs394481640	TNFRSF25
2	44378061	rs1147584279	ESPN
2	44388044	rs393958666	ESPN
2	44389131	rs395161820	ESPN
2	44402897	rs1136301967	ESPN
2	44553429	rs397385974	ENSECAG00000024683
2	44558044		HES3
2	44558077	rs396075874	HES3
2	44678012	rs394283664	KCNAB2
2	46492402	rs395514090	DFFB
2	47512904	rs393942540	MMEL1
2	47516851	rs393803637	FAM213B
2	47518375	rs397057533	FAM213B
2	47518376	rs394352120	FAM213B
2	47933961	rs395416668	ENSECAG00000014263
2	48345592	rs397284546	ENSECAG00000002115
2	48551274	rs397476342	DVL1
2	48551283	rs394970236	DVL1
2	48560029	rs395917451	DVL1
2	48701755	rs395467165	TTLL10
2	48702801	rs395059307	TTLL10
2	48703585	rs396244596	TTLL10
2	48905794	rs394182645	KLHL17
2	49533947	rs395220066	SLC18A1
2	51302128	rs1144662194	BMP1
2	51302140	rs1143781222	BMP1
2	52261776	rs394378981	R3HCC1
2	52261787	rs397134753	R3HCC1
2	53346787	rs397408723	ADAMDEC1
2	53904651	rs397138101	NEFM
2	54324414	rs396611869	DOCK5
2	56405196	rs396634745	CHRNA2
2	59028714	rs394247127	RP1L1
2	62512819	rs393709089	HAND2
2	62710801	rs395089579	HMGB2
2	66090199	rs394840133	NEK1
2	67047218	rs68631936	DDX60L
2	67143714	rs1145410444	DDX60
2	67143723	rs1151071655	DDX60
2	71525568	rs395603885	TKTL2
2	75849761	rs1142893334	RXFP1
2	79536471	rs68543899	FGA
2	80935586	rs397487927	FHDC1
2	80948171	rs1145723954	FHDC1
2	85486077	rs396476236	PRMT9
2	87676307	rs395899410	ENSECAG00000024476
2	88569482	rs68659021	FREM3
2	89107873	rs395367267	ENSECAG00000010301
2	91121109	rs68587090	TBC1D9
2	91998911	rs395304185	MAML3
2	101329235	rs1147201459	ABHD18
2	103489867	rs68611113	FAT4
2	105783711	rs1141270568	ENSECAG00000014841
2	106496353	rs1151818626	TRPC3
2	109155223		ENSECAG00000022096
2	114278002	rs394809104	ALPK1
2	115913293	rs396671659	ENPEP
2	116274022	rs395187904	EGF
2	117886171	rs68537651	HADH
2	117978557	rs397484751	SGMS2
3	866455	rs396366533	ITFG1
3	1590817	rs396007677	ENSECAG00000021168
3	2619265	rs68461001	C16orf78
3	3352463	rs394419276	ADCY7
3	6747217	rs68595969	RPGRIP1L
3	7885108	rs396807990	ENSECAG00000023545
3	8493824	rs396654710	SLC6A2
3	9543217	rs1151543552	AMFR
3	10544236	rs393923254	ADGRG1
3	10546693	rs397165375	ADGRG1
3	10842619	rs394033992	MMP15
3	11203443	rs395104073	NDRG4
3	11203446	rs397115152	NDRG4
3	17889582	rs1140410493	CMTM2
3	18145338	rs68594169	CDH16
3	18171145	rs68594187	CES2
3	18315389	rs395567645	B3GNT9
3	18315418	rs397130515	B3GNT9
3	18319893	rs395416663	TRADD
3	18348829	rs396958626	EXOC3L1
3	18356636	rs396230960	E2F4
3	19029005	rs395949745	DDX28
3	19254075	rs395143032	SLC7A6
3	19254076	rs396452897	SLC7A6
3	19324754	rs396236853	SMPD3
3	19703852	rs782822471	CDH1
3	19711503	rs395019285	TANGO6
3	19760561	rs394124703	TANGO6
3	19978424	rs1141606212	SNTB2
3	19978534	rs395245780	SNTB2
3	19978550	rs396539252	SNTB2
3	19978564	rs394132331	SNTB2
3	19978565	rs395885342	SNTB2
3	20096698	rs394304661	ENSECAG00000021406
3	20630036	rs395727278	PSMD7
3	22901184	rs394840908	ENSECAG00000019511
3	22908712	rs394322983	ENSECAG00000019511
3	22908714	rs394802070	ENSECAG00000019511
3	22908726	rs396629148	ENSECAG00000019511
3	22997466	rs395142704	CHST4
3	23727300	rs395920294	MTSS1L
3	23727671	rs1151638362	MTSS1L
3	24477576	rs393859998	FA2H
3	24477705	rs395533126	FA2H
3	24825692	rs395914563	ENSECAG00000021596
3	25716568	rs68479321	CNTNAP4
3	26268776	rs394200024	ENSECAG00000012817
3	26361636	rs1137980681	MON1B
3	26361648	rs1140632818	MON1B
3	26361674	rs1143627947	MON1B
3	26361733	rs395313114	MON1B
3	26361791	rs397433175	MON1B
3	28356462	rs396858518	ENSECAG00000018532
3	29612275	rs68558408	ENSECAG00000015980
3	29716784	rs1144610595	BCO1
3	31991853	rs395924404	OSGIN1
3	32127271	rs397207998	HSDL1
3	32128049	rs396524601	HSDL1
3	32128067	rs393806154	HSDL1
3	32160397	rs394846238	TAF1C
3	32164255	rs395324533	TAF1C
3	32164370	rs396308422	TAF1C
3	34068199	rs395494893	MTHFSD
3	34930087	rs396740541	JPH3
3	34965871	rs68458513	JPH3
3	35957178	rs397178263	PIEZO1
3	35957285	rs396754767	PIEZO1
3	35957294	rs394445721	PIEZO1
3	35957318	rs1142186830	PIEZO1
3	35957332	rs395790643	PIEZO1
3	36800634	rs394516270	SPATA2L
3	36800699	rs395851169	SPATA2L
3	36811472	rs397277752	VPS9D1
3	36811753	rs393758588	VPS9D1
3	36811754	rs395834707	VPS9D1
3	36944645	rs782832527	TCF25
3	36944681	rs396286058	TCF25
3	36944779	rs1137326414	TCF25
3	37009716	rs68458868	DEF8
3	37493002	rs395545693	ENSECAG00000007487
3	37493025	rs397168309	ENSECAG00000007487
3	40538923	rs394358041	C4orf17
3	45802505	rs1137247769	ENSECAG00000001242
3	50671196	rs397160290	NAP1L5
3	50671205	rs394228215	NAP1L5
3	50671216	rs396102742	NAP1L5
3	50708371	rs395799047	HERC3
3	51219459	rs394729486	PKD2
3	51219482	rs396129984	PKD2
3	51219501	rs397504087	PKD2
3	51563957	rs393855191	ENSECAG00000007608
3	51564074	rs396423814	ENSECAG00000007608
3	51963582	rs394460583	AFF1
3	51963613	rs395682179	AFF1
3	51963634	rs394652860	AFF1
3	51963684	rs396406265	AFF1
3	51963685	rs397367492	AFF1
3	52254765	rs782915985	PTPN13
3	52297942	rs1142249729	PTPN13
3	52297950	rs1147338971	PTPN13
3	52297961	rs1138283684	PTPN13
3	54233712	rs1141752523	CDS1
3	55438109	rs394607768	ENSECAG00000014585
3	55438133	rs395596939	ENSECAG00000014585
3	57237620	rs68527013	BMP3
3	61596508	rs68599659	CCDC158
3	61770433	rs782852991	NUP54
3	61770548	rs782873707	NUP54
3	64778313	rs1149363634	ADAMTS3
3	65002515	rs396407771	NPFFR2
3	68935826	rs68566520	ENSECAG00000011052
3	71041934	rs396785387	EPHA5
3	78238051	rs1137757949	ENSECAG00000014374
3	78238078	rs68633069	ENSECAG00000014374
3	78238218	rs68633071	ENSECAG00000014374
3	79096807	rs396879352	SRD5A3
3	79096945	rs395072060	SRD5A3
3	80668026	rs393718297	FIP1L1
3	81873222	rs1144786956	CWH43
3	81887913	rs1141752494	CWH43
3	81887972	rs397453794	CWH43
3	82305929	rs397341734	SLC10A4
3	83002356	rs68543726	CORIN
3	85622748	rs394113676	ENSECAG00000001307
3	88086053	rs396108028	PHOX2B
3	88086064	rs393789074	PHOX2B
3	88086067	rs1141193030	PHOX2B
3	88086090	rs395409068	PHOX2B
3	88086096	rs396227525	PHOX2B
3	88086208	rs1148113130	PHOX2B
3	88086241	rs1142979771	PHOX2B
3	88086302	rs1146124399	PHOX2B
3	90011879	rs396488406	KLB
3	90412611	rs396997410	FAM114A1
3	91162703	rs68565001	TBC1D1
3	91180267	rs395630042	TBC1D1
3	91613791	rs68571645	NWD2
3	97211774	rs396107123	PCDH7
3	100324932	rs394980686	TBC1D19
3	101094959	rs396847455	SLC34A2
3	101997406	rs397181271	DHX15
3	107551035	rs68603098	LCORL
3	107722400	rs397387022	FAM184B
3	109318119	rs395732806	ENSECAG00000002446
3	109526463	rs1139401593	FAM200B
3	111250551	rs1142595748	BOD1L1
3	111250588	rs1149569122	BOD1L1
3	111255259	rs397041762	BOD1L1
3	113702366	rs394328081	CLNK
3	114293310	rs397226523	DRD5
3	114293328	rs394777117	DRD5
3	114293337	rs396079723	DRD5
3	114293398	rs68544688	DRD5
3	114293415	rs1146008511	DRD5
3	114293418	rs68544690	DRD5
3	114293488	rs68544692	DRD5
3	114899591	rs395447238	ENSECAG00000020619
3	115006934	rs395593239	CYTL1
3	115893728	rs394501078	JAKMIP1
3	116275190	rs397408543	MAN2B2
3	116275192	rs394642022	MAN2B2
3	116295141	rs396730580	MAN2B2
3	116693780	rs395163163	TADA2B
3	116693799	rs396330089	TADA2B
3	117357423	rs394689881	AFAP1
3	117715138	rs393783035	SH3TC1
3	117767251	rs1151759766	HTRA3
3	117779257	rs394839961	HTRA3
3	117903939	rs396157018	TRMT44
3	118020793	rs396326376	CPZ
3	118020814	rs397043383	CPZ
3	118677794	rs1137859920	HGFAC
3	118677795	rs1141347158	HGFAC
3	119232376	rs394764854	ADD1
3	119366499	rs1148743410	TNIP2
3	120299685	rs397100927	TACC3
3	120916354	rs396043340	FGFRL1
3	120941784	rs395690709	IDUA
3	121227113	rs395730810	ATP5I
4	846973	rs395660537	GNAT3
4	3526280	rs396652330	CCDC146
4	3614087	rs1146970709	FAM185A
4	3614101	rs394532155	FAM185A
4	3614117	rs396647663	FAM185A
4	3614168	rs394351467	FAM185A
4	3621797	rs1151637153	FAM185A
4	4088168	rs393971487	SLC26A5
4	4282097	rs396533656	RELN
4	7536157	rs1152366497	COG5
4	7536158	rs1136658642	COG5
4	7536212	rs396253660	COG5
4	7624328	rs396959765	SLC26A4
4	7866086	rs69452039	LAMB1
4	8102716	rs394934128	NRCAM
4	8426627	rs69448965	NME8
4	8448047	rs1148004715	NME8
4	9573538	rs1140211489	ENSECAG00000020405
4	11642712	rs1142661966	SUGCT
4	14266707	rs1151676719	HECW1
4	14421628	rs782869668	STK17A
4	14816486	rs69516665	DBNL
4	14839316	rs69516675	POLM
4	15005887	rs395032476	CAMK2B
4	15389876	rs69605092	ZMIZ2
4	15509538	rs396016702	MYO1G
4	16226495	rs393856997	IGFBP3
4	17926195	rs393760513	PKD1L1
4	18239559	rs1146729688	ABCA13
4	27668223	rs1137330104	PCLO
4	27854988	rs396061113	PCLO
4	37059658	rs396911025	VPS50
4	38284921	rs395066913	PEG10
4	41310719	rs1140825738	COL28A1
4	41310720	rs1151907719	COL28A1
4	41323904	rs395634579	COL28A1
4	43490600	rs1140951934	ENSECAG00000001666
4	44828357	rs1147102881	THSD7A
4	44828388	rs1141076939	THSD7A
4	45667045	rs396859564	SCIN
4	48297943	rs1147474218	AGMO
4	48789938	rs1136362799	ENSECAG00000002406
4	48789960	rs394244551	ENSECAG00000002406
4	52958108	rs394116241	ENSECAG00000002849
4	52958225	rs395406544	ENSECAG00000002849
4	53770631	rs69602580	ENSECAG00000004819
4	53787126	rs393705459	ENSECAG00000004819
4	53870440	rs396559910	ENSECAG00000004819
4	53890400	rs397282326	ENSECAG00000004819
4	54132498	rs396204395	RAPGEF5
4	54132501	rs397407235	RAPGEF5
4	54132515	rs394124404	RAPGEF5
4	54699914	rs69597179	ENSECAG00000022149
4	54761679	rs782844160	FAM126A
4	54761720	rs1139085355	FAM126A
4	54761721	rs1141264163	FAM126A
4	55062718	rs396942896	MALSU1
4	58396503	rs395346149	HOXA11
4	62137635	rs396468041	CCDC129
4	62137661	rs394155844	CCDC129
4	64794290	rs1147989843	NPSR1
4	78401385	rs396315886	PTPRZ1
4	79275725	rs1138257690	SLC13A1
4	79913152	rs1142151532	ENSECAG00000006212
4	80824260	rs69493025	DRG1
4	83825623	rs397190523	FLNC
4	83825632	rs394926593	FLNC
4	83881164	rs394544006	KCP
4	83881250	rs396067657	KCP
4	83881254	rs393885987	KCP
4	84809117	rs396476157	KLHDC10
4	84809159	rs395334982	KLHDC10
4	85044825	rs393971086	ENSECAG00000019641
4	87322752	rs394143762	CHCHD3
4	87322753	rs395723621	CHCHD3
4	87920353	rs1137527710	ENSECAG00000008417
4	89159909	rs397350099	STRA8
4	89160039	rs396471757	STRA8
4	89268161	rs395818820	ENSECAG00000015994
4	92461539	rs394618580	KIAA1549
4	93795656	rs396391040	ADCK2
4	93795696	rs394685092	ADCK2
4	93795724	rs396448212	ADCK2
4	93795753	rs394065194	ADCK2
4	93795755	rs395299862	ADCK2
4	95119134	rs397249227	ENSECAG00000014434
4	95278971	rs395844948	ENSECAG00000004337
4	95371853	rs396470810	ENSECAG00000006228
4	95489919	rs69535981	ENSECAG00000009397
4	95545638	rs395344723	ENSECAG00000009811
4	96234054	rs1138957094	OR9A2
4	96278520	rs394446834	ENSECAG00000007631
4	96533966	rs397235976	FAM131B
4	96558083	rs396633631	ZYX
4	96558089	rs394119284	ZYX
4	96558104	rs397303320	ZYX
4	96564412	rs1146685187	ZYX
4	96565159	rs396444118	ZYX
4	96663651	rs69521147	ENSECAG00000007957
4	97050880	rs397215244	ENSECAG00000002805
4	97076806	rs397326905	ENSECAG00000003654
4	97264692	rs395059720	ENSECAG00000006653
4	97295202	rs1152141369	ENSECAG00000006953
4	97602115	rs396117228	ENSECAG00000021572
4	101736427	rs393895639	ZNF212
4	101877466	rs395083249	ZNF746
4	101994504	rs397150700	KRBA1
4	101994516	rs394048042	KRBA1
4	102058906	rs395582961	SSPO
4	102059536	rs69557472	SSPO
4	102064798	rs394127905	SSPO
4	102067451	rs1152007423	SSPO
4	102067660	rs1151556665	SSPO
4	102067663	rs1137126748	SSPO
4	102072495	rs1141556530	SSPO
4	102078994	rs397101285	SSPO
4	102102553	rs69589450	SSPO
4	102122331	rs1151591963	ZNF862
4	102124507	rs397326731	ZNF862
4	102737130	rs395616817	NOS3
4	102801273	rs69570847	FASTK
4	103081526	rs396375869	ENSECAG00000007991
4	103081690	rs394090588	ENSECAG00000007991
4	103081718	rs1145135361	ENSECAG00000007991
4	103745878	rs1151665040	ENSECAG00000022544
4	103795400	rs397435907	ENSECAG00000022544
4	105892409	rs394934598	PAXIP1
4	106227399	rs395211664	EN2
4	106454794	rs397479737	ENSECAG00000022285
4	106454848	rs394915987	ENSECAG00000022285
4	106462728		ENSECAG00000022285
4	106462756	rs395855502	ENSECAG00000022285
4	106462799	rs397461594	ENSECAG00000022285
4	107467364	rs1144996233	ENSECAG00000008369
4	107596632	rs782862596	UBE3C
5	772400	rs397170171	ETNK2
5	1573776	rs69435166	CNTN2
5	1602497	rs69437015	TMEM81
5	1667014	rs782838918	DSTYK
5	1780751	rs782887862	NUAK2
5	2004483	rs397502801	MFSD4A
5	3150928	rs69484238	PIGR
5	3468234	rs394110809	ENSECAG00000022571
5	4263545	rs396847668	RCSD1
5	4379321	rs394264634	ADCY10
5	5839730	rs1136403359	CCDC181
5	5920007	rs396359732	SLC19A2
5	5992845	rs1147766601	F5
5	6065587	rs69473323	SELP
5	6230713	rs1149643220	C1orf112
5	6252190	rs69476154	SCYL3
5	6263523	rs393802629	SCYL3
5	9353411	rs1140020986	SLC9C2
5	9950200	rs395962182	ENSECAG00000016558
5	10804117	rs395715489	TNR
5	11431612	rs69499990	RFWD2
5	14429278	rs396497448	ENSECAG00000022382
5	15413840	rs782851541	XPR1
5	16229411	rs394830200	CACNA1E
5	16474673	rs397474529	ZNF648
5	17238342	rs1138521201	SHCBP1L
5	17312395	rs396574980	LAMC1
5	17312593	rs394313568	LAMC1
5	17852931	rs394054585	ARPC5
5	19864857	rs1146331494	HMCN1
5	19958308	rs1148211400	HMCN1
5	20287677	rs782871941	C1orf27
5	21185347	rs394054176	KCNK2
5	21185348	rs395336624	KCNK2
5	21823967	rs393739760	SMYD2
5	23159228	rs1142374684	TATDN3
5	24331062	rs396138527	TRAF5
5	25665283	rs396661180	DIEXF
5	25875950	rs396216258	CAMK1G
5	27121233	rs394301490	PLXNA2
5	28852853	rs1150680776	UCK2
5	32328034	rs395787123	KLHDC9
5	32402985	rs393763838	ADAMTS4
5	33667338	rs1142136527	COPA
5	33667386	rs1151570059	COPA
5	33972706	rs396802838	SLAMF9
5	34030981	rs69615579	CFAP45
5	34030991	rs69615580	CFAP45
5	34031003	rs69615581	CFAP45
5	34034348	rs69585801	CFAP45
5	35092846	rs1148223732	OR6K2
5	35202554	rs397206410	CD1E2
5	35523583	rs393703207	OR10T2
5	35536361	rs394890473	ENSECAG00000007027
5	35642136	rs1139111146	ENSECAG00000000521
5	35643128	rs396089573	ENSECAG00000000521
5	35764842	rs396763121	CD1A5
5	36188169	rs396781142	KIRREL
5	36545252	rs1136687053	FCRL3
5	36545253	rs1147505705	FCRL3
5	37999086	rs394030351	ARHGEF11
5	38008520	rs1150555025	LRRC71
5	38019779	rs396196600	PEAR1
5	38219785	rs1140325402	NES
5	38225801	rs394167757	NES
5	38227364	rs1145472910	NES
5	38244283	rs395396471	BCAN
5	38265420	rs393761346	HAPLN2
5	38295557	rs396177381	TTC24
5	38305029	rs394408525	IQGAP3
5	38934953	rs395393585	ENSECAG00000019775
5	38943956	rs394536918	ENSECAG00000019775
5	39451806	rs396525479	ZBTB7B
5	39472100	rs397394212	FLAD1
5	39859635	rs396288422	ENSECAG00000023297
5	40007593	rs393999283	ATP8B2
5	40587649	rs396446369	S100A5
5	42330950	rs397410321	TUFT1
5	43422922	rs396910975	C1orf54
5	45182692	rs397009081	ENSECAG00000002679
5	45420416	rs396417829	PRKAB2
5	48230867	rs1144942718	MAN1A2
5	48564474	rs397180845	TRIM45
5	48564481	rs394661042	TRIM45
5	49024869	rs396482071	IGSF3
5	49029446	rs395214894	IGSF3
5	50427061	rs1150483356	SYCP1
5	50494073	rs1148896845	SYCP1
5	50813002	rs395902538	TRIM33
5	50898649	rs69539801	TRIM33
5	52382204	rs69554223	FAM19A3
5	59978455	rs397149835	ENSECAG00000021148
5	59978540	rs396000350	ENSECAG00000021148
5	62598936	rs396000131	RTCA
5	62598940	rs394070472	RTCA
5	63058740	rs395275358	FRRS1
5	66862487	rs395623140	RWDD3
5	66904464	rs69541767	ENSECAG00000019335
5	66904500	rs69541771	ENSECAG00000019335
5	66904515	rs69541773	ENSECAG00000019335
5	66904525	rs69541775	ENSECAG00000019335
5	67464926	rs395240661	F3
5	67464992	rs396158159	F3
5	67901800	rs394640344	ABCA4
5	69639975	rs69587523	BRDT
5	70023260	rs1137105687	CDC7
5	70135510	rs1137014884	ENSECAG00000009812
5	70135518	rs1141328446	ENSECAG00000009812
5	70136125	rs394912169	ENSECAG00000009812
5	71646275	rs393868949	LRRC8B
5	74210578	rs1149998691	ENSECAG00000014656
5	75622663	rs1136242080	WDR63
5	75734060	rs394003967	MCOLN2
5	75734067	rs395051913	MCOLN2
5	75886505	rs782852879	LPAR3
5	75886601	rs394082705	LPAR3
5	83683111	rs397215361	MSH4
5	84601050	rs69550579	ENSECAG00000010486
5	89860438	rs396396790	DEPDC1
5	90513477	rs395544349	ENSECAG00000014601
5	94973216	rs395394508	KANK4
5	94987206	rs395551821	KANK4
5	95025168	rs69555497	L1TD1
5	96724465	rs397318656	C1orf87
6	3562346	rs1148709096	SPAG16
6	3562347	rs1147080951	SPAG16
6	7427810	rs397220309	TNS1
6	7616448	rs396236934	RUFY4
6	8104881	rs395653047	TTLL4
6	8332054	rs396885730	CRYBA2
6	8333186	rs396709522	CRYBA2
6	8360853	rs395483263	CFAP65
6	8362359	rs396763252	CFAP65
6	8487267	rs397388032	SLC23A3
6	8497051	rs394144407	CNPPD1
6	8598870	rs1140525606	PTPRN
6	8598871	rs1151504315	PTPRN
6	8753625	rs395234983	ENSECAG00000000174
6	8753687	rs396441306	ENSECAG00000000174
6	12272127	rs397171189	SCG2
6	12876939	rs395044273	FAM124B
6	13244841	rs68640110	DOCK10
6	15001957	rs394290883	IRS1
6	17941884	rs395197900	ENSECAG00000014648
6	18191998	rs68748206	GPR55
6	18306207	rs1141457915	ENSECAG00000007606
6	18306210	rs1149421660	ENSECAG00000007606
6	18636096	rs395069022	NCL
6	18641855	rs395351553	NCL
6	19916999	rs396294112	NEU2
6	20478717	rs395404827	MROH2A
6	20529390	rs393827417	HJURP
6	20685898	rs68692208	SPP2
6	21040580	rs394222115	ARL4C
6	21040589	rs395065611	ARL4C
6	21040680	rs395930452	ARL4C
6	22404199	rs1151641684	GBX2
6	22404240	rs395833861	GBX2
6	22404259	rs397414997	GBX2
6	22457775	rs395376717	ENSECAG00000009378
6	22457822	rs396630910	ENSECAG00000009378
6	22657068	rs396838590	IQCA1
6	23425226	rs396970486	COL6A3
6	23444239	rs394404278	COL6A3
6	23568813	rs397033634	MLPH
6	23811856	rs1150780320	RBM44
6	23812025	rs394344841	RBM44
6	23861372	rs394928708	RAMP1
6	24010213	rs395165566	SCLY
6	24046595	rs396256672	ESPNL
6	24166666	rs394856197	PER2
6	24274689	rs397293151	TRAF3IP1
6	24870969	rs396415621	ENSECAG00000017406
6	25659144	rs397400749	ENSECAG00000001437
6	25977001	rs394819790	ANKMY1
6	26149005	rs1137698179	KIF1A
6	26385804	rs396256510	SNED1
6	26385813	rs1145017794	SNED1
6	27019067	rs396275690	ENSECAG00000021892
6	27019068	rs393792299	ENSECAG00000021892
6	30137750	rs396183626	FBXL14
6	30138080	rs396347167	FBXL14
6	30138135	rs394057428	FBXL14
6	31266771	rs1145236221	KDM5A
6	31266796	rs395179455	KDM5A
6	31505457	rs394307710	ENSECAG00000013807
6	31647093	rs393797547	DDX11
6	31655622	rs1146588282	DDX11
6	31841718	rs395458133	FOXM1
6	31954886	rs393858037	TEAD4
6	32578150	rs394109948	ENSECAG00000000564
6	33279087	rs395567751	C12orf4
6	34513517	rs68642958	ANO2
6	35036757	rs396078608	TAPBPL
6	35141298	rs68644459	CHD4
6	35278637	rs1151732446	LAG3
6	35278730	rs397171946	LAG3
6	35278764	rs394214671	LAG3
6	35486795	rs394764873	LPCAT3
6	35582951	rs394157737	C1RL
6	35723162	rs397116596	ENSECAG00000004670
6	36187443	rs1151759014	ENSECAG00000007930
6	36556454	rs397478427	ENSECAG00000003249
6	36682672	rs68835887	ENSECAG00000003269
6	36682736	rs68835888	ENSECAG00000003269
6	36682785	rs68835889	ENSECAG00000003269
6	36682799	rs68835890	ENSECAG00000003269
6	36763727	rs393694622	APOBEC1
6	37070512	rs395535599	PHC1
6	37529050	rs1137499114	ENSECAG00000015784
6	38187459	rs1139218403	CLEC1A
6	41700611	rs395882831	ENSECAG00000004066
6	42361953	rs394361018	GRIN2B
6	44136036	rs396644286	PTPRO
6	45052249	rs1139009983	LMO3
6	47350406	rs395813650	PLEKHA5
6	48918068	rs1138484239	PYROXD1
6	48959563	rs394189957	RECQL
6	52020486	rs394660864	ENSECAG00000021424
6	52983681	rs395664415	ITPR2
6	53101905	rs395210820	ITPR2
6	53840636	rs68645087	PPFIBP1
6	53859936	rs68645094	REP15
6	53928684	rs394948114	KLHL42
6	53928699	rs397224391	KLHL42
6	53928725	rs394719471	KLHL42
6	53928771	rs396194666	KLHL42
6	53928877	rs395050230	KLHL42
6	54545125	rs68649761	CCDC91
6	55303319	rs68669525	ERGIC2
6	56445712	rs68666627	CAPRIN2
6	57077157	rs394434335	KIAA1551
6	57077933	rs68731161	KIAA1551
6	57078549	rs393838866	KIAA1551
6	58405321	rs68728590	ENSECAG00000020328
6	58597832	rs68803568	ENSECAG00000003178
6	59454294	rs393847373	ENSECAG00000024153
6	59454606	rs396703569	ENSECAG00000024153
6	64438581	rs68693950	ANO6
6	64950354	rs782827553	SCAF11
6	65950209	rs393927808	PCED1B
6	65950304	rs395521050	PCED1B
6	65950355	rs396042127	PCED1B
6	66452110	rs1149149265	ENSECAG00000020340
6	67121592	rs396282102	ENSECAG00000007719
6	67397310	rs396683986	ENSECAG00000007947
6	67711073	rs397505400	PRKAG1
6	67781405	rs396481508	DHH
6	67781540	rs394761738	DHH
6	67781544	rs396083257	DHH
6	67781637	rs1146006427	DHH
6	67972564	rs397380861	TROAP
6	67972789	rs394767549	TROAP
6	68154162	rs395709217	KCNH3
6	68344478	rs394612660	NCKAP5L
6	68344537	rs1146536613	NCKAP5L
6	68344553	rs1137952910	NCKAP5L
6	69974776	rs394667585	ENSECAG00000008512
6	70074252	rs396458843	ENSECAG00000016636
6	70127713	rs1136122675	ENSECAG00000007988
6	70127731	rs1145698401	ENSECAG00000007988
6	70258194	rs396429161	ENSECAG00000024398
6	70260826	rs397038778	ENSECAG00000024398
6	70265310	rs397436062	ENSECAG00000024866
6	70265583	rs68645488	ENSECAG00000024866
6	70266498	rs394459975	ENSECAG00000024866
6	70426457	rs395029581	KRT75
6	70590860	rs1137151079	KRT72
6	70658688	rs1141416720	ENSECAG00000018183
6	70767613	rs68711484	ENSECAG00000011421
6	70866736	rs395340831	ENSECAG00000021775
6	70995398	rs1140677229	TNS2
6	71171540	rs397504833	ESPL1
6	71280236	rs393782188	AMHR2
6	71469594	rs1143457015	ENSECAG00000000825
6	71753130	rs394867600	HOXC10
6	71767910	rs1146195146	HOXC9
6	72754530	rs393966790	ENSECAG00000003338
6	72870455	rs1141228102	ENSECAG00000003964
6	72942044	rs68749561	ENSECAG00000005565
6	73246194	rs394923795	ENSECAG00000003843
6	73375957	rs1139008071	OR6C6
6	73375961	rs68756989	OR6C6
6	73376857	rs1148356741	OR6C6
6	73620169	rs396807130	ENSECAG00000004851
6	73764653	rs1137364661	ENSECAG00000005223
6	73889157	rs1140065069	OR6C70
6	73907124	rs1142117682	ENSECAG00000005504
6	73907135	rs1139896983	ENSECAG00000005504
6	74295489	rs397272180	ENSECAG00000006439
6	74687592	rs395963027	ERBB3
6	75982961	rs395289601	INHBE
6	75983672	rs395923102	INHBE
6	75994946	rs68704537	GLI1
6	76011259	rs395968359	MARS
6	76034788	rs395197927	MBD6
6	76034790	rs396162210	MBD6
6	76034815	rs394158921	MBD6
6	76080976	rs395114102	KIF5A
6	76211328	rs1139084007	AGAP2
6	76211472	rs394362675	AGAP2
6	77123175	rs395466077	LRIG3
6	80357464	rs395967961	PPM1H
6	80637841	rs68716316	AVPR1A
6	81354786	rs395660357	C12orf56
6	81399108	rs1138804903	C12orf56
6	81675385	rs395683328	GNS
6	81903817	rs396038672	WIF1
6	82976181	rs396128722	HELB
6	83011509	rs68658585	GRIP1
6	83775234	rs1139302824	CAND1
6	85644095	rs397371105	CCT2
6	85694395	rs395669223	BEST3
7	340539	rs393862896	PTBP1
7	340559	rs395183442	PTBP1
7	343637	rs397109590	PTBP1
7	876649	rs394269043	ENSECAG00000011955
7	876654	rs395811612	ENSECAG00000011955
7	876697	rs397350832	ENSECAG00000011955
7	877651	rs394849691	ENSECAG00000011955
7	1151016	rs396559171	ABHD17A
7	1215108	rs395173000	CSNK1G2
7	1219755	rs397314545	CSNK1G2
7	1230060	rs782904849	BTBD2
7	1244723	rs395527519	ENSECAG00000026946
7	1269458	rs397249870	MKNK2
7	1269671	rs396343516	MKNK2
7	1271679	rs394524551	MKNK2
7	1332773	rs396348694	AP3D1
7	1440358	rs396313338	DOT1L
7	1588205	rs394134903	TIMM13
7	1875397	rs395389164	ZNF555
7	1907319	rs68707560	ZNF556
7	2661748	rs1144675830	TJP3
7	2676360	rs396568979	ENSECAG00000021308
7	2903900	rs397190650	ENSECAG00000009157
7	2958414	rs397489737	ENSECAG00000015304
7	3031491	rs395885223	TMIGD2
7	3136102	rs394545965	UBXN6
7	3402962	rs394501089	TICAM1
7	3590075	rs394734931	KDM4B
7	3946078	rs396889162	LONP1
7	4065039	rs395478287	RANBP3
7	4405068	rs394584292	CLPP
7	4409451	rs395381320	PSPN
7	4481408	rs396301870	ENSECAG00000010964
7	4686562	rs1145185389	ENSECAG00000019352
7	4792638	rs395085776	SH2D3A
7	5361247	rs393758175	MCOLN1
7	5363375	rs68683795	MCOLN1
7	5424996	rs394898119	CAMSAP3
7	5580121	rs393822027	ENSECAG00000019488
7	5698862	rs1144117867	LRRC8E
7	5698878	rs395810705	LRRC8E
7	6063134	rs1140142323	ENSECAG00000018927
7	6063147	rs396908972	ENSECAG00000018927
7	6203401	rs394694216	ANKRD49
7	6694798	rs1151222551	ENDOD1
7	7362287	rs396821300	CEP57
7	12069490	rs1140917032	TRPC6
7	13235704	rs68697832	MMP12
7	13358907	rs1146327777	ENSECAG00000005412
7	17775730	rs1141371378	NPAT
7	17851260	rs68779706	ATM
7	18070399	rs782895901	EXPH5
7	20836981	rs1147914746	PPP2R1B
7	20956243	rs394791763	FDXACB1
7	21053044	rs393861754	DLAT
7	21060191	rs396015824	DLAT
7	22615239	rs1149396231	TMPRSS5
7	22615506	rs396732308	TMPRSS5
7	22717574	rs68768459	USP28
7	23642178	rs1139843410	ENSECAG00000014568
7	23643793	rs1138401499	ENSECAG00000014568
7	26461363	rs68649177	IL10RA
7	26823299	rs1147351084	KMT2A
7	27499831	rs394644746	ABCG4
7	27515206	rs68642829	NLRX1
7	27621254	rs394341517	MCAM
7	27622066	rs396194751	MCAM
7	28676876	rs395471287	ARHGEF12
7	28682270	rs395094011	ARHGEF12
7	29115315	rs1141151367	GRIK4
7	32505791	rs68777316	ENSECAG00000002565
7	33233034	rs397432137	ENSECAG00000000930
7	33339504	rs68731320	OR8D2
7	33454276	rs396519791	ENSECAG00000002363
7	33561362	rs68732799	ENSECAG00000003284
7	33752727	rs68721500	OR8B8
7	33786547	rs68722829	ENSECAG00000004327
7	34306114	rs395424098	NRGN
7	34306126	rs396966189	NRGN
7	34356674	rs1143840250	MSANTD2
7	34356683	rs394033916	MSANTD2
7	34356769	rs396166246	MSANTD2
7	34444272	rs1145708417	HEPACAM
7	35776795	rs393928997	ENSECAG00000021268
7	36019720	rs396680354	CDON
7	36019774	rs394235587	CDON
7	36196944	rs395164079	RPUSD4
7	36197173	rs1148251064	RPUSD4
7	38762217	rs395131498	ENSECAG00000025132
7	38764371	rs395361745	ENSECAG00000025132
7	38764469	rs1136364757	ENSECAG00000025137
7	39559244	rs396311138	NFRKB
7	43143797	rs395377969	IGSF9B
7	43143809	rs396606142	IGSF9B
7	43393099	rs782893106	VPS26B
7	43393105	rs395951776	VPS26B
7	45446574	rs395738413	ENSECAG00000021028
7	45787683	rs395799552	NDUFB7
7	46089172	rs396974698	ENSECAG00000010907
7	46177098	rs396670864	CC2D1A
7	46177133	rs396655228	CC2D1A
7	46269581	rs394917748	CCDC130
7	46586792	rs395596306	CACNA1A
7	46666468	rs1143736892	NFIX
7	46835823	rs396489534	MAST1
7	46845180	rs1135877435	MAST1
7	47305589	rs1146854577	ENSECAG00000018857
7	50671234	rs1139461207	ELAVL3
7	50671248	rs1140966872	ELAVL3
7	50673641	rs396331103	ELAVL3
7	50833678	rs1150957000	DOCK6
7	51051948	rs395938571	ENSECAG00000004504
7	51056603	rs393983473	YIPF2
7	51336261	rs396698240	KEAP1
7	51336300	rs393974576	KEAP1
7	51355784	rs394380297	PDE4A
7	51355805	rs1143674582	PDE4A
7	51402289	rs396534015	CDC37
7	51430555	rs395266104	TYK2
7	51587360	rs1141003793	EIF3G
7	51588041	rs393708285	EIF3G
7	51603236	rs395343283	ANGPTL6
7	51603237	rs397210161	ANGPTL6
7	51680704	rs394636994	COL5A3
7	51680706	rs396279088	COL5A3
7	51686367	rs394835094	COL5A3
7	51686373	rs396005639	COL5A3
7	51689499	rs1146496707	COL5A3
7	51888316	rs1142721874	ENSECAG00000009130
7	51948213	rs394519494	ZNF846
7	51958669	rs397036694	ENSECAG00000004883
7	52222672	rs782861609	ENSECAG00000005171
7	52716852	rs397097325	ENSECAG00000021464
7	52725487	rs395932830	ENSECAG00000021464
7	53276220	rs396646715	ENSECAG00000021649
7	53363993	rs68911487	OR7D2
7	55174594	rs782865547	HEPHL1
7	55182571	rs395592888	HEPHL1
7	55182574	rs397354172	HEPHL1
7	55449234	rs394918522	ENSECAG00000018114
7	56044061	rs393743094	ENSECAG00000022198
7	56044102	rs394706712	ENSECAG00000022198
7	56044123	rs1147396224	ENSECAG00000022198
7	56044160	rs396707718	ENSECAG00000022198
7	56044181	rs393990086	ENSECAG00000022198
7	58148136	rs394525251	ENSECAG00000008936
7	58573713	rs395474324	TRIM77
7	58573789	rs396390702	TRIM77
7	58675966	rs393851237	TRIM43
7	59921736	rs68739269	CTSC
7	62110308	rs396047808	SYTL2
7	62119336	rs394468021	CCDC89
7	62146162	rs394833877	TMEM126A
7	64169019	rs68782982	ANKRD42
7	64457896	rs782893582	PRCP
7	67284864	rs1141176130	ENSECAG00000007398
7	68654469		INTS4
7	68744894	rs395187557	RSF1
7	69220443	rs395783833	GDPD4
7	69473532	rs394600906	B3GNT6
7	69473660	rs396288811	B3GNT6
7	69473748	rs395199474	B3GNT6
7	70066315	rs397334368	ENSECAG00000005942
7	70575866	rs397053116	UVRAG
7	70575896	rs1135978420	UVRAG
7	70660109	rs395901820	MOGAT2
7	70920760	rs396866701	ENSECAG00000013664
7	70920763	rs394120024	ENSECAG00000013664
7	70924730	rs395847551	ENSECAG00000013664
7	71460458	rs394061111	CHRDL2
7	71618032	rs1140446019	LIPT2
7	71618205	rs394394721	LIPT2
7	72322670	rs396434979	PLEKHB1
7	72322682	rs397188447	PLEKHB1
7	72562498	rs394094915	RELT
7	72562513	rs396838390	RELT
7	73074374	rs396398216	ENSECAG00000013038
7	73081117	rs397227357	ENSECAG00000015031
7	73166406	rs397098936	ARAP1
7	73173175	rs394933548	ARAP1
7	73838201	rs397455392	ART5
7	74235694	rs394962269	ENSECAG00000007463
7	74235842	rs394139085	ENSECAG00000007463
7	74236552	rs395153289	ENSECAG00000007463
7	74298094	rs394592019	ENSECAG00000007676
7	74309231	rs396233250	ENSECAG00000007735
7	74309396	rs394255296	ENSECAG00000007735
7	74342561	rs68815559	ENSECAG00000007884
7	74374423	rs395922899	ENSECAG00000007987
7	74383834	rs395825922	ENSECAG00000008050
7	74706170	rs396671920	ENSECAG00000001160
7	74706727	rs1151042709	ENSECAG00000001160
7	74935751	rs1136387309	ENSECAG00000002127
7	74942038	rs1150196300	ENSECAG00000002183
7	74960246	rs68816999	ENSECAG00000002231
7	74977694	rs396198751	OR51S1
7	75054137	rs396203617	ENSECAG00000002421
7	75189006	rs395199715	ENSECAG00000022634
7	75216888	rs397148193	ENSECAG00000022651
7	75362746	rs396076195	ENSECAG00000022745
7	75473689	rs395012308	ENSECAG00000022820
7	75779170	rs396197406	ENSECAG00000022925
7	75876538	rs394655107	ENSECAG00000022982
7	75903339	rs394777411	ENSECAG00000022991
7	76419830	rs394832316	ENSECAG00000002690
7	76461429	rs68815702	ENSECAG00000002792
7	76478891	rs395025080	ENSECAG00000013241
7	76491352	rs396585046	UBQLN3
7	76491713	rs394514316	UBQLN3
7	76499756	rs68817104	UBQLNL
7	76578970	rs68817144	OR52B6
7	76731305	rs395321482	ENSECAG00000015712
7	76910132	rs394678172	ENSECAG00000003604
7	77010522	rs1144933471	OR56B1
7	77010779	rs1150752738	OR56B1
7	77010822	rs394491150	OR56B1
7	77108653	rs394476637	OR56A3
7	77212040	rs394344923	OR56A1
7	77304062	rs394999714	ENSECAG00000005526
7	77673907	rs396296117	ENSECAG00000000902
7	77683656	rs1146751815	ENSECAG00000005304
7	77683817	rs395386722	ENSECAG00000005304
7	77692824	rs394898937	ENSECAG00000006378
7	77705886	rs394893481	ENSECAG00000006398
7	77741912	rs68808257	RRP8
7	77757871	rs396225670	TPP1
7	79289703	rs395752724	ENSECAG00000006016
7	79319299	rs396130405	ENSECAG00000004365
7	79356633	rs1151956931	ENSECAG00000004642
7	79436938	rs397014340	ENSECAG00000005212
7	79914882	rs395814396	LMO1
7	83074665	rs394147431	DKK3
7	83075879	rs396446370	DKK3
7	83307707	rs395527250	MICAL2
7	85401806	rs394726692	PDE3B
7	85520236	rs397050155	PDE3B
7	87081013	rs395102780	SOX6
7	87678861	rs68686441	PIK3C2A
7	87899198	rs394567796	ABCC8
7	88079302	rs68690326	OTOG
7	88797024	rs1151166866	GTF2H1
7	89093008	rs394151205	PTPN5
7	89200372	rs68694718	ENSECAG00000003099
7	92157046	rs1142149160	ENSECAG00000026812
7	100563472	rs394885036	ENSECAG00000006204
7	100563482	rs1137398592	ENSECAG00000006204
8	1739122	rs1148857437	SCARF2
8	1739403	rs1143184169	SCARF2
8	3077014	rs397333716	ENSECAG00000000097
8	3139180	rs68821531	CABIN1
8	3285753	rs396266037	ENSECAG00000021086
8	3290984	rs1146656596	ENSECAG00000000612
8	4701088	rs396979135	SMARCB1
8	4833626	rs1143776230	ENSECAG00000018136
8	5098813	rs393981813	SNAP29
8	7094980	rs68747012	ENSECAG00000014070
8	7478510	rs396803110	DEPDC5
8	7478515	rs397343586	DEPDC5
8	7644305	rs397367907	SFI1
8	8039871	rs395426226	SMTN
8	8166152	rs68796961	MORC2
8	9144134	rs394017678	MTMR3
8	9579704	rs1148250759	ENSECAG00000018444
8	9681941	rs68739989	GAS2L1
8	9724451	rs68741128	RHBDD3
8	9902648	rs395353321	ZNRF3
8	10154814	rs68732265	CHEK2
8	10834252		ENSECAG00000000868
8	10965800	rs394902229	MN1
8	10965815	rs396692372	MN1
8	12903850	rs395889848	KIAA1671
8	12906527	rs393912840	KIAA1671
8	13012610	rs395670963	KIAA1671
8	13493600	rs396583499	GIT2
8	13538730	rs68754784	TCHP
8	13556611	rs394631482	GLTP
8	13571541	rs396106006	GLTP
8	13955983	rs396913163	MYO1H
8	14056542	rs397420139	ACACB
8	14776624	rs68697255	CMKLR1
8	15491915	rs394642583	ENSECAG00000024071
8	15891226	rs68823085	UNC119B
8	16029690	rs394011310	RNF10
8	16029709	rs1150293421	RNF10
8	17070761	rs396832564	SRRM4
8	18356118	rs395774499	ENSECAG00000004582
8	18984893	rs1149604076	RNFT2
8	18984906	rs1140450110	RNFT2
8	21626461	rs395475286	SDS
8	21630912	rs395686173	PLBD2
8	21806911	rs1145001312	CFAP73
8	21806933	rs1151913827	CFAP73
8	21806950	rs1137510701	CFAP73
8	22634373	rs396129046	NAA25
8	23956891	rs395131351	ATP2A2
8	24289481	rs395783319	CAMKK2
8	24539549	rs394054720	ORAI1
8	24664414	rs395732949	SETD1B
8	24666987	rs395713360	SETD1B
8	25495451	rs1139665943	OGFOD2
8	25495490	rs394770642	OGFOD2
8	25495502	rs396473892	OGFOD2
8	25941318	rs396768385	DDX55
8	26074154	rs393783441	DNAH10
8	26081013	rs395073274	DNAH10
8	26081103	rs396977493	DNAH10
8	26129471	rs1151798499	DNAH10
8	26136319	rs395437758	DNAH10
8	26164833	rs394221923	DNAH10
8	26485848	rs782830780	NCOR2
8	26515742	rs394933733	NCOR2
8	26849636	rs394631312	SCARB1
8	30774310	rs394194613	RAN
8	30774328	rs395684035	RAN
8	31491991	rs68831878	SFSWAP
8	31598005	rs1149772769	ULK1
8	31703956	rs68833151	EP400
8	31732346	rs68833160	EP400
8	31821793	rs395191016	DDX51
8	31826037	rs394161997	NOC4L
8	31898551	rs395762318	ENSECAG00000009252
8	32151236	rs1150176745	FBRSL1
8	32498424	rs1145934036	ZNF26
8	32498447	rs1137936186	ZNF26
8	34034583	rs396445542	ENSECAG00000011266
8	35059291	rs68842447	ENSECAG00000002778
8	35117600	rs397326673	ENSECAG00000018061
8	35305883	rs395101640	LRRC30
8	36326798	rs397182169	PTPRM
8	36329728	rs68797094	PTPRM
8	36339554	rs1144326222	PTPRM
8	41040609	rs394944171	IMPA2
8	41467648	rs1145462531	NPC1
8	44238670	rs395732051	ENOSF1
8	44430103	rs395919823	ADCYAP1
8	46254175	rs394847331	EMILIN2
8	46254192	rs396267659	EMILIN2
8	48478421	rs396533922	ENSECAG00000019238
8	49426349	rs397210986	ENSECAG00000006530
8	50218724	rs396215201	ENSECAG00000004392
8	55910065	rs1152079410	B4GALT6
8	56443245	rs395444387	GAREM1
8	56873553	rs394789155	KLHL14
8	56873573	rs393714810	KLHL14
8	56873588	rs395318790	KLHL14
8	56873597	rs396354503	KLHL14
8	59702774	rs782874550	ELP2
8	63288465	rs68695653	ENSECAG00000010362
8	68176661	rs397150448	SLC14A2
8	68370958	rs1136590581	SIGLEC15
8	68371009	rs1146794675	SIGLEC15
8	68371212	rs1146506154	SIGLEC15
8	68977714	rs397205553	ENSECAG00000022216
8	72555822	rs1147964797	MAPK4
8	78455411	rs1149149195	NARS
8	78471973	rs68777543	ENSECAG00000020014
8	79542858	rs1139675262	ZNF532
8	79791079	rs394781222	RAX
8	79794507	rs394573542	RAX
8	79928193	rs393815036	CCBE1
8	80802658	rs1140688997	ENSECAG00000009017
8	81592337	rs396296320	CDH20
8	81619592	rs395120876	CDH20
8	82434913	rs395685816	ZCCHC2
8	82434982	rs397466264	ZCCHC2
8	82434983	rs394819383	ZCCHC2
8	82435030	rs396341413	ZCCHC2
8	82435036	rs393852958	ZCCHC2
8	82435076	rs395108148	ZCCHC2
8	82435165	rs394876119	ZCCHC2
8	82435235	rs397038938	ZCCHC2
8	83399335	rs68750570	ENSECAG00000010005
8	84216902	rs394862519	ENSECAG00000006401
8	84248062	rs396366296	ENSECAG00000014663
8	84250415	rs396836508	ENSECAG00000014663
8	85320706	rs395821650	CDH7
8	85320840	rs397309881	CDH7
8	89135464	rs1141551072	ENSECAG00000012387
8	91091833	rs396196721	NETO1
8	91091842	rs397167145	NETO1
9	1111010	rs394229495	ENSECAG00000020690
9	2568237	rs396875336	WWP1
9	2762099	rs394106358	ATP6V0D2
9	3339402	rs393799459	CA13
9	3481180	rs395752427	LRRCC1
9	5841019	rs68765192	ENSECAG00000004546
9	6508606	rs68771063	FABP12
9	10421812	rs68720036	PEX2
9	10536486	rs396654262	ZFHX4
9	10536496	rs394391302	ZFHX4
9	17663377	rs394029726	ENSECAG00000018453
9	17930568	rs397367404	PREX2
9	18747425	rs1137117912	CSPP1
9	23688292	rs1148221249	ENSECAG00000021447
9	26475796	rs394111407	UBXN2B
9	27973187	rs397141824	PENK
9	31267535	rs395643484	NPBWR1
9	32369100	rs395412232	ENSECAG00000022729
9	38496046	rs396765615	NBN
9	38496070	rs1136775349	NBN
9	38496121	rs1141452541	NBN
9	38496261	rs394697434	NBN
9	39166503	rs394607928	TMEM64
9	39166524	rs397303918	TMEM64
9	42971116	rs393825013	INTS8
9	46994126	rs395801013	VPS13B
9	46994205	rs397478210	VPS13B
9	47712688	rs1146941474	SPAG1
9	50637234	rs397305040	ENSECAG00000019962
9	58329872	rs1143662295	CSMD3
9	59472271	rs68783658	CSMD3
9	65706101	rs1138083528	SNTB1
9	68477836	rs394591349	FER1L6
9	68748880	rs395526334	RNF139
9	68748922	rs397245753	RNF139
9	74965621	rs395262952	ENSECAG00000014682
9	75012714	rs395366656	HHLA1
9	75033829	rs395222190	HHLA1
9	77822306	rs1140437733	KHDRBS3
9	81800608	rs394807825	AGO2
9	83535834	rs395449331	ENSECAG00000021955
9	84399702	rs394981787	NAPRT
9	84399708	rs396009152	NAPRT
9	84427768	rs395684739	PYCRL
9	84506453	rs1139873498	ENSECAG00000018930
9	84589312	rs395339763	SCRIB
9	84589313	rs396466032	SCRIB
9	84589363	rs1148753295	SCRIB
9	84616250	rs397193500	ENSECAG00000009940
9	84706574		PLEC
9	84708235	rs394225363	PLEC
9	84708270	rs395784179	PLEC
9	84708288	rs394587868	PLEC
9	84708336	rs396742418	PLEC
9	84708381	rs396207657	PLEC
9	84713259	rs395376848	PLEC
9	84754689	rs394408044	ENSECAG00000019881
9	84759123	rs394659041	ENSECAG00000019881
9	84833547	rs395484921	OPLAH
9	84833549	rs396945812	OPLAH
9	84838545	rs393774937	OPLAH
9	84838584	rs395274620	OPLAH
9	84838587	rs396761947	OPLAH
9	84878286	rs395960929	CYC1
9	84884642	rs1150015649	ENSECAG00000001400
9	84884653	rs1136015229	ENSECAG00000001400
9	84884675	rs1146175902	ENSECAG00000001400
9	84903710	rs1149418571	HGH1
9	84903738	rs1145462805	HGH1
9	84933332	rs1145252308	MROH1
9	84933422	rs395182692	MROH1
9	85059265	rs395856687	DGAT1
9	85059496	rs396086679	DGAT1
9	85059526	rs394033538	DGAT1
9	85142614	rs395615950	ADCK5
9	85151227	rs394219685	CPSF1
9	85185086	rs394739380	TONSL
9	85212541	rs1144114939	KIFC2
9	85220636	rs396018256	FOXH1
9	85221317	rs397387015	FOXH1
9	85532618	rs397459102	RPL8
10	1413196	rs396801626	POP4
10	3928922	rs396996228	DPY19L3
10	5554626	rs782831046	GPI
10	5586589	rs68847289	PDCD2L
10	6762751	rs1137963583	ATP4A
10	6762821	rs1151184735	ATP4A
10	7041638	rs394214818	ZBTB32
10	7152372	rs397359600	NPHS1
10	7152453	rs394281031	NPHS1
10	7222614	rs396055133	LRFN3
10	7225323	rs396863160	LRFN3
10	7225440	rs394350803	LRFN3
10	7225568	rs395094931	LRFN3
10	7225581	rs396968144	LRFN3
10	7776446	rs68799849	ZNF260
10	7930302	rs1142017268	ENSECAG00000021857
10	8149064	rs782848040	ZNF829
10	8176977	rs68801480	ZNF793
10	8288307	rs68802616	ZFP30
10	8642777	rs394490543	SUMO4
10	9162532	rs394793707	ENSECAG00000023034
10	9425507	rs396993918	ENSECAG00000023553
10	9425517	rs393873827	ENSECAG00000023553
10	9425657	rs395518704	ENSECAG00000023553
10	9535462	rs1145667507	KCNK6
10	9633688	rs395094229	RYR1
10	9643092	rs394369490	RYR1
10	9643170	rs396412503	RYR1
10	9657568	rs1138733033	RYR1
10	9657719	rs393936416	RYR1
10	9854004	rs396680075	ENSECAG00000017728
10	9978964	rs1139315271	SIRT2
10	10313447	rs393958277	LRFN1
10	10313486	rs395975868	LRFN1
10	10313522	rs394007918	LRFN1
10	10313809	rs395358833	LRFN1
10	10368977	rs394658009	SAMD4B
10	10401143	rs1141556564	PLEKHG2
10	10458964	rs393844230	ENSECAG00000007731
10	10611364	rs394682764	ENSECAG00000011718
10	10614339	rs396830054	ENSECAG00000011718
10	10630333	rs396704760	ENSECAG00000011718
10	10630389	rs395563216	ENSECAG00000011718
10	10630390	rs397362985	ENSECAG00000011718
10	10961419	rs393957533	PRX
10	11020183	rs395546593	SPTBN4
10	11026779	rs395179546	SPTBN4
10	11026794	rs396135181	SPTBN4
10	11026831	rs394322864	SPTBN4
10	11026838	rs395291641	SPTBN4
10	11028391	rs1137944734	SPTBN4
10	11073478	rs1148928977	SPTBN4
10	11095098		LTBP4
10	11106714	rs396148970	LTBP4
10	11107506	rs68842932	LTBP4
10	11109063	rs394038139	LTBP4
10	11142329	rs393969162	NUMBL
10	11142413	rs394689802	NUMBL
10	11246685	rs397223969	ENSECAG00000002197
10	11246748	rs394361957	ENSECAG00000002197
10	13589725	rs396085954	LIPE
10	13611179	rs394064145	MEGF8
10	13611188	rs395290506	MEGF8
10	13611255	rs396667129	MEGF8
10	13611408	rs393785479	MEGF8
10	13629702	rs396111913	MEGF8
10	13633150	rs396423988	MEGF8
10	13634186	rs395393335	MEGF8
10	13674064	rs395312367	CIC
10	13727679	rs393812656	ZNF526
10	14021388	rs397344430	RPS19
10	14058799	rs68790757	ENSECAG00000019324
10	14367177	rs395319356	ENSECAG00000016325
10	14371985	rs396913362	ENSECAG00000016325
10	14372011	rs394160246	ENSECAG00000016325
10	14682037	rs395476329	ETHE1
10	14708132	rs394553257	ZNF575
10	14752934	rs395248435	IRGQ
10	14801749	rs394963997	PLAUR
10	14801811	rs395961224	PLAUR
10	14801838	rs394086222	PLAUR
10	14908812	rs395455422	ENSECAG00000017151
10	15007903	rs1144912210	ZNF404
10	15520887	rs1147611591	PVR
10	15818141	rs396266064	CLPTM1
10	15818148	rs396844727	CLPTM1
10	15839652	rs394599697	RELB
10	15868087	rs1147712731	CLASRP
10	15868092	rs1150917898	CLASRP
10	15923532	rs395321752	PPP1R37
10	15923538	rs396057923	PPP1R37
10	15923544	rs394039314	PPP1R37
10	15985702	rs1148971021	ENSECAG00000023091
10	16019721	rs68819515	ENSECAG00000023895
10	16028763	rs394921716	ENSECAG00000023895
10	16049890	rs395314784	MARK4
10	16133830	rs396676333	PPP1R13L
10	16396738	rs396717998	FBXO46
10	16396789	rs395504093	FBXO46
10	16396895	rs394144338	FBXO46
10	16397026	rs394986984	FBXO46
10	16429333	rs397008457	SIX5
10	16429962	rs396598531	SIX5
10	16434386	rs394573985	ENSECAG00000016750
10	16470636	rs68823617	RSPH6A
10	16579032	rs395360977	NOVA2
10	17130257	rs1148105376	DACT3
10	17226057	rs782886767	SLC1A5
10	17423730	rs395692366	NPAS1
10	17749653	rs396224296	SLC8A2
10	18095995	rs395852140	ENSECAG00000010376
10	18309365	rs394204650	ENSECAG00000024453
10	18320807	rs394590756	ENSECAG00000024453
10	18414341	rs396734375	ELSPBP1
10	18414387	rs394123115	ELSPBP1
10	18503345	rs1141420026	C19orf68
10	18504607	rs394401439	C19orf68
10	18504711	rs395627830	C19orf68
10	18537748	rs68955748	EQUCABV1R933
10	18806656	rs394609561	ENSECAG00000009878
10	18934568	rs1137157896	DBP
10	18934626	rs1148139013	DBP
10	18934745	rs1141988885	DBP
10	18934748	rs1144965168	DBP
10	18958604	rs396819342	NTN5
10	18958632	rs394951380	NTN5
10	19014279	rs1146788155	RASIP1
10	19014362	rs1150219734	RASIP1
10	19014414	rs396455492	RASIP1
10	19014678	rs394213368	RASIP1
10	19033429	rs395056620	FGF21
10	19033572	rs394088022	FGF21
10	19102385	rs395019939	HSD17B14
10	19103463	rs395060624	HSD17B14
10	19106835	rs394076553	PLEKHA4
10	19130100	rs396646943	PPP1R15A
10	19242228	rs1136165401	KCNA7
10	19242229	rs1148921280	KCNA7
10	19242391	rs395454123	KCNA7
10	19298167	rs396887507	HRC
10	19298170	rs394786857	HRC
10	19299248	rs394533091	HRC
10	19393695	rs394125785	ENSECAG00000022655
10	19393713	rs395444131	ENSECAG00000022655
10	19712550	rs397073856	BCL2L12
10	19739477	rs1142684818	CPT1C
10	19767327	rs395470655	TSKS
10	19887157	rs1141736909	TBC1D17
10	19931823	rs1138652747	ATF5
10	19931843	rs1144699341	ATF5
10	19931852	rs1137976053	ATF5
10	19948704	rs1141690336	ENSECAG00000019222
10	20015370	rs68891826	ENSECAG00000023434
10	20043817	rs1144559689	IZUMO2
10	20043893	rs1146162635	IZUMO2
10	20088561	rs1146890658	ENSECAG00000006756
10	20109635	rs396430125	ENSECAG00000006756
10	20190643	rs394637122	NAPSA
10	20447946	rs397424873	ENSECAG00000018051
10	20534782	rs394081510	ENSECAG00000021144
10	20538532	rs394962399	KLK15
10	20538602	rs396456959	KLK15
10	20538607	rs394208365	KLK15
10	20540086	rs395308032	KLK15
10	20540098	rs396481165	KLK15
10	20758956	rs1144405060	ENSECAG00000018591
10	21522156	rs1137805604	ENSECAG00000024996
10	21523586	rs397177436	ENSECAG00000024996
10	21611700	rs68826433	ENSECAG00000000505
10	21839795	rs68829295	ENSECAG00000006406
10	21840070	rs396510679	ENSECAG00000006406
10	22549323	rs395172267	ENSECAG00000001011
10	23092870	rs395656704	ENSECAG00000023794
10	23092954	rs397439449	ENSECAG00000023794
10	23591742	rs1139178409	TFPT
10	23591865	rs1136675565	TFPT
10	23599740	rs393927637	TFPT
10	23641397	rs394177848	TMC4
10	23988986	rs397283974	LENG9
10	24002101	rs396712430	ENSECAG00000018216
10	24095491	rs395393979	ENSECAG00000010496
10	24169116	rs397408447	ENSECAG00000012676
10	24169183	rs395341939	ENSECAG00000012676
10	24752799	rs397137638	EPS8L1
10	24753944	rs394048311	EPS8L1
10	24783406	rs1142534825	PPP1R12C
10	25139381	rs397048621	FIZ1
10	25139956	rs1146666961	FIZ1
10	25139995	rs1151621643	FIZ1
10	25140026	rs1136239290	FIZ1
10	25486167	rs396432886	NLRP5
10	26543979	rs395220529	AURKC
10	27302253	rs68997419	ENSECAG00000002021
10	28274785	rs1146401775	ZNF274
10	28289936	rs395191150	ZNF274
10	28289939	rs396200635	ZNF274
10	28605253	rs1149023112	ZBTB45
10	28625683	rs397048092	TRIM28
10	28625684	rs782849968	TRIM28
10	28634422	rs782828076	UBE2M
10	35415147	rs68882895	ENSECAG00000014007
10	36941157	rs782875323	IBTK
10	36941162	rs782895265	IBTK
10	37794755	rs1139334646	DOPEY1
10	38742200	rs393829050	ENSECAG00000003320
10	38742232	rs395263576	ENSECAG00000003320
10	39930506	rs1146632167	SNX14
10	39975573	rs395959823	SYNCRIP
10	39975576	rs396588334	SYNCRIP
10	41078216	rs394318720	ZNF292
10	41079923	rs395967717	ZNF292
10	41079954	rs397371001	ZNF292
10	41357549	rs395382692	ORC3
10	43065032	rs68934234	MDN1
10	47660742	rs397449725	ENSECAG00000012972
10	49185522	rs395808168	UFL1
10	49828453	rs393786682	MMS22L
10	51856456	rs394851196	ENSECAG00000007855
10	51856490	rs395851661	ENSECAG00000007855
10	58371068	rs1138221191	ENSECAG00000024075
10	58770337	rs396825472	ENSECAG00000024088
10	58770354	rs397188456	ENSECAG00000024088
10	58771261	rs395948991	ENSECAG00000024088
10	58771271	rs394052060	ENSECAG00000024088
10	60389290	rs396187212	ENSECAG00000011142
10	62493579	rs1143037217	WISP3
10	62493617	rs395248293	WISP3
10	62495048	rs1136957691	WISP3
10	62497513	rs1140629644	TUBE1
10	62586872	rs395782298	LAMA4
10	65848263	rs1144887098	NT5DC1
10	66955947	rs1142526866	ROS1
10	67114294	rs782904056	DCBLD1
10	70081245	rs1136207188	TBC1D32
10	70125704	rs396368431	TBC1D32
10	70125766	rs396231191	TBC1D32
10	74002090	rs395927517	NCOA7
10	75653371	rs395826872	THEMIS
10	77288648	rs394863026	ARHGAP18
10	78322396	rs394486405	EPB41L2
10	78941486	rs395150945	ENPP3
10	78941529	rs394164581	ENPP3
10	79722233	rs1151334222	MOXD1
10	79839039	rs396574070	ENSECAG00000005720
10	79907107	rs1136826005	TAAR6
10	83018341	rs394430655	BCLAF1
10	83018461	rs395621690	BCLAF1
11	282122	rs394478355	B3GNTL1
11	1606759	rs395619121	FSCN2
11	1606880	rs1144041995	FSCN2
11	1673798	rs396403884	BAHCC1
11	1867153	rs397436943	SLC38A10
11	1885094	rs395877866	TEPSIN
11	1909448	rs68797720	CEP131
11	1972610	rs68797751	ENSECAG00000021405
11	2631216	rs396032512	RNF213
11	2631220	rs397098035	RNF213
11	2631238	rs1140760463	RNF213
11	2970914	rs395161218	TBC1D16
11	3151199	rs395438282	ENPP7
11	3151201	rs396737395	ENPP7
11	3689370	rs396714304	ENGASE
11	4118114	rs1136729172	ENSECAG00000002831
11	4359781	rs68891175	C17orf99
11	4388817	rs1143659975	TMC6
11	4432304	rs68892736	TNRC6C
11	6069216	rs397249258	EVPL
11	6271169	rs394038377	GALK1
11	6271172	rs395767604	GALK1
11	6286891	rs68850928	ITGB4
11	6427235	rs397218861	LLGL2
11	6865143	rs1141940770	CDR2L
11	6865181	rs1144670685	CDR2L
11	6865212	rs396509904	CDR2L
11	6865222	rs394281581	CDR2L
11	6865228	rs395144136	CDR2L
11	6865385	rs395990330	CDR2L
11	7082977	rs1138617780	SLC9A3R1
11	7188758	rs396195132	ENSECAG00000007439
11	7446266	rs396298695	KIF19
11	7446269	rs393939370	KIF19
11	7534674	rs393924786	TTYH2
11	11889968	rs396575689	ABCA8
11	12108500	rs1150458982	FAM20A
11	13855537	rs396806959	CACNG4
11	13855565	rs394840946	CACNG4
11	15449321	rs1139662050	SCN4A
11	15449995	rs393837626	SCN4A
11	15822492	rs396168972	ACE
11	17660884	rs396931523	MAPT
11	17758500	rs396617671	SPPL2C
11	18074171	rs394357046	NSF
11	18074173	rs396381761	NSF
11	18332472	rs397494782	ENSECAG00000022453
11	18576417	rs396487597	ENSECAG00000021549
11	18578717	rs395238106	FMNL1
11	18600750	rs395695692	FMNL1
11	18600774	rs1151278365	FMNL1
11	18600815	rs397315568	FMNL1
11	18663598	rs397113055	PLCD3
11	18774574	rs1146757049	C1QL1
11	18774585	rs396766863	C1QL1
11	18774597	rs393853411	C1QL1
11	18828549	rs393874369	ENSECAG00000016904
11	18920784	rs396778315	GJC1
11	18943273	rs397220231	ADAM11
11	19299097	rs397019383	RUNDC3A
11	19299112	rs394244197	RUNDC3A
11	19299118	rs395448897	RUNDC3A
11	19378501	rs393825537	UBTF
11	19407667	rs68851191	ASB16
11	19407681	rs68851192	ASB16
11	19422931	rs68852505	C17orf53
11	19564193	rs394885170	PYY
11	19564244	rs397401403	PYY
11	19714905	rs1144109432	SOST
11	19714913	rs1139153761	SOST
11	19879717	rs396558868	ETV4
11	19879726	rs1152141948	ETV4
11	19919290	rs393987907	DHX8
11	20194069	rs397258447	VAT1
11	20236224	rs397420375	ENSECAG00000009275
11	20323738	rs1144968319	AOC2
11	20323740	rs1138279661	AOC2
11	20808691	rs397098987	GHDC
11	20808724	rs394558971	GHDC
11	20859462	rs393847909	HSPB9
11	20870214	rs393706474	DHX58
11	20875098	rs397037213	DHX58
11	20928348	rs393832017	ZNF385C
11	20976013	rs68815094	TTC25
11	21044478	rs1140016666	KLHL11
11	21247254	rs393948960	KRT16
11	22255018	rs68808662	TOP2A
11	22557065	rs393781710	PSMD3
11	22644789	rs394692469	ZPBP2
11	22808144	rs397372987	TCAP
11	23130700	rs395842743	STAC2
11	23464061	rs395822678	MLLT6
11	23553642	rs68877745	SRCIN1
11	23631974	rs394138416	ENSECAG00000021431
11	24097281	rs395587305	SP6
11	24667506	rs396107144	HOXB2
11	24667524	rs394381610	HOXB2
11	24667526	rs395330826	HOXB2
11	24667575	rs396512145	HOXB2
11	24716835	rs394853976	HOXB5
11	24737475	rs395575939	HOXB8
11	24737517	rs396840404	HOXB8
11	25004555	rs394440177	ENSECAG00000008172
11	25905048	rs394631412	PDK2
11	25905053	rs396426282	PDK2
11	25991398	rs397076392	COL1A1
11	25991449	rs394799347	COL1A1
11	25991599	rs396613353	COL1A1
11	25992610	rs396303879	COL1A1
11	26369133	rs396073967	ABCC3
11	26443376	rs394276812	LUC7L3
11	26443438	rs395343673	LUC7L3
11	26443449	rs1140405731	LUC7L3
11	32457468	rs395258556	MRPS23
11	34476052	rs1136612626	MED13
11	34506075	rs782844100	MED13
11	34644437	rs1145402652	BRIP1
11	34644482	rs1139374001	BRIP1
11	34959542	rs395664019	TBX4
11	36730487	rs1137960477	ACACA
11	37004925	rs1138677959	SYNRG
11	37046049	rs397120540	SYNRG
11	37046075	rs1143194813	SYNRG
11	37046082	rs1146543582	SYNRG
11	37046103	rs1138422015	SYNRG
11	37838295	rs396572278	AP2B1
11	40476051	rs782913609	C17orf75
11	43156587	rs395769027	SEZ6
11	44129624	rs394628482	ENSECAG00000017106
11	44378330	rs1152055957	CPD
11	44378331	rs1137951983	CPD
11	44504589	rs1142989401	ENSECAG00000021802
11	44504637	rs393845904	ENSECAG00000021802
11	44871875	rs396154654	NXN
11	45650346	rs1138889975	RILP
11	45650648	rs395060735	RILP
11	46890618	rs394329925	ENSECAG00000004602
11	47213206	rs68858886	ENSECAG00000005308
11	47462384	rs68848105	TRPV3
11	47486979	rs68848126	TRPV1
11	47762365	rs397234633	ATP2A3
11	47791391	rs393960736	ATP2A3
11	47936413	rs397290320	ZZEF1
11	48285313	rs395144894	SPNS2
11	48285345	rs396820780	SPNS2
11	48340550	rs1143803235	SMTNL2
11	48340560	rs1146811213	SMTNL2
11	48340575	rs1150328201	SMTNL2
11	49509028	rs395020509	DHX33
11	49930296	rs393743236	ENSECAG00000002564
11	49957711	rs397492993	CHRNE
11	50026327	rs394484929	PLD2
11	50026368	rs395716911	PLD2
11	50084976	rs395323219	ZMYND15
11	50404463	rs396495486	SLC16A13
11	50407374	rs393777641	SLC16A11
11	50407440	rs395420967	SLC16A11
11	50608892	rs394960504	CTDNEP1
11	50669581	rs394348164	ENSECAG00000012093
11	50669598	rs395697052	ENSECAG00000012093
11	50749430	rs396465297	C17orf74
11	50749434	rs394051641	C17orf74
11	50899133	rs395901071	MPDU1
11	51119827	rs1150312204	KDM6B
11	52317192	rs396160278	NTN1
11	52317193	rs393833141	NTN1
11	52612805	rs1137684336	USP43
11	53192882	rs396518058	MYH13
11	54340555	rs68890161	DNAH9
11	54348952	rs396755801	DNAH9
11	54439770	rs395213364	DNAH9
11	54453087	rs396288468	DNAH9
11	54605241	rs395046524	DNAH9
11	54607306	rs395757780	DNAH9
11	55567648	rs396116409	ELAC2
11	55567650	rs393883531	ELAC2
11	55567777	rs396665511	ELAC2
11	56107349	rs394383686	HS3ST3A1
11	56107415	rs395120644	HS3ST3A1
11	57525590	rs1136558295	TEKT3
11	58171704	rs782859360	LRRC75A
11	58292973	rs1151212454	PIGL
11	58406056	rs782869647	NCOR1
11	59595500	rs397463259	EPN2
11	60002768	rs1148780879	TOP3A
11	60002770	rs1149955604	TOP3A
11	60002803	rs393918571	TOP3A
11	60002852	rs394875774	TOP3A
11	60061926	rs1143192927	FLII
11	60061933	rs397000637	FLII
11	60061939	rs394543634	FLII
11	60061948	rs395749730	FLII
11	60165675	rs394592813	MYO15A
11	60706427	rs397147172	MED9
11	60775782	rs396840194	MED9
11	61243538	rs394255711	TNFRSF13B
11	61243545	rs1150816215	TNFRSF13B
11	61601919	rs396832025	ENSECAG00000003664
11	61602083	rs68911513	ENSECAG00000003664
12	983628	rs395208570	NAT10
12	983629	rs396023086	NAT10
12	1166821	rs395946462	ABTB2
12	8377125	rs395463539	TTC17
12	8377139	rs397037795	TTC17
12	9006035	rs395934755	EXT2
12	9687493	rs395823894	TSPAN18
12	10653359	rs397232351	PEX16
12	10664509	rs393821033	LARGE2
12	11304356	rs395893701	ZNF408
12	11876569	rs396114744	RAPSN
12	12032517	rs395645812	MTCH2
12	12180330	rs68924282	NUP160
12	12989631	rs68972215	ENSECAG00000007154
12	13165106	rs68975034	ENSECAG00000007622
12	13181964	rs68975057	ENSECAG00000007720
[truncated: 1,750 more rows]

## Sheet: MD
CHROM	POS	ID	Gene
1	353151	rs395518944	ENSECAG00000009951
1	353153	rs394270577	ENSECAG00000009951
1	353241	rs1151649113	ENSECAG00000009951
1	353277	rs1136643150	ENSECAG00000009951
1	353290	rs1152212002	ENSECAG00000009951
1	355839	rs395831110	ENSECAG00000009951
1	660443	rs393731903	KNDC1
1	1706143	rs1145979202	JAKMIP3
1	1706157	rs394299193	JAKMIP3
1	2693558	rs1149544134	ENSECAG00000002439
1	2693948	rs1149944740	ENSECAG00000002439
1	4039729	rs394083951	MGMT
1	5660004	rs395921141	ENSECAG00000002486
1	5660190	rs396731404	ENSECAG00000002486
1	6719351	rs397179197	C10orf90
1	8429285	rs396826438	FAM53B
1	8484146	rs395866657	FAM53B
1	9800200	rs396285473	HMX2
1	9801633	rs1146118094	HMX2
1	10115807	rs1145424560	CUZD1
1	10918661	rs394635794	TACC2
1	12768385	rs395151059	SEC23IP
1	12770998	rs68563855	SEC23IP
1	13165335	rs395659860	GRK5
1	15175774	rs397083158	ENSECAG00000023955
1	15175825	rs395171809	ENSECAG00000023955
1	17182389	rs1144581784	FAM160B1
1	17182426	rs1140446212	FAM160B1
1	17653745	rs68450104	AFAP1L2
1	17729304	rs68450148	TDRD1
1	18078505	rs68492432	DCLRE1A
1	18277496	rs68493956	NRAP
1	20480792	rs393722932	ENSECAG00000003921
1	26349373	rs394864066	ENSECAG00000021278
1	26465471	rs394879989	COL17A1
1	26465534	rs393734211	COL17A1
1	26476583	rs68507647	COL17A1
1	26948724	rs397422175	NEURL1
1	27189172	rs1149962150	INA
1	27199007	rs396906240	INA
1	27650930	rs397250620	SFXN2
1	27721123	rs394023250	TRIM8
1	28442653	rs394922009	FGF8
1	28443713	rs1136357327	FGF8
1	31947494	rs394755661	UBTD1
1	31948379	rs396487623	MMS19
1	33999657	rs1138674701	ENSECAG00000021153
1	34317209	rs68612453	ENSECAG00000005361
1	34861161	rs782882263	HELLS
1	34861164	rs782831407	HELLS
1	36159632	rs68539650	CYP26A1
1	37970367	rs395709203	HTR7
1	39127735	rs394837460	SLC16A12
1	39151853	rs394059326	IFIT5
1	39152036	rs394779219	IFIT5
1	39152158	rs395759587	IFIT5
1	39252316	rs393941500	IFIT1
1	39729832	rs1136439343	STAMBPL1
1	39834263	rs68579770	LIPM
1	40027849	rs68580471	ENSECAG00000008026
1	40318924	rs68585523	RNLS
1	43590370	rs1136708058	MBL2
1	44555106	rs1140115045	ENSECAG00000019573
1	47367040	rs1137059602	ENSECAG00000007119
1	47367109	rs1147624403	ENSECAG00000007119
1	47367631	rs1149618653	ENSECAG00000007119
1	47367932	rs1148186011	ENSECAG00000007119
1	47368751	rs1146526174	ENSECAG00000007119
1	47368985	rs1139406086	ENSECAG00000007119
1	47369285	rs1142365646	ENSECAG00000007119
1	47369895	rs1145390104	ENSECAG00000007119
1	51861144	rs1140683193	RTKN2
1	57782396	rs396929423	ENSECAG00000008689
1	57868948	rs1140438928	SUPV3L1
1	58687041	rs394789188	TYSND1
1	58795621	rs1143293832	NPFFR1
1	58795834	rs396522679	NPFFR1
1	59749817	rs397436016	UNC5B
1	59752563	rs394793536	UNC5B
1	60133342	rs68664664	ENSECAG00000023411
1	60208302	rs394835717	ENSECAG00000023411
1	60504900	rs1148814155	ASCC1
1	61759299	rs393725204	USP54
1	61890180	rs396085795	CHCHD1
1	61894718	rs1140383306	ZSWIM8
1	61894724	rs395147417	ZSWIM8
1	61900320	rs68654613	ZSWIM8
1	63279689	rs396719210	ZNF503
1	63279743	rs394484208	ZNF503
1	63279914	rs397026101	ENSECAG00000010308
1	67113588	rs395857565	PLAC9
1	67113589	rs397499372	PLAC9
1	68894925	rs1139795973	ABCB10
1	71121943	rs68496761	ZNF239
1	71181883	rs1145602960	ENSECAG00000024546
1	71182439	rs68496778	ENSECAG00000024546
1	72327807	rs68509067	ENSECAG00000014705
1	75735739	rs396847575	MTR
1	75735748	rs393949065	MTR
1	75735790	rs395696514	MTR
1	75972493	rs396943577	HEATR1
1	76316991	rs396853101	GPR137B
1	76317006	rs394169644	GPR137B
1	77732351	rs394966828	TARBP1
1	78678604	rs393784272	ENSECAG00000009443
1	78879620	rs395852063	ENSECAG00000009930
1	79258566	rs396409727	MAP10
1	79258676	rs397161340	MAP10
1	79727203	rs1144798324	ENSECAG00000020671
1	79728981	rs1145251046	ENSECAG00000020671
1	80235528	rs68528956	DISC1
1	80551914	rs396306846	EXOC8
1	80622774	rs394265214	C1orf131
1	80925353	rs396443577	C1orf198
1	80925366	rs396674531	C1orf198
1	81101417	rs68454004	ENSECAG00000003762
1	81102072	rs395402791	ENSECAG00000003762
1	81102130	rs68454006	ENSECAG00000003762
1	81536742	rs68523669	ENSECAG00000011080
1	81807352	rs396500404	PARG
1	82124707	rs68528111	ERCC6
1	82128927	rs393705807	ERCC6
1	82741435	rs395106319	ENSECAG00000001649
1	83063512	rs396367000	ARHGAP22
1	83439313	rs68577302	ENSECAG00000007449
1	84085306	rs395501069	ENSECAG00000004222
1	86597117	rs1136791451	LRIT1
1	86597159	rs1150374946	LRIT1
1	89782614	rs68631346	SFTPA1
1	90053775	rs394700670	EFL1
1	90084870	rs397032682	EFL1
1	90149953	rs395389822	EFL1
1	90852387	rs393833304	IL16
1	90852426	rs394738645	IL16
1	91394254	rs394720435	ARNT2
1	92339756	rs397142109	BNC1
1	92823470	rs1150686769	AP3B2
1	93164689	rs396179081	SLC28A1
1	93216769	rs396543131	ALPK3
1	93217340	rs394311876	ALPK3
1	93232666	rs395345531	ALPK3
1	93266074	rs394072185	ZNF592
1	93402892	rs394106768	WDR73
1	93907634	rs393750091	FES
1	93907649	rs395217966	FES
1	93907651	rs396593467	FES
1	93959511	rs396336737	UNC45A
1	93964009	rs395549139	UNC45A
1	94071878	rs1137799651	CIB1
1	94083769	rs395446537	SEMA4B
1	94638546	rs1144735732	PLIN1
1	95270484	rs68461199	ACAN
1	95284467	rs393751006	ACAN
1	95472470	rs395150103	AEN
1	100101742	rs397066552	RGMA
1	103454835	rs1142397422	ENSECAG00000008657
1	103454946	rs1143945321	ENSECAG00000008657
1	103454959	rs395374445	ENSECAG00000008657
1	105478852	rs1147908176	SYNM
1	105718805	rs395754371	LRRC28
1	106483576	rs395025730	ADAMTS17
1	106483580	rs396679357	ADAMTS17
1	106670777	rs782841971	LINS1
1	106724293	rs393770352	ASB7
1	107040132	rs396746232	LRRK1
1	107086016	rs395804919	LRRK1
1	107684590	rs396287584	TM2D3
1	108528575	rs1151186990	NSMCE3
1	108528590	rs1136381338	NSMCE3
1	108528596	rs1146497356	NSMCE3
1	108528613	rs1147422217	NSMCE3
1	108529166	rs396261099	NSMCE3
1	112232173	rs395310506	ENSECAG00000014732
1	112232280	rs396314665	ENSECAG00000014732
1	113451939	rs68537304	ENSECAG00000004541
1	114483675	rs397256366	OCA2
1	114881152	rs396871914	NIPA1
1	114881170	rs1138678424	NIPA1
1	114881171	rs1139556279	NIPA1
1	114881207	rs394015859	NIPA1
1	115995695	rs396806055	KIAA1024
1	116733817	rs1138575469	ADAMTS7
1	116760460	rs397026014	ADAMTS7
1	116760507	rs395240504	ADAMTS7
1	116760640	rs397374238	ADAMTS7
1	117276159	rs68681194	HYKK
1	117481245	rs396952811	UBE2Q2
1	117826819	rs394070755	TMEM266
1	117826911	rs395089890	TMEM266
1	117910956	rs782864603	ETFA
1	118355417	rs394686431	ENSECAG00000016474
1	118636608	rs782829613	TSPAN3
1	119473133	rs397442455	CSPG4
1	121342056	rs396313401	NEO1
1	121414767	rs1146670660	ENSECAG00000003709
1	121816273	rs396458141	ADPGK
1	122040596	rs394939820	ARIH1
1	122040597	rs396692047	ARIH1
1	123570498	rs395838240	UACA
1	124624400	rs396265582	ENSECAG00000008542
1	126086608	rs1136213776	SKOR1
1	126086611	rs1146281644	SKOR1
1	126639257	rs396938320	SMAD3
1	127134662	rs1146567730	SMAD6
1	127285332	rs1146721082	ZWILCH
1	127285387	rs395249435	ZWILCH
1	127285439	rs397061010	ZWILCH
1	127290712	rs395572734	ZWILCH
1	127802342	rs396890608	MEGF11
1	127802345	rs394866283	MEGF11
1	128429029	rs393867138	CLPX
1	129102135	rs395985245	ENSECAG00000026891
1	129102162	rs396768481	ENSECAG00000026891
1	129102163	rs394754217	ENSECAG00000026891
1	129365865	rs395209983	FAM96A
1	130177617	rs394299499	RAB8B
1	130177642	rs396218999	RAB8B
1	130636058	rs397185394	TLN2
1	133901498	rs393795327	SLTM
1	133914848	rs396369185	SLTM
1	134195851	rs394191800	LIPC
1	135624549	rs395046174	ZNF280D
1	135844544	rs1143609744	TEX9
1	138151145	rs397172976	WDR72
1	138151460	rs782846899	WDR72
1	138151520	rs1148856493	WDR72
1	139073272	rs396738320	FAM214A
1	139073288	rs395714822	FAM214A
1	139073322	rs1136834022	FAM214A
1	139302239	rs395798436	MYO5A
1	139382875	rs1152213114	MYO5C
1	139976682	rs394649590	DMXL2
1	140049005	rs397395395	DMXL2
1	142096271	rs1143941332	CEP152
1	145451124	rs397492759	SLC30A4
1	145709036	rs1147886213	SHF
1	145759820	rs394492093	DUOX1
1	145771884	rs393856423	DUOXA1
1	145994439	rs395392432	SPG11
1	146039711	rs396678302	SPG11
1	146050636	rs393711835	SPG11
1	146061429	rs396549721	SPG11
1	146221369	rs782881877	CASC4
1	146908463	rs68503984	MAP1A
1	146908547	rs68503985	MAP1A
1	146908586	rs68503986	MAP1A
1	146954590	rs395548888	TP53BP1
1	147074294	rs782847049	ENSECAG00000008021
1	147243066	rs394549472	TMEM62
1	147244317	rs396083649	TMEM62
1	147244341	rs393944023	TMEM62
1	147244377	rs1148120735	TMEM62
1	147244849	rs395320602	TMEM62
1	147612341	rs394404655	TTBK2
1	147623479	rs1146167914	CDAN1
1	147623675	rs1149890180	CDAN1
1	147666005	rs394504199	ENSECAG00000022851
1	148021294	rs68453517	TMEM87A
1	148087592	rs394972609	VPS39
1	148087868	rs396161134	VPS39
1	148087869	rs394285288	VPS39
1	148104515	rs396276336	PLA2G4F
1	148352358	rs1147372911	SPTBN5
1	149203686	rs396902620	RHOV
1	150109788	rs396572680	ENSECAG00000024806
1	156123233	rs397004211	CHRM5
1	156337762	rs68481884	NUTM1
1	157050718	rs1137896728	ENSECAG00000006693
1	157503665	rs1151593772	ENSECAG00000007038
1	157648433	rs395106329	ENSECAG00000007208
1	157876504	rs1142987575	ENSECAG00000007693
1	158123432	rs397436824	ENSECAG00000001253
1	158123831	rs1142672239	ENSECAG00000001253
1	158296303	rs68568422	OR4K2
1	158321366	rs397293588	ENSECAG00000006342
1	158321975	rs396897044	ENSECAG00000006342
1	158509383	rs394845349	ENSECAG00000006774
1	158582380	rs396180031	ENSECAG00000006864
1	158768814	rs394310320	TEP1
1	158820335	rs394547122	KLHL33
1	159568363	rs396558224	ZNF219
1	159568376	rs394463212	ZNF219
1	159568402	rs395883355	ZNF219
1	159738979	rs394327549	RPGRIP1
1	159739042	rs395521993	RPGRIP1
1	159743781	rs397298414	RPGRIP1
1	159747735	rs68582236	RPGRIP1
1	159750059	rs68582238	RPGRIP1
1	159998693	rs68583666	ENSECAG00000002600
1	160254947	rs68585140	ENSECAG00000008578
1	160267737	rs68585149	ENSECAG00000009639
1	160488277	rs394954060	ENSECAG00000018964
1	161225198	rs68532871	ENSECAG00000012772
1	161424218	rs68478000	TRAV9-1
1	161591762	rs68479691	ENSECAG00000018085
1	161753261	rs393963646	ENSECAG00000004193
1	161780849	rs68481164	ENSECAG00000006005
1	161823929	rs396223434	ENSECAG00000011957
1	163018586	rs397370688	PSMB11
1	163250285	rs393798246	EFS
1	163250296	rs394551028	EFS
1	163837088	rs1147015072	FITM1
1	163837120	rs1142623643	FITM1
1	163837129	rs396686623	FITM1
1	163837139	rs393930901	FITM1
1	163844141	rs395980181	EMC9
1	163880454	rs68503781	IPO4
1	170592833	rs395309782	HECTD1
1	170671974	rs394477530	HEATR5A
1	170799238	rs1151214470	ENSECAG00000016348
1	170799248	rs396504185	ENSECAG00000016348
1	170799254	rs394290283	ENSECAG00000016348
1	172832027	rs396492861	ENSECAG00000021888
1	172832031	rs394277826	ENSECAG00000021888
1	172832039	rs395309497	ENSECAG00000021888
1	172832060	rs396904340	ENSECAG00000021888
1	172832066	rs394005581	ENSECAG00000021888
1	174221033	rs395584810	INSM2
1	174308483	rs782873031	RALGAPA1
1	175010039	rs1149813538	NKX2-1
1	175010047	rs1137345357	NKX2-1
1	175010082	rs1147679251	NKX2-1
1	175010092	rs1150828920	NKX2-1
1	175011548	rs393940018	NKX2-1
1	175011551	rs395682883	NKX2-1
1	175137054	rs1141890510	PAX9
1	175869551	rs1146318742	MIPOL1
1	176490115	rs395750232	ENSECAG00000004803
1	182455989	rs395302084	FANCM
1	182481484	rs68532091	FANCM
1	182494079	rs1144972506	FANCM
1	182503901	rs394783618	FANCM
1	182520409	rs782885664	ENSECAG00000000757
1	186396325	rs396830298	VCPKMT
1	186539615	rs395485971	ATP5S
1	186653113	rs1152334800	MAP4K5
1	188103959	rs396952776	PTGER2
1	188114751	rs394807858	PTGER2
2	3118217	rs397107439	C1orf168
2	3118244	rs394547592	C1orf168
2	4589401	rs394302987	USP24
2	4847419	rs397204244	ENSECAG00000007169
2	4886415	rs395746813	PARS2
2	4886634	rs394321457	PARS2
2	4886963	rs395955596	PARS2
2	4901714	rs68463060	TTC4
2	4920693	rs396333080	ENSECAG00000018414
2	5664606	rs1139421964	NDC1
2	6130704	rs397069520	LRP8
2	6321621	rs394004457	PODN
2	6702143	rs393862928	COA7
2	7042441	rs1148253248	ZFYVE9
2	7118871	rs782870085	ZFYVE9
2	7975000	rs396479043	RNF11
2	8702523	rs395243801	ENSECAG00000022281
2	8702551	rs395761664	ENSECAG00000022281
2	8702736	rs394924811	ENSECAG00000022281
2	11182962	rs1149103835	ENSECAG00000023188
2	11183015	rs1144703382	ENSECAG00000023188
2	12174408	rs68576761	FAAH
2	12340039	rs395039342	POMGNT1
2	12340040	rs396576910	POMGNT1
2	12506991	rs396171432	MAST2
2	12506996	rs394010446	MAST2
2	13173796	rs394388136	ENSECAG00000019136
2	13474509	rs394338750	HECTD3
2	13653517	rs396845582	BTBD19
2	13658406	rs395957797	PLK3
2	13658411	rs397005904	PLK3
2	13691322	rs397138717	KIF2C
2	13695686	rs396256021	KIF2C
2	14392295	rs397038858	ENSECAG00000024245
2	14851060	rs397289082	HYI
2	14930082	rs395201552	CDC20
2	14939683	rs393791469	MPL
2	15016019	rs396151465	TMEM125
2	15109546	rs394685305	EBNA1BP2
2	15109563	rs395781975	EBNA1BP2
2	15109598	rs397298982	EBNA1BP2
2	15109637	rs394614354	EBNA1BP2
2	15109693	rs396531599	EBNA1BP2
2	16812728	rs396717018	HIVEP3
2	16967140	rs394136641	ENSECAG00000002551
2	17385288	rs394749752	ENSECAG00000002738
2	18435827	rs394710390	HEYL
2	18494717	rs394794128	PABPC4
2	18619571	rs395752252	ENSECAG00000011635
2	18696088	rs396617460	MACF1
2	19757039	rs1145530943	ENSECAG00000026886
2	19757052	rs397048774	ENSECAG00000026886
2	19757091	rs394626666	ENSECAG00000026886
2	19839321	rs68514320	INPP5B
2	19863551	rs1145053713	INPP5B
2	20686108	rs395041495	GRIK3
2	21185643	rs393832875	ENSECAG00000020556
2	21281197	rs1137789418	MAP7D1
2	21281290	rs396222083	MAP7D1
2	21281303	rs397253863	MAP7D1
2	21281429	rs394868153	MAP7D1
2	21445893	rs1144270865	ENSECAG00000023972
2	21850788	rs395619128	KIAA0319L
2	22263122	rs1138211601	TMEM35B
2	22347058	rs395933441	DLGAP3
2	23802919	rs395673565	ZNF362
2	23802933	rs1141223940	ZNF362
2	24283877	rs395163441	ZBTB8OS
2	24283918	rs396612223	ZBTB8OS
2	24288300	rs782904073	ZBTB8OS
2	24721973	rs395130352	KHDRBS1
2	24877652	rs1141293652	ENSECAG00000009300
2	24882899	rs68625752	ENSECAG00000009300
2	25000735	rs394162683	COL16A1
2	25047391	rs1143859139	HCRTR1
2	25051431	rs1137251530	HCRTR1
2	25759436	rs396821650	MATN1
2	25761739	rs394092793	MATN1
2	27356106	rs1150372139	OPRD1
2	27545926	rs396954848	RAB42
2	27545928	rs394908220	RAB42
2	28190904	rs396611833	STX12
2	28919249	rs396121405	ARID1A
2	31512744	rs396580058	E2F2
2	31512781	rs395688691	E2F2
2	31588521	rs394353418	ASAP3
2	32358275	rs68595207	ZBTB40
2	32367642	rs1143884694	ZBTB40
2	32808193	rs68599694	ENSECAG00000000938
2	32863988	rs395464520	HSPG2
2	32863994	rs396660510	HSPG2
2	32893102	rs396701061	HSPG2
2	32912436	rs395454233	HSPG2
2	34455795	rs396409567	RNF186
2	34581910	rs393794178	ENSECAG00000007317
2	34581996	rs396301024	ENSECAG00000007317
2	34910664	rs397467490	MRTO4
2	34915323	rs397147519	EMC1
2	35579508	rs394407941	KLHDC7A
2	36549115	rs396124127	PADI3
2	36781705	rs396418878	ATP13A2
2	36802032	rs393870780	MFAP2
2	36802057	rs395746241	MFAP2
2	37077851	rs1143346632	ARHGEF19
2	37081338	rs395092319	ARHGEF19
2	37274216	rs397377693	SPEN
2	37396210	rs396355755	FBLIM1
2	37701781	rs396058809	ENSECAG00000025070
2	39706345	rs397062939	VPS13D
2	39959320	rs395814716	KIAA2013
2	40959234	rs68525953	CASZ1
2	42802174	rs1151827599	RERE
2	43360447	rs68620661	CAMTA1
2	44365816	rs397315390	TNFRSF25
2	44365824	rs394481640	TNFRSF25
2	44388044	rs393958666	ESPN
2	44389131	rs395161820	ESPN
2	44402897	rs1136301967	ESPN
2	44553429	rs397385974	ENSECAG00000024683
2	44558044		HES3
2	44668507	rs395936789	CHD5
2	44678012	rs394283664	KCNAB2
2	45952191	rs395886528	ENSECAG00000001003
2	46492402	rs395514090	DFFB
2	47512904	rs393942540	MMEL1
2	47516851	rs393803637	FAM213B
2	47518341	rs395629657	FAM213B
2	47518375	rs397057533	FAM213B
2	47518376	rs394352120	FAM213B
2	48345592	rs397284546	ENSECAG00000002115
2	48551274	rs397476342	DVL1
2	48551283	rs394970236	DVL1
2	48559465	rs1150182281	DVL1
2	48560029	rs395917451	DVL1
2	48701755	rs395467165	TTLL10
2	48702801	rs395059307	TTLL10
2	48703585	rs396244596	TTLL10
2	48905794	rs394182645	KLHL17
2	51668144	rs395913752	SORBS3
2	51684770	rs396374249	ENSECAG00000019910
2	52079006	rs1138154284	ENSECAG00000024512
2	52261776	rs394378981	R3HCC1
2	52261787	rs397134753	R3HCC1
2	53346787	rs397408723	ADAMDEC1
2	53904651	rs397138101	NEFM
2	54303516	rs68713359	DOCK5
2	54324414	rs396611869	DOCK5
2	54438890	rs68700746	CDCA2
2	56266216	rs396235619	TRIM35
2	56405196	rs396634745	CHRNA2
2	57708297	rs396892876	INTS9
2	58012418	rs394935752	KIF13B
2	59028714	rs394247127	RP1L1
2	62512819	rs393709089	HAND2
2	62710801	rs395089579	HMGB2
2	66090199	rs394840133	NEK1
2	67045084	rs1147670069	DDX60L
2	67143714	rs1145410444	DDX60
2	67143723	rs1151071655	DDX60
2	71525568	rs395603885	TKTL2
2	79536471	rs68543899	FGA
2	80328650	rs395176457	TLR2
2	80424491	rs396508800	KIAA0922
2	80935586	rs397487927	FHDC1
2	80948171	rs1145723954	FHDC1
2	82789109	rs782904575	LRBA
2	85486077	rs396476236	PRMT9
2	87676307	rs395899410	ENSECAG00000024476
2	88569482	rs68659021	FREM3
2	89106749	rs1147893823	ENSECAG00000010301
2	89297125	rs1152285275	ENSECAG00000002647
2	91121109	rs68587090	TBC1D9
2	91998911	rs395304185	MAML3
2	101329235	rs1147201459	ABHD18
2	103489867	rs68611113	FAT4
2	105783711	rs1141270568	ENSECAG00000014841
2	106496329	rs394617030	TRPC3
2	106496353	rs1151818626	TRPC3
2	109155223		ENSECAG00000022096
2	113459093	rs1139263548	ANK2
2	114278002	rs394809104	ALPK1
2	115913293	rs396671659	ENPEP
2	116274022	rs395187904	EGF
2	116640248	rs68606225	SEC24B
2	117886171	rs68537651	HADH
2	117978557	rs397484751	SGMS2
2	120031149	rs396180307	ENSECAG00000011433
2	120031204	rs394115241	ENSECAG00000011433
3	866455	rs396366533	ITFG1
3	866517	rs397153907	ITFG1
3	866519	rs394602822	ITFG1
3	866531	rs396126919	ITFG1
3	2619265	rs68461001	C16orf78
3	3352463	rs394419276	ADCY7
3	6747217	rs68595969	RPGRIP1L
3	7885108	rs396807990	ENSECAG00000023545
3	8614658	rs397116870	ENSECAG00000013389
3	8712045	rs395540162	ENSECAG00000015451
3	8713869	rs396219739	ENSECAG00000015451
3	9543217	rs1151543552	AMFR
3	9700712	rs397079091	MT1X
3	10546693	rs397165375	ADGRG1
3	10598108	rs396352166	DRC7
3	11203443	rs395104073	NDRG4
3	11203446	rs397115152	NDRG4
3	18315389	rs395567645	B3GNT9
3	18315418	rs397130515	B3GNT9
3	18315432	rs394220217	B3GNT9
3	18319270	rs394986143	TRADD
3	18319893	rs395416663	TRADD
3	18348829	rs396958626	EXOC3L1
3	18356589	rs396866925	E2F4
3	18356636	rs396230960	E2F4
3	19254075	rs395143032	SLC7A6
3	19254076	rs396452897	SLC7A6
3	19324754	rs396236853	SMPD3
3	19711503	rs395019285	TANGO6
3	19760561	rs394124703	TANGO6
3	19946151	rs396174230	UTP4
3	19978534	rs395245780	SNTB2
3	19978550	rs396539252	SNTB2
3	19978564	rs394132331	SNTB2
3	19978565	rs395885342	SNTB2
3	20096698	rs394304661	ENSECAG00000021406
3	20630036	rs395727278	PSMD7
3	22901184	rs394840908	ENSECAG00000019511
3	22908712	rs394322983	ENSECAG00000019511
3	22908714	rs394802070	ENSECAG00000019511
3	22908726	rs396629148	ENSECAG00000019511
3	22997466	rs395142704	CHST4
3	23088836	rs395690022	ZNF23
3	23088974	rs394176232	ZNF23
3	23090193	rs782870620	ZNF23
3	23727300	rs395920294	MTSS1L
3	23727671	rs1151638362	MTSS1L
3	24477576	rs393859998	FA2H
3	24477705	rs395533126	FA2H
3	25036882	rs396647287	ENSECAG00000022657
3	25716568	rs68479321	CNTNAP4
3	26268776	rs394200024	ENSECAG00000012817
3	26361636	rs1137980681	MON1B
3	26361648	rs1140632818	MON1B
3	26361674	rs1143627947	MON1B
3	26361791	rs397433175	MON1B
3	28356462	rs396858518	ENSECAG00000018532
3	29612275	rs68558408	ENSECAG00000015980
3	29716784	rs1144610595	BCO1
3	32127271	rs397207998	HSDL1
3	32128049	rs396524601	HSDL1
3	32128067	rs393806154	HSDL1
3	32160397	rs394846238	TAF1C
3	32164255	rs395324533	TAF1C
3	33339840	rs395147061	GSE1
3	34068199	rs395494893	MTHFSD
3	34930087	rs396740541	JPH3
3	34965871	rs68458513	JPH3
3	35180676	rs393912755	CA5A
3	35878264	rs394256892	IL17C
3	35957178	rs397178263	PIEZO1
3	35957285	rs396754767	PIEZO1
3	35957294	rs394445721	PIEZO1
3	35957318	rs1142186830	PIEZO1
3	35957332	rs395790643	PIEZO1
3	36434873	rs393942332	ENSECAG00000017290
3	36800634	rs394516270	SPATA2L
3	36800699	rs395851169	SPATA2L
3	36811472	rs397277752	VPS9D1
3	36811585	rs394902576	VPS9D1
3	36811753	rs393758588	VPS9D1
3	36811754	rs395834707	VPS9D1
3	36944645	rs782832527	TCF25
3	36944779	rs1137326414	TCF25
3	37009716	rs68458868	DEF8
3	37493002	rs395545693	ENSECAG00000007487
3	37493025	rs397168309	ENSECAG00000007487
3	37816587	rs396593792	MANBA
3	40538923	rs394358041	C4orf17
3	50671172	rs394172477	NAP1L5
3	50671175	rs395915002	NAP1L5
3	50671196	rs397160290	NAP1L5
3	50671216	rs396102742	NAP1L5
3	50708371	rs395799047	HERC3
3	50910750	rs397213611	HERC6
3	50982390	rs394605369	PPM1K
3	51219459	rs394729486	PKD2
3	51219482	rs396129984	PKD2
3	51219501	rs397504087	PKD2
3	51563957	rs393855191	ENSECAG00000007608
3	51564074	rs396423814	ENSECAG00000007608
3	51963582	rs394460583	AFF1
3	51963613	rs395682179	AFF1
3	51963634	rs394652860	AFF1
3	51963684	rs396406265	AFF1
3	51963685	rs397367492	AFF1
3	52205260	rs68522180	SLC10A6
3	52297942	rs1142249729	PTPN13
3	52297950	rs1147338971	PTPN13
3	52297961	rs1138283684	PTPN13
3	54233712	rs1141752523	CDS1
3	55438109	rs394607768	ENSECAG00000014585
3	55438133	rs395596939	ENSECAG00000014585
3	61596508	rs68599659	CCDC158
3	61770433	rs782852991	NUP54
3	61770548	rs782873707	NUP54
3	64778313	rs1149363634	ADAMTS3
3	65002515	rs396407771	NPFFR2
3	65002666	rs395102491	NPFFR2
3	65013966	rs68493187	NPFFR2
3	67002861	rs68547323	ENSECAG00000000863
3	67041046	rs68547363	ENSECAG00000000863
3	67475346	rs1146040761	ENSECAG00000017801
3	68935826	rs68566520	ENSECAG00000011052
3	71041934	rs396785387	EPHA5
3	77739178	rs396602995	NOA1
3	78238051	rs1137757949	ENSECAG00000014374
3	78238078	rs68633069	ENSECAG00000014374
3	78238218	rs68633071	ENSECAG00000014374
3	79096807	rs396879352	SRD5A3
3	79096945	rs395072060	SRD5A3
3	80668026	rs393718297	FIP1L1
3	81887972	rs397453794	CWH43
3	82305929	rs397341734	SLC10A4
3	85622748	rs394113676	ENSECAG00000001307
3	88086053	rs396108028	PHOX2B
3	88086064	rs393789074	PHOX2B
3	88086067	rs1141193030	PHOX2B
3	88086090	rs395409068	PHOX2B
3	88086096	rs396227525	PHOX2B
3	88086208	rs1148113130	PHOX2B
3	88086241	rs1142979771	PHOX2B
3	88086302	rs1146124399	PHOX2B
3	90003208	rs1147440779	KLB
3	90011879	rs396488406	KLB
3	90546152	rs395378302	TLR1
3	91180267	rs395630042	TBC1D1
3	91613791	rs68571645	NWD2
3	100324932	rs394980686	TBC1D19
3	101356131	rs1137080960	ZCCHC4
3	101364973	rs394083582	ZCCHC4
3	101548817	rs1148633028	SEPSECS
3	101997406	rs397181271	DHX15
3	107722400	rs397387022	FAM184B
3	109318119	rs395732806	ENSECAG00000002446
3	109526463	rs1139401593	FAM200B
3	111233261	rs1150960747	BOD1L1
3	111233263	rs1143448620	BOD1L1
3	111250551	rs1142595748	BOD1L1
3	111250588	rs1149569122	BOD1L1
3	111255259	rs397041762	BOD1L1
3	114293310	rs397226523	DRD5
3	114293328	rs394777117	DRD5
3	114293337	rs396079723	DRD5
3	114293398	rs68544688	DRD5
3	114293415	rs1146008511	DRD5
3	114293418	rs68544690	DRD5
3	114293488	rs68544692	DRD5
3	114422481	rs782905738	ZBTB49
3	114899591	rs395447238	ENSECAG00000020619
3	115006934	rs395593239	CYTL1
3	115471241	rs393872487	EVC2
3	115532722	rs394647602	EVC2
3	115582230	rs395244660	EVC
3	115893728	rs394501078	JAKMIP1
3	116048176	rs397030553	WFS1
3	116275190	rs397408543	MAN2B2
3	116275192	rs394642022	MAN2B2
3	116295141	rs396730580	MAN2B2
3	116360998	rs1138543497	ENSECAG00000002632
3	116693780	rs395163163	TADA2B
3	116693799	rs396330089	TADA2B
3	117357423	rs394689881	AFAP1
3	117699530	rs396616722	SH3TC1
3	117699948	rs395224253	SH3TC1
3	117715138	rs393783035	SH3TC1
3	117767251	rs1151759766	HTRA3
3	117903939	rs396157018	TRMT44
3	118020793	rs396326376	CPZ
3	118020814	rs397043383	CPZ
3	118677794	rs1137859920	HGFAC
3	118677795	rs1141347158	HGFAC
3	119232376	rs394764854	ADD1
3	119366499	rs1148743410	TNIP2
3	120916354	rs396043340	FGFRL1
3	120941784	rs395690709	IDUA
4	846973	rs395660537	GNAT3
4	3526280	rs396652330	CCDC146
4	3614087	rs1146970709	FAM185A
4	3614101	rs394532155	FAM185A
4	3614117	rs396647663	FAM185A
4	3614168	rs394351467	FAM185A
4	3621797	rs1151637153	FAM185A
4	4088168	rs393971487	SLC26A5
4	4282097	rs396533656	RELN
4	7536157	rs1152366497	COG5
4	7536158	rs1136658642	COG5
4	7536212	rs396253660	COG5
4	7866086	rs69452039	LAMB1
4	8093775	rs397447004	NRCAM
4	8102716	rs394934128	NRCAM
4	8130029	rs394315879	NRCAM
4	8448047	rs1148004715	NME8
4	8494654	rs396790231	EPDR1
4	9205267	rs69490758	ENSECAG00000017918
4	9205407	rs397344544	ENSECAG00000017918
4	11642712	rs1142661966	SUGCT
4	14266707	rs1151676719	HECW1
4	14816486	rs69516665	DBNL
4	14839316	rs69516675	POLM
4	14878727	rs69518262	POLD2
4	15005887	rs395032476	CAMK2B
4	15005911	rs396771876	CAMK2B
4	15005919	rs397293841	CAMK2B
4	15138847	rs394979902	NUDCD3
4	15212959	rs395072578	NPC1L1
4	15232161	rs396164928	NPC1L1
4	15389876	rs69605092	ZMIZ2
4	15393886	rs395084128	ZMIZ2
4	15507806	rs397012993	MYO1G
4	15509538	rs396016702	MYO1G
4	16223041	rs395786667	IGFBP3
4	16226495	rs393856997	IGFBP3
4	17926195	rs393760513	PKD1L1
4	17951190	rs394495493	PKD1L1
4	17954487	rs69524061	PKD1L1
4	18039949	rs69515106	SUN3
4	18239559	rs1146729688	ABCA13
4	18359974	rs395774749	ABCA13
4	19321740	rs1146180407	ENSECAG00000014450
4	23079271	rs69489814	ENSECAG00000004531
4	27668223	rs1137330104	PCLO
4	27854988	rs396061113	PCLO
4	28412668	rs69521219	ENSECAG00000005093
4	32365980	rs396233137	ENSECAG00000015741
4	33453475	rs396956565	ZNF804B
4	34940549	rs1136034019	ENSECAG00000008734
4	34941762	rs1136800355	ENSECAG00000008734
4	37059658	rs396911025	VPS50
4	38284921	rs395066913	PEG10
4	41310719	rs1140825738	COL28A1
4	41310720	rs1151907719	COL28A1
4	41323904	rs395634579	COL28A1
4	43490231	rs1147499742	ENSECAG00000001666
4	43490276	rs1150787181	ENSECAG00000001666
4	44828357	rs1147102881	THSD7A
4	48297943	rs1147474218	AGMO
4	48417416	rs397252350	MEOX2
4	48789938	rs1136362799	ENSECAG00000002406
4	48789960	rs394244551	ENSECAG00000002406
4	51532705	rs1150929382	ENSECAG00000002592
4	52958108	rs394116241	ENSECAG00000002849
4	52958225	rs395406544	ENSECAG00000002849
4	53605883	rs1145963614	ENSECAG00000004819
4	53770631	rs69602580	ENSECAG00000004819
4	53787126	rs393705459	ENSECAG00000004819
4	53870440	rs396559910	ENSECAG00000004819
4	53890400	rs397282326	ENSECAG00000004819
4	54132498	rs396204395	RAPGEF5
4	54132501	rs397407235	RAPGEF5
4	54132515	rs394124404	RAPGEF5
4	54761679	rs782844160	FAM126A
4	54761720	rs1139085355	FAM126A
4	54761721	rs1141264163	FAM126A
4	55062703	rs393762350	MALSU1
4	55062709	rs395626703	MALSU1
4	55062718	rs396942896	MALSU1
4	58396503	rs395346149	HOXA11
4	61174285	rs396263750	NOD1
4	61175047	rs394222158	NOD1
4	61633975	rs394780999	GHRHR
4	62137635	rs396468041	CCDC129
4	62137661	rs394155844	CCDC129
4	62141226	rs396899714	CCDC129
4	69868628	rs394405667	ENSECAG00000017003
4	71610781	rs1139590781	PPP1R3A
4	73862182	rs1148346979	CAV2
4	74847243	rs394705376	CFTR
4	78401385	rs396315886	PTPRZ1
4	79275725	rs1138257690	SLC13A1
4	79311931		ENSECAG00000024516
4	79912186	rs69500089	ENSECAG00000006212
4	79913152	rs1142151532	ENSECAG00000006212
4	83881164	rs394544006	KCP
4	83881250	rs396067657	KCP
4	83881254	rs393885987	KCP
4	84310516	rs1137948917	STRIP2
4	84778540	rs397164052	ZC3HC1
4	84809117	rs396476157	KLHDC10
4	84809159	rs395334982	KLHDC10
4	87322752	rs394143762	CHCHD3
4	87322753	rs395723621	CHCHD3
4	87920353	rs1137527710	ENSECAG00000008417
4	89159909	rs397350099	STRA8
4	89160039	rs396471757	STRA8
4	89268161	rs395818820	ENSECAG00000015994
4	92461539	rs394618580	KIAA1549
4	92581029	rs1136455452	ZC3HAV1
4	92581907	rs394329260	ZC3HAV1
4	92854904	rs397125125	ENSECAG00000024679
4	93795656	rs396391040	ADCK2
4	93795724	rs396448212	ADCK2
4	93795753	rs394065194	ADCK2
4	93795755	rs395299862	ADCK2
4	95489919	rs69535981	ENSECAG00000009397
4	96078763	rs395980412	TRPV6
4	96234054	rs1138957094	OR9A2
4	96278520	rs394446834	ENSECAG00000007631
4	96533966	rs397235976	FAM131B
4	96558083	rs396633631	ZYX
4	96558089	rs394119284	ZYX
4	96558104	rs397303320	ZYX
4	96564412	rs1146685187	ZYX
4	96565159	rs396444118	ZYX
4	96663651	rs69521147	ENSECAG00000007957
4	96940028	rs69526843	ENSECAG00000014110
4	97250099	rs397068482	ENSECAG00000006625
4	97264692	rs395059720	ENSECAG00000006653
4	97295202	rs1152141369	ENSECAG00000006953
4	97602115	rs396117228	ENSECAG00000021572
4	97630190	rs394423476	NOBOX
4	101736427	rs393895639	ZNF212
4	101877466	rs395083249	ZNF746
4	101994504	rs397150700	KRBA1
4	101994516	rs394048042	KRBA1
4	102058906	rs395582961	SSPO
4	102067451	rs1152007423	SSPO
4	102067660	rs1151556665	SSPO
4	102067663	rs1137126748	SSPO
4	102078994	rs397101285	SSPO
4	102315622	rs394267754	ENSECAG00000007533
4	102569763	rs394427628	TMEM176B
4	102737130	rs395616817	NOS3
4	102801273	rs69570847	FASTK
4	103068021	rs395905750	ENSECAG00000007991
4	103081526	rs396375869	ENSECAG00000007991
4	103081690	rs394090588	ENSECAG00000007991
4	103081718	rs1145135361	ENSECAG00000007991
4	103795400	rs397435907	ENSECAG00000022544
4	105892409	rs394934598	PAXIP1
4	106227399	rs395211664	EN2
4	106227405	rs396469750	EN2
4	106227420	rs1151006095	EN2
4	106272619	rs1142262753	CNPY1
4	106454770	rs1140737732	ENSECAG00000022285
4	106454780	rs395553697	ENSECAG00000022285
4	106454794	rs397479737	ENSECAG00000022285
4	106454848	rs394915987	ENSECAG00000022285
4	106462728		ENSECAG00000022285
4	106462756	rs395855502	ENSECAG00000022285
4	106462799	rs397461594	ENSECAG00000022285
4	107467234	rs394277440	ENSECAG00000008369
4	107467364	rs1144996233	ENSECAG00000008369
4	107596632	rs782862596	UBE3C
5	772400	rs397170171	ETNK2
5	1120098	rs69547927	MDM4
5	1667014	rs782838918	DSTYK
5	2004483	rs397502801	MFSD4A
5	2858163	rs393718552	EIF2D
5	3150877	rs69484236	PIGR
5	3150928	rs69484238	PIGR
5	3468234	rs394110809	ENSECAG00000022571
5	4263545	rs396847668	RCSD1
5	4379321	rs394264634	ADCY10
5	5992845	rs1147766601	F5
5	6065587	rs69473323	SELP
5	6230713	rs1149643220	C1orf112
5	6252190	rs69476154	SCYL3
5	6263523	rs393802629	SCYL3
5	9353411	rs1140020986	SLC9C2
5	9950200	rs395962182	ENSECAG00000016558
5	10533437	rs396608857	TNN
5	10565400	rs395066514	TNN
5	10566315	rs397245155	TNN
5	10804117	rs395715489	TNR
5	11431612	rs69499990	RFWD2
5	12991879	rs395510867	SEC16B
5	13797567	rs396690817	ANGPTL1
5	13993336	rs396044365	ABL2
5	14429278	rs396497448	ENSECAG00000022382
5	14601934	rs396666590	TOR1AIP1
5	14601940	rs394116551	TOR1AIP1
5	15413840	rs782851541	XPR1
5	16229411	rs394830200	CACNA1E
5	16355624	rs1137872749	ENSECAG00000015425
5	16474673	rs397474529	ZNF648
5	16475403	rs396262549	ZNF648
5	16475734	rs394954873	ZNF648
5	16875340	rs394281792	RGSL1
5	17238342	rs1138521201	SHCBP1L
5	17312395	rs396574980	LAMC1
5	17312593	rs394313568	LAMC1
5	17852931	rs394054585	ARPC5
5	19864857	rs1146331494	HMCN1
5	19958308	rs1148211400	HMCN1
5	20287677	rs782871941	C1orf27
5	21185347	rs394054176	KCNK2
5	21185348	rs395336624	KCNK2
5	23004942	rs395861439	ANGEL2
5	23159228	rs1142374684	TATDN3
5	24331062	rs396138527	TRAF5
5	25665283	rs396661180	DIEXF
5	25875950	rs396216258	CAMK1G
5	27121233	rs394301490	PLXNA2
5	32287136	rs394154867	ARHGAP30
5	32328034	rs395787123	KLHDC9
5	32402985	rs393763838	ADAMTS4
5	32403529	rs396953116	ADAMTS4
5	32436944	rs395832486	NR1I3
5	32615432	rs394181014	ENSECAG00000020009
5	33411843	rs396912225	ENSECAG00000004385
5	33667338	rs1142136527	COPA
5	33667386	rs1151570059	COPA
5	33809268	rs1147645021	ATP1A2
5	33809273	rs1150898145	ATP1A2
5	34030981	rs69615579	CFAP45
5	34030991	rs69615580	CFAP45
5	34031003	rs69615581	CFAP45
5	34034348	rs69585801	CFAP45
5	35054828	rs69597069	ENSECAG00000003326
5	35092846	rs1148223732	OR6K2
5	35202554	rs397206410	CD1E2
5	35523583	rs393703207	OR10T2
5	35642136	rs1139111146	ENSECAG00000000521
5	35643128	rs396089573	ENSECAG00000000521
5	36188169	rs396781142	KIRREL
5	36545252	rs1136687053	FCRL3
5	36545253	rs1147505705	FCRL3
5	37999086	rs394030351	ARHGEF11
5	38008520	rs1150555025	LRRC71
5	38019779	rs396196600	PEAR1
5	38164924	rs394754417	HDGF
5	38219785	rs1140325402	NES
5	38225801	rs394167757	NES
5	38226515	rs782889189	NES
5	38227364	rs1145472910	NES
5	38244283	rs395396471	BCAN
5	38265420	rs393761346	HAPLN2
5	38295557	rs396177381	TTC24
5	38305029	rs394408525	IQGAP3
5	38934953	rs395393585	ENSECAG00000019775
5	38943956	rs394536918	ENSECAG00000019775
5	39429945	rs394325165	DCST1
5	39451512	rs782912582	ZBTB7B
5	39451806	rs396525479	ZBTB7B
5	39472100	rs397394212	FLAD1
5	42330950	rs397410321	TUFT1
5	43422922	rs396910975	C1orf54
5	45182692	rs397009081	ENSECAG00000002679
5	45420416	rs396417829	PRKAB2
5	47623884	rs393985087	SPAG17
5	48230867	rs1144942718	MAN1A2
5	49029446	rs395214894	IGSF3
5	50427061	rs1150483356	SYCP1
5	50494073	rs1148896845	SYCP1
5	50813002	rs395902538	TRIM33
5	50898649	rs69539801	TRIM33
5	52382204	rs69554223	FAM19A3
5	52476990	rs395805521	ST7L
5	53222333	rs395702887	DDX20
5	53227788	rs69601349	DDX20
5	53777047	rs396492114	ENSECAG00000012855
5	59978455	rs397149835	ENSECAG00000021148
5	59978540	rs396000350	ENSECAG00000021148
5	62598936	rs396000131	RTCA
5	62598940	rs394070472	RTCA
5	63058740	rs395275358	FRRS1
5	66862487	rs395623140	RWDD3
5	67472350	rs396485156	F3
5	67901800	rs394640344	ABCA4
5	69639975	rs69587523	BRDT
5	70023260	rs1137105687	CDC7
5	70112098	rs1148082298	ENSECAG00000009812
5	70135249	rs1140402541	ENSECAG00000009812
5	70135510	rs1137014884	ENSECAG00000009812
5	70135518	rs1141328446	ENSECAG00000009812
5	70136125	rs394912169	ENSECAG00000009812
5	71646275	rs393868949	LRRC8B
5	71986978	rs396951572	ENSECAG00000006556
5	75716368	rs69536391	MCOLN3
5	75734060	rs394003967	MCOLN2
5	75734067	rs395051913	MCOLN2
5	75886505	rs782852879	LPAR3
5	75886601	rs394082705	LPAR3
5	83683111	rs397215361	MSH4
5	85146676	rs69535505	LRRIQ3
5	88309122	rs396481284	CTH
5	89860438	rs396396790	DEPDC1
5	94973216	rs395394508	KANK4
5	94987206	rs395551821	KANK4
5	95025168	rs69555497	L1TD1
5	96724465	rs397318656	C1orf87
6	3562346	rs1148709096	SPAG16
6	3562347	rs1147080951	SPAG16
6	7427810	rs397220309	TNS1
6	8020480	rs396698936	ZNF142
6	8332054	rs396885730	CRYBA2
6	8333186	rs396709522	CRYBA2
6	8360853	rs395483263	CFAP65
6	8362359	rs396763252	CFAP65
6	8487267	rs397388032	SLC23A3
6	8493880	rs397397279	CNPPD1
6	8497051	rs394144407	CNPPD1
6	8598870	rs1140525606	PTPRN
6	8598871	rs1151504315	PTPRN
6	8743642	rs1151803877	ENSECAG00000000174
6	8753505	rs395456293	ENSECAG00000000174
6	8753510	rs396066815	ENSECAG00000000174
6	8753687	rs396441306	ENSECAG00000000174
6	8758251	rs395775390	ENSECAG00000000174
6	8804043	rs396959580	ASIC4
6	8819427	rs394592427	OBSL1
6	8884716	rs393989971	SLC4A3
6	12272127	rs397171189	SCG2
6	12876939	rs395044273	FAM124B
6	12896807	rs68647841	FAM124B
6	12897145	rs393940655	FAM124B
6	13244841	rs68640110	DOCK10
6	14099576	rs1141002960	ENSECAG00000006051
6	14100108	rs1150430022	ENSECAG00000006051
6	18306207	rs1141457915	ENSECAG00000007606
6	18636096	rs395069022	NCL
6	18641855	rs395351553	NCL
6	19916999	rs396294112	NEU2
6	20478717	rs395404827	MROH2A
6	20486344	rs394072985	MROH2A
6	20529390	rs393827417	HJURP
6	20685898	rs68692208	SPP2
6	21040580	rs394222115	ARL4C
6	21040589	rs395065611	ARL4C
6	21040601	rs396530575	ARL4C
6	21040626	rs394511409	ARL4C
6	21040628	rs396301784	ARL4C
6	21040680	rs395930452	ARL4C
6	22404199	rs1151641684	GBX2
6	22404240	rs395833861	GBX2
6	22404259	rs397414997	GBX2
6	22457775	rs395376717	ENSECAG00000009378
6	22457822	rs396630910	ENSECAG00000009378
6	22657068	rs396838590	IQCA1
6	23425226	rs396970486	COL6A3
6	23444239	rs394404278	COL6A3
6	23811856	rs1150780320	RBM44
6	23812025	rs394344841	RBM44
6	23861372	rs394928708	RAMP1
6	24010213	rs395165566	SCLY
6	24046595	rs396256672	ESPNL
6	24058310	rs397379906	ESPNL
6	24166666	rs394856197	PER2
6	24870969	rs396415621	ENSECAG00000017406
6	25977001	rs394819790	ANKMY1
6	26149005	rs1137698179	KIF1A
6	26385796	rs394232316	SNED1
6	26385804	rs396256510	SNED1
6	26385813	rs1145017794	SNED1
6	26385815	rs1144136948	SNED1
6	26870604	rs394768332	THAP4
6	27019067	rs396275690	ENSECAG00000021892
6	27019068	rs393792299	ENSECAG00000021892
6	28437862	rs395609783	ENSECAG00000004993
6	28438830	rs397485542	ENSECAG00000004993
6	30137750	rs396183626	FBXL14
6	30138080	rs396347167	FBXL14
6	30138135	rs394057428	FBXL14
6	31266771	rs1145236221	KDM5A
6	31266796	rs395179455	KDM5A
6	31505457	rs394307710	ENSECAG00000013807
6	31505478	rs395546301	ENSECAG00000013807
6	31505502	rs397294679	ENSECAG00000013807
6	31647093	rs393797547	DDX11
6	31841718	rs395458133	FOXM1
6	31954886	rs393858037	TEAD4
6	32540036	rs396109561	ENSECAG00000000564
6	32578150	rs394109948	ENSECAG00000000564
6	33279087	rs395567751	C12orf4
6	34513517	rs68642958	ANO2
6	35278637	rs1151732446	LAG3
6	35278730	rs397171946	LAG3
6	35278764	rs394214671	LAG3
6	35486795	rs394764873	LPCAT3
6	35582951	rs394157737	C1RL
6	36187443	rs1151759014	ENSECAG00000007930
6	36556454	rs397478427	ENSECAG00000003249
6	36682672	rs68835887	ENSECAG00000003269
6	36682736	rs68835888	ENSECAG00000003269
6	36682785	rs68835889	ENSECAG00000003269
6	36682799	rs68835890	ENSECAG00000003269
6	36763727	rs393694622	APOBEC1
6	37070512	rs395535599	PHC1
6	37233236	rs394501005	A2M
6	37357097	rs68828037	ENSECAG00000012299
6	37520562	rs1146675353	ENSECAG00000015784
6	37529050	rs1137499114	ENSECAG00000015784
6	38730917	rs1148359075	ENSECAG00000021893
6	38732734	rs1145312656	ENSECAG00000021893
6	39341339	rs68663123	LY49B
6	39343149	rs396244712	LY49B
6	39343163	rs1151849994	LY49B
6	39847254	rs1142749501	TAS2R9
6	39958017	rs394374178	TAS2R42
6	39958206	rs1140762924	TAS2R42
6	40315609	rs1136650956	ENSECAG00000004038
6	40315713	rs1143627372	ENSECAG00000004038
6	40315818	rs393947705	ENSECAG00000004038
6	40315998	rs1144120849	ENSECAG00000004038
6	40316024	rs1143072972	ENSECAG00000004038
6	41700611	rs395882831	ENSECAG00000004066
6	42361953	rs394361018	GRIN2B
6	44136036	rs396644286	PTPRO
6	45052249	rs1139009983	LMO3
6	46494536	rs394437290	PIK3C2G
6	48918068	rs1138484239	PYROXD1
6	48959563	rs394189957	RECQL
6	49048315	rs1139757695	GYS2
6	52815725	rs782838068	ITPR2
6	52983681	rs395664415	ITPR2
6	53101905	rs395210820	ITPR2
6	53840636	rs68645087	PPFIBP1
6	53859936	rs68645094	REP15
6	53928672	rs397449020	KLHL42
6	53928684	rs394948114	KLHL42
6	53928699	rs397224391	KLHL42
6	53928725	rs394719471	KLHL42
6	53928771	rs396194666	KLHL42
6	53928877	rs395050230	KLHL42
6	55303319	rs68669525	ERGIC2
6	57077157	rs394434335	KIAA1551
6	57077933	rs68731161	KIAA1551
6	57078549	rs393838866	KIAA1551
6	58406963	rs1145613545	ENSECAG00000020328
6	58597832	rs68803568	ENSECAG00000003178
6	59454294	rs393847373	ENSECAG00000024153
6	59454606	rs396703569	ENSECAG00000024153
6	65190649	rs68695489	SLC38A1
6	65950209	rs393927808	PCED1B
6	65950304	rs395521050	PCED1B
6	65950355	rs396042127	PCED1B
6	66452110	rs1149149265	ENSECAG00000020340
6	67046854	rs394927230	ENSECAG00000007712
6	67121592	rs396282102	ENSECAG00000007719
6	67397310	rs396683986	ENSECAG00000007947
6	67711073	rs397505400	PRKAG1
6	67781405	rs396481508	DHH
6	67781540	rs394761738	DHH
6	67781544	rs396083257	DHH
6	67781637	rs1146006427	DHH
6	67972564	rs397380861	TROAP
6	67972789	rs394767549	TROAP
6	68154162	rs395709217	KCNH3
6	68344478	rs394612660	NCKAP5L
6	68344537	rs1146536613	NCKAP5L
6	68344553	rs1137952910	NCKAP5L
6	69265007	rs1146611563	METTL7A
6	69265093	rs1144922563	METTL7A
6	69974776	rs394667585	ENSECAG00000008512
6	70074252	rs396458843	ENSECAG00000016636
6	70127713	rs1136122675	ENSECAG00000007988
6	70127731	rs1145698401	ENSECAG00000007988
6	70260826	rs397038778	ENSECAG00000024398
6	70265310	rs397436062	ENSECAG00000024866
6	70266498	rs394459975	ENSECAG00000024866
6	70426457	rs395029581	KRT75
6	70590860	rs1137151079	KRT72
6	70638703	rs395959971	ENSECAG00000017745
6	70715352	rs394510558	KRT77
6	70767613	rs68711484	ENSECAG00000011421
6	71155205	rs395936292	ESPL1
6	71155595	rs68702318	ESPL1
6	71171540	rs397504833	ESPL1
6	71280236	rs393782188	AMHR2
6	71753130	rs394867600	HOXC10
6	71767910	rs1146195146	HOXC9
6	72077927	rs394602351	ZNF385A
6	72077943	rs395811026	ZNF385A
6	72870455	rs1141228102	ENSECAG00000003964
6	72942044	rs68749561	ENSECAG00000005565
6	73246194	rs394923795	ENSECAG00000003843
6	73375957	rs1139008071	OR6C6
6	73375961	rs68756989	OR6C6
6	73376857	rs1148356741	OR6C6
6	73620169	rs396807130	ENSECAG00000004851
6	73764653	rs1137364661	ENSECAG00000005223
6	73888841	rs1150117723	OR6C70
6	73889157	rs1140065069	OR6C70
6	73907124	rs1142117682	ENSECAG00000005504
6	73907135	rs1139896983	ENSECAG00000005504
6	76034788	rs395197927	MBD6
6	76034790	rs396162210	MBD6
6	76034815	rs394158921	MBD6
6	76080976	rs395114102	KIF5A
6	76211328	rs1139084007	AGAP2
6	76211472	rs394362675	AGAP2
6	77123175	rs395466077	LRIG3
6	80357464	rs395967961	PPM1H
6	80637841	rs68716316	AVPR1A
6	80915382	rs68704670	ENSECAG00000010968
6	81399108	rs1138804903	C12orf56
6	81675385	rs395683328	GNS
6	81903817	rs396038672	WIF1
6	82976181	rs396128722	HELB
6	83011509	rs68658585	GRIP1
6	83775234	rs1139302824	CAND1
6	85121178	rs394666326	CPM
6	85644095	rs397371105	CCT2
7	340559	rs395183442	PTBP1
7	343637	rs397109590	PTBP1
7	876649	rs394269043	ENSECAG00000011955
7	876654	rs395811612	ENSECAG00000011955
7	876697	rs397350832	ENSECAG00000011955
7	877651	rs394849691	ENSECAG00000011955
7	1085606	rs394886549	ATP8B3
7	1151016	rs396559171	ABHD17A
7	1215108	rs395173000	CSNK1G2
7	1219755	rs397314545	CSNK1G2
7	1230060	rs782904849	BTBD2
7	1269458	rs397249870	MKNK2
7	1271700	rs395627112	MKNK2
7	1332773	rs396348694	AP3D1
7	1466135	rs393828729	ENSECAG00000026946
7	1466146	rs395424354	ENSECAG00000026946
7	1829909	rs396242185	THOP1
7	1875397	rs395389164	ZNF555
7	1907319	rs68707560	ZNF556
7	1908454	rs68707567	ZNF556
7	2496622	rs393712426	DOHH
7	2661748	rs1144675830	TJP3
7	2676360	rs396568979	ENSECAG00000021308
7	2903900	rs397190650	ENSECAG00000009157
7	2958414	rs397489737	ENSECAG00000015304
7	3013403	rs393776546	CCDC94
7	3031491	rs395885223	TMIGD2
7	3136102	rs394545965	UBXN6
7	3402962	rs394501089	TICAM1
7	3590075	rs394734931	KDM4B
7	3591741	rs68665870	KDM4B
7	3944108	rs394120074	LONP1
7	3946078	rs396889162	LONP1
7	4065039	rs395478287	RANBP3
7	4405068	rs394584292	CLPP
7	4409451	rs395381320	PSPN
7	4481408	rs396301870	ENSECAG00000010964
7	4686562	rs1145185389	ENSECAG00000019352
7	4779410	rs68710713	GPR108
7	4792638	rs395085776	SH2D3A
7	5361247	rs393758175	MCOLN1
7	5372079	rs394022313	PNPLA6
7	5424996	rs394898119	CAMSAP3
7	5579445	rs397388657	ENSECAG00000019488
7	5580121	rs393822027	ENSECAG00000019488
7	5580376	rs1141744369	ENSECAG00000019488
7	5698862	rs1144117867	LRRC8E
7	5698878	rs395810705	LRRC8E
7	6063134	rs1140142323	ENSECAG00000018927
7	6063147	rs396908972	ENSECAG00000018927
7	6694798	rs1151222551	ENDOD1
7	7362287	rs396821300	CEP57
7	7877118	rs397324260	CCDC82
7	9508064	rs68782359	ENSECAG00000022365
7	12069490	rs1140917032	TRPC6
7	13297158	rs395798770	MMP13
7	13358907	rs1146327777	ENSECAG00000005412
7	15059241	rs394977022	CASP12
7	17775730	rs1141371378	NPAT
7	17851260	rs68779706	ATM
7	18068857	rs68779768	EXPH5
7	18072683	rs396464302	EXPH5
7	20836981	rs1147914746	PPP2R1B
7	21053044	rs393861754	DLAT
7	21060191	rs396015824	DLAT
7	22615239	rs1149396231	TMPRSS5
7	22615506	rs396732308	TMPRSS5
7	22732183	rs1137848781	USP28
7	25854810	rs68662040	CEP164
7	25866255	rs68662062	CEP164
7	26461363	rs68649177	IL10RA
7	26823299	rs1147351084	KMT2A
7	27372592	rs68641879	CCDC84
7	27499831	rs394644746	ABCG4
7	27621254	rs394341517	MCAM
7	27622066	rs396194751	MCAM
7	28676876	rs395471287	ARHGEF12
7	28682270	rs395094011	ARHGEF12
7	29298731	rs68735423	TECTA
7	31888296	rs396389553	ENSECAG00000006397
7	33454276	rs396519791	ENSECAG00000002363
7	33561362	rs68732799	ENSECAG00000003284
7	33752727	rs68721500	OR8B8
7	34002493	rs1150042972	ENSECAG00000004687
7	34306114	rs395424098	NRGN
7	34306126	rs396966189	NRGN
7	34356674	rs1143840250	MSANTD2
7	34356683	rs394033916	MSANTD2
7	34444272	rs1145708417	HEPACAM
7	36019720	rs396680354	CDON
7	36019774	rs394235587	CDON
7	36197173	rs1148251064	RPUSD4
7	38709845	rs68698499	KCNJ5
7	38764371	rs395361745	ENSECAG00000025132
7	38764469	rs1136364757	ENSECAG00000025137
7	39559244	rs396311138	NFRKB
7	43143797	rs395377969	IGSF9B
7	43143809	rs396606142	IGSF9B
7	43393078	rs1141332914	VPS26B
7	43393099	rs782893106	VPS26B
7	43393105	rs395951776	VPS26B
7	45787683	rs395799552	NDUFB7
7	46089172	rs396974698	ENSECAG00000010907
7	46177098	rs396670864	CC2D1A
7	46177133	rs396655228	CC2D1A
7	46269581	rs394917748	CCDC130
7	46586792	rs395596306	CACNA1A
7	46666468	rs1143736892	NFIX
7	46834771	rs1148232107	MAST1
7	46834772	rs1136009834	MAST1
7	46835823	rs396489534	MAST1
7	46845180	rs1135877435	MAST1
7	50671234	rs1139461207	ELAVL3
7	50671248	rs1140966872	ELAVL3
7	50673641	rs396331103	ELAVL3
7	50833678	rs1150957000	DOCK6
7	51051948	rs395938571	ENSECAG00000004504
7	51336261	rs396698240	KEAP1
7	51336300	rs393974576	KEAP1
7	51355784	rs394380297	PDE4A
7	51355805	rs1143674582	PDE4A
7	51402289	rs396534015	CDC37
7	51430555	rs395266104	TYK2
7	51587360	rs1141003793	EIF3G
7	51588041	rs393708285	EIF3G
7	51588051	rs395168499	EIF3G
7	51603236	rs395343283	ANGPTL6
7	51603237	rs397210161	ANGPTL6
7	51610356	rs394647650	C19orf66
7	51680689	rs1148317565	COL5A3
7	51680704	rs394636994	COL5A3
7	51680706	rs396279088	COL5A3
7	51686367	rs394835094	COL5A3
7	51686373	rs396005639	COL5A3
7	52716852	rs397097325	ENSECAG00000021464
7	52725487	rs395932830	ENSECAG00000021464
7	54100032	rs396443084	ENSECAG00000009441
7	54104017	rs395696416	ENSECAG00000009441
7	54849750	rs395882615	ADAMTS10
7	55182571	rs395592888	HEPHL1
7	55182574	rs397354172	HEPHL1
7	55449234	rs394918522	ENSECAG00000018114
7	55460383	rs68715334	ENSECAG00000018114
7	55729584	rs396764336	DEUP1
7	55982379	rs393904931	ENSECAG00000021883
7	55982890	rs396585685	ENSECAG00000021883
7	56044061	rs393743094	ENSECAG00000022198
7	56044102	rs394706712	ENSECAG00000022198
7	56044123	rs1147396224	ENSECAG00000022198
7	56044160	rs396707718	ENSECAG00000022198
7	56044181	rs393990086	ENSECAG00000022198
7	56201225	rs396952423	FAT3
7	59175823	rs68747536	TYR
7	59921736	rs68739269	CTSC
7	62110308	rs396047808	SYTL2
7	62119336	rs394468021	CCDC89
7	62146162	rs394833877	TMEM126A
7	64169019	rs68782982	ANKRD42
7	64457896	rs782893582	PRCP
7	68654469		INTS4
7	68744894	rs395187557	RSF1
7	69219948	rs393838975	GDPD4
7	69220443	rs395783833	GDPD4
7	69282425	rs68858644	ENSECAG00000024135
7	69473532	rs394600906	B3GNT6
7	69473660	rs396288811	B3GNT6
7	69473703	rs393973115	B3GNT6
7	69473748	rs395199474	B3GNT6
7	70575866	rs397053116	UVRAG
7	70575896	rs1135978420	UVRAG
7	70660109	rs395901820	MOGAT2
7	70920760	rs396866701	ENSECAG00000013664
7	70920763	rs394120024	ENSECAG00000013664
7	70924730	rs395847551	ENSECAG00000013664
7	71427741	rs1141684452	RNF169
7	71460458	rs394061111	CHRDL2
7	71618032	rs1140446019	LIPT2
7	71618205	rs394394721	LIPT2
7	71915613	rs394586074	C2CD3
7	72114569	rs68810954	PAAF1
7	72322670	rs396434979	PLEKHB1
7	72322682	rs397188447	PLEKHB1
7	72562498	rs394094915	RELT
7	72562513	rs396838390	RELT
7	73074374	rs396398216	ENSECAG00000013038
7	73081117	rs397227357	ENSECAG00000015031
7	73166406	rs397098936	ARAP1
7	73173175	rs394933548	ARAP1
7	73838201	rs397455392	ART5
7	74235694	rs394962269	ENSECAG00000007463
7	74235842	rs394139085	ENSECAG00000007463
7	74236552	rs395153289	ENSECAG00000007463
7	74308907	rs396219713	ENSECAG00000007735
7	74309172	rs1152056794	ENSECAG00000007735
7	74309231	rs396233250	ENSECAG00000007735
7	74309396	rs394255296	ENSECAG00000007735
7	74309480	rs395541139	ENSECAG00000007735
7	74309564	rs397008222	ENSECAG00000007735
7	74341790	rs396812775	ENSECAG00000007884
7	74341814	rs393732332	ENSECAG00000007884
7	74342004	rs396535415	ENSECAG00000007884
7	74342561	rs68815559	ENSECAG00000007884
7	74374423	rs395922899	ENSECAG00000007987
7	74418925	rs396100345	TRIM21
7	74917837	rs396498912	ENSECAG00000002070
7	74935751	rs1136387309	ENSECAG00000002127
7	74942038	rs1150196300	ENSECAG00000002183
7	74977694	rs396198751	OR51S1
7	75054137	rs396203617	ENSECAG00000002421
7	75189006	rs395199715	ENSECAG00000022634
7	75216888	rs397148193	ENSECAG00000022651
7	75473689	rs395012308	ENSECAG00000022820
7	75652872	rs396114701	ENSECAG00000022871
7	75741489	rs394223098	ENSECAG00000022906
7	75779170	rs396197406	ENSECAG00000022925
7	75788917	rs68818918	ENSECAG00000022927
7	75802979	rs394818238	ENSECAG00000022929
7	75803233	rs396801260	ENSECAG00000022929
7	75803273	rs393740895	ENSECAG00000022929
7	75803320	rs394692723	ENSECAG00000022929
7	75824493	rs395264754	ENSECAG00000022934
7	75876538	rs394655107	ENSECAG00000022982
7	75903339	rs394777411	ENSECAG00000022991
7	76122457	rs396392444	ENSECAG00000012096
7	76419830	rs394832316	ENSECAG00000002690
7	76461429	rs68815702	ENSECAG00000002792
7	76478891	rs395025080	ENSECAG00000013241
7	76491352	rs396585046	UBQLN3
7	76491713	rs394514316	UBQLN3
7	76499756	rs68817104	UBQLNL
7	76731305	rs395321482	ENSECAG00000015712
7	76910132	rs394678172	ENSECAG00000003604
7	77665932	rs393746638	ENSECAG00000000902
7	77673907	rs396296117	ENSECAG00000000902
7	77683588	rs394967439	ENSECAG00000005304
7	77683817	rs395386722	ENSECAG00000005304
7	77692824	rs394898937	ENSECAG00000006378
7	77705886	rs394893481	ENSECAG00000006398
7	77741912	rs68808257	RRP8
7	77757871	rs396225670	TPP1
7	79289703	rs395752724	ENSECAG00000006016
7	79319299	rs396130405	ENSECAG00000004365
7	79356633	rs1151956931	ENSECAG00000004642
7	79436938	rs397014340	ENSECAG00000005212
7	79444005	rs68813825	ENSECAG00000005392
7	79479236	rs396542879	ENSECAG00000000970
7	79914882	rs395814396	LMO1
7	81907554	rs1147096755	MRVI1
7	81908850	rs395226297	MRVI1
7	83074665	rs394147431	DKK3
7	83075879	rs396446370	DKK3
7	85401773	rs1142267061	PDE3B
7	85401806	rs394726692	PDE3B
7	85520236	rs397050155	PDE3B
7	87081013	rs395102780	SOX6
7	87081053	rs1140552662	SOX6
7	87678861	rs68686441	PIK3C2A
7	88029895	rs394562371	OTOG
7	88079302	rs68690326	OTOG
7	88797024	rs1151166866	GTF2H1
7	92157046	rs1142149160	ENSECAG00000026812
7	100563472	rs394885036	ENSECAG00000006204
7	100563482	rs1137398592	ENSECAG00000006204
8	1469956	rs395772718	ENSECAG00000012144
8	1739122	rs1148857437	SCARF2
8	1739403	rs1143184169	SCARF2
8	2365283	rs1139110230	ENSECAG00000014509
8	3285753	rs396266037	ENSECAG00000021086
8	3290984	rs1146656596	ENSECAG00000000612
8	4718808	rs397166354	C22orf15
8	4833626	rs1143776230	ENSECAG00000018136
8	5098813	rs393981813	SNAP29
8	5896020	rs395697596	ENSECAG00000014667
8	7453743	rs395886141	DEPDC5
8	7478510	rs396803110	DEPDC5
8	7478515	rs397343586	DEPDC5
8	7644305	rs397367907	SFI1
8	8005654	rs68795519	PLA2G3
8	8166152	rs68796961	MORC2
8	9144134	rs394017678	MTMR3
8	9579704	rs1148250759	ENSECAG00000018444
8	9580000	rs394071438	ENSECAG00000018444
8	9681941	rs68739989	GAS2L1
8	9724451	rs68741128	RHBDD3
8	9902648	rs395353321	ZNRF3
8	10965800	rs394902229	MN1
8	10965815	rs396692372	MN1
8	12903850	rs395889848	KIAA1671
8	12906527	rs393912840	KIAA1671
8	13012610	rs395670963	KIAA1671
8	13493600	rs396583499	GIT2
8	13538730	rs68754784	TCHP
8	13556611	rs394631482	GLTP
8	13571541	rs396106006	GLTP
8	13955983	rs396913163	MYO1H
8	14056542	rs397420139	ACACB
8	14500781	rs396955888	SELPLG
8	15891226	rs68823085	UNC119B
8	16029690	rs394011310	RNF10
8	16029709	rs1150293421	RNF10
8	17070761	rs396832564	SRRM4
8	18356118	rs395774499	ENSECAG00000004582
8	18984893	rs1149604076	RNFT2
8	18984906	rs1140450110	RNFT2
8	21627431	rs68681036	SDS
8	21630884	rs397109006	PLBD2
8	21630912	rs395686173	PLBD2
8	21806911	rs1145001312	CFAP73
8	21806933	rs1151913827	CFAP73
8	21806950	rs1137510701	CFAP73
8	21836978	rs68683766	RASAL1
8	22634373	rs396129046	NAA25
8	23809499	rs1140743669	PPTC7
8	23956891	rs395131351	ATP2A2
8	24664383	rs1137393234	SETD1B
8	24664414	rs395732949	SETD1B
8	24904829	rs393978747	MLXIP
8	24904891	rs395315061	MLXIP
8	25054300	rs396500160	CLIP1
8	25495451	rs1139665943	OGFOD2
8	25495490	rs394770642	OGFOD2
8	25495502	rs396473892	OGFOD2
8	25496476	rs396187643	OGFOD2
8	25496482	rs394122453	OGFOD2
8	25691046	rs68743557	MPHOSPH9
8	25941318	rs396768385	DDX55
8	26081103	rs396977493	DNAH10
8	26129471	rs1151798499	DNAH10
8	26136319	rs395437758	DNAH10
8	26164833	rs394221923	DNAH10
8	26485848	rs782830780	NCOR2
8	26515742	rs394933733	NCOR2
8	26849636	rs394631312	SCARB1
8	29151134	rs1137913294	SLC15A4
8	29307600	rs68730007	TMEM132D
8	30432925	rs68729062	RIMBP2
8	30774310	rs394194613	RAN
8	30774328	rs395684035	RAN
8	31821793	rs395191016	DDX51
8	31826037	rs394161997	NOC4L
8	31898551	rs395762318	ENSECAG00000009252
8	32151236	rs1150176745	FBRSL1
8	32498424	rs1145934036	ZNF26
8	32498447	rs1137936186	ZNF26
8	34034583	rs396445542	ENSECAG00000011266
8	34695459	rs1149877148	ENSECAG00000012632
8	35117600	rs397326673	ENSECAG00000018061
8	36326798	rs397182169	PTPRM
8	36339554	rs1144326222	PTPRM
8	41040609	rs394944171	IMPA2
8	41467648	rs1145462531	NPC1
8	44238670	rs395732051	ENOSF1
8	44430103	rs395919823	ADCYAP1
8	46254175	rs394847331	EMILIN2
8	46254192	rs396267659	EMILIN2
8	48478421	rs396533922	ENSECAG00000019238
8	49426349	rs397210986	ENSECAG00000006530
8	50218724	rs396215201	ENSECAG00000004392
8	52685833	rs397426776	ENSECAG00000004713
8	55470386	rs394831093	DSC1
8	55774087	rs394544854	DSG3
8	55836832	rs68758491	DSG2
8	55910065	rs1152079410	B4GALT6
8	56443245	rs395444387	GAREM1
8	56873573	rs393714810	KLHL14
8	56873588	rs395318790	KLHL14
8	56873597	rs396354503	KLHL14
8	59702774	rs782874550	ELP2
8	63288465	rs68695653	ENSECAG00000010362
8	68176661	rs397150448	SLC14A2
8	68206045	rs397225787	SLC14A2
8	68370958	rs1136590581	SIGLEC15
8	68371009	rs1146794675	SIGLEC15
8	68371212	rs1146506154	SIGLEC15
8	72555822	rs1147964797	MAPK4
8	78455411	rs1149149195	NARS
8	78471973	rs68777543	ENSECAG00000020014
8	79542858	rs1139675262	ZNF532
8	79645936	rs396714508	ENSECAG00000016124
8	79791079	rs394781222	RAX
8	79794507	rs394573542	RAX
8	79841203	rs782891958	LMAN1
8	79928193	rs393815036	CCBE1
8	80802658	rs1140688997	ENSECAG00000009017
8	82177074	rs395724410	KIAA1468
8	82177134	rs782899180	KIAA1468
8	82434913	rs395685816	ZCCHC2
8	82434982	rs397466264	ZCCHC2
8	82434983	rs394819383	ZCCHC2
8	82435003	rs395509597	ZCCHC2
8	82435030	rs396341413	ZCCHC2
8	82435036	rs393852958	ZCCHC2
8	82435076	rs395108148	ZCCHC2
8	82435165	rs394876119	ZCCHC2
8	82435204	rs395343166	ZCCHC2
8	82435235	rs397038938	ZCCHC2
8	83399335	rs68750570	ENSECAG00000010005
8	83488582	rs396727158	ENSECAG00000021166
8	84248062	rs396366296	ENSECAG00000014663
8	84250415	rs396836508	ENSECAG00000014663
8	89135464	rs1141551072	ENSECAG00000012387
8	91091833	rs396196721	NETO1
8	91091842	rs397167145	NETO1
8	97241287	rs396784241	PQLC1
8	97241288	rs393945602	PQLC1
9	1111010	rs394229495	ENSECAG00000020690
9	1111018	rs395839838	ENSECAG00000020690
9	2568237	rs396875336	WWP1
9	2762099	rs394106358	ATP6V0D2
9	3339402	rs393799459	CA13
9	5841019	rs68765192	ENSECAG00000004546
9	6508606	rs68771063	FABP12
9	6543547	rs68744713	FABP4
9	6543561	rs68744714	FABP4
9	10421812	rs68720036	PEX2
9	10536486	rs396654262	ZFHX4
9	10536496	rs394391302	ZFHX4
9	14660230	rs394685109	MSC
9	17930568	rs397367404	PREX2
9	18747425	rs1137117912	CSPP1
9	23688292	rs1148221249	ENSECAG00000021447
9	26475796	rs394111407	UBXN2B
9	27973187	rs397141824	PENK
9	31267535	rs395643484	NPBWR1
9	38496046	rs396765615	NBN
9	38496070	rs1136775349	NBN
9	38496121	rs1141452541	NBN
9	38496261	rs394697434	NBN
9	39166503	rs394607928	TMEM64
9	39166524	rs397303918	TMEM64
9	46994126	rs395801013	VPS13B
9	46994205	rs397478210	VPS13B
9	47577190	rs68874160	RGS22
9	47609583	rs1149736746	ENSECAG00000018644
9	47610005	rs1141801845	ENSECAG00000018644
9	47712688	rs1146941474	SPAG1
9	47723176	rs68788480	SPAG1
9	47723193	rs396337979	SPAG1
9	58329872	rs1143662295	CSMD3
9	65706101	rs1138083528	SNTB1
9	68477836	rs394591349	FER1L6
9	68748880	rs395526334	RNF139
9	68748922	rs397245753	RNF139
9	68775922	rs68771989	TATDN1
9	70232198	rs1138336988	ENSECAG00000005823
9	73079920	rs68793377	ENSECAG00000022355
9	74965621	rs395262952	ENSECAG00000014682
9	75012714	rs395366656	HHLA1
9	75033829	rs395222190	HHLA1
9	75779309	rs68744136	TG
9	77822306	rs1140437733	KHDRBS3
9	81800608	rs394807825	AGO2
9	82495708	rs395938922	GPR20
9	82570892	rs394580329	ENSECAG00000015811
9	83535834	rs395449331	ENSECAG00000021955
9	83656733	rs1136576467	ENSECAG00000002331
9	84399702	rs394981787	NAPRT
9	84399708	rs396009152	NAPRT
9	84427768	rs395684739	PYCRL
9	84506453	rs1139873498	ENSECAG00000018930
9	84589312	rs395339763	SCRIB
9	84589313	rs396466032	SCRIB
9	84589363	rs1148753295	SCRIB
9	84616250	rs397193500	ENSECAG00000009940
9	84706574		PLEC
9	84708235	rs394225363	PLEC
9	84708270	rs395784179	PLEC
9	84708288	rs394587868	PLEC
9	84708336	rs396742418	PLEC
9	84708381	rs396207657	PLEC
9	84713259	rs395376848	PLEC
9	84754689	rs394408044	ENSECAG00000019881
9	84759123	rs394659041	ENSECAG00000019881
9	84833547	rs395484921	OPLAH
9	84833549	rs396945812	OPLAH
9	84838545	rs393774937	OPLAH
9	84838584	rs395274620	OPLAH
9	84838587	rs396761947	OPLAH
9	84878286	rs395960929	CYC1
9	84884642	rs1150015649	ENSECAG00000001400
9	84884653	rs1136015229	ENSECAG00000001400
9	84889808	rs393800433	ENSECAG00000010600
9	84889810	rs395305475	ENSECAG00000010600
9	84903710	rs1149418571	HGH1
9	84903738	rs1145462805	HGH1
9	84933332	rs1145252308	MROH1
9	84933422	rs395182692	MROH1
9	85059265	rs395856687	DGAT1
9	85059496	rs396086679	DGAT1
9	85059526	rs394033538	DGAT1
9	85212541	rs1144114939	KIFC2
9	85220636	rs396018256	FOXH1
9	85221317	rs397387015	FOXH1
10	1413196	rs396801626	POP4
10	3906926	rs1143871834	DPY19L3
10	3928922	rs396996228	DPY19L3
10	4126007	rs68845928	TDRD12
10	5554626	rs782831046	GPI
10	6096260	rs1144627310	ENSECAG00000004966
10	6125562	rs396428415	ENSECAG00000005049
10	6753727	rs394239102	TMEM147
10	6762751	rs1137963583	ATP4A
10	6762821	rs1151184735	ATP4A
10	7041638	rs394214818	ZBTB32
10	7086027	rs68808052	PROSER3
10	7086534	rs68808053	PROSER3
10	7152372	rs397359600	NPHS1
10	7152453	rs394281031	NPHS1
10	7222546	rs394084434	LRFN3
10	7222614	rs396055133	LRFN3
10	7225323	rs396863160	LRFN3
10	7225440	rs394350803	LRFN3
10	7225568	rs395094931	LRFN3
10	7225581	rs396968144	LRFN3
10	7268156	rs68795502	SYNE4
10	7268225	rs396972956	SYNE4
10	9425507	rs396993918	ENSECAG00000023553
10	9425517	rs393873827	ENSECAG00000023553
10	9425657	rs395518704	ENSECAG00000023553
10	9535462	rs1145667507	KCNK6
10	9568823	rs394999939	CATSPERG
10	9633688	rs395094229	RYR1
10	9643092	rs394369490	RYR1
10	9643170	rs396412503	RYR1
10	9646133	rs1149588429	RYR1
10	9657568	rs1138733033	RYR1
10	9657719	rs393936416	RYR1
10	9854004	rs396680075	ENSECAG00000017728
10	9978911	rs394963182	SIRT2
10	9978964	rs1139315271	SIRT2
10	10313447	rs393958277	LRFN1
10	10313486	rs395975868	LRFN1
10	10313522	rs394007918	LRFN1
10	10313809	rs395358833	LRFN1
10	10319221	rs68849651	LRFN1
10	10368977	rs394658009	SAMD4B
10	10401142	rs1151068455	PLEKHG2
10	10401143	rs1141556564	PLEKHG2
10	10611364	rs394682764	ENSECAG00000011718
10	10614339	rs396830054	ENSECAG00000011718
10	10630308	rs1143987479	ENSECAG00000011718
10	10630333	rs396704760	ENSECAG00000011718
10	10630389	rs395563216	ENSECAG00000011718
10	10630390	rs397362985	ENSECAG00000011718
10	10961419	rs393957533	PRX
10	11020183	rs395546593	SPTBN4
10	11026794	rs396135181	SPTBN4
10	11026831	rs394322864	SPTBN4
10	11026838	rs395291641	SPTBN4
10	11028391	rs1137944734	SPTBN4
10	11073254	rs394625768	SPTBN4
10	11073478	rs1148928977	SPTBN4
10	11095098		LTBP4
10	11106714	rs396148970	LTBP4
10	11109063	rs394038139	LTBP4
10	11142329	rs393969162	NUMBL
10	11142413	rs394689802	NUMBL
10	11246685	rs397223969	ENSECAG00000002197
10	11246748	rs394361957	ENSECAG00000002197
10	11418123	rs1140263598	ENSECAG00000005715
10	13611179	rs394064145	MEGF8
10	13611188	rs395290506	MEGF8
10	13611255	rs396667129	MEGF8
10	13611408	rs393785479	MEGF8
10	13629702	rs396111913	MEGF8
10	13630144	rs394993429	MEGF8
10	13633150	rs396423988	MEGF8
10	13633292	rs394196034	MEGF8
10	13634186	rs395393335	MEGF8
10	13674064	rs395312367	CIC
10	13727679	rs393812656	ZNF526
10	14021387	rs396543216	RPS19
10	14021388	rs397344430	RPS19
10	14051717	rs396085233	ENSECAG00000019324
10	14058799	rs68790757	ENSECAG00000019324
10	14371985	rs396913362	ENSECAG00000016325
10	14372011	rs394160246	ENSECAG00000016325
10	14641034	rs68960260	LYPD3
10	14641071	rs68960261	LYPD3
10	14651536	rs1143873280	PHLDB3
10	14682037	rs395476329	ETHE1
10	14708132	rs394553257	ZNF575
10	14719959	rs395836304	XRCC1
10	14801749	rs394963997	PLAUR
10	14801811	rs395961224	PLAUR
10	14801838	rs394086222	PLAUR
10	14908812	rs395455422	ENSECAG00000017151
10	15109319	rs395170544	ENSECAG00000019720
10	15259333	rs394160663	ZNF235
10	15391540	rs394206547	ZNF229
10	15392662	rs397010244	ZNF229
10	15520887	rs1147611591	PVR
10	15598565	rs1140077547	BCL3
10	15818141	rs396266064	CLPTM1
10	15818148	rs396844727	CLPTM1
10	15839652	rs394599697	RELB
10	15868417	rs396715959	CLASRP
10	15985702	rs1148971021	ENSECAG00000023091
10	16019721	rs68819515	ENSECAG00000023895
10	16028763	rs394921716	ENSECAG00000023895
10	16049890	rs395314784	MARK4
10	16133830	rs396676333	PPP1R13L
10	16396738	rs396717998	FBXO46
10	16396789	rs395504093	FBXO46
10	16396895	rs394144338	FBXO46
10	16397026	rs394986984	FBXO46
10	16429333	rs397008457	SIX5
10	16434386	rs394573985	ENSECAG00000016750
10	16470636	rs68823617	RSPH6A
10	16481637	rs395944485	SYMPK
10	16481644	rs397348557	SYMPK
10	16484700	rs394660350	SYMPK
10	16512814	rs393722280	FOXA3
10	16579032	rs395360977	NOVA2
10	16988948	rs68802919	PNMAL1
10	17130257	rs1148105376	DACT3
10	17167106	rs1147769238	PRKD2
10	17226057	rs782886767	SLC1A5
10	17424497	rs395818513	ENSECAG00000024260
10	17749653	rs396224296	SLC8A2
10	18095995	rs395852140	ENSECAG00000010376
10	18309365	rs394204650	ENSECAG00000024453
10	18320807	rs394590756	ENSECAG00000024453
10	18414341	rs396734375	ELSPBP1
10	18414387	rs394123115	ELSPBP1
10	18414400	rs395892980	ELSPBP1
10	18503345	rs1141420026	C19orf68
10	18504607	rs394401439	C19orf68
10	18504711	rs395627830	C19orf68
10	18537748	rs68955748	EQUCABV1R933
10	18538543	rs68955749	EQUCABV1R933
10	18806656	rs394609561	ENSECAG00000009878
10	18934568	rs1137157896	DBP
10	18934626	rs1148139013	DBP
10	18934745	rs1141988885	DBP
10	18934748	rs1144965168	DBP
10	18934778	rs397028767	DBP
10	18958604	rs396819342	NTN5
10	18958632	rs394951380	NTN5
10	19014279	rs1146788155	RASIP1
10	19014362	rs1150219734	RASIP1
10	19014414	rs396455492	RASIP1
10	19014678	rs394213368	RASIP1
10	19033429	rs395056620	FGF21
10	19033572	rs394088022	FGF21
10	19102385	rs395019939	HSD17B14
10	19103463	rs395060624	HSD17B14
10	19106835	rs394076553	PLEKHA4
10	19136096	rs395405018	TULP2
10	19187637	rs396372085	BAX
10	19240562	rs394867000	KCNA7
10	19240567	rs396151886	KCNA7
10	19242228	rs1136165401	KCNA7
10	19242229	rs1148921280	KCNA7
10	19242391	rs395454123	KCNA7
10	19298167	rs396887507	HRC
10	19298170	rs394786857	HRC
10	19299248	rs394533091	HRC
10	19393713	rs395444131	ENSECAG00000022655
10	19395001	rs395762589	ENSECAG00000022655
10	19712550	rs397073856	BCL2L12
10	19739477	rs1142684818	CPT1C
10	19766067	rs1139211025	TSKS
10	19767327	rs395470655	TSKS
10	19884908	rs394185343	TBC1D17
10	19887157	rs1141736909	TBC1D17
10	19931823	rs1138652747	ATF5
10	19931843	rs1144699341	ATF5
10	19931852	rs1137976053	ATF5
10	20015370	rs68891826	ENSECAG00000023434
10	20043817	rs1144559689	IZUMO2
10	20043893	rs1146162635	IZUMO2
10	20088561	rs1146890658	ENSECAG00000006756
10	20109635	rs396430125	ENSECAG00000006756
10	20442712	rs395198358	ENSECAG00000018051
10	20447946	rs397424873	ENSECAG00000018051
10	20534782	rs394081510	ENSECAG00000021144
10	20538532	rs394962399	KLK15
10	20538607	rs394208365	KLK15
10	20540086	rs395308032	KLK15
10	20540098	rs396481165	KLK15
10	20758956	rs1144405060	ENSECAG00000018591
10	21143648	rs396767631	NKG7
10	21521777	rs1138430442	ENSECAG00000024996
10	21522156	rs1137805604	ENSECAG00000024996
10	21523586	rs397177436	ENSECAG00000024996
10	22549323	rs395172267	ENSECAG00000001011
10	22874207	rs397199072	EQUCABV1R918
10	23092870	rs395656704	ENSECAG00000023794
10	23092954	rs397439449	ENSECAG00000023794
10	23591742	rs1139178409	TFPT
10	23591865	rs1136675565	TFPT
10	23599740	rs393927637	TFPT
10	23641397	rs394177848	TMC4
10	23988986	rs397283974	LENG9
10	24002101	rs396712430	ENSECAG00000018216
10	24169116	rs397408447	ENSECAG00000012676
10	24169183	rs395341939	ENSECAG00000012676
10	24752799	rs397137638	EPS8L1
10	24753944	rs394048311	EPS8L1
10	24753966	rs1146243435	EPS8L1
10	24783406	rs1142534825	PPP1R12C
10	25139381	rs397048621	FIZ1
10	25139956	rs1146666961	FIZ1
10	25139995	rs1151621643	FIZ1
10	25140026	rs1136239290	FIZ1
10	25486167	rs396432886	NLRP5
10	26543979	rs395220529	AURKC
10	27302253	rs68997419	ENSECAG00000002021
10	28274785	rs1146401775	ZNF274
10	28289936	rs395191150	ZNF274
10	28289939	rs396200635	ZNF274
10	28605253	rs1149023112	ZBTB45
10	28625683	rs397048092	TRIM28
10	28625684	rs782849968	TRIM28
10	28634422	rs782828076	UBE2M
10	29355213	rs395062175	ENSECAG00000025053
10	35415147	rs68882895	ENSECAG00000014007
10	36941157	rs782875323	IBTK
10	36941162	rs782895265	IBTK
10	37794755	rs1139334646	DOPEY1
10	38742200	rs393829050	ENSECAG00000003320
10	38742232	rs395263576	ENSECAG00000003320
10	39930506	rs1146632167	SNX14
10	39975573	rs395959823	SYNCRIP
10	39975576	rs396588334	SYNCRIP
10	41078216	rs394318720	ZNF292
10	41079923	rs395967717	ZNF292
10	41079954	rs397371001	ZNF292
10	41357549	rs395382692	ORC3
10	43048192	rs396036533	MDN1
10	43065032	rs68934234	MDN1
10	47661582	rs68810466	ENSECAG00000012972
10	49828453	rs393786682	MMS22L
10	51856456	rs394851196	ENSECAG00000007855
10	51856490	rs395851661	ENSECAG00000007855
10	58371068	rs1138221191	ENSECAG00000024075
10	58770337	rs396825472	ENSECAG00000024088
10	58770354	rs397188456	ENSECAG00000024088
10	58771261	rs395948991	ENSECAG00000024088
10	58771271	rs394052060	ENSECAG00000024088
10	60223572	rs68832521	ENSECAG00000013330
10	60389290	rs396187212	ENSECAG00000011142
10	62071960	rs782830341	TRAF3IP2
10	62072006	rs782857019	TRAF3IP2
10	62072065	rs782896339	TRAF3IP2
10	62072147	rs782880300	TRAF3IP2
10	62072150	rs782895052	TRAF3IP2
10	62072340	rs782838862	TRAF3IP2
10	62072341	rs782876714	TRAF3IP2
10	62072386	rs782915272	TRAF3IP2
10	62586872	rs395782298	LAMA4
10	65848263	rs1144887098	NT5DC1
10	66955947	rs1142526866	ROS1
10	67017593	rs1141429746	ROS1
10	67114294	rs782904056	DCBLD1
10	70081245	rs1136207188	TBC1D32
10	70125704	rs396368431	TBC1D32
10	70125766	rs396231191	TBC1D32
[truncated: 2,182 more rows]
