# Supplementary material for: Comprehensive genome and transcriptome analyses reveal genetic relationship, selection signature, and transcriptome landscape of small-sized Korean native Jeju horse
Source: Sci Rep. 2019 Nov 13;9:16672. doi: 10.1038/s41598-019-53102-8 (PMC6853925; doi:10.1038/s41598-019-53102-8)
Supplement: Supplementary file 5 — Supplemental file S4 [file 41598_2019_53102_MOESM5_ESM.xlsx]

## Sheet: Missense_Mutations
JH_Missense_Private					TB_Missense_Private					Common_Missense_SNPs
CHROM	POS	ID	Gene		CHROM	POS	ID	Gene		CHROM	POS	ID	Gene
1	28987	rs396839112	ZNF717		1	28987	rs396839112	ZNF717		1	29374	rs782891568	ZNF717
1	66551	rs1140659062	ZNF717		1	183088		ENSECAG00000004510		1	233765	rs394457177	ENSECAG00000004902
1	171328		ENSECAG00000004229		1	258691	rs1150512212	ENSECAG00000012458		1	233867	rs1150131914	ENSECAG00000004902
1	183070		ENSECAG00000004510		1	331046	rs395505819	ENSECAG00000001094		1	267172	rs1140022119	ENSECAG00000001719
1	233885		ENSECAG00000004902		1	353193	rs395574861	ENSECAG00000009951		1	330757	rs396089981	ENSECAG00000001094
1	257976		ENSECAG00000009582		1	367816	rs393973473	ENSECAG00000012458		1	331084	rs1142056807	ENSECAG00000001094
1	272909		ENSECAG00000012361		1	624598	rs397350237	KNDC1		1	331435	rs1146313610	ENSECAG00000001094
1	292533	rs1145873884	ENSECAG00000001419		1	699635	rs395436044	ADGRA1		1	349906	rs68475590	ENSECAG00000009951
1	330982	rs1145600878	ENSECAG00000001094		1	991734	rs1139497311	ENSECAG00000006777		1	352706	rs394079153	ENSECAG00000009951
1	368275	rs1138885485	ENSECAG00000012458		1	1709780	rs393842855	JAKMIP3		1	353151	rs395518944	ENSECAG00000009951
1	647802	rs1145509489	KNDC1		1	2693435	rs1138335663	ENSECAG00000002439		1	353153	rs394270577	ENSECAG00000009951
1	945929	rs1138055254	ENSECAG00000006777		1	2693639	rs1148899037	ENSECAG00000002439		1	353241	rs1151649113	ENSECAG00000009951
1	953649	rs1142542953	ENSECAG00000006777		1	2693871	rs1150099731	ENSECAG00000002439		1	353277	rs1136643150	ENSECAG00000009951
1	965575	rs1147879425	ENSECAG00000006777		1	5351910	rs1136804146	ENSECAG00000008385		1	353290	rs1152212002	ENSECAG00000009951
1	982687		ENSECAG00000006777		1	5353399	rs394225039	ENSECAG00000008385		1	354506	rs1138708130	ENSECAG00000009951
1	1038846		ENSECAG00000014205		1	5361945	rs1149318558	ENSECAG00000008785		1	355836	rs397477863	ENSECAG00000009951
1	1038881		ENSECAG00000014205		1	5961093	rs396791401	ENSECAG00000023813		1	355839	rs395831110	ENSECAG00000009951
1	1466280	rs782853353	LRRC27		1	7205945	rs1149495467	ADAM12		1	388342	rs1145097329	ENSECAG00000014887
1	1867538		PPP2R2D		1	7266988	rs1140490199	FANK1		1	391563	rs395792867	ENSECAG00000014887
1	2693382	rs1140035888	ENSECAG00000002439		1	7373841		DHX32		1	406111	rs1138276321	PAOX
1	2693439	rs1140620725	ENSECAG00000002439		1	9812274	rs1150446184	HMX3		1	409700	rs396624479	PAOX
1	3862016	rs397234381	MGMT		1	9982477	rs1152286510	PSTK		1	622433	rs395944644	KNDC1
1	5353400	rs68473862	ENSECAG00000008385		1	10017544	rs1141559121	ENSECAG00000012505		1	624641	rs394679932	KNDC1
1	5354052	rs1146368704	ENSECAG00000008385		1	10115844	rs1139655940	CUZD1		1	644532	rs397425968	KNDC1
1	5362121	rs1148540190	ENSECAG00000008785		1	10145807	rs1150459518	ENSECAG00000019510		1	660443	rs393731903	KNDC1
1	5362613	rs1144590353	ENSECAG00000008785		1	10175966	rs1143398295	ENSECAG00000019510		1	699252	rs394409501	ADGRA1
1	5364166	rs1136288584	ENSECAG00000008785		1	10264997	rs1138836798	C10orf120		1	699494	rs397116852	ADGRA1
1	5364184	rs1149123997	ENSECAG00000008785		1	10265000	rs1141544830	C10orf120		1	920798	rs396612652	ENSECAG00000006777
1	5659989	rs1139287966	ENSECAG00000002486		1	10265969	rs1146973068	C10orf120		1	920810	rs395908721	ENSECAG00000006777
1	5659991		ENSECAG00000002486		1	10334306	rs1137015001	ENSECAG00000005588		1	958811	rs1146592426	ENSECAG00000006777
1	6160878		FAM196A		1	10337173	rs395818856	ENSECAG00000005588		1	992587	rs1140036522	ENSECAG00000006777
1	6161235	rs1149929016	FAM196A		1	10379251	rs1140593038	ENSECAG00000008256		1	1506941	rs1147099697	LRRC27
1	6727401	rs1148057643	C10orf90		1	10417248	rs1151130994	ENSECAG00000009186		1	1636712	rs1145379153	STK32C
1	6728277	rs1138673859	C10orf90		1	10417887	rs1149296668	ENSECAG00000009186		1	1646982	rs394296469	DPYSL4
1	6775054	rs1140773184	C10orf90		1	10798824	rs68569646	TACC2		1	1706157	rs394299193	JAKMIP3
1	6775077		C10orf90		1	10918819	rs395645815	TACC2		1	2636863	rs1143741734	ENSECAG00000024936
1	7160094	rs1144674859	ADAM12		1	10920266	rs1147962445	TACC2		1	2693277	rs1146170624	ENSECAG00000002439
1	7201247	rs1147623065	ADAM12		1	10921360	rs1139424236	TACC2		1	2693558	rs1149544134	ENSECAG00000002439
1	7364796	rs1150124387	DHX32		1	11016187	rs1146202998	NSMCE4A		1	2693577	rs1138082672	ENSECAG00000002439
1	7396986		DHX32		1	13414267	rs1145120084	ENSECAG00000012309		1	2693909	rs1148116059	ENSECAG00000002439
1	7402097	rs1139532541	DHX32		1	14368391	rs782828526	RAB11FIP2		1	2693916	rs1143280651	ENSECAG00000002439
1	7404332	rs1141668823	BCCIP		1	14369584	rs395806318	RAB11FIP2		1	2693948	rs1149944740	ENSECAG00000002439
1	7406104	rs1136066050	BCCIP		1	14962174	rs393710577	PDZD8		1	4039729	rs394083951	MGMT
1	7417010	rs1150003710	BCCIP		1	14962222	rs397204262	PDZD8		1	5346388	rs394655375	ENSECAG00000008385
1	7417013	rs1137832485	BCCIP		1	15113071	rs1144516703	KCNK18		1	5348911	rs394633771	ENSECAG00000008385
1	7495762	rs1138146278	EDRF1		1	16930245		ATRNL1		1	5348931	rs1144188082	ENSECAG00000008385
1	7504191	rs1145169978	EDRF1		1	17653437	rs1145188588	AFAP1L2		1	5361750	rs68473898	ENSECAG00000008785
1	9801643		HMX2		1	17666860	rs1144576242	VWA2		1	5362023	rs395435066	ENSECAG00000008785
1	9907948		ENSECAG00000017638		1	17698983	rs1141327429	VWA2		1	5362788	rs782898262	ENSECAG00000008785
1	10011282		ENSECAG00000012505		1	17738999	rs1142402030	TDRD1		1	5364025	rs782840810	ENSECAG00000008785
1	10027243		ENSECAG00000012505		1	17754662	rs1142293836	TDRD1		1	5387948	rs1150515983	PTPRE
1	10062023	rs1142019093	ENSECAG00000013380		1	17774609	rs782895244	CCDC186		1	5560318	rs396433190	CLRN3
1	10062040		ENSECAG00000013380		1	18228492		NRAP		1	5560374	rs1149322357	CLRN3
1	10068551		ENSECAG00000013380		1	20480792	rs393722932	ENSECAG00000003921		1	5560386	rs1150390587	CLRN3
1	10068746	rs1142459037	ENSECAG00000013380		1	20735792	rs1147618677	RBM20		1	5560389	rs1144723975	CLRN3
1	10068843	rs1143477259	ENSECAG00000013380		1	25728460		ENSECAG00000017515		1	5560408	rs395322226	CLRN3
1	10068879	rs1140029577	ENSECAG00000013380		1	25729308		ENSECAG00000017515		1	5660004	rs395921141	ENSECAG00000002486
1	10074129	rs1149580122	ENSECAG00000013380		1	26267179	rs396119301	GSTO2		1	5660049	rs1139409184	ENSECAG00000002486
1	10111613		CUZD1		1	26369637	rs394664043	ENSECAG00000021278		1	5660190	rs396731404	ENSECAG00000002486
1	10115850		CUZD1		1	26407884	rs782902261	SFR1		1	5903707	rs1137814278	ENSECAG00000023813
1	10123207	rs1143567472	ENSECAG00000019057		1	26407953	rs1136367351	SFR1		1	6161073	rs1139386496	FAM196A
1	10210069	rs1136758355	ENSECAG00000019510		1	26533610	rs782857894	SLK		1	6161310	rs1145961934	FAM196A
1	10334507	rs1144148830	ENSECAG00000005588		1	26910172	rs68510655	SH3PXD2A		1	6161778	rs1149597374	FAM196A
1	10348257	rs1145868532	ENSECAG00000006313		1	26943190	rs1146512996	NEURL1		1	6719351	rs397179197	C10orf90
1	10350132	rs1142921689	ENSECAG00000006313		1	27058018	rs68512144	PDCD11		1	6727449	rs1143074402	C10orf90
1	10379183	rs1147054292	ENSECAG00000008256		1	28597290	rs395710519	POLL		1	6771647	rs1144574071	C10orf90
1	10379228	rs1138364377	ENSECAG00000008256		1	28959317	rs395242871	ENSECAG00000013342		1	6771759	rs1139081024	C10orf90
1	10379306	rs1142029057	ENSECAG00000008256		1	29685797	rs1152182125	ENSECAG00000004737		1	7160047	rs1141646659	ADAM12
1	10379332	rs1139361403	ENSECAG00000008256		1	30002874	rs782826649	DNMBP		1	7365032	rs395284464	DHX32
1	10395460	rs1147579044	ENSECAG00000008256		1	30158853		ENTPD7		1	7521479	rs1137501037	EDRF1
1	10417148	rs395206608	ENSECAG00000009186		1	31172580	rs1142839772	HPS1		1	7577473	rs1138941747	TEX36
1	10417761	rs1137972041	ENSECAG00000009186		1	31373827	rs782884877	R3HCC1L		1	8429285	rs396826438	FAM53B
1	10417926	rs1138090138	ENSECAG00000009186		1	31764811	rs1150676009	ZFYVE27		1	8484146	rs395866657	FAM53B
1	10417933	rs394520393	ENSECAG00000009186		1	31769769	rs396691100	ZFYVE27		1	8610577	rs68477718	LHPP
1	10417969	rs1141546214	ENSECAG00000009186		1	31774819	rs1147597355	ZFYVE27		1	8631349	rs394530882	LHPP
1	10442179	rs1145951511	ENSECAG00000009596		1	32143883	rs1149549620	ENSECAG00000011823		1	9800200	rs396285473	HMX2
1	10756326	rs1144646810	BTBD16		1	32393907		LCOR		1	9801633	rs1146118094	HMX2
1	10919516	rs1151187004	TACC2		1	33173510	rs1147871266	ENSECAG00000004093		1	10011248	rs1150682213	ENSECAG00000012505
1	10920265	rs1146985562	TACC2		1	33292397	rs1146889408	CC2D2B		1	10073982	rs1146591824	ENSECAG00000013380
1	10921342		TACC2		1	33300109	rs1141610230	CC2D2B		1	10115807	rs1145424560	CUZD1
1	10921441	rs782888123	TACC2		1	34086700	rs1150314651	ENSECAG00000000262		1	10264850	rs1147221388	C10orf120
1	10922747	rs782894556	TACC2		1	34315542	rs395611384	ENSECAG00000005361		1	10265240	rs1142034931	C10orf120
1	10923074	rs1143255075	TACC2		1	34338358	rs394239501	ENSECAG00000005361		1	10266264	rs1152279924	C10orf120
1	10923614		TACC2		1	34562615	rs1140443750	ENSECAG00000005643		1	10334342	rs394286814	ENSECAG00000005588
1	11025158		ENSECAG00000012341		1	34573062	rs1140506240	ENSECAG00000005643		1	10334351	rs395157264	ENSECAG00000005588
1	12752298	rs1136607526	SEC23IP		1	34820340	rs782890310	ENSECAG00000011584		1	10334360	rs396525449	ENSECAG00000005588
1	12830714	rs1136216779	MCMBP		1	34969279	rs1142933383	TBC1D12		1	10334373	rs394481167	ENSECAG00000005588
1	12837115	rs1144059705	INPP5F		1	34996066	rs1145217187	NOC3L		1	10334442	rs395865422	ENSECAG00000005588
1	12966053	rs1143178322	BAG3		1	35002189	rs1145087266	NOC3L		1	10334520	rs397421030	ENSECAG00000005588
1	13709084		CACUL1		1	35031987	rs782904432	NOC3L		1	10337076	rs397337458	ENSECAG00000005588
1	13709104	rs1149274306	CACUL1		1	35091476	rs1143736429	PLCE1		1	10337077	rs395002716	ENSECAG00000005588
1	13852389		PRLHR		1	35095175	rs1143988216	PLCE1		1	10337188	rs394661070	ENSECAG00000005588
1	15038830	rs396648846	PDZD8		1	35167796	rs1135847847	PLCE1		1	10337194	rs396000329	ENSECAG00000005588
1	15397891	rs1148492108	ENO4		1	35959823	rs396744552	MYOF		1	10337199	rs1140207521	ENSECAG00000005588
1	15408063	rs1136553591	ENO4		1	37970295		HTR7		1	10337205	rs393995102	ENSECAG00000005588
1	15550748	rs1150422174	HSPA12A		1	39151933	rs393711967	IFIT5		1	10350951	rs396532222	ENSECAG00000006313
1	15569535	rs1144331939	HSPA12A		1	39422955	rs68589683	LIPA		1	10379330	rs1137464007	ENSECAG00000008256
1	15614742		PNLIPRP2		1	40275843	rs1138672445	LIPJ		1	10379450	rs1148627638	ENSECAG00000008256
1	15633977	rs394346718	PNLIPRP1		1	44645848	rs1141164591	ENSECAG00000019573		1	10720337	rs1141848795	BTBD16
1	15640733	rs1150789460	PNLIPRP1		1	47366541	rs1148931465	ENSECAG00000007119		1	10751498	rs1142776783	BTBD16
1	15663345		PNLIP		1	48548824	rs395849796	ENSECAG00000013972		1	10752796	rs1146986107	BTBD16
1	15668878		PNLIP		1	48656338	rs1148275128	ENSECAG00000001095		1	10812901	rs782853806	TACC2
1	15721823	rs1146425004	PNLIPRP3		1	49615526		ENSECAG00000000814		1	10918661	rs394635794	TACC2
1	15724724	rs395484150	PNLIPRP3		1	51908565	rs1141182529	RTKN2		1	10920656	rs782859981	TACC2
1	15730632	rs1146643323	PNLIPRP3		1	57340206	rs1139087544	ENSECAG00000015450		1	10921682	rs395774635	TACC2
1	15747415	rs1149582839	PNLIPRP3		1	57403470	rs1150931237	ENSECAG00000015450		1	10921685	rs397094797	TACC2
1	15804349	rs1140084927	CCDC172		1	57520330	rs1138635189	CCAR1		1	10921891	rs394595013	TACC2
1	15826550	rs1147296318	CCDC172		1	57713722	rs393900053	ENSECAG00000008689		1	10922081	rs396376728	TACC2
1	15843609	rs1148472202	CCDC172		1	57782170	rs1138497266	ENSECAG00000008689		1	10922117	rs397367379	TACC2
1	16068468	rs1138400787	ENSECAG00000006846		1	57989038	rs1145730631	HK1		1	10923205	rs394901783	TACC2
1	16812865	rs1149840646	ATRNL1		1	58242749	rs397434404	C10orf35		1	10923860	rs1140083856	TACC2
1	17344253	rs1145537084	ABLIM1		1	58689078	rs1150539093	TYSND1		1	11024927	rs1137745871	ENSECAG00000012341
1	17507635	rs1136975704	ABLIM1		1	59062441	rs1137075115	PALD1		1	11048630	rs1139596421	ATE1
1	17643110	rs1147608937	AFAP1L2		1	59747531	rs1145253117	UNC5B		1	11931842	rs396490474	WDR11
1	17653447	rs1148056438	AFAP1L2		1	60068483	rs1144924375	ENSECAG00000023411		1	12768385	rs395151059	SEC23IP
1	18069595	rs1138516271	NHLRC2		1	60126108	rs1145578015	ENSECAG00000023411		1	12770998	rs68563855	SEC23IP
1	18181638	rs1151094282	CASP7		1	60203241	rs394460569	ENSECAG00000023411		1	12837223	rs782864942	INPP5F
1	18218242	rs1135955795	NRAP		1	60215495	rs394008006	ENSECAG00000023411		1	12837262	rs396867789	INPP5F
1	18259657	rs1145588249	NRAP		1	60227243	rs394634217	ENSECAG00000023411		1	12858989	rs394973147	INPP5F
1	18264743	rs1142220066	NRAP		1	60368647	rs1146358117	CHST3		1	13165335	rs395659860	GRK5
1	20621859	rs1137822214	ENSECAG00000020430		1	60472979	rs1148205890	ASCC1		1	13447217	rs396573917	FAM45A
1	20639679	rs1150274624	PDCD4		1	60561920	rs1143620783	ASCC1		1	13495826	rs1148693444	EIF3A
1	20705020	rs1148002186	RBM20		1	60894177	rs396168271	MICU1		1	13511661	rs1152081557	ENSECAG00000003656
1	20705215	rs1145174894	RBM20		1	61383617	rs1141227815	NUDT13		1	13511806	rs1135948337	ENSECAG00000003656
1	20735025		RBM20		1	61390422	rs782897414	ECD		1	13852302	rs394583248	PRLHR
1	20735619	rs1142700630	RBM20		1	61554066	rs1147545860	CFAP70		1	14962138	rs1151948679	PDZD8
1	20735820	rs68589011	RBM20		1	61556576	rs1138517670	ENSECAG00000002815		1	15113529	rs394605759	KCNK18
1	20997292	rs1151697722	DUSP5		1	61587742	rs1144327762	CFAP70		1	15175774	rs397083158	ENSECAG00000023955
1	21199902	rs395555669	ENSECAG00000003985		1	61643458	rs782906589	ANXA7		1	15175825	rs395171809	ENSECAG00000023955
1	21319148	rs1144819523	ADD3		1	61645556	rs1136388674	ANXA7		1	15614812	rs1138903857	PNLIPRP2
1	21563579	rs1139885763	XPNPEP1		1	61674000	rs1151039587	MSS51		1	17182389	rs1144581784	FAM160B1
1	25729001		ENSECAG00000017515		1	61674020	rs1141731135	MSS51		1	17182426	rs1140446212	FAM160B1
1	26193302		CFAP58		1	61742768	rs1146666025	USP54		1	17653745	rs68450104	AFAP1L2
1	26236424	rs1139140390	ITPRIP		1	61746152	rs396918280	USP54		1	17653773	rs782882233	AFAP1L2
1	26265878	rs1143155021	GSTO2		1	61877672	rs782837288	SEC24C		1	17664078	rs394748570	VWA2
1	26353921	rs1145519637	ENSECAG00000021278		1	61909336	rs1142948993	ENSECAG00000018379		1	17674019	rs1137347449	VWA2
1	26407957		SFR1		1	61909378	rs1145889130	ENSECAG00000018379		1	17674638	rs395663587	VWA2
1	26408870	rs1144924930	SFR1		1	61913499	rs394921868	ENSECAG00000018379		1	17725828	rs1150367881	TDRD1
1	26494886		COL17A1		1	62138955	rs1141224252	VCL		1	17729304	rs68450148	TDRD1
1	26533107	rs1145343796	SLK		1	63279640	rs1145095897	ZNF503		1	17734588	rs782862303	TDRD1
1	26628065	rs1139971031	OBFC1		1	65492563	rs1147305406	DLG5		1	17736218	rs1143366953	TDRD1
1	26930744	rs393814924	NEURL1		1	65493164	rs1145160521	DLG5		1	17752519	rs1141243065	TDRD1
1	27046074	rs1140968731	CALHM1		1	67080271		ANXA11		1	18074630	rs1142609422	DCLRE1A
1	27046095	rs1146111498	CALHM1		1	67113570	rs1138528992	PLAC9		1	18074796	rs1151709643	DCLRE1A
1	27061268		PDCD11		1	68037116	rs1147154379	ENSECAG00000000147		1	18077118	rs395691243	DCLRE1A
1	27061277	rs1143263094	PDCD11		1	68037887	rs1141532295	ENSECAG00000000147		1	18077119	rs397463304	DCLRE1A
1	27068736		PDCD11		1	68185414	rs1150660213	GALNT2		1	18078505	rs68492432	DCLRE1A
1	27077171	rs1136423303	PDCD11		1	68789666	rs1141141344	URB2		1	18081482	rs1139042060	DCLRE1A
1	27098616		PDCD11		1	69577378	rs1140618422	RHOU		1	18144227	rs1145729292	PLEKHS1
1	27535094		ENSECAG00000007175		1	69852556	rs1143406897	ZNF22		1	18222587	rs396826612	NRAP
1	27648340	rs1139494995	SFXN2		1	69865824	rs1136062954	RASSF4		1	18253689	rs397233012	NRAP
1	27648719	rs1152200011	SFXN2		1	71181750	rs1137183337	ENSECAG00000024546		1	18277496	rs68493956	NRAP
1	27650931	rs1139703750	SFXN2		1	71181959	rs1148560838	ENSECAG00000024546		1	18299156	rs1141422932	HABP2
1	27908136	rs1140570584	PSD		1	71182690	rs68496780	ENSECAG00000024546		1	19532189	rs1144357709	GPAM
1	27944794		GBF1		1	71182717	rs68496781	ENSECAG00000024546		1	20704900	rs1149523929	RBM20
1	28065280	rs1144833296	ELOVL3		1	71195061	rs394062398	ENSECAG00000024546		1	20986360	rs1151976225	DUSP5
1	28130092		NOLC1		1	71621738	rs397343878	RET		1	25463926	rs1141686897	SORCS3
1	28145459	rs782824856	PPRC1		1	71621807	rs1147167711	RET		1	25463988	rs1150714669	SORCS3
1	28147126	rs1148535362	PPRC1		1	71933494	rs1139013669	ENSECAG00000008481		1	25729071		ENSECAG00000017515
1	28442684	rs1136440033	FGF8		1	72027801	rs1142809435	ENSECAG00000008481		1	25729216		ENSECAG00000017515
1	28518449	rs1151992606	FBXW4		1	72174392	rs1140692842	ZNF25		1	25729413		ENSECAG00000017515
1	28597676	rs782877172	POLL		1	72207968	rs1145245993	ENSECAG00000002877		1	26265929	rs1144304302	GSTO2
1	28649909	rs1143116196	BTRC		1	72208315	rs1141724406	ENSECAG00000002877		1	26265987	rs396279148	GSTO2
1	29063187		ENSECAG00000012183		1	72209334	rs396139237	ENSECAG00000002877		1	26287022	rs782824372	GSTO1
1	29069340	rs1150801176	ENSECAG00000012183		1	72211445	rs395801690	ENSECAG00000002877		1	26349373	rs394864066	ENSECAG00000021278
1	29076863	rs1141679299	LZTS2		1	72211622	rs1142793929	ENSECAG00000002877		1	26465471	rs394879989	COL17A1
1	29097958		SEMA4G		1	72229890	rs1149372685	ENSECAG00000002877		1	26465534	rs393734211	COL17A1
1	29503878		SEC31B		1	72230143	rs1147108532	ENSECAG00000002877		1	26476583	rs68507647	COL17A1
1	29521069	rs1152187423	WNT8B		1	72230484	rs1137097652	ENSECAG00000002877		1	26476595	rs68507648	COL17A1
1	29650590	rs1146402578	PKD2L1		1	72230770	rs395242713	ENSECAG00000002877		1	26477727	rs68507649	COL17A1
1	29650662	rs1138417154	PKD2L1		1	72231545	rs1151416868	ENSECAG00000002877		1	26480572	rs782913073	COL17A1
1	29764932	rs1148132014	CHUK		1	72232029	rs1140479153	ENSECAG00000002877		1	26500323	rs396021603	COL17A1
1	29827611	rs1147506536	ENSECAG00000024865		1	73212286	rs1147727320	ENSECAG00000003301		1	26532966	rs394804555	SLK
1	29842972	rs1144323369	ENSECAG00000024865		1	73212716	rs1136874515	ENSECAG00000003301		1	26905024	rs394849580	SH3PXD2A
1	29887114		CPN1		1	74832451	rs1136560966	ZP4		1	26918315	rs782895684	SH3PXD2A
1	29948990	rs1149624018	DNMBP		1	74832463	rs394105121	ZP4		1	26937361	rs394659294	NEURL1
1	29949007		DNMBP		1	74833554	rs1138343092	ZP4		1	26948724	rs397422175	NEURL1
1	30002729		DNMBP		1	74833983	rs1143291473	ZP4		1	27025158	rs393824452	CALHM3
1	30027068	rs1143010890	ABCC2		1	74978081	rs1139807809	RYR2		1	27046265	rs396388953	CALHM1
1	30111742	rs1138673061	CUTC		1	75097760	rs68556374	RYR2		1	27052192	rs68512140	CALHM2
1	30289509	rs395682210	NKX2-3		1	75098592	rs395479354	RYR2		1	27080357	rs68512168	PDCD11
1	31185978	rs1143068791	PYROXD2		1	75974360	rs68476763	HEATR1		1	27189172	rs1149962150	INA
1	31198594	rs1142561394	PYROXD2		1	76316770	rs1145615479	GPR137B		1	27199007	rs396906240	INA
1	31206202	rs1151176123	PYROXD2		1	76362112	rs1147436720	ENSECAG00000015323		1	27199074	rs394520461	INA
1	31210041		PYROXD2		1	76365157		ENSECAG00000015323		1	27650930	rs397250620	SFXN2
1	31212587	rs1139076267	PYROXD2		1	76365167		ENSECAG00000015323		1	27721123	rs394023250	TRIM8
1	31375082	rs782826869	R3HCC1L		1	76633978	rs782908595	LYST		1	27950932	rs395740034	GBF1
1	31672319	rs1148249320	GOLGA7B		1	76633983	rs782852465	LYST		1	28065281	rs68516471	ELOVL3
1	31869249	rs1150156005	HOGA1		1	76680749	rs1138357485	LYST		1	28146986	rs396075304	PPRC1
1	31896221		UBTD1		1	76894144	rs397445908	TBCE		1	28147169	rs396848371	PPRC1
1	31976678	rs1144379128	MMS19		1	76985136	rs1141123674	GGPS1		1	28147489	rs394853443	PPRC1
1	32033296	rs1138933384	RRP12		1	77096971	rs1136974673	ARID4B		1	28442653	rs394922009	FGF8
1	32033305	rs1139959392	RRP12		1	77732351	rs394966828	TARBP1		1	28443699	rs1148118263	FGF8
1	32036546	rs1151355039	RRP12		1	77773867	rs1146820121	TARBP1		1	28443713	rs1136357327	FGF8
1	32036579	rs1137404260	RRP12		1	78676813	rs1143089988	ENSECAG00000009443		1	29023110	rs1148404159	KAZALD1
1	32051506	rs1143510101	RRP12		1	78678824	rs395621435	ENSECAG00000009443		1	29650668	rs397210398	PKD2L1
1	32729767	rs1139243031	PIK3AP1		1	78796371		ENSECAG00000009930		1	29685523	rs1138976323	ENSECAG00000004737
1	32960560	rs1147668688	TLL2		1	79015098	rs1148529139	ENSECAG00000014378		1	29702152	rs394646593	BLOC1S2
1	33009872	rs1135961569	DNTT		1	79256503	rs1151951310	MAP10		1	29843104	rs68649858	ENSECAG00000024865
1	33134431	rs1142886218	BLNK		1	79614772	rs782884999	SIPA1L2		1	29948605	rs396481566	DNMBP
1	33317697		ENSECAG00000016137		1	79728684	rs1146598688	ENSECAG00000020671		1	29949386	rs68637648	DNMBP
1	33445124	rs1146786825	ENSECAG00000016258		1	79729280	rs1144464571	ENSECAG00000020671		1	29998188	rs782821519	DNMBP
1	33568507		TCTN3		1	79730056	rs1144294749	ENSECAG00000020671		1	30002830	rs782901701	DNMBP
1	33573336	rs1137843697	TCTN3		1	79730162	rs1150853118	ENSECAG00000020671		1	30023754	rs68639048	ABCC2
1	33575342	rs1139601149	TCTN3		1	80188742	rs1140107663	DISC1		1	30054783	rs395870368	ABCC2
1	33575398	rs1150064213	TCTN3		1	80235129	rs1143523866	DISC1		1	30054795	rs397399014	ABCC2
1	33579263	rs1151620571	TCTN3		1	80235262	rs1144642154	DISC1		1	30060740	rs393998608	ABCC2
1	33792526	rs1139999178	SORBS1		1	80235263	rs1138893825	DISC1		1	31207922	rs395170343	PYROXD2
1	33998300	rs1143873275	ENSECAG00000021153		1	80552652	rs1147361562	EXOC8		1	31374943	rs782886989	R3HCC1L
1	34328448	rs1136361283	ENSECAG00000005361		1	80553156	rs782856936	EXOC8		1	31812952	rs394301694	AVPI1
1	34328496	rs1149077136	ENSECAG00000005361		1	80812050	rs782877072	ARV1		1	31947494	rs394755661	UBTD1
1	34338340	rs1142979217	ENSECAG00000005361		1	81019609	rs1147944449	CAPN9		1	31948379	rs396487623	MMS19
1	34598295		ENSECAG00000008208		1	81101394	rs1137416560	ENSECAG00000003762		1	32051489	rs782848077	RRP12
1	34604700	rs1141696468	ENSECAG00000008208		1	81102043	rs1139065146	ENSECAG00000003762		1	32329435	rs395189609	SLIT1
1	34614365	rs1139662215	ENSECAG00000008208		1	81135869	rs1140923706	ENSECAG00000003937		1	32371071	rs396907792	SLIT1
1	34617357	rs1143802227	ENSECAG00000008208		1	81179833	rs1137575992	ENSECAG00000011081		1	32374757	rs396961719	SLIT1
1	34814413		ENSECAG00000011584		1	81672810	rs395561661	NCOA4		1	32425944	rs1141346084	ENSECAG00000013517
1	34820327	rs68615550	ENSECAG00000011584		1	81807276	rs1138041953	PARG		1	32702987	rs396970505	PIK3AP1
1	34820387	rs1147742187	ENSECAG00000011584		1	81887996	rs1151304327	OGDHL		1	32729898	rs1151685969	PIK3AP1
1	34859026	rs1144148915	HELLS		1	81889468	rs394952802	OGDHL		1	32752118	rs68629314	PIK3AP1
1	34863932	rs1136495017	HELLS		1	82000604	rs1142643380	ENSECAG00000004021		1	33032288	rs397114230	DNTT
1	35002301	rs1137696725	NOC3L		1	82063765	rs1149440972	ERCC6		1	33172965	rs1145841044	ENSECAG00000004093
1	35014215	rs1144712850	NOC3L		1	82063895	rs1143167857	ERCC6		1	33176690	rs1146620939	ENSECAG00000016003
1	35496106	rs1151027696	LGI1		1	82067986	rs1142345598	ERCC6		1	33476758	rs68621347	ENSECAG00000016258
1	35528835	rs1145572932	LGI1		1	82121309	rs1136371542	ERCC6		1	33476806	rs68621348	ENSECAG00000016258
1	35642018	rs1140608846	PDE6C		1	82125129	rs1138711238	ERCC6		1	33577761	rs1137711261	TCTN3
1	35673953	rs1143699035	FFAR4		1	82126871	rs1136950050	ERCC6		1	33578668	rs395447403	TCTN3
1	35885918	rs1148950669	MYOF		1	82127622	rs1143288462	ERCC6		1	33848452	rs1140405960	SORBS1
1	35897728	rs1143570949	MYOF		1	82247606	rs396195777	ENSECAG00000004069		1	33879166	rs1144724683	SORBS1
1	35966628	rs1143736159	MYOF		1	82249367	rs1147584490	ENSECAG00000004098		1	33998394	rs1137673400	ENSECAG00000021153
1	35966744	rs1138908763	MYOF		1	82249620	rs394048089	ENSECAG00000004098		1	33999657	rs1138674701	ENSECAG00000021153
1	36084442		ENSECAG00000004126		1	82250060	rs1143967343	ENSECAG00000004098		1	34000849	rs1140940955	ENSECAG00000021153
1	36175372		ENSECAG00000023734		1	82420418	rs1144522357	FAM170B		1	34105042	rs1139108356	ENSECAG00000000262
1	36501095	rs394191363	HHEX		1	82421843	rs1142431624	FAM170B		1	34317209	rs68612453	ENSECAG00000005361
1	36536005	rs1145470377	KIF11		1	82728129	rs1145626599	ENSECAG00000001649		1	34327107	rs1143807372	ENSECAG00000005361
1	36536615	rs1147749546	KIF11		1	82728138	rs1151171375	ENSECAG00000001649		1	34328360	rs1150059941	ENSECAG00000005361
1	36539481		KIF11		1	82736140	rs1146956102	ENSECAG00000001649		1	34556200	rs68614043	ENSECAG00000005643
1	36540634		KIF11		1	82806034	rs68531129	ENSECAG00000021202		1	34562621	rs1140205319	ENSECAG00000005643
1	36999808		BTAF1		1	82808519	rs395527317	ENSECAG00000021202		1	34570378	rs1149189462	ENSECAG00000005643
1	37030978	rs1141309904	BTAF1		1	83038297	rs1145064178	ARHGAP22		1	34570418	rs1147634209	ENSECAG00000005643
1	37034177	rs1145919784	BTAF1		1	83248299	rs395854779	ENSECAG00000021638		1	34617455	rs396757850	ENSECAG00000008208
1	37433061		HECTD2		1	83293701	rs1137274595	ENSECAG00000021638		1	34789370	rs68615540	ENSECAG00000011584
1	37931371	rs1148362621	RPP30		1	84170116	rs394646733	GPRIN2		1	34818386	rs782845793	ENSECAG00000011584
1	38840117	rs782891998	KIF20B		1	84406297	rs397149925	MMRN2		1	34861161	rs782882263	HELLS
1	38857670	rs1140311142	KIF20B		1	84407487	rs394623362	MMRN2		1	34861164	rs782831407	HELLS
1	38857949	rs1139061374	KIF20B		1	84633481	rs1140429604	WAPL		1	34865453	rs1140952851	HELLS
1	38858060	rs1139902199	KIF20B		1	84642194	rs1150027063	OPN4		1	34969716	rs1145548846	TBC1D12
1	38867653	rs1151967221	KIF20B		1	86188044	rs395609298	ENSECAG00000011544		1	35032034	rs782841370	NOC3L
1	38871387	rs1136488899	KIF20B		1	86188056	rs397342798	ENSECAG00000011544		1	35053997	rs68617173	PLCE1
1	38871447	rs1149735663	KIF20B		1	86398213	rs1150686495	CCSER2		1	35571874	rs782869589	FRA10AC1
1	38886147	rs1144830885	KIF20B		1	86492952	rs1143611649	CCSER2		1	35673851	rs396530512	FFAR4
1	38886195		KIF20B		1	86603415	rs1145637920	LRIT1		1	36084272	rs68538171	ENSECAG00000004126
1	39151268	rs393700883	IFIT5		1	86610698	rs394974814	LRIT2		1	36084407	rs68538172	ENSECAG00000004126
1	39152241	rs68613801	IFIT5		1	86620327	rs395160661	CDHR1		1	36084435	rs68538173	ENSECAG00000004126
1	39323628	rs396224674	IFIT3		1	86620534	rs1137833825	CDHR1		1	36159632	rs68539650	CYP26A1
1	39324114	rs1143380685	IFIT3		1	86631538	rs396405824	CDHR1		1	36496594	rs1148723815	HHEX
1	39424335	rs782853217	LIPA		1	89668286	rs1145374989	DYDC2		1	36522727	rs1145952919	KIF11
1	39438222	rs1147291339	LIPA		1	89693388	rs1138976590	ENSECAG00000003713		1	37029905	rs396423820	BTAF1
1	39506054	rs1143750756	ENSECAG00000013337		1	90041343	rs396185260	ENSECAG00000014235		1	37322513	rs396275375	PPP1R3C
1	39506223	rs1144733914	ENSECAG00000013337		1	90041417	rs1148310898	ENSECAG00000014235		1	37487394	rs1141672368	HECTD2
1	39845016	rs1139201711	LIPM		1	90390646	rs393855425	ENSECAG00000003819		1	37970367	rs395709203	HTR7
1	39846035	rs1146150309	LIPM		1	90772714	rs1151491411	ENSECAG00000015454		1	38576196	rs1152226144	ENSECAG00000004322
1	39852670	rs1149544790	LIPM		1	90835091	rs394827271	IL16		1	38576247	rs1136417977	ENSECAG00000004322
1	39896614	rs1151554513	LIPN		1	91098109	rs396556405	CEMIP		1	38576256	rs1145306967	ENSECAG00000004322
1	39925062	rs1138884273	LIPK		1	91391340	rs1136858293	ARNT2		1	38576259	rs1148236754	ENSECAG00000004322
1	39947416	rs1142257440	LIPK		1	92562888	rs1135897144	ENSECAG00000022459		1	38840177	rs396093185	KIF20B
1	40026875	rs1150281889	ENSECAG00000008026		1	92653865	rs394781686	HOMER2		1	38857343	rs1143206738	KIF20B
1	40027866	rs1149259605	ENSECAG00000008026		1	93415252	rs1138854698	ENSECAG00000012271		1	39127735	rs394837460	SLC16A12
1	40277397		LIPJ		1	93963752	rs782909591	UNC45A		1	39151853	rs394059326	IFIT5
1	40290964	rs1138525677	LIPJ		1	94496088	rs1146685248	ANPEP		1	39151921	rs395755674	IFIT5
1	40290977	rs1139412655	LIPJ		1	94501182	rs1140924950	ANPEP		1	39152021	rs395356202	IFIT5
1	40318915	rs1138866039	RNLS		1	94501200	rs1146152344	ANPEP		1	39152031	rs396565659	IFIT5
1	40319847		RNLS		1	94507451	rs782907342	ANPEP		1	39152036	rs394779219	IFIT5
1	40321409		RNLS		1	94580250	rs1150875057	WDR93		1	39152158	rs395759587	IFIT5
1	40321417	rs1140801971	RNLS		1	94634454	rs1143693034	PLIN1		1	39252316	rs393941500	IFIT1
1	41263053	rs782867241	MINPP1		1	94668088	rs1152054174	TICRR		1	39406945	rs68589664	LIPA
1	41263152	rs782900208	MINPP1		1	94925094	rs1138944922	POLG		1	39431025	rs1139292537	LIPA
1	41700367		ENSECAG00000006259		1	94972710	rs1146685789	FANCI		1	39729832	rs1136439343	STAMBPL1
1	41757943		ENSECAG00000006259		1	95274281	rs393811967	ACAN		1	39834263	rs68579770	LIPM
1	41757944		ENSECAG00000006259		1	95274303	rs395268095	ACAN		1	39925101	rs395440183	LIPK
1	41775342		ENSECAG00000006259		1	97150441	rs1142098230	ENSECAG00000004989		1	40014368	rs1140714996	ENSECAG00000008026
1	42648296	rs1146329176	CSTF2T		1	97150733	rs1141243901	ENSECAG00000004989		1	40021580	rs393968382	ENSECAG00000008026
1	42648362	rs1151319065	CSTF2T		1	97379109	rs1151463267	ENSECAG00000007303		1	40027849	rs68580471	ENSECAG00000008026
1	43587086	rs1138152660	MBL2		1	97506990	rs1146773115	ENSECAG00000007303		1	40027893	rs68580473	ENSECAG00000008026
1	43587222	rs1151277774	MBL2		1	97506997	rs1138977692	ENSECAG00000007303		1	40027917	rs68580475	ENSECAG00000008026
1	44471524	rs1143043539	ENSECAG00000004759		1	105014017	rs1150735535	PGPEP1L		1	40230627	rs1136153407	ENSECAG00000013917
1	44471556	rs1138538817	ENSECAG00000004759		1	105478406	rs1149015459	SYNM		1	40232921	rs1151235806	ENSECAG00000013917
1	44471916	rs1140565394	ENSECAG00000004759		1	105478869		SYNM		1	40248723	rs68584444	ENSECAG00000013917
1	44475487	rs1150429380	ENSECAG00000019573		1	105517886	rs1139083508	TTC23		1	40318924	rs68585523	RNLS
1	44504844	rs1148725240	ENSECAG00000019573		1	106076717	rs395952862	LYSMD4		1	40321386	rs68585530	RNLS
1	44504963	rs1146993931	ENSECAG00000019573		1	107311315	rs1142987895	VIMP		1	40564721	rs394356439	RNLS
1	44504964	rs1142092064	ENSECAG00000019573		1	108730520	rs1145960072	APBA2		1	41701958	rs68600085	ENSECAG00000006259
1	44583162	rs1150358134	ENSECAG00000019573		1	108730526	rs1139069122	APBA2		1	41733670	rs396517381	ENSECAG00000006259
1	44583174	rs1136278266	ENSECAG00000019573		1	108929425	rs1145966636	ENSECAG00000001388		1	41815518	rs1137286975	A1CF
1	44632057	rs1138126875	ENSECAG00000019573		1	108929442	rs1141546344	ENSECAG00000001388		1	43587143	rs1145893300	MBL2
1	44891163		ENSECAG00000004802		1	108929640	rs394798047	ENSECAG00000001388		1	43587228	rs1142175954	MBL2
1	45423925	rs1147225916	ENSECAG00000000995		1	109021155	rs1141751655	FAN1		1	43590370	rs1136708058	MBL2
1	45424244	rs1150310371	ENSECAG00000000995		1	109021740	rs1142922389	FAN1		1	44555106	rs1140115045	ENSECAG00000019573
1	46780768	rs1143997649	ZWINT		1	109028889	rs1140738057	FAN1		1	44891285	rs68483842	ENSECAG00000004802
1	46780787	rs1147153231	ZWINT		1	111209273	rs1147309798	ENSECAG00000001705		1	47367109	rs1147624403	ENSECAG00000007119
1	46780820	rs1138619342	ZWINT		1	112056555	rs1139463424	ENSECAG00000014732		1	47367631	rs1149618653	ENSECAG00000007119
1	47366407	rs1144422927	ENSECAG00000007119		1	112340456	rs1136475952	ENSECAG00000022450		1	47368654	rs1141325997	ENSECAG00000007119
1	47367040	rs1137059602	ENSECAG00000007119		1	112889664	rs1140374794	ENSECAG00000004083		1	47368751	rs1146526174	ENSECAG00000007119
1	47367242	rs1144877580	ENSECAG00000007119		1	115124832	rs1147473858	ENSECAG00000004926		1	47368985	rs1139406086	ENSECAG00000007119
1	47367531	rs1152281374	ENSECAG00000007119		1	115194815	rs68594236	TUBGCP5		1	47369285	rs1142365646	ENSECAG00000007119
1	47367932	rs1148186011	ENSECAG00000007119		1	115475689	rs782881502	ZFAND6		1	47369496	rs1148412468	ENSECAG00000007119
1	47368830	rs1138570922	ENSECAG00000007119		1	116251462	rs395008812	ENSECAG00000005186		1	47370036	rs1151786119	ENSECAG00000007119
1	47368968	rs1152240708	ENSECAG00000007119		1	116754952	rs1145388476	ADAMTS7		1	48266748	rs68567927	ENSECAG00000007551
1	47369039	rs1138495407	ENSECAG00000007119		1	116767304	rs68679718	ADAMTS7		1	48547482	rs1139923612	ENSECAG00000013972
1	47369124	rs1145656271	ENSECAG00000007119		1	116879319	rs1150165888	SH2D7		1	48547701	rs1151766833	ENSECAG00000013972
1	47369172	rs1136383857	ENSECAG00000007119		1	117218422	rs1148256338	IREB2		1	48551542	rs68569306	ENSECAG00000001061
1	47369256	rs1146607072	ENSECAG00000007119		1	118647831		ENSECAG00000022091		1	48551607	rs68569307	ENSECAG00000001061
1	47369657	rs1144223976	ENSECAG00000007119		1	118737896	rs1151881452	PEAK1		1	48551624	rs68569308	ENSECAG00000001061
1	47369895	rs1145390104	ENSECAG00000007119		1	118772990	rs1145442989	ENSECAG00000005566		1	48656464	rs397123473	ENSECAG00000001095
1	47370222	rs1136317732	ENSECAG00000007119		1	118773192	rs395300505	ENSECAG00000005566		1	49133563	rs395959395	ENSECAG00000001148
1	48266921	rs1139884035	ENSECAG00000007551		1	119427392	rs1139679504	ODF3L1		1	49133612	rs397313876	ENSECAG00000001148
1	48267210		ENSECAG00000007551		1	119463761	rs1142924671	CSPG4		1	49133740	rs1138628323	ENSECAG00000001148
1	48547750	rs1140523250	ENSECAG00000013972		1	119526910	rs1152201399	SNUPN		1	49615300		ENSECAG00000000814
1	48551552	rs1147361672	ENSECAG00000001061		1	119709959	rs1150809152	MAN2C1		1	49615391		ENSECAG00000000814
1	48552256	rs1143044202	ENSECAG00000001061		1	119721318	rs1137793146	NEIL1		1	49615494		ENSECAG00000000814
1	48656343	rs1143595612	ENSECAG00000001095		1	119722780	rs396110562	NEIL1		1	49615561		ENSECAG00000000814
1	48656750	rs1143068018	ENSECAG00000001095		1	119775298	rs1143451137	C15orf39		1	49615595		ENSECAG00000000814
1	49265169	rs1146409812	FAM13C		1	119775316	rs1146750965	C15orf39		1	49615690		ENSECAG00000000814
1	49274568	rs1137969829	FAM13C		1	119778165	rs1150801784	C15orf39		1	49615744		ENSECAG00000000814
1	49274669	rs1140973692	FAM13C		1	119778580	rs1150602594	C15orf39		1	49615852		ENSECAG00000000814
1	49617717	rs1145859177	ENSECAG00000000814		1	119778708	rs394850319	C15orf39		1	49617634	rs1137574174	ENSECAG00000000814
1	49941746	rs1152112945	ENSECAG00000009700		1	119779423	rs1148122103	C15orf39		1	51861144	rs1140683193	RTKN2
1	50685966	rs1141855555	RHOBTB1		1	119971870	rs1151067397	RPP25		1	51888649	rs1143950905	RTKN2
1	50686155	rs1151367256	RHOBTB1		1	120014522	rs1142390975	MPI		1	52712848	rs68579640	JMJD1C
1	50686323		RHOBTB1		1	120040464	rs782880679	SCAMP2		1	52717181	rs782897126	JMJD1C
1	51777304		ARID5B		1	120124805	rs1136051596	CYP1A2		1	53105997	rs1145672885	REEP3
1	51777856		ARID5B		1	120128937	rs1139235813	CYP1A2		1	53585600	rs1136442838	ENSECAG00000001171
1	52667593	rs782829784	NRBF2		1	120427161	rs1140883001	SEMA7A		1	56702451	rs1146541438	DNAJC12
1	52712647	rs782831894	JMJD1C		1	120620997	rs1149184820	STRA6		1	56992379	rs1145176363	MYPN
1	53584964	rs1140518980	ENSECAG00000001171		1	120623468	rs393822466	STRA6		1	57037172	rs1148968578	MYPN
1	56702461	rs1150257391	DNAJC12		1	120637590	rs1136457948	STRA6		1	57106223	rs1150235514	PBLD
1	56720778	rs1146957726	DNAJC12		1	120641648	rs1150979961	ISLR		1	57112245	rs1136194902	PBLD
1	57226886	rs1146856638	DNA2		1	120795749	rs1143859660	LOXL1		1	57198692	rs1136404411	RUFY2
1	57236045		DNA2		1	120795983	rs1145738637	LOXL1		1	57257122	rs1137421038	DNA2
1	57258288	rs1149115168	DNA2		1	120796121	rs397120702	LOXL1		1	57602504	rs396435583	STOX1
1	57364917	rs1146350504	ENSECAG00000015450		1	120831573	rs1142697859	TBC1D21		1	57782396	rs396929423	ENSECAG00000008689
1	57602324		STOX1		1	121098807	rs1139756214	NPTN		1	57794560	rs1151725156	SRGN
1	57604127		STOX1		1	121510440	rs397120167	NEO1		1	57868948	rs1140438928	SUPV3L1
1	57655344		DDX21		1	121513633	rs1144335893	NEO1		1	57912748	rs395112511	HKDC1
1	57782374	rs1141897427	ENSECAG00000008689		1	122125427	rs396706697	ENSECAG00000011466		1	58510803	rs1140778297	COL13A1
1	58699570	rs1149750297	SAR1A		1	122530141	rs394385591	MYO9A		1	58510824	rs1151379962	COL13A1
1	58802418		NPFFR1		1	122546798	rs396908517	MYO9A		1	58660914	rs393991548	AIFM2
1	59065189		PALD1		1	122628649	rs1140623452	NR2E3		1	58662122	rs1148773130	AIFM2
1	59065210	rs1139062939	PALD1		1	123570534	rs782841680	UACA		1	58687041	rs394789188	TYSND1
1	59067087		PALD1		1	123571521	rs1147318465	UACA		1	58689645	rs1151867935	TYSND1
1	59088941	rs1148090547	PALD1		1	125699409	rs1141146964	ITGA11		1	58689657	rs1137188441	TYSND1
1	59159145	rs1145222013	ADAMTS14		1	125885434	rs68481457	PIAS1		1	58689843	rs395989971	TYSND1
1	59227814	rs1149222743	ADAMTS14		1	126084762	rs1139295415	SKOR1		1	58795621	rs1143293832	NPFFR1
1	59232642		ADAMTS14		1	126086375	rs1137797241	SKOR1		1	58795652		NPFFR1
1	59272779	rs1150722413	TBATA		1	126104055	rs1146874210	MAP2K5		1	58795792	rs396613729	NPFFR1
1	59274997	rs1142275583	TBATA		1	126442936	rs1149074980	IQCH		1	58795825	rs1140863900	NPFFR1
1	59275049	rs1138487065	TBATA		1	126599646	rs397287212	AAGAB		1	58795834	rs396522679	NPFFR1
1	59741310	rs1146843207	UNC5B		1	127258698	rs1141161466	LCTL		1	58795868	rs395145074	NPFFR1
1	60119822	rs1136428978	ENSECAG00000023411		1	127285417	rs1144230891	ZWILCH		1	58845149	rs394040402	LRRC20
1	60201909		ENSECAG00000023411		1	127299807	rs1146102539	RPL4		1	58845150	rs395513522	LRRC20
1	60209682		ENSECAG00000023411		1	127419954	rs1152017012	TIPIN		1	59119220	rs1143359947	PRF1
1	60220648		ENSECAG00000023411		1	128255284	rs395031115	ENSECAG00000024668		1	59227735	rs393943186	ADAMTS14
1	60221434	rs1152012162	ENSECAG00000023411		1	128297099	rs68471114	IGDCC3		1	59235530		ADAMTS14
1	60225012	rs1137476917	ENSECAG00000023411		1	128412784	rs1143641142	CILP		1	59264665	rs394566292	TBATA
1	60227567	rs1149205653	ENSECAG00000023411		1	128471445	rs1135981232	PDCD7		1	59265764	rs396319751	TBATA
1	60231892		ENSECAG00000023411		1	128619988	rs1135879490	ANKDD1A		1	59271733	rs68447374	TBATA
1	60231893	rs1144483397	ENSECAG00000023411		1	129074126	rs782845174	TRIP4		1	59274998	rs395746427	TBATA
1	60240095	rs1145690651	PSAP		1	129306994	rs394354750	PPIB		1	59316530	rs397147655	SGPL1
1	60368263	rs1147665371	CHST3		1	129678886	rs1151165300	HERC1		1	59746927	rs1144080223	UNC5B
1	60419716	rs1143242149	SPOCK2		1	129703648	rs1146803508	HERC1		1	59747536	rs68474348	UNC5B
1	60999101	rs1139511726	MCU		1	130041257	rs1151955323	CA12		1	59749817	rs397436016	UNC5B
1	61423098	rs1149704197	FAM149B1		1	130055060	rs1136007367	CA12		1	59752563	rs394793536	UNC5B
1	61856279	rs1143531119	SYNPO2L		1	130615518	rs1141250663	TLN2		1	60129296	rs396948904	ENSECAG00000023411
1	61860312	rs1147429034	SYNPO2L		1	133619272		MYO1E		1	60133342	rs68664664	ENSECAG00000023411
1	61877258	rs1140947558	SEC24C		1	134909850	rs1139256045	CGNL1		1	60208302	rs394835717	ENSECAG00000023411
1	61894706		ZSWIM8		1	136218422	rs1140602656	NEDD4		1	60220712	rs68664694	ENSECAG00000023411
1	61900296		ZSWIM8		1	137625786	rs1136367182	UNC13C		1	60227121	rs397137280	ENSECAG00000023411
1	61914050	rs1146703918	ENSECAG00000018379		1	137817320	rs1150356921	UNC13C		1	60504900	rs1148814155	ASCC1
1	62165471	rs1148795955	AP3M1		1	137817821	rs1144084058	UNC13C		1	60549371	rs782890876	ASCC1
1	62868786		ENSECAG00000002848		1	137818824	rs394424110	UNC13C		1	61384777	rs1140645153	NUDT13
1	62930116	rs1142461229	KAT6B		1	138065802	rs1148342948	WDR72		1	61449819	rs395668770	FAM149B1
1	62967447	rs1142332189	KAT6B		1	138076824	rs397385588	WDR72		1	61759299	rs393725204	USP54
1	65656595		POLR3A		1	138898212	rs397266517	ONECUT1		1	61890180	rs396085795	CHCHD1
1	67149583	rs1151729876	TMEM254		1	139475204	rs1137924282	ENSECAG00000026995		1	61894705		ZSWIM8
1	67734038	rs1139384215	AGT		1	139677427	rs782897419	TMOD3		1	61894718	rs1140383306	ZSWIM8
1	68035389	rs1144495482	ENSECAG00000000147		1	139835663	rs1150312243	SCG3		1	61894724	rs395147417	ZSWIM8
1	68037414	rs1141737894	ENSECAG00000000147		1	139840671	rs1136359017	SCG3		1	61900320	rs68654613	ZSWIM8
1	68038591		ENSECAG00000000147		1	140105538	rs1143207578	GLDN		1	62130910	rs1142453569	VCL
1	68038615	rs1140919529	ENSECAG00000000147		1	140433824	rs1152087078	AP4E1		1	62982558	rs1138158449	DUPD1
1	68787024	rs1144972622	URB2		1	140453840	rs68495360	AP4E1		1	63279689	rs396719210	ZNF503
1	68787759	rs782901650	URB2		1	140477519	rs1145250977	AP4E1		1	63279743	rs394484208	ZNF503
1	68789756		URB2		1	141207022	rs1151544894	ATP8B4		1	63279914	rs397026101	ENSECAG00000010308
1	68810179		TAF5L		1	141266575	rs1139497723	ATP8B4		1	67113588	rs395857565	PLAC9
1	68905605	rs1145819299	NUP133		1	141948310	rs1137952859	SHC4		1	67113589	rs397499372	PLAC9
1	69746962	rs1140082269	ENSECAG00000016308		1	142618162	rs1149842561	SLC12A1		1	67149570	rs1149139052	TMEM254
1	69877366		C10orf10		1	143117347	rs1138462970	MYEF2		1	67734088	rs396399348	AGT
1	69877457	rs1149206116	C10orf10		1	143133560	rs1138736938	SLC24A5		1	68035424	rs1143685033	ENSECAG00000000147
1	69919288	rs1146451461	TMEM72		1	144314682	rs1144674308	ENSECAG00000002004		1	68036622	rs1139828493	ENSECAG00000000147
1	69919652	rs1137746629	TMEM72		1	146200887	rs1136137610	CASC4		1	68037310	rs1142873832	ENSECAG00000000147
1	71523518	rs1144072106	RASGEF1A		1	146742807	rs1138000796	HYPK		1	68037684	rs1137043528	ENSECAG00000000147
1	71622901	rs1142758252	RET		1	146749762	rs396194345	HYPK		1	68038819	rs1152319114	ENSECAG00000000147
1	71888492		BMS1		1	146891610	rs394083719	MAP1A		1	68783944	rs1147932275	URB2
1	71899319		BMS1		1	146953980	rs1147455702	TP53BP1		1	68788562	rs782843641	URB2
1	71968988	rs1144678943	ENSECAG00000008481		1	147114071	rs395191077	TGM7		1	68789908	rs1144240749	URB2
1	72127142	rs1138788817	ZNF883		1	147115570	rs1138495979	TGM7		1	68790014	rs1142282749	URB2
1	72173907	rs782911523	ZNF25		1	147121886	rs394359981	TGM7		1	68791964	rs1141286137	URB2
1	72207710	rs1145989149	ENSECAG00000002877		1	147125980	rs396689931	TGM7		1	68894925	rs1139795973	ABCB10
1	72207931	rs1143387650	ENSECAG00000002877		1	147183541	rs1141322910	EPB42		1	69768906	rs1137057621	ENSECAG00000003010
1	72208216	rs1136041065	ENSECAG00000002877		1	147191080	rs1146712082	EPB42		1	69921301	rs1148403686	TMEM72
1	72208378	rs1136615386	ENSECAG00000002877		1	147192423	rs397191171	EPB42		1	71121943	rs68496761	ZNF239
1	72211605	rs1138174505	ENSECAG00000002877		1	147195960	rs394651628	EPB42		1	71181883	rs1145602960	ENSECAG00000024546
1	72229950	rs1145202516	ENSECAG00000002877		1	147201590	rs68451115	CCNDBP1		1	71182439	rs68496778	ENSECAG00000024546
1	72230321	rs1145276476	ENSECAG00000002877		1	147204829	rs1136335241	CCNDBP1		1	71626137	rs396039174	RET
1	72230387	rs1152184110	ENSECAG00000002877		1	147215160	rs1136571242	TMEM62		1	71889421	rs394329099	BMS1
1	72230566	rs1145349758	ENSECAG00000002877		1	147594262	rs396671101	TTBK2		1	71968966	rs1141466831	ENSECAG00000008481
1	72230583	rs1150240932	ENSECAG00000002877		1	147640952	rs1152093754	ENSECAG00000022851		1	71969039	rs396786089	ENSECAG00000008481
1	72230585	rs1135862196	ENSECAG00000002877		1	147929981	rs1145968234	CAPN3		1	72032610	rs68453044	ENSECAG00000008481
1	72231090	rs1140714988	ENSECAG00000002877		1	148151643	rs394266455	PLA2G4D		1	72032631	rs68453045	ENSECAG00000008481
1	72231151	rs1143552862	ENSECAG00000002877		1	148348016	rs1151984349	SPTBN5		1	72174282	rs1139438216	ZNF25
1	72231358	rs1143887171	ENSECAG00000002877		1	148383023	rs1148811392	SPTBN5		1	72207949	rs1146667317	ENSECAG00000002877
1	72231476	rs1139492856	ENSECAG00000002877		1	148385371	rs1146218957	SPTBN5		1	72211370	rs1144420198	ENSECAG00000002877
1	72231522	rs1136246025	ENSECAG00000002877		1	148478646	rs1137584179	MGA		1	72230390	rs1139453399	ENSECAG00000002877
1	72231587	rs1136788490	ENSECAG00000002877		1	148664360	rs1148379611	TYRO3		1	72230460	rs394260274	ENSECAG00000002877
1	72231771	rs1142799677	ENSECAG00000002877		1	148676683	rs1148083608	RPAP1		1	72231035	rs68509039	ENSECAG00000002877
1	72231837	rs1146001147	ENSECAG00000002877		1	148940004	rs1147259359	EXD1		1	72231232	rs394063811	ENSECAG00000002877
1	72232147	rs1151952314	ENSECAG00000002877		1	149146797	rs1152030422	DLL4		1	72231408	rs1140097200	ENSECAG00000002877
1	72232154	rs1136135126	ENSECAG00000002877		1	149227602	rs395905110	SPINT1		1	72231496	rs1150197262	ENSECAG00000002877
1	72327631	rs1147550059	ENSECAG00000014705		1	149307747	rs1148981675	RMDN3		1	72231731	rs1146918562	ENSECAG00000002877
1	72383807	rs1140749216	ENSECAG00000010279		1	149392555	rs1137745169	KNL1		1	72320478	rs1144418014	ENSECAG00000014705
1	73212649	rs1149804220	ENSECAG00000003301		1	149393108	rs1137062299	KNL1		1	72327165	rs782821658	ENSECAG00000014705
1	73213124		ENSECAG00000003301		1	149393983	rs396988413	KNL1		1	72327652	rs1151892614	ENSECAG00000014705
1	75074026	rs1138253107	RYR2		1	149394032	rs1136641751	KNL1		1	72327807	rs68509067	ENSECAG00000014705
1	75958635	rs1141011642	HEATR1		1	149394832	rs1148342982	KNL1		1	72327914	rs1148796339	ENSECAG00000014705
1	75964352	rs1150202143	HEATR1		1	149396162	rs1143211452	KNL1		1	72508009	rs394604797	CHRM3
1	75986448	rs1142184267	HEATR1		1	149993693		ENSECAG00000024714		1	74827080	rs1138155252	ZP4
1	76002751	rs1144435286	HEATR1		1	153665437	rs1137183979	ENSECAG00000013533		1	74827170	rs1138891061	ZP4
1	76003891	rs1136728140	HEATR1		1	154839323	rs1138808151	ENSECAG00000019780		1	74829822	rs395327912	ZP4
1	76094597	rs1137991301	EDARADD		1	154850389		ENSECAG00000019780		1	74833937	rs1147786000	ZP4
1	76283255	rs1143098235	GPR137B		1	154991888	rs1144656872	FMN1		1	75061241	rs395680839	RYR2
1	76362586		ENSECAG00000015323		1	155328290	rs1143234189	ENSECAG00000012209		1	75083470	rs68556362	RYR2
1	76407669	rs1149391973	NID1		1	155328326	rs1139025003	ENSECAG00000012209		1	75696222	rs394651854	MTR
1	76593169	rs1145703569	LYST		1	155328422	rs1144864987	ENSECAG00000012209		1	75735739	rs396847575	MTR
1	76609619	rs1137462792	LYST		1	155328586	rs1149550820	ENSECAG00000012209		1	75735748	rs393949065	MTR
1	76617516	rs1148159246	LYST		1	155719707	rs1140220646	RYR3		1	75735790	rs395696514	MTR
1	76634334	rs1150413969	LYST		1	155762302	rs1145468814	RYR3		1	75957968	rs1138784629	HEATR1
1	76719516	rs1147177249	LYST		1	155920201	rs1137760492	RYR3		1	75972493	rs396943577	HEATR1
1	77125599	rs1146248685	ARID4B		1	156183548	rs782849332	KATNBL1		1	75975734	rs782884335	HEATR1
1	77147395	rs1147523529	RBM34		1	156183549	rs782868973	KATNBL1		1	76000375	rs68476790	HEATR1
1	77159329	rs782849352	RBM34		1	156264852		SLC12A6		1	76316991	rs396853101	GPR137B
1	77804282	rs1149295750	TARBP1		1	156336688	rs1136901395	NUTM1		1	76317006	rs394169644	GPR137B
1	78678711		ENSECAG00000009443		1	156411629	rs396370953	ENSECAG00000002770		1	76362547		ENSECAG00000015323
1	78682988		ENSECAG00000009443		1	156411853	rs1151885974	ENSECAG00000002770		1	76362835		ENSECAG00000015323
1	78796090		ENSECAG00000009930		1	156490081	rs1146519276	ENSECAG00000003071		1	76452355	rs394402493	NID1
1	78796623	rs1142774750	ENSECAG00000009930		1	156518228	rs1150738845	ENSECAG00000003262		1	76589582	rs1140326442	LYST
1	79014986	rs397014092	ENSECAG00000014378		1	156518248	rs1149461484	ENSECAG00000003262		1	76593341	rs394520771	LYST
1	79258665		MAP10		1	156518261	rs397446308	ENSECAG00000003262		1	76614022	rs782842586	LYST
1	79536218		SIPA1L2		1	156518281	rs394778239	ENSECAG00000003262		1	76655477	rs1149377113	LYST
1	79603010		SIPA1L2		1	156545302	rs1138274260	ENSECAG00000003344		1	77147439	rs396194805	RBM34
1	79727397		ENSECAG00000020671		1	156579777	rs1141191287	ENSECAG00000003586		1	77755309	rs782853296	TARBP1
1	79731657	rs1150942150	ENSECAG00000003321		1	156579914	rs1137731694	ENSECAG00000003586		1	78678604	rs393784272	ENSECAG00000009443
1	80234950	rs394652204	DISC1		1	156580409	rs1148372091	ENSECAG00000003586		1	78678617	rs782845859	ENSECAG00000009443
1	80581118	rs1142000899	GNPAT		1	156618509	rs1148442487	OR4F15		1	78679039	rs1136624328	ENSECAG00000009443
1	80620713		C1orf131		1	156675791	rs1138275218	ENSECAG00000003707		1	78787404	rs1136322296	ENSECAG00000009930
1	80813066	rs1140537915	ARV1		1	156714319	rs1152287485	ENSECAG00000003827		1	78787539	rs1146418205	ENSECAG00000009930
1	80824505	rs1147099431	ARV1		1	156726730	rs1149523992	ENSECAG00000003993		1	78788213	rs395721958	ENSECAG00000009930
1	80847897	rs1146810217	ENSECAG00000003429		1	156810876	rs1151481352	ENSECAG00000005288		1	78788268	rs1144896326	ENSECAG00000009930
1	81085440		ENSECAG00000003449		1	157015216	rs1148372989	OR4K13		1	78795915	rs1145923643	ENSECAG00000009930
1	81101395	rs1148201918	ENSECAG00000003762		1	157050664	rs1144865721	ENSECAG00000006693		1	78796006	rs1141698481	ENSECAG00000009930
1	81101459		ENSECAG00000003762		1	157050820	rs1151199679	ENSECAG00000006693		1	78796075	rs1152187527	ENSECAG00000009930
1	81101754	rs1143213659	ENSECAG00000003762		1	157050886	rs397325468	ENSECAG00000006693		1	78796710	rs1138444246	ENSECAG00000009930
1	81125678	rs1150986553	ENSECAG00000003875		1	157050945		ENSECAG00000006693		1	78796797	rs1145999544	ENSECAG00000009930
1	81125744		ENSECAG00000003875		1	157063783	rs1146849317	ENSECAG00000006700		1	78796891	rs396125943	ENSECAG00000009930
1	81125863	rs1147000732	ENSECAG00000003875		1	157063866	rs1137380488	ENSECAG00000006700		1	78802737	rs1138213226	ENSECAG00000009930
1	81134990	rs1148267386	ENSECAG00000003937		1	157080477	rs1150324431	ENSECAG00000006709		1	78802761	rs68511241	ENSECAG00000009930
1	81135351	rs1148559390	ENSECAG00000003937		1	157080557	rs1142556430	ENSECAG00000006709		1	78804637	rs395691196	ENSECAG00000009930
1	81179947	rs1140572323	ENSECAG00000011081		1	157081101	rs1136664898	ENSECAG00000006709		1	78879620	rs395852063	ENSECAG00000009930
1	81180090	rs1137065401	ENSECAG00000011081		1	157107309	rs1141405578	ENSECAG00000006715		1	79029915	rs1140470441	ENSECAG00000014378
1	81180445	rs1150185612	ENSECAG00000011081		1	157148740	rs1138431198	ENSECAG00000006739		1	79040779	rs395225315	ENSECAG00000014378
1	81539196	rs1135970606	ENSECAG00000011080		1	157200701	rs1149813790	ENSECAG00000006767		1	79043615	rs1149060511	ENSECAG00000014378
1	81552232	rs1136110811	ENSECAG00000011080		1	157222545	rs1142235689	ENSECAG00000006791		1	79043632	rs68513932	ENSECAG00000014378
1	81564712	rs1149651820	ENSECAG00000011080		1	157317271	rs1151065211	ENSECAG00000006832		1	79049793	rs68513943	NTPCR
1	81566089	rs1141951758	ENSECAG00000011080		1	157343041	rs1137856538	ENSECAG00000006841		1	79257230	rs394859814	MAP10
1	81712194	rs1150018640	ENSECAG00000015850		1	157384772	rs1136685152	ENSECAG00000006889		1	79257390	rs782892321	MAP10
1	81722241	rs1142580565	PARG		1	157471864	rs1143596789	ENSECAG00000007011		1	79258373	rs68515502	MAP10
1	81722359	rs395588460	PARG		1	157533837	rs1152302869	ENSECAG00000007064		1	79258566	rs396409727	MAP10
1	81871184	rs1145142973	OGDHL		1	157533947	rs1137841734	ENSECAG00000007064		1	79258676	rs397161340	MAP10
1	81871202	rs1144037218	OGDHL		1	157543190	rs1140307591	ENSECAG00000007074		1	79258692	rs395119299	MAP10
1	81871213	rs395047911	OGDHL		1	157543262	rs1147636417	ENSECAG00000007074		1	79536103	rs782882787	SIPA1L2
1	81952233	rs1136112865	CHAT		1	157543607	rs1140355704	ENSECAG00000007074		1	79727203	rs1144798324	ENSECAG00000020671
1	81983099	rs1141547577	CHAT		1	157610664	rs1140314312	OR4Q2		1	79727234	rs1138583411	ENSECAG00000020671
1	81989320	rs1139197587	CHAT		1	157648328	rs1139984149	ENSECAG00000007208		1	79728981	rs1145251046	ENSECAG00000020671
1	82063902		ERCC6		1	157693085	rs1140623257	ENSECAG00000007405		1	79729522	rs1151707640	ENSECAG00000020671
1	82063993	rs1147134041	ERCC6		1	157716844	rs1151527985	ENSECAG00000007413		1	79729771	rs1136608050	ENSECAG00000020671
1	82063998		ERCC6		1	157716926	rs1147742798	ENSECAG00000007413		1	79730096	rs1145199717	ENSECAG00000020671
1	82088447		ERCC6		1	157802492	rs1136640618	ENSECAG00000007679		1	79730298	rs1138019044	ENSECAG00000020671
1	82128923	rs1148448794	ERCC6		1	157876699	rs1139134290	ENSECAG00000007693		1	79731237	rs1152274204	ENSECAG00000003321
1	82420399	rs1143395461	FAM170B		1	157876707	rs1146994957	ENSECAG00000007693		1	79731792	rs1146172891	ENSECAG00000003321
1	82421867	rs1145547381	FAM170B		1	157876731		ENSECAG00000007693		1	80175723	rs1146181079	DISC1
1	82708825	rs1142840992	ENSECAG00000001649		1	157876734		ENSECAG00000007693		1	80235528	rs68528956	DISC1
1	82717831		ENSECAG00000001649		1	157876890	rs396489344	ENSECAG00000007693		1	80551914	rs396306846	EXOC8
1	82741454	rs1146698568	ENSECAG00000001649		1	157877295	rs1145979774	ENSECAG00000007693		1	80552959	rs68530487	EXOC8
1	83273639	rs1138583095	ENSECAG00000021638		1	157898073	rs1142929513	ENSECAG00000007705		1	80610661	rs1145899500	C1orf131
1	83300753	rs1138546000	ENSECAG00000021638		1	157910440	rs1139734947	ENSECAG00000007810		1	80622774	rs394265214	C1orf131
1	83312990	rs1149127148	ENSECAG00000021638		1	158058910	rs68578452	ENSECAG00000000820		1	80678785	rs395526819	TRIM67
1	83313041		ENSECAG00000021638		1	158059157	rs68578455	ENSECAG00000000820		1	80812060	rs394129418	ARV1
1	83741582	rs1142582915	GDF2		1	158072953	rs397494652	ENSECAG00000000838		1	80925342	rs394376898	C1orf198
1	83979103		ENSECAG00000017380		1	158106519	rs1148163994	ENSECAG00000001146		1	80925353	rs396443577	C1orf198
1	84208898	rs1142004303	ENSECAG00000022004		1	158123222		ENSECAG00000001253		1	80925366	rs396674531	C1orf198
1	84210131		ENSECAG00000022004		1	158159940	rs397213563	ENSECAG00000001906		1	81010585	rs396807636	CAPN9
1	84233903	rs1150892916	ENSECAG00000004413		1	158159945	rs1137629409	ENSECAG00000001906		1	81085686	rs1139039169	ENSECAG00000003449
1	84289878		WAPL		1	158321657	rs1143407659	ENSECAG00000006342		1	81101417	rs68454004	ENSECAG00000003762
1	84405770		MMRN2		1	158344047	rs394309660	ENSECAG00000006562		1	81101647	rs68454005	ENSECAG00000003762
1	84410698		MMRN2		1	158344650	rs397434679	ENSECAG00000006562		1	81101805	rs393958196	ENSECAG00000003762
1	84591668		LDB3		1	158344782	rs1148919611	ENSECAG00000006562		1	81102072	rs395402791	ENSECAG00000003762
1	84642281		OPN4		1	158366776	rs397003452	ENSECAG00000006630		1	81102130	rs68454006	ENSECAG00000003762
1	85297465	rs1138825068	GRID1		1	158458618	rs394179289	ENSECAG00000006716		1	81125695	rs394820041	ENSECAG00000003875
1	86493621		CCSER2		1	158509161	rs1142300519	ENSECAG00000006774		1	81125951	rs395834081	ENSECAG00000003875
1	86595585	rs1138787156	LRIT1		1	158524663	rs1149233209	ENSECAG00000006823		1	81125996	rs1144649098	ENSECAG00000003875
1	86597079	rs395221523	LRIT1		1	158524769	rs1137262647	ENSECAG00000006823		1	81180574	rs1149300423	ENSECAG00000011081
1	86603032	rs396026669	LRIT1		1	158628486	rs395861127	OR11H6		1	81503059	rs1152191574	ENSECAG00000009703
1	86603123	rs1140663467	LRIT1		1	158628495	rs397492867	OR11H6		1	81536458	rs782850735	ENSECAG00000011080
1	86603695	rs1138457630	LRIT1		1	158633485	rs1143311704	ENSECAG00000006993		1	81536742	rs68523669	ENSECAG00000011080
1	86610445	rs397308814	LRIT2		1	158634023	rs1143445485	ENSECAG00000006993		1	81552366	rs68523673	ENSECAG00000011080
1	86612802		LRIT2		1	158670254	rs1140685692	OR11H4		1	81563161	rs1146713562	ENSECAG00000011080
1	86613141	rs1136087058	LRIT2		1	158766283	rs393880376	TEP1		1	81652124	rs1149609856	MSMB
1	86620318	rs1140296079	CDHR1		1	158767333	rs397135164	TEP1		1	81807352	rs396500404	PARG
1	86620365	rs1146784767	CDHR1		1	158773170	rs1149670093	TEP1		1	82124707	rs68528111	ERCC6
1	86620542	rs1142092401	CDHR1		1	158775234	rs1139999259	TEP1		1	82128782	rs68528114	ERCC6
1	86628596	rs1139158545	CDHR1		1	158775984	rs1144732665	TEP1		1	82128927	rs393705807	ERCC6
1	86636800	rs1138210311	CDHR1		1	158776700	rs1151935389	TEP1		1	82195048	rs1144283897	DRGX
1	86637770	rs1138723399	CDHR1		1	158777009	rs782910282	TEP1		1	82247184	rs1145541579	ENSECAG00000004069
1	89442858	rs1141503175	SH2D4B		1	158777303	rs1138948967	TEP1		1	82247394	rs1152097127	ENSECAG00000004069
1	89485906	rs1152283193	SH2D4B		1	158777304	rs1141810377	TEP1		1	82247780	rs1151212863	ENSECAG00000004069
1	89791045	rs1135871432	ENSECAG00000023001		1	158777754	rs1145492985	TEP1		1	82422571	rs1148272217	FAM170B
1	89791058		ENSECAG00000023001		1	158782041	rs397311124	TEP1		1	82477788	rs1151011439	VSTM4
1	89793520	rs1148900002	ENSECAG00000023001		1	158783078	rs68571741	TEP1		1	82628233	rs1140146457	LRRC18
1	89793578	rs1136741115	ENSECAG00000023001		1	158803416	rs1151645925	TEP1		1	82628491	rs1152044153	LRRC18
1	89809411	rs1149695495	SFTPD		1	158820164	rs1144595622	KLHL33		1	82665616	rs1141192002	ENSECAG00000001649
1	90073103		EFL1		1	158828047	rs1139669667	ENSECAG00000022414		1	82710397	rs1140487746	ENSECAG00000001649
1	90142486	rs1138915085	EFL1		1	158831335	rs1137422267	ENSECAG00000022414		1	82710418	rs1151742937	ENSECAG00000001649
1	90144117		EFL1		1	158844888	rs1145074438	OSGEP		1	82715504	rs1144235005	ENSECAG00000001649
1	90242456	rs1138616206	MEX3B		1	158910751	rs397179323	ENSECAG00000019585		1	82717714	rs1146105397	ENSECAG00000001649
1	90769957		ENSECAG00000015454		1	158949582	rs1146812471	ENSECAG00000022042		1	82741435	rs395106319	ENSECAG00000001649
1	90773663	rs1137561048	ENSECAG00000015454		1	159018125	rs1136416282	ENSECAG00000003847		1	83063353		ARHGAP22
1	90820543	rs1145119091	IL16		1	159018527	rs1147535074	ENSECAG00000003847		1	83063368	rs395646154	ARHGAP22
1	90827850	rs1145089084	IL16		1	159051679	rs1139196522	RAH1		1	83063512	rs396367000	ARHGAP22
1	90828232		IL16		1	159281782		RNASE4		1	83242047	rs1146845347	ENSECAG00000021638
1	90846575	rs1151274200	IL16		1	159281848		RNASE4		1	83251021	rs395823767	ENSECAG00000021638
1	90857037	rs1147476996	IL16		1	159493056	rs397458617	SLC39A2		1	83260064	rs1143380859	ENSECAG00000021638
1	90896749	rs1139017630	IL16		1	159506154	rs1140064401	NDRG2		1	83286080	rs1140283716	ENSECAG00000021638
1	91149865		CEMIP		1	159616234	rs1140274221	OR5AU1		1	83286122	rs394467802	ENSECAG00000021638
1	91391343	rs1140484410	ARNT2		1	159616411	rs395875670	OR5AU1		1	83312876	rs1136368543	ENSECAG00000021638
1	91642907	rs1136108892	OR4S2		1	159616431	rs1145600703	OR5AU1		1	83313096	rs395166763	ENSECAG00000021638
1	91643009	rs1146276922	OR4S2		1	159733387	rs1146761295	RPGRIP1		1	83318599	rs395155184	ENSECAG00000021638
1	91708483	rs395518484	ENSECAG00000008087		1	159739081	rs1145574630	RPGRIP1		1	83439313	rs68577302	ENSECAG00000007449
1	91808736	rs1144926013	ENSECAG00000010184		1	159998777		ENSECAG00000002600		1	83744530	rs396131111	GDF2
1	91833071		ENSECAG00000010184		1	160013812		ENSECAG00000002662		1	83744671	rs397236004	GDF2
1	92340176	rs1146763378	BNC1		1	160058738	rs1143842275	ENSECAG00000003531		1	83744678	rs395198323	GDF2
1	92710802		WHAMM		1	160098347	rs1142656549	ENSECAG00000024777		1	83745041	rs1144666144	GDF2
1	92710843	rs393756678	WHAMM		1	160191008	rs1148600791	ENSECAG00000002449		1	83767528	rs396048908	RBP3
1	92710933	rs1136239060	WHAMM		1	160241214	rs395763122	ENSECAG00000008116		1	83768071	rs393767270	RBP3
1	92762396	rs394741213	FSD2		1	160402193	rs1150001784	ENSECAG00000011197		1	83768396	rs396608954	RBP3
1	92762499	rs1144037539	FSD2		1	160442416	rs394038484	ENSECAG00000012563		1	83769593	rs394184590	RBP3
1	92772173	rs1142047611	FSD2		1	160488156	rs397459479	ENSECAG00000018964		1	84085306	rs395501069	ENSECAG00000004222
1	92818249	rs1144039008	AP3B2		1	160537474	rs393902790	ENSECAG00000021143		1	84170262	rs1145149425	GPRIN2
1	92835881	rs1143727633	AP3B2		1	160537560	rs1143843861	ENSECAG00000021143		1	84210149	rs1137262292	ENSECAG00000022004
1	93191274	rs1148448213	SLC28A1		1	160906322	rs1138468910	ENSECAG00000003696		1	84230692	rs1140048804	FAM35A
1	93192249		SLC28A1		1	160906341	rs1139271917	ENSECAG00000003696		1	84233862	rs1144695752	ENSECAG00000004413
1	93392789		WDR73		1	160906478	rs1149313326	ENSECAG00000003696		1	84246085	rs1146831297	FAM35A
1	93401058	rs396462061	WDR73		1	160906484	rs1136699183	ENSECAG00000003696		1	84246231	rs1145562962	FAM35A
1	93412226	rs1136004748	ENSECAG00000012271		1	160906493	rs1150442343	ENSECAG00000003696		1	84265237	rs1137658470	FAM35A
1	93412554	rs1152234061	ENSECAG00000012271		1	160906508	rs1137734108	ENSECAG00000003696		1	84265999	rs1149198844	FAM35A
1	93414430	rs1144328626	ENSECAG00000012271		1	160906556	rs1151297248	ENSECAG00000003696		1	84407367	rs1149219680	MMRN2
1	93415129	rs1143504201	ENSECAG00000012271		1	160906766	rs1139233136	ENSECAG00000003696		1	84410869	rs396287988	MMRN2
1	93416118	rs1144201017	ENSECAG00000012271		1	160906767	rs1144300092	ENSECAG00000003696		1	84589937	rs1143119664	LDB3
1	93476981	rs1150869635	ZNF774		1	160906808	rs1140777439	ENSECAG00000003696		1	84633452	rs68568588	WAPL
1	93528262		IQGAP1		1	160906823	rs1151509239	ENSECAG00000003696		1	84633470	rs1143725265	WAPL
1	93700607	rs1151250822	CRTC3		1	160987832	rs1150090116	ENSECAG00000000602		1	84645015	rs394254816	OPN4
1	93839031	rs1138044129	BLM		1	161386574	rs1139828704	TRAV30		1	84649158	rs396099785	OPN4
1	93846223	rs1142590488	BLM		1	161492220	rs1148396892	ENSECAG00000016198		1	84761243	rs396252262	WAPL
1	93908803	rs1149933853	FES		1	161699121	rs1140438097	ENSECAG00000000422		1	84800089	rs396200225	WAPL
1	93957124	rs395214670	UNC45A		1	161864524	rs1149193611	ENSECAG00000013643		1	86493879	rs782875421	CCSER2
1	94063574	rs1139254434	GDPGP1		1	161864549	rs1138731422	ENSECAG00000013643		1	86590808	rs393888902	RGR
1	94064562	rs395934866	GDPGP1		1	161925240	rs397430529	ENSECAG00000013656		1	86590817	rs1151631812	RGR
1	94081080		SEMA4B		1	161997310		ENSECAG00000014595		1	86594718	rs394309592	LRIT1
1	94187064		ZNF710		1	162675098	rs1151861287	ENSECAG00000003806		1	86597117	rs1136791451	LRIT1
1	94323123	rs1140308606	ENSECAG00000023388		1	162701095	rs1141223557	ENSECAG00000003868		1	86597159	rs1150374946	LRIT1
1	94496107		ANPEP		1	162711515	rs1146907620	ENSECAG00000003903		1	86602995	rs394711823	LRIT1
1	94576853		WDR93		1	162711891	rs68493321	ENSECAG00000003903		1	86603063	rs395535200	LRIT1
1	94581831		WDR93		1	162733489	rs1139523874	ENSECAG00000004003		1	86603447	rs396774014	LRIT1
1	94637139	rs1149793155	PLIN1		1	163013858	rs782907838	PSMB5		1	86621320	rs396994058	CDHR1
1	94651798		ENSECAG00000019184		1	163091170	rs68496369	SLC7A8		1	86631388	rs395863935	CDHR1
1	94657389		ENSECAG00000019462		1	163238015	rs68497742	ENSECAG00000013169		1	86631513	rs1136021784	CDHR1
1	94667585	rs1140968537	TICRR		1	163283945		MYH6		1	86631851	rs396648022	CDHR1
1	94667820		TICRR		1	163434190	rs1148695665	AP1G2		1	89442868	rs397474177	SH2D4B
1	94668324	rs68486585	TICRR		1	163533758	rs1147959706	ENSECAG00000017071		1	89445070	rs395901476	SH2D4B
1	94684291		TICRR		1	163761917	rs782897384	ENSECAG00000018815		1	89510190	rs1137058908	SH2D4B
1	94686070		TICRR		1	163774616	rs395143402	ENSECAG00000008025		1	89668278	rs394060572	DYDC2
1	94695439	rs1147791004	TICRR		1	163819034	rs782882919	PCK2		1	89671346	rs395716352	DYDC2
1	94917237	rs1150909418	POLG		1	163837117	rs1138048414	FITM1		1	89782614	rs68631346	SFTPA1
1	94919656	rs68487937	POLG		1	163871601	rs1138318023	REC8		1	89940488	rs396903151	ENSECAG00000014226
1	94935237	rs1138807340	FANCI		1	163953744	rs1137284428	TGM1		1	90053775	rs394700670	EFL1
1	95224704	rs1148825554	MFGE8		1	163960162	rs1143782020	RABGGTA		1	90084870	rs397032682	EFL1
1	95232788	rs1136717430	MFGE8		1	164468252	rs1145297078	ENSECAG00000022193		1	90149953	rs395389822	EFL1
1	95233978	rs1146209682	MFGE8		1	164926097	rs68635257	ENSECAG00000023062		1	90391261	rs1145509356	ENSECAG00000003819
1	95271452	rs1136859719	ACAN		1	165043471	rs394034347	ENSECAG00000009282		1	90783817	rs1140512318	ENSECAG00000015454
1	95271569	rs394650748	ACAN		1	165167207	rs397445826	ENSECAG00000016243		1	90828387	rs395118750	IL16
1	95272449	rs1143637060	ACAN		1	165168348	rs1139706252	ENSECAG00000016243		1	90831145	rs1149570457	IL16
1	95274681	rs1150177928	ACAN		1	167518391	rs1136201902	ENSECAG00000004294		1	90846476	rs1148471480	IL16
1	95278038		ACAN		1	169301483	rs1137726990	PRKD1		1	90852387	rs393833304	IL16
1	95293801	rs1151635528	ACAN		1	170383247	rs1140858443	COCH		1	90852426	rs394738645	IL16
1	95596784	rs394954003	MRPS11		1	170383260	rs1140188145	COCH		1	90857006	rs1136466038	IL16
1	95597409	rs393841195	MRPL46		1	170515044	rs1152157247	AP4S1		1	91072385	rs68636834	MESDC2
1	95621385	rs1143044059	MRPL46		1	170713180		HEATR5A		1	91097048	rs394939322	CEMIP
1	97262403		ENSECAG00000007303		1	171070020	rs1144490262	NUBPL		1	91098089	rs394874778	CEMIP
1	97597794		ENSECAG00000007303		1	171662365	rs1136867058	AKAP6		1	91103017	rs1148379575	CEMIP
1	97704247	rs1149594028	ENSECAG00000005007		1	171912315	rs1137654988	AKAP6		1	91106785	rs397107727	CEMIP
1	98045972	rs394335609	AKAP13		1	172832027	rs396492861	ENSECAG00000021888		1	91394254	rs394720435	ARNT2
1	98059087	rs396516467	AKAP13		1	172832031	rs394277826	ENSECAG00000021888		1	91434336	rs394326822	ARNT2
1	101170036		MCTP2		1	172832039	rs395309497	ENSECAG00000021888		1	91833243	rs395645210	ENSECAG00000010184
1	103454837	rs1145516024	ENSECAG00000008657		1	172832060	rs396904340	ENSECAG00000021888		1	92339756	rs397142109	BNC1
1	104160398	rs1137016426	ENSECAG00000005088		1	173403176	rs782826752	EAPP		1	92339864	rs782837137	BNC1
1	104483915	rs1147527803	ARRDC4		1	173633796	rs782836080	BAZ1A		1	92479093	rs1146760322	TM6SF1
1	105478196	rs1151720702	SYNM		1	173635971	rs68468756	BAZ1A		1	92707884	rs1140049811	WHAMM
1	105478443	rs1149999195	SYNM		1	173636085	rs782879091	BAZ1A		1	92710895	rs1150173213	WHAMM
1	105478901		SYNM		1	174848959	rs1141410079	MBIP		1	92748591	rs397362839	FSD2
1	105481530	rs1137503598	SYNM		1	175683703	rs1142736722	MIPOL1		1	92823470	rs1150686769	AP3B2
1	105535673	rs1137499624	TTC23		1	175683752	rs1137885171	MIPOL1		1	93164689	rs396179081	SLC28A1
1	105552794		TTC23		1	175683836	rs1142309570	MIPOL1		1	93216769	rs396543131	ALPK3
1	106600235	rs1139818976	CERS3		1	175683840	rs1151577631	MIPOL1		1	93217064	rs1135903955	ALPK3
1	106673329	rs1149414319	LINS1		1	175685342	rs1146090968	MIPOL1		1	93217340	rs394311876	ALPK3
1	106674647	rs1151979877	LINS1		1	175702880	rs1147778740	MIPOL1		1	93217535	rs1147823204	ALPK3
1	106676962	rs1138715771	LINS1		1	176123324	rs1151278723	TTC6		1	93217781	rs1139651742	ALPK3
1	107119345	rs782898671	LRRK1		1	176489911	rs394075779	ENSECAG00000004803		1	93231951	rs396684194	ALPK3
1	107213748		CHSY1		1	177161181	rs1146254216	ENSECAG00000016358		1	93232666	rs395345531	ALPK3
1	107403555	rs1140897966	PCSK6		1	177204855	rs782881264	ENSECAG00000016358		1	93265906	rs396251450	ZNF592
1	108655189		FAM189A1		1	181931971	rs1143311606	FSCB		1	93266074	rs394072185	ZNF592
1	108730940	rs1147163745	APBA2		1	181932056	rs1140555100	FSCB		1	93267773	rs1145679070	ZNF592
1	108929265	rs1142458070	ENSECAG00000001388		1	181932073	rs1145658211	FSCB		1	93402892	rs394106768	WDR73
1	108929739	rs1142824412	ENSECAG00000001388		1	181932472	rs393955006	FSCB		1	93412216	rs1151997082	ENSECAG00000012271
1	108930265	rs1150879776	ENSECAG00000001388		1	182468161	rs1146089318	FANCM		1	93477020	rs1143004041	ZNF774
1	108930383	rs1142383714	ENSECAG00000001388		1	182540503	rs1138987889	ENSECAG00000004339		1	93686541	rs1152266709	CRTC3
1	108931149	rs1135921066	ENSECAG00000001388		1	185203514	rs1151677860	ENSECAG00000005076		1	93691483	rs1143307873	CRTC3
1	108932480		ENSECAG00000001388		1	185203521	rs1138047517	ENSECAG00000005076		1	93799806	rs1140488641	BLM
1	108992633	rs782885429	MPHOSPH10		1	185206900	rs1139712276	ENSECAG00000005076		1	93907634	rs393750091	FES
1	108994358	rs782823024	MPHOSPH10		1	186117564	rs1149701428	KLHDC1		1	93907649	rs395217966	FES
1	108994677	rs782826513	MPHOSPH10		1	186398468	rs1136533498	SOS2		1	93907651	rs396593467	FES
1	108995672	rs1144709095	MPHOSPH10		1	186550248	rs1137823565	CDKL1		1	93926269	rs393836437	MAN2A2
1	109007809	rs1140401885	MPHOSPH10		1	186823190	rs1139955049	SAV1		1	93951778	rs394916594	UNC45A
1	109009120	rs782892816	MPHOSPH10		1	186823192	rs782828024	SAV1		1	93959511	rs396336737	UNC45A
1	109111087	rs394827961	TRPM1		1	186879305	rs1146094758	NIN		1	93964009	rs395549139	UNC45A
1	109183282	rs394820884	TRPM1		1	186881975	rs1151765010	NIN		1	94045669	rs1150680724	NGRN
1	109533801	rs1144953828	OTUD7A		1	186892834	rs1141980468	NIN		1	94049556	rs394801734	NGRN
1	110602480		ENSECAG00000001383		1	186910655	rs1144551148	NIN		1	94052959	rs396200725	ENSECAG00000013527
1	111103922	rs1142153650	ENSECAG00000014797		1	186992788	rs1143024830	ABHD12B		1	94057344	rs1144605507	ENSECAG00000013527
1	111108833	rs1141343246	ENSECAG00000014797		1	187259486	rs782910064	TMX1		1	94071878	rs1137799651	CIB1
1	111108834	rs1144446365	ENSECAG00000014797		1	187628334	rs782904312	FRMD6		1	94083769	rs395446537	SEMA4B
1	111209633	rs1147485339	ENSECAG00000001705		2	146794	rs1151992522	ACADL		1	94161031	rs1136327744	IDH2
1	111926963	rs1147216991	ENSECAG00000001772		2	1396361		MYSM1		1	94161053	rs1148741926	IDH2
1	112034917		ENSECAG00000003852		2	2896860	rs1142041193	C8B		1	94406714	rs1138564915	ANPEP
1	112056158	rs1149229931	ENSECAG00000014732		2	2912741	rs1138207264	C8B		1	94407916	rs394476458	ANPEP
1	112056328	rs1137091251	ENSECAG00000014732		2	3118244	rs394547592	C1orf168		1	94407989	rs1143138338	ANPEP
1	112056576	rs1150164768	ENSECAG00000014732		2	3142519	rs1142133013	C1orf168		1	94409452	rs68485011	ANPEP
1	112889385	rs1145157725	ENSECAG00000004083		2	3999177	rs1140210562	ENSECAG00000000337		1	94409818	rs68485024	ANPEP
1	112889926	rs1141301302	ENSECAG00000004083		2	4626380		USP24		1	94500934	rs395056278	ANPEP
1	113452116	rs1149434511	ENSECAG00000004541		2	4629747	rs1143993375	USP24		1	94507412	rs396517526	ANPEP
1	114189145	rs396585776	ENSECAG00000004813		2	4647494	rs1143142870	PCSK9		1	94508067	rs68485061	ANPEP
1	114189168	rs1139352936	ENSECAG00000004813		2	4650930	rs395104747	PCSK9		1	94508841	rs395643564	ANPEP
1	114189393	rs1151806645	ENSECAG00000004813		2	4652326	rs1140511300	PCSK9		1	94509768	rs396090310	ANPEP
1	114192896	rs1149365427	ENSECAG00000006783		2	4654327	rs397491415	PCSK9		1	94509824	rs397437226	ANPEP
1	114193836	rs1147955094	ENSECAG00000006783		2	4655938	rs1150052628	PCSK9		1	94509865	rs394883901	ANPEP
1	114763250	rs1136007422	HERC2		2	4804886	rs1139862699	DHCR24		1	94510122	rs394688080	ANPEP
1	114962877		NIPA2		2	4833497		LEXM		1	94510218	rs394466595	ANPEP
1	115263102	rs1144691968	CYFIP1		2	4895842	rs1139307576	TTC4		1	94636516	rs1151705130	PLIN1
1	115433921	rs1139176533	FAH		2	4909819	rs1136755563	TTC4		1	94636572	rs397479732	PLIN1
1	115937939	rs1139311714	ENSECAG00000005050		2	4926686	rs1147066694	ENSECAG00000018414		1	94636649	rs394601647	PLIN1
1	116251036		ENSECAG00000005186		2	4927095	rs1143356052	ENSECAG00000018414		1	94637215	rs397245291	PLIN1
1	116437322		RASGRF1		2	5362373		CDCP2		1	94638546	rs1144735732	PLIN1
1	116760552		ADAMTS7		2	5415115	rs1136435525	TCEANC2		1	94662747	rs68486580	ENSECAG00000019462
1	116764332		ADAMTS7		2	5652005	rs1138467968	NDC1		1	94665916	rs1149896413	TICRR
1	116765499	rs1138328828	ADAMTS7		2	5681814	rs1136902511	NDC1		1	94666537	rs1136895157	TICRR
1	116881074		SH2D7		2	5854494		GLIS1		1	94667544	rs68486583	TICRR
1	116881170	rs1147368387	SH2D7		2	6127078	rs1146241753	LRP8		1	94668019	rs1141404621	TICRR
1	116965708	rs1150103731	ACSBG1		2	6989611	rs1142309571	ORC1		1	94699014	rs1152095055	TICRR
1	118017202	rs1144461889	SCAPER		2	7004017	rs1136480680	CC2D1B		1	94699039	rs1142333198	TICRR
1	118355854	rs1142982023	ENSECAG00000016474		2	7006614	rs1137651742	CC2D1B		1	94928304	rs1147705992	FANCI
1	118355861	rs1146195232	ENSECAG00000016474		2	7406422	rs1145266924	NRDC		1	94948008	rs68487951	FANCI
1	118355897	rs1148852896	ENSECAG00000016474		2	7975048	rs1145342208	RNF11		1	95270484	rs68461199	ACAN
1	118647823	rs68657995	ENSECAG00000022091		2	8369583	rs395412665	FAF1		1	95271115	rs397498368	ACAN
1	119472798		CSPG4		2	8702651	rs1149846181	ENSECAG00000022281		1	95272282	rs395760455	ACAN
1	119473365		CSPG4		2	9265638	rs1148193282	ENSECAG00000025042		1	95274878	rs394162401	ACAN
1	119672865		SIN3A		2	10507942	rs1143422248	SLC5A9		1	95284467	rs393751006	ACAN
1	119722217		NEIL1		2	10868188	rs1139424060	TRABD2B		1	95284551	rs68461203	ACAN
1	119778039	rs1140071133	C15orf39		2	11301249	rs1150907366	STIL		1	95472470	rs395150103	AEN
1	119778250	rs1137088667	C15orf39		2	11301780	rs1144600726	STIL		1	97150142	rs397318474	ENSECAG00000004989
1	119780098	rs1143535578	C15orf39		2	11327455	rs1152193261	STIL		1	97150648	rs1143252738	ENSECAG00000004989
1	119988136		COX5A		2	11327607	rs1142545311	STIL		1	97597778	rs68502157	ENSECAG00000007303
1	120003379		FAM219B		2	11327800	rs1149530843	STIL		1	97704239	rs1136575935	ENSECAG00000005007
1	120011252	rs68664242	MPI		2	11354806	rs1143834964	ENSECAG00000018746		1	97704346	rs1147957199	ENSECAG00000005007
1	120017245	rs1151560391	MPI		2	11379461	rs396411129	PDZK1IP1		1	98008570	rs1141590689	AKAP13
1	120053119	rs1140280995	ULK3		2	11414914		CYP4X1		1	98012753	rs393881670	AKAP13
1	120060239		CPLX3		2	11422013	rs68559348	ENSECAG00000005472		1	98024854	rs68494106	AKAP13
1	120069360	rs1146444545	LMAN1L		2	11473050	rs1149347556	ENSECAG00000013479		1	98043813	rs1141156696	AKAP13
1	120073338	rs1150836193	LMAN1L		2	11473066	rs1138859976	ENSECAG00000013479		1	98043815	rs394618219	AKAP13
1	120127153	rs1145965508	CYP1A2		2	11475224		ENSECAG00000013479		1	98043860	rs1137978351	AKAP13
1	120129126	rs1137575753	CYP1A2		2	11478663	rs68595723	ENSECAG00000013479		1	98081538	rs1138333450	AKAP13
1	120151223	rs1138794827	CYP1A1		2	11479696	rs1149257430	ENSECAG00000013479		1	98128756	rs395593449	AKAP13
1	120322900	rs1140959069	ARID3B		2	11480218	rs1143170070	ENSECAG00000013479		1	98132858	rs68494158	AKAP13
1	120499593	rs1150974960	CCDC33		2	11496017	rs1144516279	ENSECAG00000021035		1	98133090	rs782889169	AKAP13
1	120534809		CCDC33		2	11497755	rs397378896	ENSECAG00000021035		1	98200524	rs397406944	ENSECAG00000014966
1	120561351	rs1138413524	CCDC33		2	11657837		ENSECAG00000024144		1	100101742	rs397066552	RGMA
1	120561355		CCDC33		2	11670531	rs396096137	ENSECAG00000024521		1	101159144	rs1144401133	MCTP2
1	120635209	rs1137952504	STRA6		2	11670533	rs397229588	ENSECAG00000024521		1	102606643		ENSECAG00000006292
1	120677680		ENSECAG00000004443		2	12224618	rs782848561	NSUN4		1	103451592	rs1149238349	ENSECAG00000008657
1	120711229	rs1148816887	PML		2	12274571	rs1146516041	RAD54L		1	103454835	rs1142397422	ENSECAG00000008657
1	120711261	rs1142191585	PML		2	12506256	rs1139103189	MAST2		1	103454946	rs1143945321	ENSECAG00000008657
1	120752071	rs1147481272	STOML1		2	12506313	rs1139901208	MAST2		1	103454959	rs395374445	ENSECAG00000008657
1	120753386	rs1148763484	STOML1		2	12507434	rs1149264093	MAST2		1	104596801	rs1147641866	ENSECAG00000005149
1	120995569	rs1150754847	ENSECAG00000004386		2	12511403	rs1147048454	MAST2		1	105013986	rs1145929448	PGPEP1L
1	121378478		NEO1		2	12768860	rs1147594048	IPP		1	105478140	rs1140796651	SYNM
1	121414943	rs394739844	ENSECAG00000003709		2	12976271	rs1147589097	ENSECAG00000017250		1	105478852	rs1147908176	SYNM
1	121816393	rs1145349777	ADPGK		2	12976316	rs1141546884	ENSECAG00000017250		1	105479429	rs395736115	SYNM
1	122110441	rs782862144	ENSECAG00000011466		2	12976381	rs1144464034	ENSECAG00000017250		1	105480129	rs1139056043	SYNM
1	122132250	rs782911624	ENSECAG00000011466		2	13053971	rs1137271703	TESK2		1	105503749	rs1146922864	TTC23
1	122286239	rs1139992747	GRAMD2		2	13137252	rs393803219	MUTYH		1	105517889	rs1141678948	TTC23
1	122528013	rs1149460990	MYO9A		2	13140013	rs396915712	MUTYH		1	105563796	rs782896251	TTC23
1	122529075	rs395478318	MYO9A		2	13174497	rs1142004736	ENSECAG00000019136		1	105718758	rs394764957	LRRC28
1	122586829	rs394015419	MYO9A		2	13468972	rs68614929	UROD		1	105718805	rs395754371	LRRC28
1	122626837	rs396484992	NR2E3		2	13496939	rs1140241787	EIF2B3		1	106483576	rs395025730	ADAMTS17
1	122654672	rs396023291	THSD4		2	13629980	rs1149048538	PTCH2		1	106483580	rs396679357	ADAMTS17
1	123266937	rs1144972358	LRRC49		2	13644179		PTCH2		1	106670777	rs782841971	LINS1
1	123440714	rs1136801232	LARP6		2	13644182		PTCH2		1	106670968	rs782874611	LINS1
1	123440892		LARP6		2	13657526	rs393901521	ENSECAG00000001049		1	106671183	rs782844336	LINS1
1	123570498	rs395838240	UACA		2	13658406	rs395957797	PLK3		1	106675660	rs1150498236	LINS1
1	123571156	rs1146556044	UACA		2	13658411	rs397005904	PLK3		1	106724293	rs393770352	ASB7
1	123571645	rs1142668766	UACA		2	13787911	rs1149983442	TMEM53		1	107040132	rs396746232	LRRK1
1	124642205	rs1139983701	KIF23		2	14265726	rs1142230234	KLF17		1	107086016	rs395804919	LRRK1
1	124644055	rs1146650097	KIF23		2	14265792	rs1144793729	KLF17		1	107097532	rs1140941304	LRRK1
1	124655915		KIF23		2	14375899	rs1146376633	SLC6A9		1	107413729	rs393894630	PCSK6
1	124691029	rs1143643452	PAQR5		2	14392214	rs1148168254	ENSECAG00000024245		1	107682111	rs394473598	TM2D3
1	125049295	rs1148000023	ENSECAG00000018255		2	14410992	rs1151831179	DPH2		1	107684590	rs396287584	TM2D3
1	125692006	rs395605875	ITGA11		2	14658663	rs1140333075	KDM4A		1	108112916	rs782895528	TJP1
1	125699447	rs396035025	ITGA11		2	14674195	rs396469278	KDM4A		1	108528575	rs1151186990	NSMCE3
1	125797129	rs1150607699	CALML4		2	14874467	rs1140666999	SZT2		1	108528590	rs1136381338	NSMCE3
1	126086405	rs394866736	SKOR1		2	14878279	rs1151079467	SZT2		1	108528596	rs1146497356	NSMCE3
1	126447273	rs1135939502	IQCH		2	14878842	rs1142526970	SZT2		1	108528613	rs1147422217	NSMCE3
1	126550323	rs1138078890	IQCH		2	14947480	rs1147596843	MPL		1	108529166	rs396261099	NSMCE3
1	126551875		IQCH		2	14970719	rs1146821547	TIE1		1	108929328	rs397444882	ENSECAG00000001388
1	126574182	rs782911933	AAGAB		2	14972176	rs1136884460	TIE1		1	108929412	rs1140858895	ENSECAG00000001388
1	127285358	rs1136024307	ZWILCH		2	14977530	rs1151158167	TIE1		1	108929837	rs1149883650	ENSECAG00000001388
1	127290660	rs1144495447	ZWILCH		2	15016340	rs1151385526	TMEM125		1	108930328	rs1135986220	ENSECAG00000001388
1	127299250	rs1136318910	ZWILCH		2	15048984	rs1149816198	CFAP57		1	108930357	rs395721262	ENSECAG00000001388
1	127306660	rs1149790463	SNAPC5		2	15128108	rs1146055178	FAM183A		1	108930573	rs1143736702	ENSECAG00000001388
1	127307827	rs1140421898	SNAPC5		2	15155456	rs1148918420	ENSECAG00000012234		1	108930825	rs1142739909	ENSECAG00000001388
1	127434605	rs1139364561	DIS3L		2	15227955	rs1143443126	ENSECAG00000014673		1	108930958	rs1139281513	ENSECAG00000001388
1	127741423	rs1146283086	MEGF11		2	15227968	rs1139079462	ENSECAG00000014673		1	108930995	rs396557451	ENSECAG00000001388
1	127998940	rs1140580598	DENND4A		2	15228419	rs1139099210	ENSECAG00000014673		1	108931350	rs394047902	ENSECAG00000001388
1	128023652	rs1140220469	SLC24A1		2	15271442	rs394622098	ENSECAG00000001343		1	108931455	rs1151012009	ENSECAG00000001388
1	128045309	rs1142102778	SLC24A1		2	15271463	rs1138696290	ENSECAG00000001343		1	108983065	rs395316715	MCEE
1	128045847	rs1140757015	SLC24A1		2	15271472	rs395835776	ENSECAG00000001343		1	108994608	rs397500803	MPHOSPH10
1	128412598		CILP		2	15271493	rs1150208575	ENSECAG00000001343		1	109009706	rs1151166923	MPHOSPH10
1	128471389	rs396064476	PDCD7		2	15271592	rs397034468	ENSECAG00000001343		1	109021779	rs1151338867	FAN1
1	128519226	rs1142999646	ENSECAG00000003990		2	15271715	rs394497189	ENSECAG00000001343		1	109039442	rs394057949	FAN1
1	128566459	rs396827220	MTFMT		2	15282666	rs395794595	ENSECAG00000014673		1	109045515	rs394452213	FAN1
1	128581530		MTFMT		2	15284236	rs1148414449	ENSECAG00000014673		1	109111237	rs68524061	TRPM1
1	128624287	rs1136528658	ANKDD1A		2	15284564	rs396761979	ENSECAG00000014673		1	109111582	rs1150666494	TRPM1
1	128635903		ANKDD1A		2	15285387	rs1138524795	ENSECAG00000014673		1	111926962	rs394824645	ENSECAG00000001772
1	128641430	rs1139188333	ANKDD1A		2	15349612	rs396127003	ENSECAG00000001600		1	112034764	rs394399674	ENSECAG00000003852
1	128641448	rs1140871425	ANKDD1A		2	15363731	rs394723061	ENSECAG00000001708		1	112232173	rs395310506	ENSECAG00000014732
1	128653393		ANKDD1A		2	15363955	rs397343818	ENSECAG00000001708		1	112232280	rs396314665	ENSECAG00000014732
1	128695792	rs1138592150	PLEKHO2		2	15385553	rs1140761821	ENSECAG00000002060		1	113451939	rs68537304	ENSECAG00000004541
1	129722566		HERC1		2	15385695	rs395986263	ENSECAG00000002060		1	114427307	rs396489651	OCA2
1	130008206	rs1137195389	CA12		2	15657848	rs1145523414	ZNF691		1	114459485	rs68620135	OCA2
1	130629739		TLN2		2	15671412	rs1151366154	ERMAP		1	114483603	rs395944323	OCA2
1	131210576		VPS13C		2	15879241	rs1141776123	CCDC30		1	114483675	rs397256366	OCA2
1	131238524		VPS13C		2	16760644	rs1150088950	HIVEP3		1	114505701	rs1136953351	OCA2
1	131245091		VPS13C		2	16761415	rs1146788835	HIVEP3		1	114611096	rs68620189	HERC2
1	131260731	rs1145665452	VPS13C		2	16761763	rs395966032	HIVEP3		1	114652593		HERC2
1	131265096	rs1147633930	VPS13C		2	16762478	rs68531371	HIVEP3		1	114881152	rs396871914	NIPA1
1	131268363	rs1147696354	VPS13C		2	16812676	rs1145354515	HIVEP3		1	114881170	rs1138678424	NIPA1
1	131269824		VPS13C		2	16812959	rs394024199	HIVEP3		1	114881171	rs1139556279	NIPA1
1	131287833	rs1147485132	VPS13C		2	16841941	rs395552435	EDN2		1	114881207	rs394015859	NIPA1
1	131299557	rs1141827781	VPS13C		2	17272336	rs1138995808	SLFNL1		1	114962862	rs782858877	NIPA2
1	132660435	rs1150611357	ICE2		2	17583909	rs395181015	RIMS3		1	115019471	rs68617924	CYFIP1
1	133697637	rs1143922705	MYO1E		2	17664320	rs1144220662	ZNF684		1	115141604	rs68620811	TUBGCP5
1	133714972	rs1136438982	MYO1E		2	17691090	rs1148069864	EXO5		1	115195195	rs68594241	TUBGCP5
1	134188901		LIPC		2	17737898	rs395043036	ZFP69B		1	115197310	rs396481074	TUBGCP5
1	134188919	rs1144827792	LIPC		2	17743431	rs394829833	ZFP69B		1	115197389	rs395760747	TUBGCP5
1	134909937		CGNL1		2	18153795	rs1151153214	MFSD2A		1	115938202	rs1149528346	ENSECAG00000005050
1	134910534	rs1149065541	CGNL1		2	18328777	rs1151704633	ENSECAG00000008955		1	115985223	rs1137073815	KIAA1024
1	135858566		TEX9		2	18411487		NT5C1A		1	115995695	rs396806055	KIAA1024
1	135858583	rs1135992758	TEX9		2	18537187	rs1137002718	ENSECAG00000010065		1	116733817	rs1138575469	ADAMTS7
1	136244695		ENSECAG00000012572		2	18560362	rs782841471	MACF1		1	116760460	rs397026014	ADAMTS7
1	136284597		NEDD4		2	18596521	rs782888046	MACF1		1	116760507	rs395240504	ADAMTS7
1	137816918	rs395446900	UNC13C		2	18612206	rs1141453934	MACF1		1	116760571	rs396492860	ADAMTS7
1	137817007	rs1137432126	UNC13C		2	18619816	rs1148859732	ENSECAG00000011635		1	116760640	rs397374238	ADAMTS7
1	138150921	rs1140047623	WDR72		2	18620747		ENSECAG00000011635		1	116839531	rs1144801345	TBC1D2B
1	139067165		FAM214A		2	18620767	rs1149320178	ENSECAG00000011635		1	117252996	rs394885696	HYKK
1	139475180		ENSECAG00000026995		2	18641963	rs1143406802	MACF1		1	117276159	rs68681194	HYKK
1	139475234	rs1142324108	ENSECAG00000026995		2	18643572		MACF1		1	117378148	rs394890235	CHRNB4
1	139851643	rs1148226949	SCG3		2	18643637	rs782822972	MACF1		1	117481245	rs396952811	UBE2Q2
1	139979502	rs393967194	DMXL2		2	18677066	rs1151360716	MACF1		1	117622043	rs68683945	NRG4
1	140042096	rs1150973559	DMXL2		2	18677366	rs1150597978	MACF1		1	117826819	rs394070755	TMEM266
1	140453866	rs1149421063	AP4E1		2	18680230	rs1138644282	MACF1		1	117826911	rs395089890	TMEM266
1	140746974	rs1139015753	TRPM7		2	18680989	rs1151383869	MACF1		1	117910956	rs782864603	ETFA
1	140757059	rs1151150120	TRPM7		2	18688629	rs1143613696	MACF1		1	117966561	rs396599535	ISL2
1	140985670	rs1143403784	HDC		2	18700236	rs782901763	MACF1		1	118355417	rs394686431	ENSECAG00000016474
1	140988188	rs1147175973	HDC		2	18700237	rs782840407	MACF1		1	118636608	rs782829613	TSPAN3
1	140988603	rs1141389509	HDC		2	18706488	rs396023500	MACF1		1	119427127	rs394028305	ODF3L1
1	141051351	rs1146588629	SLC27A2		2	19035330	rs1144260035	GJA9		1	119427488	rs1152124999	ODF3L1
1	141299590	rs1143075317	ATP8B4		2	19383235	rs1136814504	ENSECAG00000020531		1	119427571	rs1136209011	ODF3L1
1	141521714		FAM227B		2	19607368	rs1146543142	ENSECAG00000026886		1	119428203	rs1149241371	ODF3L1
1	141671634	rs396749105	GALK2		2	19832480	rs68513087	INPP5B		1	119429173	rs1142748944	ODF3L1
1	141899013		SECISBP2L		2	19928915	rs395022680	MANEAL		1	119473133	rs397442455	CSPG4
1	141917057	rs1141302443	SECISBP2L		2	19997521	rs1145406406	CDCA8		1	119720356	rs396066492	NEIL1
1	142149515		CEP152		2	20093761	rs782877764	GNL2		1	120065909	rs396220498	LMAN1L
1	142295174	rs1137786786	FBN1		2	20096894	rs68515741	GNL2		1	120128760	rs394389943	CYP1A2
1	142628627	rs1147275810	SLC12A1		2	20097649	rs782875373	GNL2		1	120129223	rs395168346	CYP1A2
1	144314527	rs1149421008	ENSECAG00000002004		2	20137098	rs397153351	MEAF6		1	120129438	rs1144806459	CYP1A2
1	144314871		ENSECAG00000002004		2	20682810	rs1147001237	GRIK3		1	120151122	rs396171786	CYP1A1
1	144314949		ENSECAG00000002004		2	21065584	rs1147354596	CSF3R		1	120151152	rs397148234	CYP1A1
1	144891897	rs1149531071	ENSECAG00000008791		2	21070233	rs1151193666	CSF3R		1	120151380	rs394592634	CYP1A1
1	145265307	rs1148356799	ENSECAG00000002071		2	21118048	rs782844109	LSM10		1	120151539	rs68664285	CYP1A1
1	145631255	rs394163100	SLC28A2		2	21177118	rs1148584518	ENSECAG00000020556		1	120151540	rs393958792	CYP1A1
1	145663628	rs396724132	SLC28A2		2	21279919	rs1148846458	MAP7D1		1	120203410	rs782898336	EDC3
1	145747420	rs1149492312	DUOX1		2	21280070	rs1147816438	MAP7D1		1	120255078	rs393736008	CLK3
1	145752315	rs395936810	DUOX1		2	21280224	rs782895724	MAP7D1		1	120281965	rs1151022293	ARID3B
1	145755359		DUOX1		2	21281294	rs1136607244	MAP7D1		1	120413215	rs1136869928	SEMA7A
1	145786416	rs1137095574	DUOX2		2	21281317	rs1147833075	MAP7D1		1	120413250	rs1146762366	SEMA7A
1	145926639	rs1148467449	TRIM69		2	21354555	rs394140395	TEKT2		1	120427048	rs397275178	SEMA7A
1	145983567		PATL2		2	21576260	rs1140716948	AGO4		1	120499624	rs397174070	CCDC33
1	146747401		SERINC4		2	21627600	rs1145904413	CLSPN		1	120627419	rs1145394442	STRA6
1	146747430	rs1138812974	SERINC4		2	21673537	rs782902988	C1orf216		1	120635271	rs396325999	STRA6
1	146773838	rs1139184026	PDIA3		2	21673779	rs782834201	C1orf216		1	120636270	rs68667804	STRA6
1	146801835	rs1138508090	CATSPER2		2	21769837	rs1148963426	TFAP2E		1	120740942	rs396010667	PML
1	146802231		CATSPER2		2	21780777	rs394751336	TFAP2E		1	120751929	rs1149770075	STOML1
1	146817695	rs1140558781	ENSECAG00000008753		2	21867759	rs782895419	KIAA0319L		1	120834478	rs68622367	TBC1D21
1	146822432		STRC		2	22025077		ENSECAG00000024561		1	120834988	rs68622368	TBC1D21
1	146860133	rs1137626235	PPIP5K1		2	22171584	rs1149219093	ZMYM1		1	121342056	rs396313401	NEO1
1	146885810		PPIP5K1		2	22171871		ZMYM1		1	121414767	rs1146670660	ENSECAG00000003709
1	146891081		MAP1A		2	22183172	rs1152313036	ZMYM1		1	121414911	rs1151609096	ENSECAG00000003709
1	146891435		MAP1A		2	22246480	rs68643663	ZMYM6		1	121415000	rs68616073	ENSECAG00000003709
1	146893290	rs1141801920	MAP1A		2	22347223	rs1144312771	DLGAP3		1	121415475	rs1137427113	ENSECAG00000003709
1	146894038	rs1147728930	MAP1A		2	22347366	rs1138784011	DLGAP3		1	121799848	rs1142136993	ENSECAG00000020033
1	146895038	rs1139357317	MAP1A		2	22443947	rs1148731767	GJA4		1	121816273	rs396458141	ADPGK
1	146895856	rs1142019697	MAP1A		2	22939748	rs393909973	C1orf94		1	121854373	rs395545671	BBS4
1	146896864		MAP1A		2	22939792	rs395571781	C1orf94		1	122040596	rs394939820	ARIH1
1	146897465	rs1140986680	MAP1A		2	23233300	rs1140681783	HMGB4		1	122040597	rs396692047	ARIH1
1	147033041	rs1138442502	ZSCAN29		2	23512932		CSMD2		1	122615405	rs395567425	MYO9A
1	147035692		ZSCAN29		2	23610646	rs1147290313	ENSECAG00000005400		1	122624022	rs1141401317	NR2E3
1	147059319	rs1143304489	ADAL		2	23610958	rs68595496	ENSECAG00000005400		1	123556705	rs782915505	UACA
1	147059839	rs1144572156	ADAL		2	23808728	rs1143765186	ZNF362		1	124624400	rs396265582	ENSECAG00000008542
1	147074271	rs1136785372	ENSECAG00000008021		2	23957690	rs394355703	AZIN2		1	125691144	rs394557415	ITGA11
1	147074552	rs1145867547	ENSECAG00000008021		2	24093616	rs68605405	TMEM54		1	125703472	rs68479887	ITGA11
1	147074712	rs1151338254	ENSECAG00000008021		2	24095203	rs397016098	HPCA		1	125782043	rs395956475	CLN6
1	147074786	rs1142282050	ENSECAG00000008021		2	24119157	rs1138035705	FNDC5		1	125795468	rs1140118813	CALML4
1	147145427	rs782913009	TGM5		2	24149884	rs395064547	S100PBP		1	126084252	rs396703653	SKOR1
1	147148024	rs1137082141	TGM5		2	24181432	rs782910768	YARS		1	126085074	rs394435147	SKOR1
1	147182011		EPB42		2	24187630		KIAA1522		1	126086444	rs396260320	SKOR1
1	147182102	rs1139483446	EPB42		2	24188743	rs782842935	KIAA1522		1	126086512	rs1146230305	SKOR1
1	147188696	rs1146352396	EPB42		2	24249994	rs396344114	SYNC		1	126481142	rs394301887	IQCH
1	147191143	rs394177870	EPB42		2	24396056	rs394727903	ENSECAG00000008368		1	126550289	rs1141166791	IQCH
1	147241160		TMEM62		2	24985556	rs1136904729	COL16A1		1	126639257	rs396938320	SMAD3
1	147555241	rs1149713387	TTBK2		2	25046264	rs1145921715	HCRTR1		1	127134662	rs1146567730	SMAD6
1	147640685	rs1151238637	ENSECAG00000022851		2	25080395	rs396595928	TINAGL1		1	127257136	rs1137120454	LCTL
1	147640698	rs1142120784	ENSECAG00000022851		2	25621716	rs1145716829	SDC3		1	127282387	rs1146167760	ZWILCH
1	147640942	rs1140135813	ENSECAG00000022851		2	25737085		LAPTM5		1	127284678	rs1149533982	ZWILCH
1	147640946	rs1139688328	ENSECAG00000022851		2	27032974	rs1142924920	ENSECAG00000012344		1	127285332	rs1146721082	ZWILCH
1	147656911	rs1142546436	ENSECAG00000022851		2	27241849	rs68586050	EPB41		1	127285387	rs395249435	ZWILCH
1	147656968	rs1137325043	ENSECAG00000022851		2	27544883	rs394487729	RAB42		1	127285439	rs397061010	ZWILCH
1	147657546		ENSECAG00000022851		2	27630435	rs394792224	PHACTR4		1	127290712	rs395572734	ZWILCH
1	147658211	rs1149898089	ENSECAG00000022851		2	27881314	rs68563581	PTAFR		1	127423902	rs397496783	DIS3L
1	147658244	rs1142458526	ENSECAG00000022851		2	28498847	rs1149492857	MAP3K6		1	127427791	rs394756582	DIS3L
1	147658321	rs1145529012	ENSECAG00000022851		2	28789693	rs1152308684	KDF1		1	127785096	rs1147167991	MEGF11
1	147658343	rs1150970443	ENSECAG00000022851		2	28833735	rs1149670196	GPATCH3		1	127802226	rs395596650	MEGF11
1	147658867	rs1140461537	ENSECAG00000022851		2	29248263		ENSECAG00000021809		1	127802342	rs396890608	MEGF11
1	147659192	rs1152249876	ENSECAG00000022851		2	29250347	rs1152331132	ENSECAG00000021813		1	127802345	rs394866283	MEGF11
1	147659216	rs1136527133	ENSECAG00000022851		2	29255769	rs1147046412	ENSECAG00000021813		1	128006449	rs1145357151	DENND4A
1	147659272	rs1140902772	ENSECAG00000022851		2	29268382	rs1150435249	ENSECAG00000021813		1	128023691	rs1143607504	SLC24A1
1	147659422	rs1148653247	ENSECAG00000022851		2	29303519	rs1141815366	UBXN11		1	128108606	rs68471055	HACD3
1	147659450	rs1137349869	ENSECAG00000022851		2	29356264	rs1147514899	CATSPER4		1	128293676	rs396165340	IGDCC3
1	147659480	rs1145325748	ENSECAG00000022851		2	29503315	rs1139391740	EXTL1		1	128297058	rs68471113	IGDCC3
1	147659513	rs1150946228	ENSECAG00000022851		2	29632080	rs393899356	PAQR7		1	128429029	rs393867138	CLPX
1	147659926	rs1142641948	ENSECAG00000022851		2	29632411	rs782910962	PAQR7		1	128471433	rs393864564	PDCD7
1	147660245	rs1144616508	ENSECAG00000022851		2	29669889	rs782846920	MTFR1L		1	128617967	rs1140950470	ANKDD1A
1	147660473	rs1138126491	ENSECAG00000022851		2	29883339	rs1139281919	LDLRAP1		1	128619980	rs1152084368	ANKDD1A
1	147661105	rs1138324427	ENSECAG00000022851		2	30059786	rs1136429875	ENSECAG00000007744		1	128622034	rs393709665	ANKDD1A
1	147661384	rs397317374	ENSECAG00000022851		2	30969329	rs1143289862	IFNLR1		1	128648143	rs68471204	ANKDD1A
1	147661492	rs1136109459	ENSECAG00000022851		2	30977242	rs1147435115	IFNLR1		1	128697638	rs1151948605	PLEKHO2
1	147661850	rs1149991459	ENSECAG00000022851		2	31004115	rs1140046167	IL22RA1		1	128727676	rs394086044	PIF1
1	147662134		ENSECAG00000022851		2	31004385	rs1136598896	IL22RA1		1	129070001	rs782876183	TRIP4
1	147663037	rs1138088033	ENSECAG00000022851		2	31014459	rs396250414	ENSECAG00000021387		1	129102135	rs395985245	ENSECAG00000026891
1	147663179	rs1143750980	ENSECAG00000022851		2	31015770	rs1143348748	ENSECAG00000021387		1	129102162	rs396768481	ENSECAG00000026891
1	147665230	rs1151478925	ENSECAG00000022851		2	31016576	rs1143207198	ENSECAG00000021387		1	129102163	rs394754217	ENSECAG00000026891
1	147786615	rs397041922	LRRC57		2	31141897	rs1144507273	PNRC2		1	129365865	rs395209983	FAM96A
1	147787406	rs1139126344	LRRC57		2	31268161	rs782877391	PITHD1		1	129722954	rs1141729594	HERC1
1	147857180	rs782842481	ZNF106		2	31357510	rs1145673892	TCEB3		1	129723004	rs1138679489	HERC1
1	147857603	rs1142038838	ZNF106		2	31358280	rs1149472181	TCEB3		1	129728922	rs1142883695	ENSECAG00000004063
1	147857970	rs782878973	ZNF106		2	31587102	rs395155552	ASAP3		1	130043924	rs68611555	CA12
1	147865834	rs1145518739	ZNF106		2	31618356	rs782878995	TCEA3		1	130177617	rs394299499	RAB8B
1	147939975		GANC		2	31618464	rs1145939880	TCEA3		1	130177642	rs396218999	RAB8B
1	147947009	rs1148777964	GANC		2	32218419	rs1136896972	C1QB		1	130636058	rs397185394	TLN2
1	148095322	rs1138597653	PLA2G4F		2	32273831	rs1136381916	EPHA8		1	131292344	rs68478652	VPS13C
1	148098985	rs396049438	PLA2G4F		2	32293074	rs396218159	EPHA8		1	131316648	rs1142091804	VPS13C
1	148099628		PLA2G4F		2	32348160	rs1151365930	ZBTB40		1	131343660	rs1137678978	VPS13C
1	148341639	rs1143725091	SPTBN5		2	32351015	rs1150654330	ZBTB40		1	132664532	rs782886851	ICE2
1	148342109	rs1144897454	SPTBN5		2	32782774	rs396983426	ENSECAG00000022425		1	133297200	rs1143806069	BNIP2
1	148352115	rs1143011182	SPTBN5		2	32783287	rs395814216	ENSECAG00000022425		1	133901498	rs393795327	SLTM
1	148352353		SPTBN5		2	32808226	rs1140965930	ENSECAG00000000938		1	133914848	rs396369185	SLTM
1	148364169	rs1150246177	SPTBN5		2	32863784	rs395879076	HSPG2		1	134195851	rs394191800	LIPC
1	148366266	rs1135884342	SPTBN5		2	32892721	rs1150032037	HSPG2		1	134909907	rs1137593941	CGNL1
1	148366321	rs1140222838	SPTBN5		2	32894758		HSPG2		1	135624549	rs395046174	ZNF280D
1	148374468		SPTBN5		2	32904066	rs396372212	HSPG2		1	135814331	rs1149082688	MNS1
1	148376876	rs1145149307	SPTBN5		2	33521235	rs393756517	EIF4G3		1	135844544	rs1143609744	TEX9
1	148381945	rs1143450493	SPTBN5		2	33724886	rs1148701661	SH2D5		1	136126228	rs1145639392	RFX7
1	148382056	rs1152132180	SPTBN5		2	33752286	rs395396197	KIF17		1	136713381	rs782832300	PIGB
1	148382093	rs1142692077	SPTBN5		2	33786428	rs1145669081	DDOST		1	136775612	rs68567799	RAB27A
1	148384545	rs1151706847	SPTBN5		2	33791243	rs68629032	PINK1		1	136791986	rs1136188833	RAB27A
1	148391417	rs397363104	ENSECAG00000020966		2	33792893	rs1145748106	PINK1		1	137817641	rs1145892411	UNC13C
1	148395870	rs393819289	ENSECAG00000020966		2	33798303	rs1148344835	PINK1		1	138109629	rs1148727921	WDR72
1	148404530	rs1149650070	ENSECAG00000020966		2	34033152	rs1151243725	VWA5B1		1	138151145	rs397172976	WDR72
1	148415849	rs396704235	MAPKBP1		2	34297197	rs1145758363	PLA2G5		1	138151460	rs782846899	WDR72
1	148479117		MGA		2	34456068	rs1139650187	RNF186		1	138151520	rs1148856493	WDR72
1	148673143	rs1149872984	RPAP1		2	34563000	rs782878526	TMCO4		1	139073272	rs396738320	FAM214A
1	148673212	rs1142304167	RPAP1		2	34581990	rs394962564	ENSECAG00000007317		1	139073288	rs395714822	FAM214A
1	148674100	rs1141413857	RPAP1		2	34845817	rs68643877	PQLC2		1	139073322	rs1136834022	FAM214A
1	148675357	rs1149471321	RPAP1		2	34852680	rs1139281257	PQLC2		1	139302239	rs395798436	MYO5A
1	148691248		LTK		2	34922830	rs1149053367	EMC1		1	139382875	rs1152213114	MYO5C
1	148692196	rs1148604722	LTK		2	34977825	rs1151130948	UBR4		1	139407112	rs1148237085	MYO5C
1	149180178		VPS18		2	34977838	rs1138401099	UBR4		1	139475049	rs394355754	ENSECAG00000026995
1	149203511		RHOV		2	34981435	rs68646902	UBR4		1	139976682	rs394649590	DMXL2
1	149220429		SPINT1		2	35049460		UBR4		1	140026196	rs68492338	DMXL2
1	149289741	rs1150945821	DNAJC17		2	35578557	rs1139460754	KLHDC7A		1	140026486	rs68492339	DMXL2
1	149392892	rs1149087941	KNL1		2	35579412	rs1148817613	KLHDC7A		1	140033664		DMXL2
1	149394637	rs1146632509	KNL1		2	35579571	rs395434194	KLHDC7A		1	140049005	rs397395395	DMXL2
1	149394793	rs1150548272	KNL1		2	35579597	rs1138754608	KLHDC7A		1	140438517	rs782915409	AP4E1
1	149396323		KNL1		2	35579609	rs1141453877	KLHDC7A		1	140484445	rs393790718	AP4E1
1	149585604	rs1147121431	ENSECAG00000010658		2	35579694	rs1144323822	KLHDC7A		1	140823273	rs782914962	USP8
1	149603999	rs1142279857	KNSTRN		2	36463849	rs1148157146	PADI6		1	140981014	rs394363768	HDC
1	149716863	rs396089634	ENSECAG00000017471		2	36489561	rs397506818	PADI4		1	141227032	rs1148189063	ATP8B4
1	149765891	rs1145794410	BUB1B		2	36495060	rs394184025	PADI4		1	142096271	rs1143941332	CEP152
1	149773920	rs394515382	BUB1B		2	36496474	rs1151858521	PADI4		1	142099166	rs1142820590	CEP152
1	149993192	rs1149692964	ENSECAG00000024714		2	36563896	rs1141699542	PADI3		1	142153984	rs393975982	CEP152
1	150109793		ENSECAG00000024806		2	36703531	rs1139914204	PADI2		1	142154069	rs395303467	CEP152
1	150145032	rs1146949506	FSIP1		2	36786641		ATP13A2		1	142171090	rs397427971	CEP152
1	150317615	rs782870254	THBS1		2	37069149	rs394339005	ENSECAG00000023003		1	142171376	rs396290366	CEP152
1	150319125	rs1145763616	THBS1		2	37078281	rs1151757524	ARHGEF19		1	142171517	rs394798225	CEP152
1	151245114	rs394877791	ENSECAG00000006704		2	37191008	rs1148307416	FAM131C		1	142171868	rs396588844	CEP152
1	151245130	rs395510465	ENSECAG00000006704		2	37215326	rs395437510	HSPB7		1	142171929	rs393740887	CEP152
1	151373450	rs1142915080	SPRED1		2	37215327	rs395986135	HSPB7		1	142171975	rs395854397	CEP152
1	151949460		TMCO5A		2	37430069	rs1139461046	PLEKHM2		1	142171992	rs396359401	CEP152
1	153661754	rs394754487	ENSECAG00000012236		2	37484213	rs1146740203	RSC1A1		1	142592971	rs1149757386	SLC12A1
1	153661810	rs1148610811	ENSECAG00000012236		2	37543184	rs1140410077	AGMAT		1	145265034	rs1136022195	ENSECAG00000002071
1	153661899	rs1146431966	ENSECAG00000012236		2	37556702	rs1148601659	DNAJC16		1	145265281	rs1138234674	ENSECAG00000002071
1	153662172	rs1151241792	ENSECAG00000012236		2	37591683	rs1152008493	CASP9		1	145265563		ENSECAG00000002071
1	153662393		ENSECAG00000012236		2	37597704	rs1148913755	CASP9		1	145265682	rs1147232160	ENSECAG00000002071
1	153662496		ENSECAG00000012236		2	37598624	rs1142088417	CASP9		1	145265749	rs68635897	ENSECAG00000002071
1	153662713		ENSECAG00000012236		2	37598767	rs1139396927	CASP9		1	145265767	rs68635898	ENSECAG00000002071
1	153663009		ENSECAG00000012236		2	37600604	rs1150708457	CASP9		1	145451124	rs397492759	SLC30A4
1	153663134	rs1150484126	ENSECAG00000012236		2	37614571	rs1145756714	ENSECAG00000020902		1	145547275	rs1137244277	GATM
1	153663161	rs1136378346	ENSECAG00000012236		2	37635323	rs1149536747	CTRC		1	145627928	rs68637065	SLC28A2
1	154599693	rs1151953101	AQR		2	37683630	rs1149259615	ENSECAG00000025070		1	145709036	rs1147886213	SHF
1	154849820	rs1151970360	ENSECAG00000019780		2	37694282	rs395826599	ENSECAG00000025070		1	145747470	rs782843586	DUOX1
1	154991823	rs1141674823	FMN1		2	37701810	rs394210860	ENSECAG00000025070		1	145754097	rs397353415	DUOX1
1	155243465	rs1151026794	FMN1		2	37701813	rs394968040	ENSECAG00000025070		1	145756095		DUOX1
1	155327724	rs1143104992	ENSECAG00000012209		2	37701825	rs396847596	ENSECAG00000025070		1	145759820	rs394492093	DUOX1
1	155328002	rs395390820	ENSECAG00000012209		2	37716340	rs1138641795	ENSECAG00000025126		1	145771793	rs782872623	DUOXA1
1	155328672	rs1152216059	ENSECAG00000012209		2	37943612		KAZN		1	145771829	rs782905268	DUOXA1
1	155408090	rs1151779766	ENSECAG00000027001		2	39283229	rs1148702602	ENSECAG00000010285		1	145771884	rs393856423	DUOXA1
1	155411238	rs397036379	ENSECAG00000027001		2	39307302	rs68571865	C1orf158		1	145790026	rs395841490	DUOX2
1	155762427		RYR3		2	39328753	rs68571891	AADACL3		1	145901586	rs1146313381	TERB2
1	155806459		RYR3		2	39588074	rs782855471	VPS13D		1	145927835	rs397228771	TRIM69
1	155850997	rs395721360	RYR3		2	39692578	rs1148049822	VPS13D		1	145981245	rs397376898	PATL2
1	155919801	rs1142859862	RYR3		2	39819340	rs396881860	TNFRSF8		1	145987884	rs1151896793	PATL2
1	155947620		ENSECAG00000018235		2	39883933	rs396981338	MIIP		1	145991394	rs394902721	SPG11
1	156332418		NUTM1		2	39959334	rs397350585	KIAA2013		1	145991439	rs396504309	SPG11
1	156332459	rs1145627183	NUTM1		2	40011909	rs1142369786	NPPB		1	145994439	rs395392432	SPG11
1	156336716	rs1149443419	NUTM1		2	40058112	rs1151993150	MTHFR		1	146020112	rs782902294	SPG11
1	156337101	rs1138437136	NUTM1		2	40063633	rs1142670121	MTHFR		1	146039711	rs396678302	SPG11
1	156337727	rs1147560139	NUTM1		2	40132620	rs1145926039	DRAXIN		1	146050636	rs393711835	SPG11
1	156338388	rs1144594194	NUTM1		2	40132757	rs1148760926	DRAXIN		1	146061429	rs396549721	SPG11
1	156343006	rs68481889	LPCAT4		2	40132859	rs1141974950	DRAXIN		1	146221369	rs782881877	CASC4
1	156412202		ENSECAG00000002770		2	40168353	rs1138817223	FBXO6		1	146765823	rs68503964	ELL3
1	156447293		ENSECAG00000002861		2	40173321	rs1143293506	FBXO2		1	146767536	rs394156843	ELL3
1	156489516		ENSECAG00000003071		2	40174336	rs1137990086	FBXO2		1	146767626	rs396091171	ELL3
1	156489778		ENSECAG00000003071		2	40174832	rs1149157086	FBXO2		1	146768468	rs1144789948	ELL3
1	156518472		ENSECAG00000003262		2	40287360	rs68578918	DISP3		1	146792630	rs397380664	CATSPER2
1	156561899	rs1147732492	ENSECAG00000003568		2	40568148		MTOR		1	146797448	rs396197423	CATSPER2
1	156562077		ENSECAG00000003568		2	40611977	rs1141148563	EXOSC10		1	146800100	rs1148458701	CATSPER2
1	156579909	rs1144060353	ENSECAG00000003586		2	40711533	rs1149607401	ENSECAG00000011437		1	146800453	rs393881539	CATSPER2
1	156580400	rs1145277451	ENSECAG00000003586		2	40712747	rs1150248668	ENSECAG00000011437		1	146801802	rs396803872	CATSPER2
1	156580573	rs1144381896	ENSECAG00000003586		2	41162244	rs68525996	PGD		1	146801853	rs394534767	CATSPER2
1	156580591	rs1144182699	ENSECAG00000003586		2	41440767	rs1140694226	UBE4B		1	146817484	rs1140193956	ENSECAG00000008753
1	156597817	rs1140547626	ENSECAG00000003665		2	41698843	rs396869079	CLSTN1		1	146817535	rs395996192	ENSECAG00000008753
1	156597933	rs395609075	ENSECAG00000003665		2	41816046	rs1136284851	TMEM201		1	146817620	rs397103851	ENSECAG00000008753
1	156598206	rs396105054	ENSECAG00000003665		2	42076704	rs396249490	H6PD		1	146817657	rs394837723	ENSECAG00000008753
1	156598447	rs1145277544	ENSECAG00000003665		2	42801658	rs1147362863	RERE		1	146817845	rs394056997	ENSECAG00000008753
1	156617821	rs1152110942	OR4F15		2	42833874	rs1146935105	SLC45A1		1	146822591	rs394742465	STRC
1	156618030	rs1137096926	OR4F15		2	43052718	rs1140300746	ERRFI1		1	146824082	rs394926079	STRC
1	156618077	rs395874585	OR4F15		2	43293071	rs394493940	CAMTA1		1	146824101	rs396465234	STRC
1	156618165	rs397264362	OR4F15		2	43297404	rs1142110116	CAMTA1		1	146824226	rs1149314052	STRC
1	156618471	rs1143177672	OR4F15		2	44248319	rs1147502540	THAP3		1	146831453	rs1139420642	STRC
1	156618474	rs395991358	OR4F15		2	44278081	rs397501750	ZBTB48		1	146886056	rs395555273	PPIP5K1
1	156618705	rs397425665	OR4F15		2	44369872	rs1140024093	TNFRSF25		1	146891203	rs395960808	MAP1A
1	156618718	rs1141273344	OR4F15		2	44399440	rs1139187574	ESPN		1	146893696	rs394077595	MAP1A
1	156675516	rs1147897646	ENSECAG00000003707		2	44399537	rs1140024405	ESPN		1	146899105	rs1137143093	MAP1A
1	156726355	rs1141198419	ENSECAG00000003993		2	44465210	rs1140493848	ACOT7		1	146908463	rs68503984	MAP1A
1	156810449	rs1141358702	ENSECAG00000005288		2	44549966	rs1150328361	ENSECAG00000024683		1	146908547	rs68503985	MAP1A
1	156842075		OR4Q3		2	44628550	rs1143382613	CHD5		1	146908586	rs68503986	MAP1A
1	156842448	rs1139772139	OR4Q3		2	44685525	rs1151320836	KCNAB2		1	146954590	rs395548888	TP53BP1
1	156842504	rs1144713214	OR4Q3		2	44770394	rs1151756269	NPHP4		1	147074294	rs782847049	ENSECAG00000008021
1	156842648	rs1142503256	OR4Q3		2	44789987	rs1149520073	NPHP4		1	147114819	rs1146092034	TGM7
1	156842692	rs1151489877	OR4Q3		2	44890566	rs1149459414	NPHP4		1	147182018	rs1138589277	EPB42
1	156855085	rs1149688830	ENSECAG00000010455		2	45951145	rs1145150529	ENSECAG00000001003		1	147195904	rs396753718	EPB42
1	156855312	rs1148647688	ENSECAG00000010455		2	45952092	rs1150351978	ENSECAG00000001003		1	147236934	rs1140975931	TMEM62
1	156871089		ENSECAG00000006227		2	45952149	rs1148403794	ENSECAG00000001003		1	147243066	rs394549472	TMEM62
1	156871579	rs1150797431	ENSECAG00000006227		2	46511770	rs782905772	CEP104		1	147244317	rs396083649	TMEM62
1	156995601		OR4K14		2	46564674	rs1137914345	SMIM1		1	147244341	rs393944023	TMEM62
1	157050517		ENSECAG00000006693		2	46576012	rs1141835876	CCDC27		1	147244377	rs1148120735	TMEM62
1	157063588		ENSECAG00000006700		2	46582220	rs1142397602	CCDC27		1	147244849	rs395320602	TMEM62
1	157063822		ENSECAG00000006700		2	46700498	rs782902827	WRAP73		1	147612341	rs394404655	TTBK2
1	157080357	rs1151179274	ENSECAG00000006709		2	46796858	rs1137055988	MEGF6		1	147623675	rs1149890180	CDAN1
1	157080926	rs1137634449	ENSECAG00000006709		2	46873405	rs1145832850	PRDM16		1	147657674	rs1135851549	ENSECAG00000022851
1	157080984	rs1143017271	ENSECAG00000006709		2	47267733	rs1151852527	ACTRT2		1	147659434	rs395596351	ENSECAG00000022851
1	157107856		ENSECAG00000006715		2	47267870	rs1137530533	ACTRT2		1	147659528	rs397153328	ENSECAG00000022851
1	157196257		ENSECAG00000006750		2	47268474	rs1135972357	ACTRT2		1	147662001	rs396727342	ENSECAG00000022851
1	157200475		ENSECAG00000006767		2	47462574	rs1143451397	TTC34		1	147662197	rs393938225	ENSECAG00000022851
1	157236005	rs1145287532	ENSECAG00000006810		2	47462685	rs1137884843	TTC34		1	147662980	rs1144570125	ENSECAG00000022851
1	157316627	rs1138339269	ENSECAG00000006832		2	47467053	rs1142597548	TTC34		1	147663553	rs395392490	ENSECAG00000022851
1	157317298		ENSECAG00000006832		2	47470749	rs1141354934	TTC34		1	147666005	rs394504199	ENSECAG00000022851
1	157317353	rs1144344829	ENSECAG00000006832		2	47470801	rs1144705939	TTC34		1	147666242	rs395228192	ENSECAG00000022851
1	157342291		ENSECAG00000006841		2	47470990	rs1142838430	TTC34		1	147666263	rs1140567875	ENSECAG00000022851
1	157343062	rs1152052816	ENSECAG00000006841		2	47505035	rs1136386768	MMEL1		1	147666376	rs397078466	ENSECAG00000022851
1	157384243	rs1149194153	ENSECAG00000006889		2	47517488	rs1146988790	FAM213B		1	147856706	rs397212459	ZNF106
1	157384572	rs1139540476	ENSECAG00000006889		2	48048577	rs1151037295	PRKCZ		1	147858042	rs397442344	ZNF106
1	157419410	rs1147994100	ENSECAG00000006940		2	48127207	rs1145082243	ENSECAG00000020346		1	147858048	rs782846625	ZNF106
1	157449370		ENSECAG00000006969		2	48169652	rs1143980369	ENSECAG00000020515		1	147858381	rs396858826	ZNF106
1	157449505	rs1146426242	ENSECAG00000006969		2	48177292	rs1142716662	TMEM52		1	147863573	rs394467329	ZNF106
1	157461589		ENSECAG00000006982		2	48560005		DVL1		1	147865904	rs395949120	ZNF106
1	157461648	rs393703230	ENSECAG00000006982		2	48587086	rs782868803	PUSL1		1	148021294	rs68453517	TMEM87A
1	157461971	rs1146512746	ENSECAG00000006982		2	48626301	rs1150220865	UBE2J2		1	148087592	rs394972609	VPS39
1	157462175	rs395135082	ENSECAG00000006982		2	48636339	rs1150083856	FAM132A		1	148087868	rs396161134	VPS39
1	157462440	rs1137007008	ENSECAG00000006982		2	48636381	rs1137838218	FAM132A		1	148087869	rs394285288	VPS39
1	157471883	rs1145630096	ENSECAG00000007011		2	48809527	rs1138733449	ENSECAG00000022844		1	148094334	rs395034202	PLA2G4F
1	157472099	rs1141568937	ENSECAG00000007011		2	48926422	rs1148617266	SAMD11		1	148098772	rs394994852	PLA2G4F
1	157472170		ENSECAG00000007011		2	49522640	rs1139195004	SLC18A1		1	148103435	rs394937672	PLA2G4F
1	157472181	rs1146818484	ENSECAG00000007011		2	49607386	rs1140791971	LZTS1		1	148104515	rs396276336	PLA2G4F
1	157472645		ENSECAG00000007011		2	49936300	rs1148937657	ENSECAG00000001396		1	148104612	rs1136543350	PLA2G4F
1	157503431	rs1140145820	ENSECAG00000007038		2	49936390	rs1138423584	ENSECAG00000001396		1	148106498	rs396011150	PLA2G4F
1	157533821	rs1137126604	ENSECAG00000007064		2	51220022	rs1147440861	DMTN		1	148155367	rs1148305767	PLA2G4D
1	157533842	rs1136865159	ENSECAG00000007064		2	51241816	rs1139536831	FAM160B2		1	148164905	rs1146572098	PLA2G4D
1	157534034	rs1146975532	ENSECAG00000007064		2	51262424	rs782833316	HR		1	148235953	rs395262065	PLA2G4E
1	157534092	rs1137392059	ENSECAG00000007064		2	51267055	rs1143370738	HR		1	148236021	rs1135851125	PLA2G4E
1	157534221	rs1146537530	ENSECAG00000007064		2	51268711	rs782879714	HR		1	148251164	rs1145193776	PLA2G4E
1	157534238	rs1143602923	ENSECAG00000007064		2	51333502	rs1139833389	BMP1		1	148341781	rs395688643	SPTBN5
1	157534256	rs1144590494	ENSECAG00000007064		2	51417662	rs1135937488	PIWIL2		1	148349469	rs394701872	SPTBN5
1	157534263	rs1138945305	ENSECAG00000007064		2	51692147	rs395859172	ENSECAG00000019910		1	148351835	rs395363797	SPTBN5
1	157534358		ENSECAG00000007064		2	51698738	rs1150396624	ENSECAG00000020618		1	148352358	rs1147372911	SPTBN5
1	157534455	rs1140943027	ENSECAG00000007064		2	51711900	rs1138451018	CCAR2		1	148361879	rs394645790	SPTBN5
1	157542977		ENSECAG00000007074		2	51898546	rs1143543938	PEBP4		1	148366222	rs396203481	SPTBN5
1	157543133	rs1139564189	ENSECAG00000007074		2	52514217	rs782891161	SLC25A37		1	148379570	rs393961448	SPTBN5
1	157543140	rs1150143827	ENSECAG00000007074		2	53251671	rs1143902662	ADAM28		1	148381991	rs394967399	SPTBN5
1	157543178	rs1136081823	ENSECAG00000007074		2	53339346	rs68712275	ADAMDEC1		1	148384630	rs393825370	SPTBN5
1	157543245	rs1136785900	ENSECAG00000007074		2	53344174	rs1149098408	ADAMDEC1		1	148386522	rs1144659308	SPTBN5
1	157543356	rs1149565218	ENSECAG00000007074		2	53435407	rs1144910945	ADAM7		1	148393201	rs396324358	ENSECAG00000020966
1	157543374	rs1144923725	ENSECAG00000007074		2	53451420	rs1152337470	ADAM7		1	148393754	rs1143581474	ENSECAG00000020966
1	157543445	rs1147083514	ENSECAG00000007074		2	53907393	rs1148007574	NEFM		1	148478441	rs393701911	MGA
1	157543542		ENSECAG00000007074		2	54255089	rs1150019786	DOCK5		1	148478533	rs1142950731	MGA
1	157543583		ENSECAG00000007074		2	54255102	rs1136983268	DOCK5		1	148478579	rs1143986788	MGA
1	157570324	rs1139862420	OR4L1		2	54259055	rs782914870	DOCK5		1	148658783	rs1147781889	TYRO3
1	157582035	rs1140288813	ENSECAG00000007160		2	54353776	rs395895184	DOCK5		1	148661154	rs1144167620	TYRO3
1	157660051		ENSECAG00000007286		2	54427944	rs68700729	CDCA2		1	148685280	rs395710929	RPAP1
1	157660061		ENSECAG00000007286		2	54629354	rs397144355	ENSECAG00000013886		1	148712473	rs394377874	ENSECAG00000020542
1	157692994	rs1149890239	ENSECAG00000007405		2	55488108	rs1137657432	DPYSL2		1	148712480	rs395866006	ENSECAG00000020542
1	157693268		ENSECAG00000007405		2	56341031	rs1150265095	PTK2B		1	148940028	rs1138263818	EXD1
1	157802528	rs394208885	ENSECAG00000007679		2	56378753	rs1151810549	PTK2B		1	149203686	rs396902620	RHOV
1	157876891	rs394026254	ENSECAG00000007693		2	56413297	rs1152304174	CHRNA2		1	149302469	rs396813559	RMDN3
1	157877223	rs1145173222	ENSECAG00000007693		2	56413405	rs68546271	CHRNA2		1	149439629	rs394595270	RPUSD2
1	157898600	rs394656749	ENSECAG00000007705		2	56414428	rs68546291	CHRNA2		1	149533277	rs396758279	BAHD1
1	157910013	rs1141715082	ENSECAG00000007810		2	56734093	rs1151008771	ESCO2		1	149534050	rs394488598	BAHD1
1	157910413	rs1149668566	ENSECAG00000007810		2	57404066	rs68594441	FBXO16		1	149585688	rs1144190551	ENSECAG00000010658
1	158024844	rs1143678316	ENSECAG00000008119		2	57653148	rs782880925	EXTL3		1	149619756	rs393999052	DISP2
1	158106360		ENSECAG00000001146		2	58016526	rs1142190232	KIF13B		1	149646559	rs397160484	C15orf52
1	158122985	rs1135874372	ENSECAG00000001253		2	58052593	rs1149526117	KIF13B		1	149650882	rs397128372	C15orf52
1	158123012	rs1150656885	ENSECAG00000001253		2	58061878	rs1147633267	KIF13B		1	149651069	rs1143552351	C15orf52
1	158123414	rs1137895973	ENSECAG00000001253		2	58073538	rs1149151207	KIF13B		1	149686788	rs68494326	PLCB2
1	158159986	rs1147236539	ENSECAG00000001906		2	58718034	rs1146930289	MSRA		1	149692376	rs1149092065	PLCB2
1	158295851	rs1152033829	OR4K2		2	58908911	rs1147039383	ENSECAG00000012766		1	149707462	rs395085210	ENSECAG00000017471
1	158321712	rs1146329732	ENSECAG00000006342		2	59023775	rs395809687	RP1L1		1	149931870	rs782887171	EIF2AK4
1	158332068	rs1148359555	ENSECAG00000006538		2	59115353	rs1137360965	C8orf74		1	149993012	rs1148579592	ENSECAG00000024714
1	158344211	rs1144934803	ENSECAG00000006562		2	60311767	rs1138569915	CTSB		1	149993876	rs1140494844	ENSECAG00000024714
1	158344316	rs1143763933	ENSECAG00000006562		2	61865723	rs782897051	FBXO8		1	150109788	rs396572680	ENSECAG00000024806
1	158367260	rs1147592593	ENSECAG00000006630		2	62049841	rs1139913243	ENSECAG00000002223		1	150145018	rs394047402	FSIP1
1	158387256	rs1142020182	ENSECAG00000006654		2	62661089	rs1143670928	SCRG1		1	150145041	rs1136916078	FSIP1
1	158387478	rs1138344753	ENSECAG00000006654		2	65710448	rs1148433277	ENSECAG00000002425		1	150145044	rs1147705088	FSIP1
1	158387523	rs1142996349	ENSECAG00000006654		2	65881320	rs1148707071	HPF1		1	151207675	rs68464968	RASGRP1
1	158437817	rs1138897252	ENSECAG00000006701		2	65937322	rs1135933776	CLCN3		1	151229892	rs1143192176	RASGRP1
1	158438116	rs1152117906	ENSECAG00000006701		2	66442212	rs1139935448	SH3RF1		1	151245141	rs394429048	ENSECAG00000006704
1	158438117	rs1136616761	ENSECAG00000006701		2	66460245	rs1151814742	SH3RF1		1	151245172	rs1150539743	ENSECAG00000006704
1	158439413	rs1147076164	ENSECAG00000006701		2	66469180	rs1147932603	SH3RF1		1	151949433	rs394606137	TMCO5A
1	158439848		ENSECAG00000006701		2	66556749	rs782911805	CBR4		1	151953519	rs1147002151	TMCO5A
1	158459020		ENSECAG00000006716		2	66953367	rs1144836065	PALLD		1	153661797	rs396012524	ENSECAG00000012236
1	158459313	rs1137539695	ENSECAG00000006716		2	67039380	rs1152255678	DDX60L		1	153662043	rs1147830945	ENSECAG00000012236
1	158493590		ENSECAG00000006743		2	67171213	rs1151593161	DDX60		1	153662552	rs1146333609	ENSECAG00000012236
1	158508986	rs1143051656	ENSECAG00000006774		2	67337004	rs1144067489	ANXA10		1	153662645	rs1138955198	ENSECAG00000012236
1	158509077	rs1144187789	ENSECAG00000006774		2	70099415	rs782866029	TMEM192		1	153662678	rs1142426998	ENSECAG00000012236
1	158509110	rs1137735870	ENSECAG00000006774		2	70160506	rs68577346	ENSECAG00000002485		1	153662681	rs1149313432	ENSECAG00000012236
1	158509193	rs1139783710	ENSECAG00000006774		2	70160511	rs1151692570	ENSECAG00000002485		1	154496599	rs1140181589	ZNF770
1	158524636	rs1136254002	ENSECAG00000006823		2	70234581	rs396041118	ENSECAG00000002622		1	154498154	rs1136977805	ZNF770
1	158554240	rs1151234868	ENSECAG00000006838		2	71486700	rs1152301728	ENSECAG00000015062		1	154853471	rs68497366	ENSECAG00000019780
1	158554450	rs1147333089	ENSECAG00000006838		2	71525614	rs396621481	TKTL2		1	154853629	rs1148410217	ENSECAG00000019780
1	158582935	rs1150213943	ENSECAG00000006864		2	71525638	rs1149523998	TKTL2		1	154945082	rs396180890	GREM1
1	158620062	rs1140433057	ENSECAG00000006888		2	71526286	rs1148392194	TKTL2		1	155328511	rs1142586788	ENSECAG00000012209
1	158628156	rs1139752320	OR11H6		2	71526907	rs1141638897	TKTL2		1	155410837	rs68501864	ENSECAG00000027001
1	158628164	rs1152110702	OR11H6		2	71527133	rs1145283699	TKTL2		1	155837612	rs395902929	RYR3
1	158628426	rs1136432335	OR11H6		2	71527294	rs1141114319	TKTL2		1	156123233	rs397004211	CHRM5
1	158628723	rs1146023485	OR11H6		2	71666870	rs396098329	NPY1R		1	156238631	rs397040628	EMC4
1	158628853	rs1142992749	OR11H6		2	72278273	rs1137930692	ENSECAG00000003063		1	156337762	rs68481884	NUTM1
1	158633158	rs1149569852	ENSECAG00000006993		2	73347883	rs1149084365	ENSECAG00000000973		1	156338032	rs68481885	NUTM1
1	158633258	rs1150762670	ENSECAG00000006993		2	76245242	rs1138607858	FAM198B		1	156338204	rs394242028	NUTM1
1	158633285	rs1136744803	ENSECAG00000006993		2	78409837	rs1139778109	ASIC5		1	156412069	rs1145758241	ENSECAG00000002770
1	158633613	rs1146175624	ENSECAG00000006993		2	79628723	rs396822416	ENSECAG00000016846		1	156447021	rs1148780399	ENSECAG00000002861
1	158633813	rs1142414302	ENSECAG00000006993		2	79630145	rs395685524	ENSECAG00000016846		1	156447295	rs68483275	ENSECAG00000002861
1	158652999		ENSECAG00000000803		2	79812833	rs1138880596	DCHS2		1	156447460	rs1150016306	ENSECAG00000002861
1	158653037	rs1148092674	ENSECAG00000000803		2	79873240	rs1151980018	DCHS2		1	156489501	rs397183336	ENSECAG00000003071
1	158653488	rs1146244957	ENSECAG00000000803		2	80236300	rs1143448521	SFRP2		1	156517951	rs396536758	ENSECAG00000003262
1	158653785	rs1144642978	ENSECAG00000000803		2	80236301	rs1144588799	SFRP2		1	156518103	rs395901172	ENSECAG00000003262
1	158670248		OR11H4		2	80377638	rs395039188	KIAA0922		1	156518332	rs396006423	ENSECAG00000003262
1	158697367		TTC5		2	80402181	rs782907467	KIAA0922		1	156518506	rs397432585	ENSECAG00000003262
1	158753009	rs1137494759	PARP2		2	80414008	rs782886894	KIAA0922		1	156545343	rs1140667346	ENSECAG00000003344
1	158771460	rs1142536040	TEP1		2	82119268	rs68452739	FAM160A1		1	156580281	rs1151610842	ENSECAG00000003586
1	158779276	rs1140431712	TEP1		2	82119688	rs1149391518	FAM160A1		1	156580287	rs396337180	ENSECAG00000003586
1	158781210		TEP1		2	82411430	rs1143474135	PRSS48		1	156580445	rs68486136	ENSECAG00000003586
1	158784689	rs68571746	TEP1		2	82414917	rs1146793894	PRSS48		1	156598291	rs395489674	ENSECAG00000003665
1	158819743	rs1143300663	KLHL33		2	82561358	rs1150688652	ENSECAG00000009573		1	156598294	rs396731520	ENSECAG00000003665
1	158827938	rs1141884855	ENSECAG00000022414		2	82702427	rs1136784832	LRBA		1	156675357	rs68487675	ENSECAG00000003707
1	158827971	rs1145025503	ENSECAG00000022414		2	82941782	rs1145226329	LRBA		1	156675932	rs394486240	ENSECAG00000003707
1	158829239	rs1150274244	ENSECAG00000022414		2	85489534	rs68548924	PRMT9		1	156676077	rs396611084	ENSECAG00000003707
1	158829719	rs1147868020	ENSECAG00000022414		2	86194970	rs1139279889	TTC29		1	156714361	rs1138251859	ENSECAG00000003827
1	158830675	rs1141268449	ENSECAG00000022414		2	86227894	rs1144625616	TTC29		1	156714362	rs1143032695	ENSECAG00000003827
1	158833774	rs1142424137	ENSECAG00000022414		2	87012590	rs1137755767	ZNF827		1	156714650	rs394331388	ENSECAG00000003827
1	158850267	rs1136773229	APEX1		2	87675103	rs1148843084	ENSECAG00000024476		1	156726406	rs393935520	ENSECAG00000003993
1	158907873	rs1141241447	ENSECAG00000019585		2	88010595	rs1148580956	HHIP		1	156726469	rs395513389	ENSECAG00000003993
1	158911022	rs1138692848	ENSECAG00000019585		2	88418148	rs1146637742	ENSECAG00000024514		1	156726633	rs396305599	ENSECAG00000003993
1	158911078	rs1151533382	ENSECAG00000019585		2	88418149	rs1137723782	ENSECAG00000024514		1	156792766	rs396815623	ENSECAG00000004351
1	158912077	rs1151761713	ENSECAG00000019585		2	88567692	rs395091072	FREM3		1	156793252	rs1140373313	ENSECAG00000004351
1	158949662	rs1144047615	ENSECAG00000022042		2	88567733	rs396704986	FREM3		1	156793417	rs1139954960	ENSECAG00000004351
1	158950639	rs1151662468	ENSECAG00000022042		2	88571379	rs397463874	FREM3		1	156842334	rs397482346	OR4Q3
1	159102249	rs1146619792	RNASE9		2	88598502	rs1139600996	ENSECAG00000024603		1	156842561	rs1152061868	OR4Q3
1	159145508		RNASE11		2	88598635	rs1138020843	ENSECAG00000024603		1	156842577	rs394890141	OR4Q3
1	159149965	rs1136000491	ENSECAG00000001701		2	88600359	rs1148603617	ENSECAG00000024603		1	156854862	rs1148697507	ENSECAG00000010455
1	159200383	rs1151819064	OR6S1		2	88600588	rs1138760577	ENSECAG00000024603		1	156871627	rs395284174	ENSECAG00000006227
1	159444949	rs1148928622	ENSECAG00000002332		2	89106410	rs1140120573	ENSECAG00000010301		1	156871732	rs68491419	ENSECAG00000006227
1	159525692		ENSECAG00000002374		2	89107552	rs1149017582	ENSECAG00000010301		1	156956908	rs1136282019	ENSECAG00000006325
1	159553085	rs1141469298	ARHGEF40		2	91154983	rs1136773451	UCP1		1	156957237	rs395758603	ENSECAG00000006325
1	159553286	rs1136800841	ARHGEF40		2	91998772	rs68637152	MAML3		1	156973222	rs1147632458	OR4K15
1	159560283		ARHGEF40		2	95324056	rs1149661561	ENSECAG00000023005		1	156995679	rs394529527	OR4K14
1	159560301		ARHGEF40		2	96251580	rs1137315822	ENSECAG00000002982		1	156996176	rs396349356	OR4K14
1	159560311		ARHGEF40		2	96251811	rs1150784796	ENSECAG00000002982		1	157015280	rs394565033	OR4K13
1	159569275	rs1152118872	ZNF219		2	99264583	rs1146153978	ENSECAG00000003042		1	157038168	rs1142523313	OR4N5
1	159569956	rs1136214265	ZNF219		2	99666005		ENSECAG00000003065		1	157050694	rs1140307454	ENSECAG00000006693
1	159616737	rs1136616023	OR5AU1		2	100511687	rs1148527874	C4orf33		1	157050718	rs1137896728	ENSECAG00000006693
1	159761893	rs1143904315	RPGRIP1		2	100546963		SCLT1		1	157050897	rs1138904994	ENSECAG00000006693
1	159925653	rs1140140087	SALL2		2	100564164	rs1148704494	SCLT1		1	157050907	rs1140471339	ENSECAG00000006693
1	159978719		OR10G3		2	101148691	rs1151075929	ENSECAG00000000907		1	157050957	rs1138546171	ENSECAG00000006693
1	160049623		OR4E2		2	101329327	rs782839862	ABHD18		1	157050978	rs394902722	ENSECAG00000006693
1	160107545	rs1137704770	TRAV4		2	101410824	rs782837822	PLK4		1	157063331	rs396835033	ENSECAG00000006700
1	160173465		ENSECAG00000024802		2	101570315	rs1145968027	INTU		1	157063638	rs1138761518	ENSECAG00000006700
1	160233808	rs1147648529	ENSECAG00000005989		2	101601261	rs1140015379	INTU		1	157063654	rs1149112968	ENSECAG00000006700
1	160267744	rs1151569630	ENSECAG00000009639		2	103488682	rs394030134	FAT4		1	157107096	rs1137088894	ENSECAG00000006715
1	160402210	rs1135857647	ENSECAG00000011197		2	103489970	rs396434161	FAT4		1	157107245	rs1148049914	ENSECAG00000006715
1	160413320	rs1142077334	ENSECAG00000012207		2	103490707	rs1137853743	FAT4		1	157117976	rs1149618250	ENSECAG00000006720
1	160442292	rs1144853132	ENSECAG00000012563		2	103609488	rs1136437122	FAT4		1	157148443	rs1143455101	ENSECAG00000006739
1	160442298	rs1147983154	ENSECAG00000012563		2	104153619	rs396346941	ANKRD50		1	157148555	rs1146433267	ENSECAG00000006739
1	160442383	rs1143637104	ENSECAG00000012563		2	105596050	rs1138017922	SPATA5		1	157222230	rs1140664760	ENSECAG00000006791
1	160452099	rs1145158648	ENSECAG00000012717		2	106024776	rs1148530447	ADAD1		1	157236320	rs393801930	ENSECAG00000006810
1	160537479	rs1151151171	ENSECAG00000021143		2	106167272	rs1145621707	KIAA1109		1	157236748	rs1146363200	ENSECAG00000006810
1	160537489	rs1144963584	ENSECAG00000021143		2	106168793	rs1136718595	KIAA1109		1	157236785	rs1139158840	ENSECAG00000006810
1	160900826	rs1143200756	ENSECAG00000022264		2	106184721	rs1140051703	KIAA1109		1	157236823	rs1141768611	ENSECAG00000006810
1	160906220	rs1144994193	ENSECAG00000003696		2	106544009	rs1149072397	BBS7		1	157317055		ENSECAG00000006832
1	160906639	rs1142237704	ENSECAG00000003696		2	107043237	rs1145689605	QRFPR		1	157317064		ENSECAG00000006832
1	160906712		ENSECAG00000003696		2	107330303	rs1136650920	NDNF		1	157317071		ENSECAG00000006832
1	160975818	rs1137653405	ENSECAG00000004472		2	108190566	rs397196950	ENSECAG00000013880		1	157317275	rs1141552505	ENSECAG00000006832
1	160975843	rs1150597490	ENSECAG00000004472		2	108595635	rs1142919009	USP53		1	157342319	rs1146168480	ENSECAG00000006841
1	160987668	rs1139196863	ENSECAG00000000602		2	108611271	rs1138846054	USP53		1	157342416	rs1140100553	ENSECAG00000006841
1	160987779	rs1147568502	ENSECAG00000000602		2	108688267	rs1145371408	MYOZ2		1	157342851	rs395456516	ENSECAG00000006841
1	160987798	rs1141904439	ENSECAG00000000602		2	108791414	rs1136706598	SYNPO2		1	157342859		ENSECAG00000006841
1	161152941	rs1145791805	ENSECAG00000011533		2	109258845	rs1136362934	PRSS12		1	157343101	rs1136143583	ENSECAG00000006841
1	161386535	rs1143798459	TRAV30		2	109430956	rs1150028901	NDST3		1	157369126	rs1145766080	ENSECAG00000006868
1	161397035	rs1139779495	ENSECAG00000013358		2	113455618	rs1138379131	ANK2		1	157384334	rs396263026	ENSECAG00000006889
1	161455333		TRAV10		2	113469723	rs396511035	ANK2		1	157384657	rs1140977026	ENSECAG00000006889
1	161455478	rs1142776526	TRAV10		2	113472149	rs1140674305	ANK2		1	157384963	rs1151620770	ENSECAG00000006889
1	161492217	rs1145749967	ENSECAG00000016198		2	113625625	rs1140447071	ENSECAG00000025064		1	157419222	rs1141319873	ENSECAG00000006940
1	161559279	rs1148866010	ENSECAG00000017476		2	113625643	rs1145552351	ENSECAG00000025064		1	157419241	rs68495609	ENSECAG00000006940
1	161576419	rs1149922650	ENSECAG00000018065		2	114234700		ENSECAG00000007235		1	157448706	rs1151690456	ENSECAG00000006969
1	161576663	rs1136165326	ENSECAG00000018065		2	114234702	rs396446968	ENSECAG00000007235		1	157449157	rs394155968	ENSECAG00000006969
1	161676718	rs1143021233	ENSECAG00000018801		2	114776348		ENSECAG00000007877		1	157449603	rs68495654	ENSECAG00000006969
1	161692164	rs1151865056	ENSECAG00000019308		2	115219059	rs68608793	ENSECAG00000008380		1	157461650	rs68495658	ENSECAG00000006982
1	161699019		ENSECAG00000000422		2	115848732	rs1141373085	ENPEP		1	157503234	rs1137597774	ENSECAG00000007038
1	161709802	rs1150157689	ENSECAG00000000444		2	115859833	rs1148559131	ENPEP		1	157503359	rs1140666096	ENSECAG00000007038
1	161789572	rs1138478928	ENSECAG00000008898		2	115859892	rs1144596430	ENPEP		1	157503665	rs1151593772	ENSECAG00000007038
1	161807657	rs396960231	ENSECAG00000009804		2	115875862	rs1139059289	ENPEP		1	157533666	rs1150243977	ENSECAG00000007064
1	161824179	rs1144283861	ENSECAG00000011957		2	115875942	rs1141641286	ENPEP		1	157533716	rs1138824553	ENSECAG00000007064
1	161829195		ENSECAG00000012911		2	115913298	rs1138433716	ENPEP		1	157534005	rs1151877266	ENSECAG00000007064
1	161829252	rs68482728	ENSECAG00000012911		2	116378649	rs1140912253	LRIT3		1	157534056	rs1151789244	ENSECAG00000007064
1	161851642		ENSECAG00000013018		2	116401773	rs1146075576	RRH		1	157534386	rs394319468	ENSECAG00000007064
1	161851810		ENSECAG00000013018		2	116542828	rs1137104988	MCUB		1	157534481	rs1146414308	ENSECAG00000007064
1	161851856	rs1136303956	ENSECAG00000013018		2	116652707	rs393828374	SEC24B		1	157542828	rs1138985101	ENSECAG00000007074
1	161992361	rs1142454667	TRAV34		2	117923739	rs1148373606	CYP2U1		1	157542829	rs1141438964	ENSECAG00000007074
1	162013713	rs1149762914	ENSECAG00000014726		2	119428347	rs1150128466	NPNT		1	157543202	rs1148972270	ENSECAG00000007074
1	162031350	rs1135962659	ENSECAG00000015437		2	119454544	rs1144773103	NPNT		1	157543301	rs1148059472	ENSECAG00000007074
1	162031355	rs1150697602	ENSECAG00000015437		2	119720224	rs1148752332	ENSECAG00000011171		1	157543556	rs1141539412	ENSECAG00000007074
1	162038385		ENSECAG00000016774		2	120032939	rs1140127289	ENSECAG00000011433		1	157543605		ENSECAG00000007074
1	162055820		TRAV39		3	122423	rs1141624815	VPS35		1	157543620	rs1140074470	ENSECAG00000007074
1	162294123	rs1150866144	ENSECAG00000017785		3	354793	rs1135868979	ENSECAG00000006221		1	157543622	rs1139506899	ENSECAG00000007074
1	162316122		TRDV2		3	533718	rs1140174361	NETO2		1	157570122	rs1145335162	OR4L1
1	162316226	rs1144549738	TRDV2		3	574697	rs782916246	NETO2		1	157570444	rs1146345940	OR4L1
1	162316295	rs68488909	TRDV2		3	1081520	rs68514114	PHKB		1	157581383	rs1145844194	ENSECAG00000007160
1	162482027	rs1137077398	TRDV3		3	1464143	rs1145829406	ABCC11		1	157581876	rs1144666490	ENSECAG00000007160
1	162611975	rs782898779	ABHD4		3	1506654	rs395344565	ABCC11		1	157610548	rs1138938678	OR4Q2
1	162674920	rs1146378681	ENSECAG00000003806		3	1885829	rs782831601	N4BP1		1	157610600	rs1150454685	OR4Q2
1	162674935	rs1138551761	ENSECAG00000003806		3	1885838	rs782863851	N4BP1		1	157610864	rs1152010848	OR4Q2
1	162674993		ENSECAG00000003806		3	3325766	rs1136100009	ADCY7		1	157648433	rs395106329	ENSECAG00000007208
1	162675097	rs1141202138	ENSECAG00000003806		3	3638891	rs1152303862	NKD1		1	157648753	rs1146906613	ENSECAG00000007208
1	162700771	rs1141785544	ENSECAG00000003868		3	3671205	rs1138790718	SNX20		1	157648841	rs1137408300	ENSECAG00000007208
1	162700784	rs1147059915	ENSECAG00000003868		3	6640653		RBL2		1	157659859	rs1145836564	ENSECAG00000007286
1	162700852	rs1144873078	ENSECAG00000003868		3	6731473	rs1147836851	RPGRIP1L		1	157659995	rs397295676	ENSECAG00000007286
1	162701182	rs1150313197	ENSECAG00000003868		3	6774465	rs1149571304	RPGRIP1L		1	157692733	rs1140995620	ENSECAG00000007405
1	162701287	rs1140311390	ENSECAG00000003868		3	6781213	rs1144339396	RPGRIP1L		1	157692830	rs1141557255	ENSECAG00000007405
1	162701348	rs1136821462	ENSECAG00000003868		3	8211366	rs1152225825	IRX6		1	157692947	rs1150990877	ENSECAG00000007405
1	162701371	rs1145212040	ENSECAG00000003868		3	8211468	rs1142543255	IRX6		1	157693031	rs1145418301	ENSECAG00000007405
1	162701459	rs1149605326	ENSECAG00000003868		3	8597397	rs1147295846	ENSECAG00000013389		1	157693331	rs396473257	ENSECAG00000007405
1	162701476	rs1137325201	ENSECAG00000003868		3	8598851		ENSECAG00000013389		1	157693339	rs394498829	ENSECAG00000007405
1	162701541	rs1145775491	ENSECAG00000003868		3	8712073	rs1148437993	ENSECAG00000015451		1	157716601	rs1147314289	ENSECAG00000007413
1	162701546	rs1148877630	ENSECAG00000003868		3	8742361	rs1137726281	ENSECAG00000019927		1	157716842	rs1146466795	ENSECAG00000007413
1	162711533		ENSECAG00000003903		3	9044395	rs1145084124	CES5A		1	157716997	rs395146277	ENSECAG00000007413
1	162711818	rs1138837836	ENSECAG00000003903		3	9543217	rs1151543552	AMFR		1	157717073	rs394856638	ENSECAG00000007413
1	162821395		OXA1L		3	9623008	rs1150599274	BBS2		1	157717108	rs1147063817	ENSECAG00000007413
1	162825359	rs1139793902	OXA1L		3	9700712	rs397079091	MT1X		1	157802181	rs1151422904	ENSECAG00000007679
1	162871453		MMP14		3	9739155	rs1143512875	ENSECAG00000000358		1	157802333		ENSECAG00000007679
1	162948568	rs1142899362	ENSECAG00000007197		3	9879238	rs1150503829	NUP93		1	157876504	rs1142987575	ENSECAG00000007693
1	163030798	rs1150576322	ENSECAG00000019730		3	9908996	rs1152302115	SLC12A3		1	157876629	rs394696226	ENSECAG00000007693
1	163053115	rs1144346953	ACIN1		3	9961756	rs782891250	HERPUD1		1	157876771	rs1141245226	ENSECAG00000007693
1	163067848		C14orf119		3	10032678	rs1148317896	NLRC5		1	157877128	rs1147922616	ENSECAG00000007693
1	163070938	rs68496358	ENSECAG00000012205		3	10038694	rs394131067	NLRC5		1	157877149		ENSECAG00000007693
1	163188380		RNF212B		3	10042283	rs1150490096	NLRC5		1	157898510	rs68501590	ENSECAG00000007705
1	163191599		HOMEZ		3	10042422	rs1148428767	NLRC5		1	157909911	rs68503203	ENSECAG00000007810
1	163191627	rs1143787981	HOMEZ		3	10193775	rs1145802960	RSPRY1		1	157910469	rs1145358790	ENSECAG00000007810
1	163249804		EFS		3	10240087	rs1140063116	PLLP		1	157910470	rs1151003081	ENSECAG00000007810
1	163250313	rs1146049795	EFS		3	10372789	rs393718296	COQ9		1	157910571	rs1136153244	ENSECAG00000007810
1	163250891		EFS		3	10384965	rs394634035	COQ9		1	157975672	rs1149038331	ENSECAG00000007844
1	163276363	rs1143775157	MYH6		3	10397590	rs397141607	DOK4		1	157976179	rs68577679	ENSECAG00000007844
1	163278140		MYH6		3	10546777		ADGRG1		1	157976188	rs395024671	ENSECAG00000007844
1	163280434		MYH6		3	10571707	rs396207908	ADGRG3		1	158024256	rs395410308	ENSECAG00000008119
1	163280508	rs1143260453	MYH6		3	10587039	rs1149770691	DRC7		1	158024608	rs1142931075	ENSECAG00000008119
1	163309029		MYH7		3	10743927	rs397033156	CNGB1		1	158024768	rs395714361	ENSECAG00000008119
1	163317853		MYH7		3	10783497	rs396080153	TEPP		1	158024887	rs1139551137	ENSECAG00000008119
1	163317909	rs394757116	MYH7		3	10806832	rs1148815323	USB1		1	158059156	rs68578454	ENSECAG00000000820
1	163358719		NGDN		3	10818594	rs1142917666	USB1		1	158059177	rs1144654510	ENSECAG00000000820
1	163397430		ZFHX2		3	11203443	rs395104073	NDRG4		1	158059295	rs1138079255	ENSECAG00000000820
1	163399910	rs1150138779	ZFHX2		3	11203446	rs397115152	NDRG4		1	158059562	rs395039575	ENSECAG00000000820
1	163430417	rs1150059563	AP1G2		3	11226223	rs1144529226	CNOT1		1	158072463	rs395881380	ENSECAG00000000838
1	163430782		AP1G2		3	11372463	rs1151993391	SLC38A7		1	158072517	rs397341996	ENSECAG00000000838
1	163434391	rs1150793769	AP1G2		3	11385663	rs782840305	GOT2		1	158072605	rs395110383	ENSECAG00000000838
1	163470939		DHRS2		3	11390906	rs1150496906	GOT2		1	158072919	rs395618530	ENSECAG00000000838
1	163529832	rs68499259	ENSECAG00000017071		3	11657443	rs1146090833	ENSECAG00000006316		1	158073057	rs396130485	ENSECAG00000000838
1	163720258	rs1136481770	ENSECAG00000026916		3	12476620	rs1136964855	ENSECAG00000006333		1	158106395	rs1152097966	ENSECAG00000001146
1	163777651	rs1144086688	ENSECAG00000008025		3	14059997	rs1147692154	CDH8		1	158106422	rs1146300612	ENSECAG00000001146
1	163869041	rs1143525973	REC8		3	16483682	rs1137469970	CDH11		1	158106434	rs1149118444	ENSECAG00000001146
1	163869074		REC8		3	18032088	rs1152205051	TERB1		1	158106485	rs1145188827	ENSECAG00000001146
1	163871114	rs395080883	REC8		3	18048426	rs1138844072	TERB1		1	158106780	rs68578490	ENSECAG00000001146
1	163871801	rs1141859106	REC8		3	18048607	rs1138546651	TERB1		1	158106938	rs396006846	ENSECAG00000001146
1	163872429		REC8		3	18120039	rs782875203	PDP2		1	158123378	rs1144439312	ENSECAG00000001253
1	163876937	rs1143171064	IPO4		3	18120396	rs1143102974	PDP2		1	158123432	rs397436824	ENSECAG00000001253
1	163893912		TSSK4		3	18143269	rs1148887955	CDH16		1	158123831	rs1142672239	ENSECAG00000001253
1	163895186	rs1139592955	TSSK4		3	18144602	rs1147609324	CDH16		1	158160013	rs1139840836	ENSECAG00000001906
1	163902359		ENSECAG00000018890		3	18179021	rs1150988959	CES3		1	158160110	rs1142039405	ENSECAG00000001906
1	163953688	rs1151718987	TGM1		3	18189354	rs1151620440	CES3		1	158160341	rs397433804	ENSECAG00000001906
1	163979198	rs1145152668	DHRS1		3	18349301	rs1145673168	EXOC3L1		1	158160353	rs395265650	ENSECAG00000001906
1	163980326	rs1141361578	DHRS1		3	18350268	rs1145226497	EXOC3L1		1	158160365	rs396146247	ENSECAG00000001906
1	163986893	rs1138944055	NOP9		3	18350556	rs1139728969	EXOC3L1		1	158160415	rs396876920	ENSECAG00000001906
1	163992319	rs1149288793	CIDEB		3	18370526	rs1139484193	ENSECAG00000006912		1	158160481	rs396239953	ENSECAG00000001906
1	164001503		LTB4R		3	18517591	rs1138451930	LRRC36		1	158160596	rs1147799525	ENSECAG00000001906
1	164006972	rs1146434113	ADCY4		3	18533514		TPPP3		1	158160723	rs68565733	ENSECAG00000001906
1	164020348		RIPK3		3	18574229	rs1141133391	HSD11B2		1	158160810	rs68565734	ENSECAG00000001906
1	164021143	rs1136063373	RIPK3		3	18749058	rs782871036	GFOD2		1	158160816	rs1136383057	ENSECAG00000001906
1	164023245	rs1141787938	RIPK3		3	18921068	rs1146882089	NRN1L		1	158206838	rs68567037	ENSECAG00000006188
1	164095326		NYNRIN		3	18994819	rs1141383673	DPEP3		1	158207258	rs395280883	ENSECAG00000006188
1	164254612	rs395022822	CTSG		3	18995436	rs1137903604	DPEP3		1	158207523	rs397395635	ENSECAG00000006188
1	164467554	rs1140561450	ENSECAG00000022193		3	19062167	rs395190402	DUS2		1	158207720	rs1136779550	ENSECAG00000006188
1	164467611	rs1145090549	ENSECAG00000022193		3	19198237	rs782910553	ESRP2		1	158250348	rs394063356	OR4K1
1	164468239	rs1151980758	ENSECAG00000022193		3	19199766	rs1144630462	ESRP2		1	158250437	rs395094164	OR4K1
1	164468257	rs1136829537	ENSECAG00000022193		3	19727560	rs1137683136	TANGO6		1	158250571	rs1136064018	OR4K1
1	164468267	rs1149192045	ENSECAG00000022193		3	20100711	rs782913386	ENSECAG00000021406		1	158261331	rs1142440974	OR4K5
1	164547381	rs1137327428	ENSECAG00000009589		3	20204439	rs68601031	CYB5B		1	158261391	rs394897723	OR4K5
1	164547468	rs1149859256	ENSECAG00000020640		3	20204463	rs68601033	CYB5B		1	158261608	rs68567100	OR4K5
1	164565788	rs1148576675	GZMH		3	20567309	rs1150689486	WWP2		1	158261907	rs397051478	OR4K5
1	164925103	rs1145962979	ENSECAG00000023062		3	21767736	rs1151334697	ZFHX3		1	158261976	rs394345483	OR4K5
1	164925163	rs1141397922	ENSECAG00000023062		3	22520951		DHX38		1	158295625	rs1141336354	OR4K2
1	165012489	rs1145241402	ENSECAG00000008721		3	22607049	rs1147522384	PKD1L3		1	158295681	rs1149439235	OR4K2
1	165013448	rs393838908	ENSECAG00000008721		3	22607112	rs1142948669	PKD1L3		1	158295877	rs395475914	OR4K2
1	165043529		ENSECAG00000009282		3	22908486	rs1143542063	ENSECAG00000019511		1	158295978	rs396902452	OR4K2
1	165137188	rs1143179774	ENSECAG00000015137		3	23226778	rs1138062012	CMTR2		1	158296200	rs394720445	OR4K2
1	165137211	rs1146274433	ENSECAG00000015137		3	23504479	rs1141219286	HYDIN		1	158296273	rs397503143	OR4K2
1	165138237		ENSECAG00000015137		3	23544925	rs1140802898	HYDIN		1	158296285	rs1147038426	OR4K2
1	165138405	rs1148076225	ENSECAG00000015137		3	24389410	rs1149976615	RFWD3		1	158296303	rs68568422	OR4K2
1	165139168	rs395914724	ENSECAG00000015137		3	24566597	rs1146008734	WDR59		1	158321366	rs397293588	ENSECAG00000006342
1	169344143		PRKD1		3	24808925	rs1140271654	ENSECAG00000016086		1	158321521	rs396106068	ENSECAG00000006342
1	170570918		HECTD1		3	24997823	rs1137788169	CFDP1		1	158321647	rs1148348670	ENSECAG00000006342
1	170571268		HECTD1		3	25058387	rs1145383369	ENSECAG00000023433		1	158321803	rs1149941223	ENSECAG00000006342
1	170581699	rs1141221042	HECTD1		3	25066139	rs1141300005	ENSECAG00000023433		1	158321975	rs396897044	ENSECAG00000006342
1	170731219	rs395678645	HEATR5A		3	25121051	rs1144042164	ADAT1		1	158331997	rs394350036	ENSECAG00000006538
1	171661467	rs1137628929	AKAP6		3	25126640	rs1141888663	ADAT1		1	158332159	rs395788771	ENSECAG00000006538
1	171661938	rs1152073656	AKAP6		3	25720693	rs1141127922	CNTNAP4		1	158343930	rs397093203	ENSECAG00000006562
1	171913306	rs1150655071	AKAP6		3	25728716	rs1143512806	CNTNAP4		1	158355081	rs396692520	ENSECAG00000011710
1	173624237	rs1136948628	BAZ1A		3	26561984	rs1137595789	ADAMTS18		1	158366945	rs394913806	ENSECAG00000006630
1	173626267	rs1143391389	BAZ1A		3	26820946	rs1143948540	NUDT7		1	158388029	rs394601214	ENSECAG00000006654
1	173636013	rs782907839	BAZ1A		3	26820953	rs1138920179	NUDT7		1	158388039	rs1138395417	ENSECAG00000006654
1	173889252	rs1141640177	PPP2R3C		3	27036373	rs1151030310	CLEC3A		1	158458528	rs1150427109	ENSECAG00000006716
1	173894593	rs1138424986	ENSECAG00000019221		3	29532759	rs393864674	ATMIN		1	158459402	rs1142127217	ENSECAG00000006716
1	173894763	rs1148095255	ENSECAG00000019221		3	29542265	rs1151224016	C16orf46		1	158509013	rs1141204010	ENSECAG00000006774
1	174003536	rs1151372084	ENSECAG00000019221		3	29604097	rs1145441608	ENSECAG00000015980		1	158509383	rs394845349	ENSECAG00000006774
1	174375274		RALGAPA1		3	29606774	rs1136075359	ENSECAG00000015980		1	158524760	rs1147491607	ENSECAG00000006823
1	174387957	rs782827031	RALGAPA1		3	29612440	rs1145940287	ENSECAG00000015980		1	158554159	rs1148368504	ENSECAG00000006838
1	174834124	rs1149274944	MBIP		3	29640522	rs1138474946	ENSECAG00000015980		1	158582380	rs396180031	ENSECAG00000006864
1	175010118		NKX2-1		3	29713597	rs1152017217	BCO1		1	158619975	rs1145927375	ENSECAG00000006888
1	176122750	rs1148453863	TTC6		3	29727896	rs1147529356	BCO1		1	158620094	rs393898997	ENSECAG00000006888
1	176133528	rs1139195853	TTC6		3	30254070	rs1139951512	PLCG2		1	158620275	rs396878544	ENSECAG00000006888
1	177083177	rs1142875610	GEMIN2		3	31382147	rs394337852	CDH13		1	158653364	rs396269276	ENSECAG00000000803
1	177087120		GEMIN2		3	32038145	rs1143981097	SLC38A8		1	158716284	rs393878627	CCNB1IP1
1	177160456	rs1137014007	ENSECAG00000016358		3	32038653	rs1152000948	SLC38A8		1	158765411	rs396103574	TEP1
1	178249266	rs1145628114	ENSECAG00000004850		3	32054762	rs1144656174	SLC38A8		1	158767127	rs1151675277	TEP1
1	179643737		LRFN5		3	32128046	rs395368027	HSDL1		1	158768814	rs394310320	TEP1
1	179643764		LRFN5		3	32151186	rs395421979	DNAAF1		1	158780868	rs395821417	TEP1
1	180443952	rs1138572603	ENSECAG00000000492		3	32396738	rs1142012087	TLDC1		1	158788054	rs395423229	TEP1
1	180444165	rs1138487810	ENSECAG00000000492		3	34696574	rs1139594086	ENSECAG00000001891		1	158798124	rs1151495333	TEP1
1	181932087	rs1148134864	FSCB		3	35186391	rs1146304660	CA5A		1	158803268	rs1137891182	TEP1
1	181933041	rs68526822	FSCB		3	35203636	rs1139258373	CA5A		1	158803443	rs1137906666	TEP1
1	181933376	rs68526825	FSCB		3	35870702	rs1151702738	ZC3H18		1	158803455	rs1141511825	TEP1
1	181933425	rs68526826	FSCB		3	35878315	rs1137970409	IL17C		1	158803482	rs1152242925	TEP1
1	181933644		FSCB		3	35950278		PIEZO1		1	158803506	rs1136544884	TEP1
1	182292084	rs1141590449	CDC42		3	35955436	rs782911395	PIEZO1		1	158803536	rs1147952510	TEP1
1	182336161		ENSECAG00000011619		3	36034727	rs1136444583	CDT1		1	158819469	rs1146551488	KLHL33
1	182336164		ENSECAG00000011619		3	36057971	rs1141775658	GALNS		1	158820128	rs1141276592	KLHL33
1	182339576	rs1140487385	ENSECAG00000011619		3	36080348	rs1138693502	PABPN1L		1	158820254	rs1139853516	KLHL33
1	182368257	rs1147174405	ENSECAG00000011619		3	36081106	rs1136903339	PABPN1L		1	158820335	rs394547122	KLHL33
1	182384183		ENSECAG00000011619		3	36081787	rs1147168701	PABPN1L		1	158829884	rs395934160	ENSECAG00000022414
1	182459141	rs1141304010	FANCM		3	36081844	rs394450360	PABPN1L		1	158831799	rs68571767	ENSECAG00000022414
1	182469944	rs1137404714	FANCM		3	36095414	rs393944511	CBFA2T3		1	158832998	rs68571768	ENSECAG00000022414
1	182470979		FANCM		3	36112635		CBFA2T3		1	158834645	rs395264183	ENSECAG00000022414
1	182528417	rs1139482235	ENSECAG00000004937		3	36837043	rs1142656836	FANCA		1	158834690	rs396493132	ENSECAG00000022414
1	183535348	rs1138583834	RPL10L		3	36889737	rs1142383120	FANCA		1	158835061	rs396016853	ENSECAG00000022414
1	183535442	rs1142443845	RPL10L		3	36930244	rs782821527	SPIRE2		1	158835246	rs1140250114	ENSECAG00000022414
1	183535703	rs1148166918	RPL10L		3	37041744	rs782908007	ENSECAG00000018483		1	158841776	rs1142080736	OSGEP
1	183535916		RPL10L		3	37048486	rs1140171839	ENSECAG00000026934		1	158907975	rs1150324318	ENSECAG00000019585
1	186002467	rs1150532656	LRR1		3	37077821	rs1141802955	ENSECAG00000020042		1	158911005	rs1146562606	ENSECAG00000019585
1	186042241	rs1137621769	POLE2		3	37081447		ENSECAG00000020042		1	158912104	rs1137472947	ENSECAG00000019585
1	186137784	rs1151432196	NEMF		3	37250006	rs1144085340	ENSECAG00000024154		1	158947025	rs1151207758	ENSECAG00000022042
1	186491670	rs396441876	L2HGDH		3	37664729	rs1150062429	SLC9B1		1	158949589	rs1150554511	ENSECAG00000022042
1	186502396	rs393760142	L2HGDH		3	37950733		NFKB1		1	158949605	rs1137441407	ENSECAG00000022042
1	186521640		L2HGDH		3	40448933	rs1138637061	MTTP		1	158949606	rs1148500079	ENSECAG00000022042
1	186526970	rs394641094	L2HGDH		3	40460205		MTTP		1	158950582	rs1139192186	ENSECAG00000022042
1	186526989	rs396993468	L2HGDH		3	42086933	rs1140979631	STPG2		1	159051388	rs1144362188	RAH1
1	186526997	rs394707188	L2HGDH		3	42086966	rs1151676654	STPG2		1	159145359	rs1136647352	RNASE11
1	186538867	rs1138220894	ATP5S		3	43740818	rs1150324629	ENSECAG00000001116		1	159145518	rs1146970132	RNASE11
1	186880402	rs1141334082	NIN		3	44447629	rs1140690329	BMPR1B		1	159145519	rs1142384217	RNASE11
1	186880657	rs1147415625	NIN		3	44916390	rs1135962352	PDLIM5		1	159145719	rs396360096	RNASE11
1	187057171		ENSECAG00000003278		3	45282221	rs396082387	SMARCAD1		1	159145875	rs1146763363	RNASE11
1	187873495	rs1139198090	ENSECAG00000015369		3	45802570	rs1146126966	ENSECAG00000001242		1	159199892	rs394104843	OR6S1
1	187893819	rs1146775857	ENSECAG00000015369		3	48811928	rs1140838971	ENSECAG00000001522		1	159200126	rs1152250277	OR6S1
1	187895217		ENSECAG00000015369		3	48812087	rs1136431541	ENSECAG00000001522		1	159200469	rs396766223	OR6S1
2	372886		HOOK1		3	49197787	rs1146953001	ENSECAG00000011463		1	159200502	rs394782805	OR6S1
2	372955	rs1141085697	HOOK1		3	49515691	rs1147753757	MMRN1		1	159311958	rs397369604	RNASE6
2	389277	rs1140643298	HOOK1		3	50671172	rs394172477	NAP1L5		1	159330780	rs68579893	RNASE1
2	393331	rs1149517232	HOOK1		3	50671175	rs395915002	NAP1L5		1	159444700	rs68580117	ENSECAG00000002332
2	788284	rs1141534187	FGGY		3	50671196	rs397160290	NAP1L5		1	159553319	rs1149607938	ARHGEF40
2	1289514		ENSECAG00000024055		3	50671205	rs394228215	NAP1L5		1	159553337	rs395529009	ARHGEF40
2	1420246	rs1145820276	MYSM1		3	50842357	rs396531374	HERC5		1	159560323	rs1147664466	ARHGEF40
2	2907272	rs1147750122	C8B		3	50855028	rs1148443176	HERC5		1	159568363	rs396558224	ZNF219
2	2907278		C8B		3	50904475	rs394059894	HERC6		1	159568376	rs394463212	ZNF219
2	3070357	rs396475809	C1orf168		3	51394012	rs1138096886	MEPE		1	159568402	rs395883355	ZNF219
2	3118264	rs1145159850	C1orf168		3	51394147	rs1142677875	MEPE		1	159579581	rs1139554802	TMEM253
2	3999164	rs1143501107	ENSECAG00000000337		3	51394358	rs1140154717	MEPE		1	159731457	rs1141551785	RPGRIP1
2	3999216		ENSECAG00000000337		3	51394363	rs1141146389	MEPE		1	159731639	rs1146824902	RPGRIP1
2	4589434	rs1137017707	USP24		3	51567818	rs1141990518	ENSECAG00000007608		1	159738979	rs394327549	RPGRIP1
2	4647544	rs1139866752	PCSK9		3	51659991	rs395446171	SPARCL1		1	159739042	rs395521993	RPGRIP1
2	4651339	rs395585506	PCSK9		3	51660711	rs397487654	SPARCL1		1	159743781	rs397298414	RPGRIP1
2	4652285		PCSK9		3	51694708	rs1149380704	NUDT9		1	159744904	rs1150868616	RPGRIP1
2	4656223	rs1138817109	PCSK9		3	51952075	rs1140509745	AFF1		1	159747735	rs68582236	RPGRIP1
2	4686833		BSND		3	51963622	rs396974611	AFF1		1	159750059	rs68582238	RPGRIP1
2	4847782	rs395756048	ENSECAG00000007169		3	52205312	rs1149225963	SLC10A6		1	159751165	rs68582241	RPGRIP1
2	4861518		ENSECAG00000007169		3	52209906	rs1141683825	SLC10A6		1	159770807	rs1152181197	RPGRIP1
2	4885930	rs1140372032	PARS2		3	52256756	rs395019906	PTPN13		1	159773095	rs1145270009	RPGRIP1
2	4886958		PARS2		3	52887399	rs397505265	MAPK10		1	159773109	rs1147921708	RPGRIP1
2	4934523	rs1149716492	ENSECAG00000018414		3	54036919	rs1144635359	WDFY3		1	159776030	rs1140252607	RPGRIP1
2	5337074	rs1146549434	ENSECAG00000016502		3	54233712	rs1141752523	CDS1		1	159978787	rs397301873	OR10G3
2	5339238	rs1147733247	ENSECAG00000016502		3	55197236	rs1136668254	HELQ		1	159998520	rs1146338653	ENSECAG00000002600
2	5472607	rs1138732707	LDLRAD1		3	55224923	rs1143023848	HELQ		1	159998521	rs1149816947	ENSECAG00000002600
2	5851103	rs1151658840	GLIS1		3	55225074	rs1151787366	HELQ		1	159998539	rs1147718250	ENSECAG00000002600
2	5854584	rs1144262002	GLIS1		3	55286455	rs1138141152	HPSE		1	159998563	rs1139019142	ENSECAG00000002600
2	5854695	rs1140584900	GLIS1		3	55286607	rs1145855476	HPSE		1	159998693	rs68583666	ENSECAG00000002600
2	5854901	rs1136451742	GLIS1		3	55309769	rs1148073186	HPSE		1	159998966	rs68583667	ENSECAG00000002600
2	5855057		GLIS1		3	58632620	rs1136082451	GK2		1	160013328	rs1139939665	ENSECAG00000002662
2	6191156	rs1139688153	CPT2		3	58633816	rs1151115217	GK2		1	160013340	rs1141065882	ENSECAG00000002662
2	6191531	rs1138315204	CPT2		3	59368807	rs1151474095	ANXA3		1	160013427	rs1147529331	ENSECAG00000002662
2	6896206	rs1139120477	ZCCHC11		3	59441579	rs394252355	FRAS1		1	160013574	rs1148724741	ENSECAG00000002662
2	6987611	rs1147779536	ORC1		3	59480806	rs1136865013	FRAS1		1	160013598	rs1145573297	ENSECAG00000002662
2	7002980		CC2D1B		3	59552253	rs1147762641	FRAS1		1	160013868	rs396799393	ENSECAG00000002662
2	7003433		CC2D1B		3	59628526	rs394826326	FRAS1		1	160020275	rs68583685	ENSECAG00000024707
2	7003985	rs1152217640	CC2D1B		3	60646656	rs1140288085	ENSECAG00000013715		1	160020618	rs1148033715	ENSECAG00000024707
2	7004770	rs1137935973	CC2D1B		3	61949497	rs1139559782	SDAD1		1	160020635	rs1141417403	ENSECAG00000024707
2	7007527	rs393916405	CC2D1B		3	62017034	rs1150635823	PPEF2		1	160020743	rs395384469	ENSECAG00000024707
2	7119231	rs1140486392	ZFYVE9		3	62028303	rs1144092073	PPEF2		1	160020823	rs68583686	ENSECAG00000024707
2	7120009	rs1149297289	ZFYVE9		3	62031793	rs1143267014	PPEF2		1	160049251	rs396530114	OR4E2
2	7694181	rs1140749286	ENSECAG00000015205		3	62251234	rs1147242097	G3BP2		1	160049299	rs1148014839	OR4E2
2	7698106	rs1147571309	ENSECAG00000015205		3	62292064	rs1144313000	CDKL2		1	160049311	rs1151060718	OR4E2
2	7710702	rs1152085718	ENSECAG00000015205		3	62292067	rs1143264977	CDKL2		1	160049333	rs394280378	OR4E2
2	8056930	rs1136436145	C1orf185		3	62296916	rs1137480645	CDKL2		1	160049509	rs395705451	OR4E2
2	8726525	rs1145013282	ENSECAG00000005430		3	62298910	rs1152297291	CDKL2		1	160049788	rs397046961	OR4E2
2	8726898	rs393835488	ENSECAG00000005430		3	62299862	rs1146747923	CDKL2		1	160050141	rs394490766	OR4E2
2	8727234	rs1145768507	ENSECAG00000005430		3	62300019	rs1138229769	CDKL2		1	160058328	rs1147523626	ENSECAG00000003531
2	9221079	rs393969159	ENSECAG00000025035		3	62300060	rs1142711814	CDKL2		1	160058367	rs395410437	ENSECAG00000003531
2	9779609	rs395178310	AGBL4		3	62908896	rs1141209882	BTC		1	160058620	rs1150223107	ENSECAG00000003531
2	10247302		AGBL4		3	63292499	rs1139598534	EPGN		1	160058646	rs396317391	ENSECAG00000003531
2	10357460		SPATA6		3	63471300	rs1137871245	CXCL2		1	160059092	rs1148912258	ENSECAG00000003531
2	10387555	rs1140216534	SPATA6		3	63622588	rs1144530996	ENSECAG00000012560		1	160059102	rs395982258	ENSECAG00000003531
2	10459895	rs1138349776	SPATA6		3	63691009	rs1138061856	ENSECAG00000005311		1	160059111	rs1141120949	ENSECAG00000003531
2	10507972	rs68477217	SLC5A9		3	63867315	rs1151296759	RASSF6		1	160107528	rs1144189177	TRAV4
2	11183036	rs1143874798	ENSECAG00000023188		3	63909259	rs1142497200	ENSECAG00000021776		1	160107575	rs1142365173	TRAV4
2	11281005		STIL		3	63935830	rs68642378	AFM		1	160173297	rs1143210300	ENSECAG00000024802
2	11281026		STIL		3	66062709	rs1140846364	UTP3		1	160173407	rs393752247	ENSECAG00000024802
2	11285012	rs1145352086	STIL		3	66062928	rs68466331	UTP3		1	160173516	rs395193912	ENSECAG00000024802
2	11295750	rs1145307926	STIL		3	66063640	rs1147885991	UTP3		1	160180362	rs397410960	ENSECAG00000024816
2	11301515	rs395288410	STIL		3	66090710		JCHAIN		1	160191302	rs394367789	ENSECAG00000002449
2	11311027	rs397205693	STIL		3	66408864	rs1146535982	CABS1		1	160210893	rs394074572	ENSECAG00000005317
2	11311036	rs1143960074	STIL		3	66472008	rs1138895249	CSN3		1	160216817	rs1145710385	ENSECAG00000005317
2	11311223	rs394290596	STIL		3	67012071		ENSECAG00000000863		1	160233639	rs393925097	ENSECAG00000005989
2	11321874	rs1139312874	STIL		3	67052322	rs1147498287	ENSECAG00000000863		1	160233647	rs394958324	ENSECAG00000005989
2	11323532	rs1144025085	STIL		3	67169992	rs1151812971	UGT2A3		1	160233871	rs393763677	ENSECAG00000005989
2	11375042	rs1139966335	PDZK1IP1		3	67441580	rs1150049224	ENSECAG00000017801		1	160233886	rs395628254	ENSECAG00000005989
2	11397589		ENSECAG00000019846		3	67441916	rs394730833	ENSECAG00000017801		1	160233930	rs396844891	ENSECAG00000005989
2	11479700	rs1137135048	ENSECAG00000013479		3	67481285	rs1137072415	ENSECAG00000017801		1	160241292	rs397169912	ENSECAG00000008116
2	11611429	rs1149876990	ENSECAG00000023068		3	67542327	rs1152132658	ENSECAG00000019112		1	160254947	rs68585140	ENSECAG00000008578
2	11612247	rs394197868	ENSECAG00000024144		3	67542364	rs1142484701	ENSECAG00000019112		1	160267737	rs68585149	ENSECAG00000009639
2	11649554	rs395394947	ENSECAG00000024144		3	67555089	rs1151532618	ENSECAG00000019112		1	160319284	rs1146982381	ENSECAG00000010732
2	11654021	rs1148243198	ENSECAG00000024144		3	67555279	rs394060766	ENSECAG00000019112		1	160355087	rs395157009	ENSECAG00000011034
2	11657741		ENSECAG00000024144		3	68364212	rs782837424	YTHDC1		1	160355217	rs395450658	ENSECAG00000011034
2	11657743		ENSECAG00000024144		3	69076512	rs1149089187	UBA6		1	160355342	rs396631321	ENSECAG00000011034
2	11657757		ENSECAG00000024144		3	69216851	rs1138204713	ENSECAG00000021915		1	160370774	rs1136139212	ENSECAG00000011046
2	11657793		ENSECAG00000024144		3	69217185	rs68568068	ENSECAG00000021915		1	160402060	rs396900573	ENSECAG00000011197
2	11657796		ENSECAG00000024144		3	70832340		EPHA5		1	160413643	rs396707976	ENSECAG00000012207
2	11657820		ENSECAG00000024144		3	71892470	rs1136462058	TECRL		1	160488277	rs394954060	ENSECAG00000018964
2	12174477	rs395740365	FAAH		3	73634146	rs396164353	ADGRL3		1	160527079		ENSECAG00000019390
2	12174492	rs1150336138	FAAH		3	74966766	rs1151172148	ENSECAG00000005813		1	160527088	rs1135949337	ENSECAG00000019390
2	12214927	rs395815759	NSUN4		3	77756772	rs1149231044	REST		1	160527130	rs1137674855	ENSECAG00000019390
2	12229039	rs1145233898	NSUN4		3	78083745	rs1147782136	ARL9		1	160527135	rs1144833769	ENSECAG00000019390
2	12274942	rs1143019649	RAD54L		3	78186725	rs1145849765	AASDH		1	160537543	rs1142821198	ENSECAG00000021143
2	12506070	rs394703101	MAST2		3	78191194	rs1140164209	AASDH		1	160537608	rs1144244983	ENSECAG00000021143
2	12507855		MAST2		3	78209516	rs782849325	AASDH		1	160753149	rs1136008710	ENSECAG00000015241
2	12764151	rs1137944639	IPP		3	78209624	rs1151942633	AASDH		1	160900629	rs396432511	ENSECAG00000022264
2	12768637	rs1136871114	IPP		3	78236636	rs1150163624	KIAA1211		1	160900666	rs393987223	ENSECAG00000022264
2	12775950	rs396287942	IPP		3	79548220	rs1143160924	KIT		1	160906300	rs1138724542	ENSECAG00000003696
2	12863627	rs1148651894	CCDC17		3	79582836	rs1148883716	KIT		1	160906371	rs1152077187	ENSECAG00000003696
2	13138033	rs1148050862	MUTYH		3	80566091	rs68689349	LNX1		1	160906666	rs394860064	ENSECAG00000003696
2	13141001	rs1141676811	HPDL		3	80578168	rs1147188354	LNX1		1	160906677	rs1147892935	ENSECAG00000003696
2	13141484	rs1152198648	HPDL		3	81626586	rs396870923	SPATA18		1	160906698	rs1142242833	ENSECAG00000003696
2	13173812	rs1150290403	ENSECAG00000019136		3	82305860	rs1137264440	SLC10A4		1	160906860	rs1137423581	ENSECAG00000003696
2	13173952	rs1146336262	ENSECAG00000019136		3	82823690	rs1142034117	NFXL1		1	160975606	rs1143685752	ENSECAG00000004472
2	13174418	rs1138637627	ENSECAG00000019136		3	82898206	rs396625506	CORIN		1	160975629	rs394562715	ENSECAG00000004472
2	13175845	rs1151282299	ENSECAG00000019136		3	83034697	rs1144531721	CORIN		1	161152888	rs394651509	ENSECAG00000011533
2	13176189		ENSECAG00000019136		3	83049246	rs1145010911	ATP10D		1	161225198	rs68532871	ENSECAG00000012772
2	13176514		ENSECAG00000019136		3	83104715	rs68545218	ATP10D		1	161225210	rs1150856859	ENSECAG00000012772
2	13176525		ENSECAG00000019136		3	83119785	rs393854483	ATP10D		1	161333673	rs396277425	ENSECAG00000013000
2	13176545		ENSECAG00000019136		3	85622553	rs397055960	ENSECAG00000001307		1	161424218	rs68478000	TRAV9-1
2	13176636		ENSECAG00000019136		3	85676755	rs1151046057	GUF1		1	161424325	rs68478001	TRAV9-1
2	13431347	rs1147068662	ZSWIM5		3	85726813	rs396144030	ENSECAG00000021919		1	161454963	rs1143591184	TRAV10
2	13469687	rs1148503720	UROD		3	85822355	rs395506274	ENSECAG00000001341		1	161455358	rs1140274977	TRAV10
2	13582080	rs1151461649	EIF2B3		3	88414770	rs1151245213	ENSECAG00000001829		1	161455447	rs393997249	TRAV10
2	13640578	rs1139232021	PTCH2		3	90011849	rs1148811968	KLB		1	161467185	rs394576975	ENSECAG00000014661
2	13651078	rs1144017029	BTBD19		3	90200897	rs68508197	WDR19		1	161487191	rs1137785478	ENSECAG00000015364
2	13706216	rs1147146211	KIF2C		3	90211553	rs396262900	WDR19		1	161492630	rs1136056113	ENSECAG00000016198
2	13794017		TMEM53		3	90300539	rs1151349839	KLHL5		1	161566796	rs1142490476	ENSECAG00000018047
2	14411530		DPH2		3	90361788	rs1140266099	TMEM156		1	161591592	rs393901533	ENSECAG00000018085
2	14411928		DPH2		3	90510485	rs1149930392	TLR6		1	161591762	rs68479691	ENSECAG00000018085
2	14721154		PTPRF		3	90545185	rs1140498191	TLR1		1	161615820	rs1145056379	ENSECAG00000018163
2	14722570		PTPRF		3	90545551	rs1138594416	TLR1		1	161654807	rs1149257462	ENSECAG00000018319
2	14856161		SZT2		3	91146995	rs1136351164	TBC1D1		1	161654941	rs1139649643	ENSECAG00000018319
2	14864278		SZT2		3	91329971	rs782912685	PGM2		1	161692024	rs1139440509	ENSECAG00000019308
2	14877904	rs1151765239	SZT2		3	91521740	rs1139775371	C4orf19		1	161709803	rs68481126	ENSECAG00000000444
2	14878582		SZT2		3	91619006	rs68571649	NWD2		1	161753261	rs393963646	ENSECAG00000004193
2	14881359		SZT2		3	92553640	rs1148576777	ARAP2		1	161754026	rs395525128	ENSECAG00000004193
2	15078987		CFAP57		3	92605265	rs1144573302	ARAP2		1	161780849	rs68481164	ENSECAG00000006005
2	15105670	rs1141591574	CFAP57		3	92650251		ARAP2		1	161807229	rs1150280339	ENSECAG00000009804
2	15271702	rs1148961123	ENSECAG00000001343		3	92714638	rs1142310976	ARAP2		1	161823923	rs395405545	ENSECAG00000011957
2	15283974		ENSECAG00000014673		3	96795135	rs1140652653	ENSECAG00000002124		1	161823929	rs396223434	ENSECAG00000011957
2	15284010	rs1138143909	ENSECAG00000014673		3	97211701	rs1141610204	PCDH7		1	161829181	rs1148335809	ENSECAG00000012911
2	15284198		ENSECAG00000014673		3	97211702	rs1146540501	PCDH7		1	161829192		ENSECAG00000012911
2	15284338	rs1151310836	ENSECAG00000014673		3	97211774	rs396107123	PCDH7		1	161829357	rs68482729	ENSECAG00000012911
2	15349343	rs1142863498	ENSECAG00000001600		3	100047403	rs68662279	ENSECAG00000002175		1	161829393	rs1140943712	ENSECAG00000012911
2	15385845	rs1136040702	ENSECAG00000002060		3	100558408	rs1147477713	ENSECAG00000002201		1	161924953	rs396726531	ENSECAG00000013656
2	15386436	rs1146846629	ENSECAG00000002060		3	101010619	rs1149704261	SEL1L3		1	162013685	rs395623056	ENSECAG00000014726
2	15658138	rs396387780	ZNF691		3	101810071		CCDC149		1	162013687	rs397080747	ENSECAG00000014726
2	15732292	rs1152099628	P3H1		3	101845959	rs1142662447	ENSECAG00000023219		1	162013876	rs1148050979	ENSECAG00000014726
2	15895398	rs1136204115	CCDC30		3	101845981	rs1145833444	ENSECAG00000023219		1	162031392	rs1136906231	ENSECAG00000015437
2	15996557	rs1148685557	ZMYND12		3	103839428	rs782867236	ADGRA3		1	162037912	rs396900084	ENSECAG00000016774
2	16263514	rs1141037303	GUCA2B		3	105231339	rs1136139664	PACRGL		1	162038267	rs395704328	ENSECAG00000016774
2	16760024		HIVEP3		3	105372115	rs1138231209	SLIT2		1	162068711	rs1137537581	TRAV40
2	16812520	rs1142373771	HIVEP3		3	105967300	rs1151232519	ENSECAG00000024855		1	162068735	rs1147999565	TRAV40
2	16813165	rs1141161419	HIVEP3		3	107633983	rs1137124154	DCAF16		1	162068838	rs1143623069	TRAV40
2	17262786	rs397262812	SCMH1		3	107708216	rs1149173487	FAM184B		1	162077496	rs396889496	TRAV41
2	17270464		SLFNL1		3	107777673	rs1146922506	MED28		1	162077709	rs1140566344	TRAV41
2	17664266	rs1143128116	ZNF684		3	109090291	rs1137452390	PROM1		1	162476153	rs394146580	ENSECAG00000019825
2	17664364	rs1149764990	ZNF684		3	109318193	rs1136674364	ENSECAG00000002446		1	162476284	rs1142496487	ENSECAG00000019825
2	18441894		HEYL		3	109318297	rs1146722292	ENSECAG00000002446		1	162481951	rs395170112	TRDV3
2	18583657	rs782883205	MACF1		3	109526356	rs1143356727	FAM200B		1	162481985	rs396339290	TRDV3
2	18619922	rs1147181062	ENSECAG00000011635		3	109560821		ENSECAG00000025112		1	162482018	rs394003184	TRDV3
2	18619943		ENSECAG00000011635		3	109636655	rs1139395032	CC2D2A		1	162560038	rs1149329498	ENSECAG00000000419
2	18619948		ENSECAG00000011635		3	109649094	rs1145174251	CC2D2A		1	162674392	rs1148608808	ENSECAG00000003806
2	18620699		ENSECAG00000011635		3	111255935	rs1142489050	BOD1L1		1	162674957	rs394615718	ENSECAG00000003806
2	18620777		ENSECAG00000011635		3	111259427	rs782865608	BOD1L1		1	162700714	rs68451550	ENSECAG00000003868
2	18621667	rs1148019647	ENSECAG00000011635		3	113793903	rs1149797586	ENSECAG00000002606		1	162711315	rs68493318	ENSECAG00000003903
2	18667236	rs1136834002	MACF1		3	114007712	rs1137728983	WDR1		1	162711801	rs68493320	ENSECAG00000003903
2	18677114		MACF1		3	114065525	rs1147029364	SLC2A9		1	162733036	rs1143123511	ENSECAG00000004003
2	18677453		MACF1		3	114140872	rs393836029	SLC2A9		1	162733168	rs1141512623	ENSECAG00000004003
2	18678806		MACF1		3	114293269	rs1149100349	DRD5		1	162822269	rs396295295	OXA1L
2	18681296	rs1141711269	MACF1		3	114294154	rs1150040061	DRD5		1	162829130	rs1147882101	SLC7A7
2	19035380		GJA9		3	114363491	rs1147859882	TMEM128		1	162977187	rs397231234	C14orf93
2	19835632	rs1144750816	INPP5B		3	114422544	rs782849257	ZBTB49		1	163013768	rs396180043	PSMB5
2	19915973	rs1143212488	MTF1		3	115431481	rs1144884777	EVC2		1	163018586	rs397370688	PSMB11
2	20072429		RSPO1		3	115471471	rs1150341828	EVC2		1	163018883	rs394502841	PSMB11
2	20172561	rs394949969	ZC3H12A		3	115471476	rs1136679914	EVC2		1	163191680	rs1139041281	HOMEZ
2	21354285	rs1136778716	TEKT2		3	115480102	rs1143245474	EVC2		1	163250285	rs393798246	EFS
2	21356660	rs1136043595	TEKT2		3	115538979	rs1135995257	EVC2		1	163250296	rs394551028	EFS
2	21624125	rs1146626919	CLSPN		3	115555134	rs1141452220	EVC		1	163290544	rs396678452	MYH6
2	21638981	rs1146066722	CLSPN		3	115579867	rs1144971873	EVC		1	163317880	rs393825849	MYH7
2	21650879		CLSPN		3	115607842	rs396189296	EVC		1	163395382	rs1143283907	ZFHX2
2	21673430		C1orf216		3	116070574	rs1137655519	WFS1		1	163397703	rs394900722	ZFHX2
2	21673526	rs1147606892	C1orf216		3	116071283	rs1147264716	WFS1		1	163398642	rs1137320689	ZFHX2
2	22011931	rs1141941952	ENSECAG00000024561		3	116304208	rs1143026175	MAN2B2		1	163405594	rs397159083	ZFHX2
2	22025296		ENSECAG00000024561		3	116419397	rs1151918701	ENSECAG00000002649		1	163407316	rs396241428	ZFHX2
2	22243969	rs1149613161	ZMYM6		3	116592850	rs1137964927	TBC1D14		1	163426098	rs1149296670	THTPA
2	22480541	rs1136077392	GJB5		3	116692600	rs1143153364	CCDC96		1	163529748	rs395213427	ENSECAG00000017071
2	23270710	rs1137599068	CSMD2		3	116693707	rs1146160106	TADA2B		1	163720335	rs1149426099	ENSECAG00000026916
2	23497533	rs1145800146	CSMD2		3	116718927	rs1135916104	GRPEL1		1	163759916	rs1147401889	ENSECAG00000018815
2	23506350		CSMD2		3	117034241		PSAPL1		1	163780496	rs1146584822	ENSECAG00000008025
2	23537236	rs1137772187	CSMD2		3	117592870	rs1147713009	ABLIM2		1	163788044	rs1150426528	ENSECAG00000008025
2	23557256	rs1137640124	CSMD2		3	117600522	rs1135957169	ABLIM2		1	163819027	rs782856595	PCK2
2	23588996		ZSCAN20		3	117698945	rs1151177278	SH3TC1		1	163837088	rs1147015072	FITM1
2	23610612		ENSECAG00000005400		3	117699457	rs1151845923	SH3TC1		1	163837120	rs1142623643	FITM1
2	23712358		PHC2		3	117699533	rs1136684360	SH3TC1		1	163837129	rs396686623	FITM1
2	23889522	rs1151464463	TRIM62		3	117701697	rs1149068625	SH3TC1		1	163837139	rs393930901	FITM1
2	23936344	rs1149397890	AZIN2		3	117711237	rs1142169020	SH3TC1		1	163844141	rs395980181	EMC9
2	23936494		AZIN2		3	117711243	rs1151522556	SH3TC1		1	163853712	rs68503772	ENSECAG00000013955
2	23957668	rs1143707903	AZIN2		3	117715067	rs1143007008	SH3TC1		1	163862516	rs397247895	IRF9
2	24065022		RNF19B		3	117715381	rs1142466335	SH3TC1		1	163877282	rs782900942	IPO4
2	24178914	rs1142872980	YARS		3	117715604	rs1149705779	SH3TC1		1	163880454	rs68503781	IPO4
2	24241101	rs1149791023	SYNC		3	117721088	rs1142763062	SH3TC1		1	163897867	rs782910391	CHMP4A
2	24241194		SYNC		3	117723178	rs1150592364	SH3TC1		1	163898078	rs396990913	CHMP4A
2	24576851	rs1145890719	DCDC2B		3	117727641	rs1139972745	SH3TC1		1	163959151	rs393934502	RABGGTA
2	24674664		TMEM39B		3	117920454	rs1139278674	TRMT44		1	163991324	rs782906238	NOP9
2	24919047		ADGRB2		3	118020124	rs1152369345	CPZ		1	164001296	rs782834769	LTB4R
2	24972677	rs1148765585	COL16A1		3	118677022	rs1147330849	HGFAC		1	164002182	rs782873731	LTB4R
2	24996147	rs782888541	COL16A1		3	118677481	rs1139139841	HGFAC		1	164013043	rs395077262	ADCY4
2	24996308	rs1148579339	COL16A1		3	118692499	rs1145067723	RGS12		1	164020235	rs68504837	RIPK3
2	25047442	rs1139678406	HCRTR1		3	118762049	rs394817488	RGS12		1	164021907	rs394351793	RIPK3
2	25122969	rs1142033357	ENSECAG00000019140		3	118780732	rs396595348	RGS12		1	164097238	rs395897292	NYNRIN
2	25179973		SERINC2		3	118894061	rs396183138	HTT		1	164254767	rs393837017	CTSG
2	25621435	rs1136846602	SDC3		3	118897564	rs394292061	HTT		1	164468289	rs1140400180	ENSECAG00000022193
2	25623696		SDC3		3	118911445	rs1151826859	HTT		1	164482142	rs1149824674	ENSECAG00000021442
2	27626142	rs1140068702	PHACTR4		3	119042469	rs68655412	GRK4		1	164482679	rs68631028	ENSECAG00000021442
2	27881554	rs1149100873	PTAFR		3	119199578	rs782873750	NOP14		1	164482736	rs68631027	ENSECAG00000021442
2	28037724		XKR8		3	119215068	rs782887294	ADD1		1	164547402	rs397306755	ENSECAG00000009589
2	28037889		XKR8		3	119309405	rs395918155	SH3BP2		1	164565787	rs1152242174	GZMH
2	28103921	rs1146690466	THEMIS2		3	119776727	rs1145478007	ZFYVE28		1	164565988	rs1145968098	GZMH
2	28461416		WASF2		3	119776745	rs394674023	ZFYVE28		1	164566462	rs1147014135	GZMH
2	28493464	rs1136937159	FCN3		3	119837768	rs1150659777	HAUS3		1	164566507	rs1150121843	GZMH
2	28545042	rs1146953514	WDTC1		3	119837831	rs1136642419	HAUS3		1	164658618	rs1135907871	ENSECAG00000009589
2	28640718	rs1145239022	SLC9A1		3	119971856	rs394030620	ENSECAG00000009664		1	164925257	rs1136959077	ENSECAG00000023062
2	28837465		GPATCH3		3	119976839	rs1136966239	ENSECAG00000009664		1	164925277	rs1145106811	ENSECAG00000023062
2	28839547		GPN2		3	120044146	rs397420319	ENSECAG00000010230		1	164925289	rs1148095999	ENSECAG00000023062
2	28904625		PIGV		3	120309837	rs1149591096	TACC3		1	164926055	rs68635256	ENSECAG00000023062
2	29233128	rs1147744550	ZNF683		3	120310074	rs393966151	TACC3		1	165169084	rs68509440	ENSECAG00000016243
2	29275226	rs1140328792	CD52		3	120310114	rs1149828880	TACC3		1	167518401	rs1140680817	ENSECAG00000004294
2	29290320	rs1136251879	UBXN11		3	120317712	rs782886860	TMEM129		1	168535665	rs395956804	ENSECAG00000004806
2	29485612		SLC30A2		3	120319027	rs1149321534	TMEM129		1	170383306	rs1152321499	COCH
2	29496812		EXTL1		3	120607423	rs1145430989	UVSSA		1	170389193	rs394804631	COCH
2	30152595	rs1145356408	ENSECAG00000008690		3	120953886	rs1137751439	SLC26A1		1	170416837	rs1151432084	STRN3
2	31004490	rs1136685623	IL22RA1		3	121056178	rs1151964562	GAK		1	170592833	rs395309782	HECTD1
2	31016547	rs1150733182	ENSECAG00000021387		3	121227077	rs395677619	ATP5I		1	170671974	rs394477530	HEATR5A
2	31201572	rs1143969682	FUCA1		3	121227080	rs397102993	ATP5I		1	170713225	rs1146841262	HEATR5A
2	31247696	rs1145295991	HMGCL		3	121258739		PDE6B		1	170713921	rs1145476246	HEATR5A
2	31251575	rs1139887361	HMGCL		3	121300871	rs1152135606	PIGG		1	170720126	rs393938581	HEATR5A
2	31258014		GALE		4	594624	rs1140552050	SEMA3C		1	170799238	rs1151214470	ENSECAG00000016348
2	31340819	rs1145912516	PITHD1		4	812690	rs1148160149	GNAT3		1	170799248	rs396504185	ENSECAG00000016348
2	31528984	rs1151265396	E2F2		4	2366286		ENSECAG00000007891		1	170799254	rs394290283	ENSECAG00000016348
2	31605930	rs1143257915	TCEA3		4	3234774	rs1143827174	PTPN12		1	171271279	rs782841513	ARHGAP5
2	31644538	rs1135866272	ZNF436		4	3478741	rs1151881710	GSAP		1	171661441	rs394857418	AKAP6
2	32032142	rs1138264595	EPHB2		4	3568592		FGL2		1	171699768	rs1138274950	AKAP6
2	32032808	rs393762655	EPHB2		4	3857942	rs1142401009	FBXL13		1	172829770	rs1149065367	ENSECAG00000021888
2	32034388	rs394120397	EPHB2		4	4090163	rs1137869186	SLC26A5		1	172832066	rs394005581	ENSECAG00000021888
2	32228691	rs1149726638	C1QC		4	4196514	rs1147800644	RELN		1	173635970	rs68468755	BAZ1A
2	32228915	rs1142496368	C1QC		4	4272115	rs1138198757	RELN		1	174104951	rs782866282	NFKBIA
2	32348157	rs393857574	ZBTB40		4	5835834	rs1141872382	RINT1		1	174104952	rs782892893	NFKBIA
2	32351086	rs1143031020	ZBTB40		4	5859095	rs1143820941	EFCAB10		1	174221033	rs395584810	INSM2
2	32871300	rs1144793605	HSPG2		4	6207127	rs1147691451	CDHR3		1	174221153	rs1136494925	INSM2
2	32874709		HSPG2		4	6217334	rs1149557648	CDHR3		1	174308483	rs782873031	RALGAPA1
2	32891087		HSPG2		4	7353095	rs1142458936	COG5		1	174384307	rs782883406	RALGAPA1
2	32893068	rs1137566662	HSPG2		4	7536158	rs1136658642	COG5		1	174854710	rs396521750	MBIP
2	32896677		HSPG2		4	7642817	rs1151232928	SLC26A4		1	174854738	rs1138878332	MBIP
2	32897315		HSPG2		4	7722147	rs1149055196	SLC26A3		1	175010039	rs1149813538	NKX2-1
2	32900448	rs1145183130	HSPG2		4	7863386	rs1145086587	LAMB1		1	175010047	rs1137345357	NKX2-1
2	32902127		HSPG2		4	7968264	rs1150533074	LAMB4		1	175010082	rs1147679251	NKX2-1
2	32902526	rs1151271005	HSPG2		4	7979039	rs1140903011	LAMB4		1	175010092	rs1150828920	NKX2-1
2	32904174	rs1144534007	HSPG2		4	7979043	rs1150011980	LAMB4		1	175011548	rs393940018	NKX2-1
2	33073439		RAP1GAP		4	8011444	rs1146409782	LAMB4		1	175011551	rs395682883	NKX2-1
2	33278461		ECE1		4	8016129		LAMB4		1	175137054	rs1141890510	PAX9
2	33541438	rs1137001139	EIF4G3		4	8017472	rs395123060	LAMB4		1	175683723	rs68464161	MIPOL1
2	33575116	rs1138554474	EIF4G3		4	8028142	rs397411703	LAMB4		1	175869551	rs1146318742	MIPOL1
2	33774299	rs396885507	KIF17		4	8028254	rs394798779	LAMB4		1	176149593	rs1147047853	TTC6
2	34027391	rs1137584823	VWA5B1		4	8077661	rs1139723143	NRCAM		1	176160285	rs68464424	TTC6
2	34027547	rs1150961736	VWA5B1		4	8125592	rs1148907344	NRCAM		1	176489668	rs782881638	ENSECAG00000004803
2	34033101		VWA5B1		4	8381853	rs397290227	PNPLA8		1	176490115	rs395750232	ENSECAG00000004803
2	34043242		VWA5B1		4	8435691	rs1139959246	NME8		1	176559912	rs1146489126	ENSECAG00000004822
2	34060117		VWA5B1		4	8448109	rs1147594604	NME8		1	177160956	rs396970671	ENSECAG00000016358
2	34065316	rs1149430203	VWA5B1		4	8797161	rs1145264309	ENSECAG00000014583		1	178249004	rs1147600168	ENSECAG00000004850
2	34193865	rs1147718896	UBXN10		4	9212932	rs1145739515	ENSECAG00000018109		1	178249008	rs1144829278	ENSECAG00000004850
2	34209588	rs1139005927	PLA2G2C		4	9532259	rs1142480772	ENSECAG00000019999		1	178787143	rs396859341	ENSECAG00000023634
2	34237010	rs1145200136	PLA2G2F		4	9532374	rs1145503482	ENSECAG00000019999		1	178787399	rs395163857	ENSECAG00000023634
2	34239242	rs1144358259	PLA2G2F		4	10636612	rs395281440	POU6F2		1	178787497	rs68622591	ENSECAG00000023634
2	34243817	rs1144990047	PLA2G2F		4	13041687	rs1140802656	GLI3		1	179639351	rs68446120	LRFN5
2	34244548	rs1135876944	PLA2G2F		4	13838847	rs782883166	C7orf25		1	180444377	rs1150359885	ENSECAG00000000492
2	34340904		PLA2G2A		4	14877821	rs1147349589	AEBP1		1	181932036	rs1140979158	FSCB
2	34455910	rs1144447038	RNF186		4	14880421	rs69518290	POLD2		1	181932430	rs1147255128	FSCB
2	34563017	rs1139486232	TMCO4		4	14881199	rs395726122	POLD2		1	181932444	rs1142951482	FSCB
2	34563060	rs1142740943	TMCO4		4	15226381	rs393905211	NPC1L1		1	181932462	rs396117467	FSCB
2	34563073	rs1143547253	TMCO4		4	15231646	rs1149866384	NPC1L1		1	181932537	rs396821535	FSCB
2	34574632	rs1144019589	HTR6		4	15393737	rs782911550	ZMIZ2		1	181933000	rs68526821	FSCB
2	34581966		ENSECAG00000007317		4	15513597	rs1147794382	MYO1G		1	181933084	rs68526823	FSCB
2	34845506	rs1145324467	PQLC2		4	15590601	rs782911069	CCM2		1	181933518	rs1140064193	FSCB
2	34962027		UBR4		4	15624367	rs782867368	TBRG4		1	182291872	rs396192674	CDC42
2	34977780	rs1145406030	UBR4		4	17446179	rs1143526335	TNS3		1	182292051	rs68532028	CDC42
2	35044128	rs1150900343	UBR4		4	17868333	rs1142879025	PKD1L1		1	182420664	rs1151367703	PRPF39
2	35442299	rs1140745220	PAX7		4	17884656	rs1152370391	PKD1L1		1	182455953	rs396535391	FANCM
2	35577819	rs1149658336	KLHDC7A		4	17909579	rs1151984232	PKD1L1		1	182455989	rs395302084	FANCM
2	35579180	rs1151204676	KLHDC7A		4	17913134	rs1152092541	PKD1L1		1	182481484	rs68532091	FANCM
2	35579780		KLHDC7A		4	18072203	rs1136686241	C7orf57		1	182488981	rs1146171237	FANCM
2	35579831	rs1152223721	KLHDC7A		4	18214556	rs394221550	ABCA13		1	182494079	rs1144972506	FANCM
2	35649132		IGSF21		4	18222618	rs1148613163	ABCA13		1	182495845	rs1148719928	FANCM
2	35659373	rs1139505146	IGSF21		4	18239503	rs1143508099	ABCA13		1	182495890	rs1136559859	FANCM
2	36234230		ARHGEF10L		4	18240693	rs1150647855	ABCA13		1	182499068	rs1151786873	FANCM
2	36320267	rs1150024337	ARHGEF10L		4	18243127	rs69522261	ABCA13		1	182503901	rs394783618	FANCM
2	36331512	rs1143828720	ARHGEF10L		4	18243351	rs1140876759	ABCA13		1	182520409	rs782885664	ENSECAG00000000757
2	36331606	rs1138891372	ARHGEF10L		4	18359984	rs1141472165	ABCA13		1	182537441	rs782912355	ENSECAG00000000757
2	36468217	rs1145423220	PADI6		4	18482708	rs1143105474	ABCA13		1	182553709	rs1148045917	ENSECAG00000004339
2	36468222	rs1147796612	PADI6		4	20327663	rs394771481	DDC		1	182554102	rs1141229508	ENSECAG00000004339
2	36473210		PADI6		4	20339952	rs69612064	DDC		1	183535301	rs68483946	RPL10L
2	36551814	rs1147047654	PADI3		4	23079295	rs1139216266	ENSECAG00000004531		1	184842936	rs396610642	ENSECAG00000011356
2	36554241		PADI3		4	24284148	rs1146520460	ENSECAG00000009374		1	184843023	rs394358171	ENSECAG00000011356
2	36788092	rs1144622488	ATP13A2		4	25018615	rs1139203247	LANCL2		1	186233590	rs395630752	ARF6
2	36789112	rs1146502548	ATP13A2		4	27630232	rs394044158	PCLO		1	186396325	rs396830298	VCPKMT
2	36819179		ENSECAG00000008984		4	27669518	rs1136716021	PCLO		1	186491519	rs1137217933	L2HGDH
2	36826927	rs1141886627	ENSECAG00000008984		4	27671228	rs1143268321	PCLO		1	186491556	rs1148391989	L2HGDH
2	36828076	rs1141935898	ENSECAG00000008984		4	27671288	rs1146668841	PCLO		1	186491589	rs1141539324	L2HGDH
2	36885402		SPATA21		4	27673313	rs1151842567	PCLO		1	186500134	rs1145538006	L2HGDH
2	36891747	rs1147697680	SPATA21		4	27847948	rs1149054405	PCLO		1	186500160	rs1150998313	L2HGDH
2	37064387	rs1145087602	ENSECAG00000023003		4	28006086	rs1143894750	ENSECAG00000005041		1	186501399	rs1139912876	L2HGDH
2	37066389	rs1149115879	ENSECAG00000023003		4	28068071	rs396122507	SEMA3E		1	186502454	rs1136319076	L2HGDH
2	37069212		ENSECAG00000023003		4	28098741	rs1146969593	SEMA3E		1	186539615	rs395485971	ATP5S
2	37069574	rs1143356875	ENSECAG00000023003		4	29143684	rs394519278	ENSECAG00000005136		1	186555545	rs1143797871	CDKL1
2	37077121	rs1150085123	ARHGEF19		4	29143794	rs1141558914	ENSECAG00000005136		1	186650292	rs397159860	MAP4K5
2	37202010	rs1141234226	ENSECAG00000023589		4	30569705	rs1151023273	ENSECAG00000005378		1	186653113	rs1152334800	MAP4K5
2	37273066	rs1144874832	SPEN		4	31277736	rs1147184633	KIAA1324L		1	186823171	rs782896724	SAV1
2	37443297	rs1148436329	PLEKHM2		4	32414036	rs1136789885	ENSECAG00000015741		1	186880391	rs1148091018	NIN
2	37483413	rs1148221106	RSC1A1		4	32446799		ENSECAG00000015741		1	186887504		NIN
2	38994018	rs1149403729	PRDM2		4	35787404	rs1146561368	AKAP9		1	186973462	rs1149775952	ABHD12B
2	38994280	rs1150897585	PRDM2		4	35876820	rs782849205	AKAP9		1	186974405	rs1137880008	ABHD12B
2	38994687	rs1149797376	PRDM2		4	35890105	rs782881816	AKAP9		1	186994271		ABHD12B
2	39208772	rs395891742	LRRC38		4	35891061	rs782830962	AKAP9		1	186994302	rs782860260	ABHD12B
2	39281755		ENSECAG00000010285		4	43490135	rs1149185723	ENSECAG00000001666		1	187054894	rs1145485985	ENSECAG00000003278
2	39283302		ENSECAG00000010285		4	43580490	rs1136334377	ENSECAG00000001907		1	187889777	rs1145080531	ENSECAG00000015369
2	39284222	rs395500480	ENSECAG00000010285		4	44329103	rs1136514475	PHF14		1	188103959	rs396952776	PTGER2
2	39652689	rs1152250615	VPS13D		4	44706083	rs395329018	THSD7A		1	188104481	rs394904125	PTGER2
2	39682614	rs1145757886	VPS13D		4	44721428	rs393941701	THSD7A		1	188114751	rs394807858	PTGER2
2	39692650	rs1151086055	VPS13D		4	44880036	rs394103395	THSD7A		2	146839	rs1136426368	ACADL
2	39697112	rs1152188088	VPS13D		4	44880396	rs1139360034	THSD7A		2	349513	rs68518635	CYP2J2
2	39700807	rs1142183154	VPS13D		4	45489646	rs1139744032	ENSECAG00000021577		2	1411012	rs68445287	MYSM1
2	39877377	rs1138941840	MIIP		4	45501779	rs1147544236	ENSECAG00000021577		2	1432127	rs68462117	MYSM1
2	39878502	rs1149865768	MIIP		4	45523479	rs1145808212	ENSECAG00000022531		2	1527374	rs394687310	OMA1
2	39907783	rs1140289670	MFN2		4	45895262	rs1150586461	ENSECAG00000001976		2	1527497	rs782890704	OMA1
2	40011395		NPPB		4	45895677	rs1144535821	ENSECAG00000001976		2	1598521	rs782862029	OMA1
2	40128518		DRAXIN		4	45895767	rs1138429258	ENSECAG00000001976		2	2890602	rs68459697	C8B
2	40275772	rs1142269320	DISP3		4	45895782	rs1139218289	ENSECAG00000001976		2	2936028	rs1143096327	C8A
2	40645071	rs1145481991	MASP2		4	48134207	rs1138902541	AGMO		2	2945536	rs1138548491	C8A
2	40654147		MASP2		4	48297956	rs1152351142	AGMO		2	2963722	rs68459922	C8A
2	41198741	rs1136793440	KIF1B		4	51109357	rs1150500958	HDAC9		2	2967817	rs396500443	C8A
2	41258087	rs1137607907	KIF1B		4	51533503	rs1143339077	ENSECAG00000002592		2	3066466	rs69613361	C1orf168
2	41440758		UBE4B		4	53393702	rs69561803	ENSECAG00000002907		2	3067069	rs1152159685	C1orf168
2	42092060	rs1143458815	H6PD		4	53619415	rs396317712	ENSECAG00000004819		2	3118217	rs397107439	C1orf168
2	42244819	rs68624252	SLC2A5		4	53625833	rs1149333658	ENSECAG00000004819		2	3146474	rs1136504471	C1orf168
2	43249175	rs395916798	PER3		4	53648995	rs1146304391	ENSECAG00000004819		2	3150209	rs1150419317	C1orf168
2	43250202	rs395011812	PER3		4	53766031	rs395048280	ENSECAG00000004819		2	3999113	rs1143869376	ENSECAG00000000337
2	44286202		TAS1R1		4	54701733	rs1149935870	ENSECAG00000022149		2	3999186	rs1139642024	ENSECAG00000000337
2	45952062		ENSECAG00000001003		4	54707773	rs1152303679	ENSECAG00000022149		2	4589401	rs394302987	USP24
2	45952112		ENSECAG00000001003		4	54707817	rs1142714526	ENSECAG00000022149		2	4650965	rs396519949	PCSK9
2	46513703		CEP104		4	54761546	rs782894703	FAM126A		2	4650974	rs394784934	PCSK9
2	46521537	rs1149929795	CEP104		4	54977258	rs1144806111	NUPL2		2	4652156	rs1146257806	PCSK9
2	46568259		CCDC27		4	56375312	rs1145325978	OSBPL3		2	4652161	rs394557690	PCSK9
2	46577278	rs1152105141	CCDC27		4	56407161	rs782841905	OSBPL3		2	4652903	rs68471992	PCSK9
2	46577374		CCDC27		4	56641123	rs1142897797	C7orf31		2	4652999	rs68471994	PCSK9
2	46813114	rs1144431447	MEGF6		4	56641752	rs1146498300	C7orf31		2	4654246	rs68472016	PCSK9
2	46891790	rs1147724418	PRDM16		4	56641816	rs1138379735	C7orf31		2	4656195	rs1145795329	PCSK9
2	47462579	rs396944168	TTC34		4	56658733	rs394532220	C7orf31		2	4656229	rs1141149877	PCSK9
2	47468181		TTC34		4	56669098	rs1145340646	C7orf31		2	4656259	rs1144004500	PCSK9
2	47518341	rs395629657	FAM213B		4	56678977	rs1150406980	C7orf31		2	4847419	rs397204244	ENSECAG00000007169
2	47539608	rs1137370221	TNFRSF14		4	56710409	rs1144932315	NPVF		2	4886415	rs395746813	PARS2
2	47556605	rs1151386336	ENSECAG00000009549		4	60510777		PRR15		2	4886634	rs394321457	PARS2
2	47556607	rs1137328633	ENSECAG00000009549		4	61173464	rs394346821	NOD1		2	4886963	rs395955596	PARS2
2	47736950		PEX10		4	61175054	rs395573706	NOD1		2	4901714	rs68463060	TTC4
2	47782425		MORN1		4	62191229	rs1149555459	CCDC129		2	4916276	rs1144758680	TTC4
2	48149245	rs395161744	ENSECAG00000020346		4	62191549	rs397168118	CCDC129		2	4920693	rs396333080	ENSECAG00000018414
2	48167214	rs394116991	ENSECAG00000020515		4	62191552	rs1147188132	CCDC129		2	4923547	rs396491576	ENSECAG00000018414
2	48559454	rs397199421	DVL1		4	62192005	rs1150305518	CCDC129		2	4948160	rs1138814713	ENSECAG00000018414
2	48559465	rs1150182281	DVL1		4	62357064	rs1136724744	PDE1C		2	4958225	rs1150471992	ENSECAG00000018414
2	48567871		TAS1R3		4	63001911	rs394876570	AVL9		2	4958335	rs1142852546	ENSECAG00000018414
2	48585411	rs394781080	CPSF3L		4	63038292	rs396562278	KBTBD2		2	4970940	rs394272490	FAM151A
2	48651668	rs394089275	B3GALT6		4	63289889	rs1141094697	ENSECAG00000018945		2	4980558	rs1144372191	FAM151A
2	48701712		TTLL10		4	63570931	rs1139346792	ENSECAG00000003171		2	5339168	rs68463425	ENSECAG00000016502
2	48702756	rs394051463	TTLL10		4	64859861	rs1149072925	ENSECAG00000002310		2	5355698	rs394489169	CDCP2
2	48703596	rs394263124	TTLL10		4	64886041	rs1148114563	DPY19L1		2	5362498	rs395985038	CDCP2
2	48889586	rs396572418	PERM1		4	66046855	rs1150978597	KIAA0895		2	5362648	rs395273947	CDCP2
2	48889723	rs394506594	PERM1		4	67290910	rs782874148	THAP5		2	5365825	rs393695369	CDCP2
2	48890719		PERM1		4	67291150	rs782855833	THAP5		2	5367216	rs394114632	CDCP2
2	48918697	rs394963291	NOC2L		4	67292335	rs782882117	THAP5		2	5367345	rs396073875	CDCP2
2	48926362	rs396581959	SAMD11		4	67292376	rs782909174	THAP5		2	5475232	rs1146630016	LDLRAD1
2	48928498	rs394618351	SAMD11		4	69341213	rs1150457900	LRRN3		2	5547398	rs394198000	HSPB11
2	49936255	rs1140517068	ENSECAG00000001396		4	70114331	rs1140541191	ENSECAG00000017696		2	5609124	rs1147021614	YIPF1
2	51047586	rs1151730800	DOK2		4	70776974	rs1147889064	TMEM168		2	5613417	rs782911231	YIPF1
2	51458423	rs395951119	PIWIL2		4	71141997	rs1140502529	ENSECAG00000002576		2	5624394	rs1144577742	YIPF1
2	51728474	rs1145587956	BIN3		4	73631280	rs397330202	TES		2	5656932	rs394667503	NDC1
2	51728540	rs1138656535	BIN3		4	74041779	rs782887930	MET		2	5664606	rs1139421964	NDC1
2	51806224		PEBP4		4	75007816	rs1137412012	CTTNBP2		2	5970416	rs1144475432	ENSECAG00000018647
2	52075699	rs1149720170	ENSECAG00000024512		4	75021071	rs1138133769	CTTNBP2		2	6130704	rs397069520	LRP8
2	52079424	rs1147897105	ENSECAG00000024512		4	77532498	rs1148399013	CPED1		2	6175655	rs1148496716	C1orf123
2	52402135		ENTPD4		4	77557249	rs1137820419	CPED1		2	6206808	rs395770600	CPT2
2	52406394		ENTPD4		4	77621001	rs1143491494	CPED1		2	6294358	rs396584983	SLC1A7
2	53937169		NEFL		4	78443125	rs782859669	PTPRZ1		2	6321621	rs394004457	PODN
2	54544087	rs1149129811	ENSECAG00000001594		4	79312284		ENSECAG00000024516		2	6491607	rs1139500704	ECHDC2
2	54626463	rs1144709017	ENSECAG00000013875		4	79911730	rs1139444859	ENSECAG00000006212		2	6518814	rs1148407375	ZYG11A
2	54629566	rs1141678332	ENSECAG00000013886		4	80624808	rs1142612385	GPR37		2	6571680	rs395509078	ENSECAG00000005375
2	54629567	rs1146591468	ENSECAG00000013886		4	80625352	rs1150095617	GPR37		2	6702133	rs396298704	COA7
2	54654504	rs1140217128	ENSECAG00000013886		4	80692064	rs1146301257	POT1		2	6702143	rs393862928	COA7
2	54654561	rs1141369379	ENSECAG00000013886		4	82066590	rs1138254913	GRM8		2	6873831	rs782855324	ZCCHC11
2	56242142	rs396018808	TRIM35		4	82935572	rs1142438101	PAX4		2	7042441	rs1148253248	ZFYVE9
2	56248148	rs396570573	TRIM35		4	83638310	rs69501401	IMPDH1		2	7118871	rs782870085	ZFYVE9
2	56403515	rs1151124157	CHRNA2		4	83702718	rs1138231070	ENSECAG00000020282		2	7460365	rs1141566677	NRDC
2	56501848	rs1141507275	EPHX2		4	83825604	rs395702478	FLNC		2	7701303	rs395527768	ENSECAG00000015205
2	56854877		SCARA5		4	83837774	rs1139799323	FLNC		2	7975000	rs396479043	RNF11
2	57055760		ELP3		4	83840299	rs1142918816	FLNC		2	7975007	rs394230853	RNF11
2	57262765	rs1140940042	PNOC		4	83879105	rs395967788	KCP		2	8702523	rs395243801	ENSECAG00000022281
2	57731443	rs396625459	INTS9		4	83881473	rs395331112	KCP		2	8702551	rs395761664	ENSECAG00000022281
2	58016778	rs1151509727	KIF13B		4	83883654	rs393738034	KCP		2	8702700	rs397376924	ENSECAG00000022281
2	58020582	rs1149699392	KIF13B		4	83922383	rs1139626200	IRF5		2	8702736	rs394924811	ENSECAG00000022281
2	58109486	rs395744020	KIF13B		4	84326641	rs1139440613	STRIP2		2	10173753	rs1137504446	AGBL4
2	58627327		MSRA		4	84333043	rs1150907929	STRIP2		2	10507945	rs1146524473	SLC5A9
2	59022817	rs1149665805	RP1L1		4	84779538	rs782888978	ZC3HC1		2	11182961	rs394756522	ENSECAG00000023188
2	59023097	rs1145749262	RP1L1		4	87322752	rs394143762	CHCHD3		2	11182962	rs1149103835	ENSECAG00000023188
2	59023207	rs1151092268	RP1L1		4	87322753	rs395723621	CHCHD3		2	11183015	rs1144703382	ENSECAG00000023188
2	59028633	rs1144185128	RP1L1		4	88400976	rs1151007880	SLC35B4		2	11183022	rs1147615728	ENSECAG00000023188
2	59115448	rs394071612	C8orf74		4	89595193	rs1136647142	ENSECAG00000017970		2	11327947	rs68555114	STIL
2	59179819	rs1142087341	PINX1		4	90941497	rs393966449	ENSECAG00000003524		2	11397973	rs1140112624	ENSECAG00000019846
2	59918442		FAM167A		4	90941755	rs396518027	ENSECAG00000003524		2	11421737	rs1144959818	ENSECAG00000005472
2	60031166		BLK		4	91320783	rs1140481799	DGKI		2	11421882	rs394988856	ENSECAG00000005472
2	60257839	rs1145584455	NEIL2		4	92453254	rs1136984830	KIAA1549		2	11421966	rs68559346	ENSECAG00000005472
2	60986631	rs1140694939	ENSECAG00000023845		4	92462201	rs1135903310	KIAA1549		2	11422091	rs68559352	ENSECAG00000005472
2	60986912	rs1140906527	ENSECAG00000023845		4	92463837	rs1144060839	KIAA1549		2	11428160	rs68559398	CYP4X1
2	61071312	rs396352105	ADAM29		4	93263621	rs1143261180	TBXAS1		2	11448611	rs68594641	CYP4X1
2	65632055	rs395041649	AADAT		4	93320754		PARP12		2	11452348	rs68594649	CYP4X1
2	66151362	rs1138634296	NEK1		4	93411809	rs1149964085	KDM7A		2	11472937	rs1140801090	ENSECAG00000013479
2	66151567	rs1141160319	NEK1		4	93591393	rs1138574501	SLC37A3		2	11475251	rs1151942148	ENSECAG00000013479
2	66442207	rs1145072389	SH3RF1		4	93695580	rs1151737937	DENND2A		2	11475299	rs68595717	ENSECAG00000013479
2	66458951		SH3RF1		4	93795613		ADCK2		2	11475332	rs1148481362	ENSECAG00000013479
2	66460203	rs1136824245	SH3RF1		4	93807520	rs1137286643	ADCK2		2	11476462	rs1150201408	ENSECAG00000013479
2	66795397	rs1139126961	PALLD		4	94149189	rs1143302368	ENSECAG00000003585		2	11476554	rs395396593	ENSECAG00000013479
2	67027176	rs397488439	DDX60L		4	94684775	rs395984685	TAS2R4		2	11494987	rs1136180966	ENSECAG00000021035
2	67033607	rs1144409226	DDX60L		4	94775695	rs1147408949	ENSECAG00000003677		2	11497145	rs1141885118	ENSECAG00000021035
2	67120296	rs1139886009	DDX60		4	94775883	rs1139038130	ENSECAG00000003677		2	11497744	rs396257157	ENSECAG00000021035
2	67130027	rs1145946439	DDX60		4	94775884	rs1140760839	ENSECAG00000003677		2	11604807	rs1145449914	ENSECAG00000023068
2	67132733		DDX60		4	94776360	rs1151224625	ENSECAG00000003677		2	11610753	rs1142982670	ENSECAG00000023068
2	69649753	rs1139376963	ENSECAG00000009035		4	95088313	rs396371969	ENSECAG00000011824		2	11611382	rs1139479891	ENSECAG00000023068
2	69649859	rs1152117316	ENSECAG00000009035		4	95093399		ENSECAG00000013335		2	11611384	rs1149464461	ENSECAG00000023068
2	69650589	rs1150780946	ENSECAG00000009035		4	95194098	rs1136424249	TRBV2		2	11611399	rs1138971542	ENSECAG00000023068
2	69650845	rs1148675027	ENSECAG00000009035		4	95227261	rs394619814	ENSECAG00000000628		2	11612149	rs396859931	ENSECAG00000024144
2	70235464	rs1149012029	ENSECAG00000002622		4	95314564	rs1141811867	ENSECAG00000005284		2	11665862	rs396835634	ENSECAG00000024521
2	70256448	rs1150023792	ENSECAG00000014985		4	95371923	rs394486940	ENSECAG00000006228		2	11666420	rs1151310355	ENSECAG00000024521
2	70256607	rs396369861	ENSECAG00000014985		4	95399540	rs69548681	ENSECAG00000007504		2	11666434	rs395107168	ENSECAG00000024521
2	70294108	rs1140192195	ENSECAG00000014997		4	95399543	rs69548683	ENSECAG00000007504		2	11669333	rs395601488	ENSECAG00000024521
2	70294365	rs1138709595	ENSECAG00000014997		4	95399641	rs1143333526	ENSECAG00000007504		2	11670333	rs397244682	ENSECAG00000024521
2	70294662	rs1144842383	ENSECAG00000014997		4	95445757	rs394162187	ENSECAG00000007722		2	11779391	rs1147779942	ENSECAG00000014840
2	70294674	rs1145787249	ENSECAG00000014997		4	95447467	rs394927138	ENSECAG00000007739		2	11792806	rs395277041	ENSECAG00000014840
2	70294731	rs1144410558	ENSECAG00000014997		4	95485633	rs1142217386	ENSECAG00000008268		2	11911158	rs68592399	EFCAB14
2	71526455	rs395888855	TKTL2		4	95490115	rs69535983	ENSECAG00000009397		2	11924654	rs1147108514	TEX38
2	71526882	rs1150998148	TKTL2		4	95490273	rs1136210427	ENSECAG00000009397		2	11924874	rs394510033	TEX38
2	71526985	rs1146731106	TKTL2		4	95490276	rs1149162306	ENSECAG00000009397		2	12174408	rs68576761	FAAH
2	71666063	rs395106961	NPY1R		4	95566735	rs69537468	ENSECAG00000009825		2	12268249	rs782869104	LRRC41
2	71666101	rs1138061098	NPY1R		4	95689659	rs393941889	ENSECAG00000011330		2	12339824	rs396871131	POMGNT1
2	73091699	rs1151878882	ENSECAG00000000973		4	95693570	rs1136143859	ENSECAG00000011714		2	12340039	rs395039342	POMGNT1
2	75228027	rs1140810527	RAPGEF2		4	95693701	rs69528906	ENSECAG00000011714		2	12340040	rs396576910	POMGNT1
2	75644887	rs396059291	FNIP2		4	95813722	rs1146800063	ENSECAG00000013792		2	12346407	rs782886520	POMGNT1
2	75645268	rs396490567	FNIP2		4	95834117	rs1149733305	ENSECAG00000014202		2	12506991	rs396171432	MAST2
2	75645362	rs394396807	FNIP2		4	95883459	rs393699764	ENSECAG00000014336		2	12506996	rs394010446	MAST2
2	76245302	rs1141063473	FAM198B		4	95894992	rs1137300351	ENSECAG00000014719		2	12507579	rs1142614644	MAST2
2	78388265		ASIC5		4	95900281	rs1136285697	ENSECAG00000014933		2	12510909	rs395546692	MAST2
2	78532923	rs1140999788	GUCY1A3		4	95987836	rs1145282617	ENSECAG00000015872		2	12510911	rs396969270	MAST2
2	78534608		GUCY1A3		4	96069954	rs1137663945	EPHB6		2	12865524	rs68571042	CCDC17
2	78813306		MAP9		4	96233191	rs1144945199	OR9A2		2	12870600	rs393816590	NASP
2	79788237	rs1149266793	DCHS2		4	96233981	rs1148367066	OR9A2		2	12977151	rs395320199	ENSECAG00000017250
2	79869137	rs1138289400	DCHS2		4	96233995	rs1144369200	OR9A2		2	12977471	rs1140234332	ENSECAG00000017250
2	79873075		DCHS2		4	96278745	rs1146847752	ENSECAG00000007631		2	13138359	rs394033113	MUTYH
2	79873214		DCHS2		4	96428708	rs1150074681	TAS2R40		2	13173796	rs394388136	ENSECAG00000019136
2	79873995		DCHS2		4	96472539	rs1149510863	TMEM139		2	13174696	rs394191663	ENSECAG00000019136
2	79874859		DCHS2		4	96472592	rs1147740981	TMEM139		2	13474509	rs394338750	HECTD3
2	80330346	rs1149571558	TLR2		4	96631402	rs1151943371	ENSECAG00000007903		2	13638490	rs394148913	PTCH2
2	80411868	rs1136425065	KIAA0922		4	96663879	rs69521149	ENSECAG00000007957		2	13642194	rs395180020	PTCH2
2	80934040		FHDC1		4	96663884	rs1147268277	ENSECAG00000007957		2	13653517	rs396845582	BTBD19
2	80934449		FHDC1		4	96700450	rs395292632	ENSECAG00000008213		2	13672658	rs396707146	BEST4
2	80934681		FHDC1		4	96765123	rs1142737330	ENSECAG00000001027		2	13691322	rs397138717	KIF2C
2	80934814		FHDC1		4	96828940	rs1136743528	ENSECAG00000002324		2	13695686	rs396256021	KIF2C
2	80935219		FHDC1		4	96876006	rs1147263151	ENSECAG00000002780		2	13700047	rs1137966312	KIF2C
2	80935376		FHDC1		4	96941365	rs782875572	ENSECAG00000014110		2	14265876	rs1138250179	KLF17
2	80935640		FHDC1		4	96943814	rs782855249	ENSECAG00000014110		2	14382931	rs1137398470	SLC6A9
2	82023652	rs782914569	GATB		4	96956658	rs1151937146	ENSECAG00000014110		2	14392228	rs1148711350	ENSECAG00000024245
2	82071267	rs1147940473	GATB		4	96975743	rs782905599	TCAF1		2	14392295	rs397038858	ENSECAG00000024245
2	82107187	rs1140178457	FAM160A1		4	97051676	rs1136647751	ENSECAG00000002805		2	14721261	rs396260074	PTPRF
2	82119138	rs1150778269	FAM160A1		4	97077143	rs1150473502	ENSECAG00000003654		2	14722635	rs397199562	PTPRF
2	82119174	rs1151846732	FAM160A1		4	97140505	rs1142123204	ENSECAG00000004801		2	14851060	rs397289082	HYI
2	82414890		PRSS48		4	97155685	rs1137790763	ENSECAG00000005105		2	14857521	rs394666668	SZT2
2	82508640		SH3D19		4	97156108	rs1142036330	ENSECAG00000005105		2	14877238	rs395035880	SZT2
2	83283819		LRBA		4	97170610	rs1146504616	ENSECAG00000005513		2	14930082	rs395201552	CDC20
2	83897992	rs1140342845	ENSECAG00000016597		4	97185485	rs1149465462	OR6B1		2	14939683	rs393791469	MPL
2	83898088	rs1152012784	ENSECAG00000016597		4	97218211	rs394657801	OR2A5		2	15016019	rs396151465	TMEM125
2	83898455	rs1146072839	ENSECAG00000016597		4	97218296	rs1148380684	OR2A5		2	15098457	rs1148399882	CFAP57
2	83898508		ENSECAG00000016597		4	97234547	rs1147497253	OR2A25		2	15109546	rs394685305	EBNA1BP2
2	84848077	rs1150243832	NR3C2		4	97264937	rs1151210271	ENSECAG00000006653		2	15109563	rs395781975	EBNA1BP2
2	85198332		ARHGAP10		4	97295215	rs1149342484	ENSECAG00000006953		2	15109598	rs397298982	EBNA1BP2
2	85489655	rs782887104	PRMT9		4	97295362	rs1142210813	ENSECAG00000006953		2	15109637	rs394614354	EBNA1BP2
2	85502294	rs1148474857	PRMT9		4	97331009	rs1135956505	ENSECAG00000006992		2	15109693	rs396531599	EBNA1BP2
2	85502393	rs1144511963	PRMT9		4	97331054	rs396827919	ENSECAG00000006992		2	15218921	rs1145412904	ENSECAG00000001147
2	87027952		ZNF827		4	97331626	rs396448166	ENSECAG00000006992		2	15219097	rs395403179	ENSECAG00000001147
2	87206743	rs1149798703	MMAA		4	97371805	rs1144277159	ENSECAG00000007146		2	15228027	rs396742519	ENSECAG00000014673
2	87216839	rs1151534746	MMAA		4	97372127	rs1140057172	ENSECAG00000007146		2	15228640	rs395292716	ENSECAG00000014673
2	87665089	rs1143991128	ENSECAG00000024476		4	97391779	rs1152004089	ENSECAG00000007166		2	15270986	rs394409963	ENSECAG00000001343
2	87674912	rs1137218254	ENSECAG00000024476		4	97391928	rs1137119779	ENSECAG00000007166		2	15271184	rs395889765	ENSECAG00000001343
2	88567487		FREM3		4	97391930	rs1149230911	ENSECAG00000007166		2	15285225	rs1140339903	ENSECAG00000014673
2	88567530		FREM3		4	97391976	rs1149550609	ENSECAG00000007166		2	15349192	rs1139436734	ENSECAG00000001600
2	88570484		FREM3		4	97392322	rs1146446297	ENSECAG00000007166		2	15363990	rs1150584787	ENSECAG00000001708
2	88570745		FREM3		4	97600851	rs782915770	ENSECAG00000021572		2	15434059		ENSECAG00000014951
2	88570877	rs1138538122	FREM3		4	97603264	rs1139140206	ENSECAG00000021572		2	15434971	rs1137749144	ENSECAG00000014951
2	88571060		FREM3		4	97631222	rs69541637	NOBOX		2	15658158	rs393721081	ZNF691
2	88573108	rs1147462637	FREM3		4	101877479	rs1136208597	ZNF746		2	15706127	rs395977855	ENSECAG00000020080
2	88601243	rs1140708379	ENSECAG00000024603		4	102071847	rs394327580	SSPO		2	15706139	rs396992148	ENSECAG00000020080
2	88601851	rs1152201768	ENSECAG00000024603		4	102072271	rs1143919264	SSPO		2	15706841	rs396248754	ENSECAG00000020080
2	88632359		FREM3		4	102074171	rs1148150978	SSPO		2	15724107	rs68532475	C1orf50
2	88646563	rs1145542232	FREM3		4	102078052	rs395168288	SSPO		2	15733734	rs397247171	P3H1
2	88967712	rs1139328347	USP38		4	102081154	rs1147763832	SSPO		2	15865764	rs1151066503	CCDC30
2	89107268	rs1142803123	ENSECAG00000010301		4	102088538	rs1140189726	SSPO		2	15895440	rs68520933	CCDC30
2	89107831		ENSECAG00000010301		4	102096761	rs1151688075	SSPO		2	15932419	rs397117605	ENSECAG00000017192
2	89107847	rs1142147246	ENSECAG00000010301		4	102148802	rs394660349	ENSECAG00000014451		2	15932495	rs68520979	ENSECAG00000017192
2	89124826	rs1141051482	ENSECAG00000010301		4	102148814	rs397432922	ENSECAG00000014451		2	16241766	rs1142103074	ENSECAG00000002440
2	89297358		ENSECAG00000002647		4	102148815	rs395018824	ENSECAG00000014451		2	16760378	rs396610570	HIVEP3
2	89297388		ENSECAG00000002647		4	102148827	rs396288018	ENSECAG00000014451		2	16761970	rs1143486310	HIVEP3
2	91121076		TBC1D9		4	102347661	rs69583574	GIMAP4		2	16763629	rs68531373	HIVEP3
2	91150365	rs1143957945	UCP1		4	102519512		ENSECAG00000019232		2	16763780	rs68531375	HIVEP3
2	91151109	rs1140133972	UCP1		4	102537491	rs1137609843	ENSECAG00000007668		2	16763806	rs68531377	HIVEP3
2	91839262		MAML3		4	102537609	rs1148997883	ENSECAG00000007668		2	16812683	rs394860455	HIVEP3
2	93804135	rs394316460	PCDH18		4	102537714		ENSECAG00000007668		2	16812728	rs396717018	HIVEP3
2	94285281		ENSECAG00000022921		4	102692135	rs1150128144	KCNH2		2	16813277	rs393971165	HIVEP3
2	95321565		ENSECAG00000023005		4	102756258	rs394296090	ABCB8		2	16813298	rs395515846	HIVEP3
2	95323059	rs1138954886	ENSECAG00000023005		4	102771445	rs395988704	ASIC3		2	16967140	rs394136641	ENSECAG00000002551
2	95323481	rs1138117236	ENSECAG00000023005		4	102794841		SLC4A2		2	17141043	rs1138864210	SCMH1
2	95326141		ENSECAG00000023005		4	102836032		AGAP3		2	17385288	rs394749752	ENSECAG00000002738
2	96621042	rs1141857320	ENSECAG00000023024		4	102904896	rs1148171424	IQCA1L		2	17664405	rs1143939254	ZNF684
2	96621690	rs1149854443	ENSECAG00000023024		4	103726606	rs397497048	ENSECAG00000022544		2	17668256	rs395037295	ZNF684
2	100505427		C4orf33		4	104097135	rs1146719510	XRCC2		2	17690797	rs1147728749	EXO5
2	101343580	rs1151785627	ABHD18		4	104097136	rs782872918	XRCC2		2	17723444	rs394460732	ZFP69
2	101538564		SLC25A31		4	104229747	rs1136865019	ACTR3B		2	17737210	rs1148814248	ZFP69B
2	101566310		INTU		4	104885122	rs1145511863	ENSECAG00000007759		2	17737605	rs1147436343	ZFP69B
2	101574600		INTU		4	104920145	rs396584236	ENSECAG00000014478		2	17737614	rs1142661868	ZFP69B
2	101601369	rs1135874886	INTU		4	104920379	rs396996648	ENSECAG00000014478		2	17737909	rs1140252201	ZFP69B
2	103465032	rs1149006630	FAT4		4	105517456	rs1139547554	DPP6		2	17741155	rs1140060135	ZFP69B
2	103465035	rs395354819	FAT4		4	105757285	rs1144387176	DPP6		2	17743401	rs1147206844	ZFP69B
2	103490717		FAT4		4	105861952	rs393692793	PAXIP1		2	17854249	rs394393720	COL9A2
2	103607904	rs1139653306	FAT4		4	106227496	rs1147375764	EN2		2	18164122	rs397214659	MFSD2A
2	103609480	rs1152180452	FAT4		4	107181484	rs1136886410	RNF32		2	18195131	rs1139642608	MYCL
2	103609515	rs1142798951	FAT4		4	107439254	rs1141031598	NOM1		2	18236060	rs395600883	TRIT1
2	105398378	rs1140336137	ENSECAG00000014249		4	107982600	rs1143129658	ENSECAG00000012762		2	18435827	rs394710390	HEYL
2	105571525		SPATA5		5	511581	rs1137903938	ZBED6		2	18494717	rs394794128	PABPC4
2	105595645	rs1139940827	SPATA5		5	580246	rs1151508046	ENSECAG00000005859		2	18528076	rs394343564	ENSECAG00000010065
2	105607672	rs1138692347	NUDT6		5	580440	rs1137020017	ENSECAG00000005859		2	18528997		ENSECAG00000010065
2	105768996	rs1149112634	BBS12		5	580551	rs1150622146	ENSECAG00000005859		2	18529049		ENSECAG00000010065
2	106058009	rs1145869842	ADAD1		5	580841	rs1143016494	ENSECAG00000005859		2	18619571	rs395752252	ENSECAG00000011635
2	107238248	rs1149561017	TNIP3		5	580844	rs1145743398	ENSECAG00000005859		2	18672263	rs1136871836	MACF1
2	107238289	rs1150594809	TNIP3		5	749801	rs1151523752	SOX13		2	18677324	rs1149583906	MACF1
2	107241431	rs1150680834	TNIP3		5	764672	rs1152311114	ETNK2		2	18677672	rs68583808	MACF1
2	108189196	rs1149484092	ENSECAG00000013880		5	772350	rs1143175544	ETNK2		2	18680967	rs395416061	MACF1
2	108596044	rs1143956989	USP53		5	804421	rs1148334804	KISS1		2	18681053	rs396484815	MACF1
2	108980065	rs397431868	SEC24D		5	845936	rs69544087	PLEKHA6		2	18681143	rs395696120	MACF1
2	108994522		SEC24D		5	876678	rs1150432925	PLEKHA6		2	18681182	rs1148367206	MACF1
2	109069645	rs1150397305	SEC24D		5	1031706	rs1149925403	PIK3C2B		2	18696088	rs396617460	MACF1
2	109113378	rs1142293516	METTL14		5	1188718	rs1149838567	LRRN2		2	18696146	rs394352700	MACF1
2	109152834		ENSECAG00000022096		5	1573791	rs1146778334	CNTN2		2	19028613	rs782899577	RHBDL2
2	110262130		ENSECAG00000004357		5	1583953		CNTN2		2	19034052	rs396881686	GJA9
2	112047353	rs1142679285	NDST4		5	1585384	rs1135978686	CNTN2		2	19034280	rs394540955	GJA9
2	113469531	rs1146294643	ANK2		5	1680431	rs1143331015	DSTYK		2	19034585	rs1147236014	GJA9
2	113474357	rs1151049980	ANK2		5	1780594	rs1140491224	NUAK2		2	19034724	rs68586682	GJA9
2	113625481	rs1144220783	ENSECAG00000025064		5	1785226	rs1146797081	NUAK2		2	19373964	rs395683116	ENSECAG00000020531
2	113625556	rs1138651995	ENSECAG00000025064		5	1785247	rs1137815493	NUAK2		2	19376900	rs396874033	ENSECAG00000020531
2	114141438	rs394553644	ENSECAG00000002675		5	1785293	rs1149623811	NUAK2		2	19377069	rs1141893926	ENSECAG00000020531
2	114141619		ENSECAG00000002675		5	1848388	rs1144723889	ENSECAG00000006106		2	19377075	rs1146676945	ENSECAG00000020531
2	114388594	rs395826483	TIFA		5	1970516	rs1138191899	CDK18		2	19607342	rs1139526687	ENSECAG00000026886
2	114388807	rs782865250	TIFA		5	2051927	rs1140262669	ELK4		2	19757025	rs1137211939	ENSECAG00000026886
2	114776665		ENSECAG00000007877		5	2753333	rs1148507413	IKBKE		2	19757039	rs1145530943	ENSECAG00000026886
2	114776670		ENSECAG00000007877		5	2841272	rs1144645662	RASSF5		2	19757052	rs397048774	ENSECAG00000026886
2	114778372	rs1138380991	ENSECAG00000007877		5	2865507	rs782916005	EIF2D		2	19757091	rs394626666	ENSECAG00000026886
2	115211771		ENSECAG00000008380		5	3275129	rs1144728806	YOD1		2	19839321	rs68514320	INPP5B
2	115212221	rs1145788846	ENSECAG00000008380		5	3396310	rs1149467954	ENSECAG00000013486		2	19839445	rs1148502520	INPP5B
2	116332580		EGF		5	3411267	rs394713088	ENSECAG00000013486		2	19863551	rs1145053713	INPP5B
2	116353842	rs1148564504	EGF		5	3690800	rs1137911622	MAEL		2	19930547		MANEAL
2	116378747	rs1141399697	LRIT3		5	4326882	rs1137286178	MPZL1		2	19932848	rs393777602	MANEAL
2	116401855	rs1149043094	RRH		5	4397057	rs397281746	ADCY10		2	19952423	rs1137733076	EPHA10
2	116531366	rs1139663388	CASP6		5	5756384	rs396674836	NME7		2	19952810	rs1136570277	EPHA10
2	116532533	rs1151682618	CASP6		5	5859268	rs1141509428	CCDC181		2	19963327	rs1142944261	EPHA10
2	116537483	rs1143172698	CASP6		5	5992867		F5		2	19963615	rs396741483	EPHA10
2	116540623		MCUB		5	5993613	rs1139520536	F5		2	19963642	rs1138460121	EPHA10
2	116665518	rs1151628502	SEC24B		5	6151756	rs1145623997	SELE		2	19997486	rs395139585	CDCA8
2	117296531	rs1138200062	ETNPPL		5	6154404	rs1141381280	SELE		2	20006792	rs396367193	C1orf109
2	117890028	rs1136815326	HADH		5	6154545	rs1146448611	SELE		2	20137104	rs394122920	MEAF6
2	119180738	rs1147164232	TBCK		5	6275759	rs1139958647	SCYL3		2	20179510	rs1142049616	ZC3H12A
2	119454504	rs1147941431	NPNT		5	6853107	rs782837289	GORAB		2	20686108	rs395041495	GRIK3
2	119454514		NPNT		5	6853348	rs782837823	GORAB		2	20693205	rs396508061	GRIK3
2	119720353	rs1143996181	ENSECAG00000011171		5	7227754	rs1148658900	MROH9		2	20693226	rs397453847	GRIK3
2	120032242	rs1142157778	ENSECAG00000011433		5	7247934	rs1139768261	MROH9		2	21068835	rs1148637901	CSF3R
2	120066996	rs1152001984	ENSECAG00000004773		5	7320070	rs69489114	FMO3		2	21070218	rs1145632535	CSF3R
3	198589	rs1151093763	MYLK3		5	7416344	rs1137610588	FMO2		2	21078710	rs782861704	MRPS15
3	354775		ENSECAG00000006221		5	7447442	rs1151421587	FMO1		2	21082452	rs1146351682	OSCP1
3	575379	rs1141447725	NETO2		5	7494265	rs69492003	FMO4		2	21118165	rs782876757	LSM10
3	817242	rs1142902307	ENSECAG00000006237		5	7623476	rs782896771	PRRC2C		2	21176835	rs395290828	ENSECAG00000020556
3	817434	rs1138564954	ENSECAG00000006237		5	7623656	rs69492096	PRRC2C		2	21177130	rs68557132	ENSECAG00000020556
3	1464036	rs1140887480	ABCC11		5	7693732	rs1151929200	MYOC		2	21185149	rs395795556	ENSECAG00000020556
3	1481932	rs1141714442	ABCC11		5	7778156	rs395160944	METTL13		2	21185523	rs1148660129	ENSECAG00000020556
3	1494062	rs1145830938	ABCC11		5	8528643	rs1146054727	SUCO		2	21185643	rs393832875	ENSECAG00000020556
3	1508793	rs1146393538	ABCC11		5	8528655	rs1147950620	SUCO		2	21186117	rs396551969	ENSECAG00000020556
3	1557492	rs1136455421	ENSECAG00000021168		5	8592355	rs1152151133	FASLG		2	21200024	rs782886845	ENSECAG00000021207
3	1603498	rs1141094774	ENSECAG00000021168		5	9444748	rs1143608453	KLHL20		2	21281197	rs1137789418	MAP7D1
3	2842328		ZNF423		5	9540882	rs69493267	DARS2		2	21281290	rs396222083	MAP7D1
3	2843038	rs1147842781	ZNF423		5	9862872	rs782872485	RABGAP1L		2	21281303	rs397253863	MAP7D1
3	2843182		ZNF423		5	9950298		ENSECAG00000016558		2	21281429	rs394868153	MAP7D1
3	3302280	rs394914448	ADCY7		5	10531947	rs1141922985	TNN		2	21354891	rs1148843491	TEKT2
3	3316993	rs395790033	ADCY7		5	10531953	rs1151358997	TNN		2	21354896	rs782899367	TEKT2
3	3350778	rs1140089751	ADCY7		5	10725850	rs1142947710	TNR		2	21355401	rs1147195500	TEKT2
3	3394489		BRD7		5	10783371	rs1137224086	TNR		2	21355642	rs1149654964	TEKT2
3	3673154		SNX20		5	11755637	rs1152174241	PAPPA2		2	21445893	rs1144270865	ENSECAG00000023972
3	3706718		NOD2		5	11880655	rs1142620886	PAPPA2		2	21850788	rs395619128	KIAA0319L
3	3706789	rs1139103553	NOD2		5	13000926	rs1150059519	SEC16B		2	21920811	rs68654816	ZMYM4
3	3706969	rs1141900427	NOD2		5	13199679	rs1141852847	ENSECAG00000024320		2	22025038		ENSECAG00000024561
3	3707443	rs1151945436	NOD2		5	13474823	rs1151656854	RASAL2		2	22025186		ENSECAG00000024561
3	3707492	rs395245205	NOD2		5	14213267	rs782889074	SOAT1		2	22025204	rs1140161855	ENSECAG00000024561
3	3707720		NOD2		5	14413213	rs396885617	TDRD5		2	22025222		ENSECAG00000024561
3	4099956		SALL1		5	14414096	rs1140944664	TDRD5		2	22025285		ENSECAG00000024561
3	4103035	rs1148222876	SALL1		5	14422131	rs394660690	TDRD5		2	22026310	rs1144817919	ENSECAG00000024561
3	4104684	rs1139704658	SALL1		5	14572643	rs69523857	TOR1AIP2		2	22026472	rs1140871611	ENSECAG00000024561
3	6428255	rs1151994818	CHD9		5	14735888	rs69525384	CEP350		2	22026721	rs1140174910	ENSECAG00000024561
3	6553196	rs1149462736	CHD9		5	14775833	rs782876178	CEP350		2	22171956	rs782843653	ZMYM1
3	7322388		IRX3		5	14802594	rs1136216637	CEP350		2	22173005	rs68655992	ZMYM1
3	8210879	rs1138362686	IRX6		5	14893462	rs394635893	QSOX1		2	22173405	rs68655994	ZMYM1
3	8211099		IRX6		5	15089706	rs782914349	ACBD6		2	22184833	rs393890061	ZMYM1
3	8379959		LPCAT2		5	15521124	rs395718460	KIAA1614		2	22263122	rs1138211601	TMEM35B
3	8481069	rs1136411134	SLC6A2		5	15524238	rs1136017274	KIAA1614		2	22347058	rs395933441	DLGAP3
3	8518908		SLC6A2		5	16228622	rs1150667800	CACNA1E		2	22453070	rs782833980	GJB3
3	8603440	rs1145109446	ENSECAG00000013389		5	16355706	rs1151188914	ENSECAG00000015425		2	22453080	rs68646771	GJB3
3	8707698	rs1145248253	ENSECAG00000015451		5	16355778	rs396556439	ENSECAG00000015425		2	22480261	rs397498250	GJB5
3	8710060	rs1140739732	ENSECAG00000015451		5	16355780	rs394126038	ENSECAG00000015425		2	22480561	rs68646794	GJB5
3	8713882	rs1148392066	ENSECAG00000015451		5	16356388		ENSECAG00000015425		2	22931086	rs1138309340	C1orf94
3	8723467	rs1140597611	ENSECAG00000015451		5	16475332	rs394725338	ZNF648		2	22941214	rs1147258639	C1orf94
3	8742774		ENSECAG00000019927		5	16776446	rs1150781507	ENSECAG00000002296		2	23168929	rs396793515	CSMD2
3	8748649	rs1139779750	ENSECAG00000019927		5	16808763	rs1144001341	ENSECAG00000002769		2	23386747	rs1142184714	CSMD2
3	8770844	rs1147638185	ENSECAG00000019927		5	16911202	rs1144770389	RNASEL		2	23542896	rs1142630493	CSMD2
3	8917539	rs1144384098	ENSECAG00000009369		5	16916138	rs68475531	RNASEL		2	23591833	rs1138243908	ZSCAN20
3	8937696	rs1147265303	ENSECAG00000009369		5	16916788	rs1144222257	RNASEL		2	23595144	rs1145364558	ZSCAN20
3	9729260	rs1146137987	ENSECAG00000000363		5	17154751	rs1147760066	ENSECAG00000011933		2	23609470	rs1147985222	ENSECAG00000005400
3	9906461	rs1139742433	SLC12A3		5	17409370	rs782855771	LAMC1		2	23610415	rs394932711	ENSECAG00000005400
3	9916247	rs1148789560	SLC12A3		5	17417532	rs782827552	LAMC1		2	23611383	rs68595498	ENSECAG00000005400
3	9923901		SLC12A3		5	17421512	rs1149103199	LAMC1		2	23734574	rs68597995	PHC2
3	9955000		HERPUD1		5	17508064	rs394723076	LAMC2		2	23802919	rs395673565	ZNF362
3	10048517	rs1150838321	NLRC5		5	17864000	rs1146508735	APOBEC4		2	23802933	rs1141223940	ZNF362
3	10143221		CPNE2		5	18769709	rs1150826075	EDEM3		2	23936320	rs394801809	AZIN2
3	10193637	rs1149301644	RSPRY1		5	19153183	rs1149423798	SWT1		2	24064905	rs782916429	RNF19B
3	10237915		PLLP		5	19163368	rs1151164780	SWT1		2	24092794	rs782847856	TMEM54
3	10470594	rs1141064775	ADGRG5		5	19185055	rs395228008	SWT1		2	24161414	rs782891232	YARS
[truncated: 19,663 more rows]

## Sheet: MIssense_Mutation_Fixed
JH_Missense_Private					TB_Missense_Private						Common_Missense_SNPs
CHROM	POS	ID	Gene		CHROM	POS	ID	Gene			CHROM	POS	ID	Gene
1	6719351	rs397179197	C10orf90		1	353151	rs395518944	ENSECAG00000009951			1	353277	rs1136643150	ENSECAG00000009951
1	7521479	rs1137501037	EDRF1		1	353153	rs394270577	ENSECAG00000009951			1	353290	rs1152212002	ENSECAG00000009951
1	8429285	rs396826438	FAM53B		1	353241	rs1151649113	ENSECAG00000009951			1	1706157	rs1145979202	JAKMIP3
1	8484146	rs395866657	FAM53B		1	355839	rs395831110	ENSECAG00000009951			1	2693909	rs1148116059	ENSECAG00000002439
1	8610577	rs68477718	LHPP		1	409700	rs396624479	PAOX			1	9812274	rs1150446184	HMX3
1	10918661	rs394635794	TACC2		1	660443	rs393731903	KNDC1			1	14962222	rs397204262	PDZD8
1	12768385	rs395151059	SEC23IP		1	1706157	rs394299193	JAKMIP3			1	20480792	rs393722932	ENSECAG00000003921
1	12770998	rs68563855	SEC23IP		1	4039729	rs394083951	MGMT			1	26948724	rs397422175	NEURL1
1	13495826	rs1148693444	EIF3A		1	9800200	rs396285473	HMX2			1	39151853	rs394059326	IFIT5
1	17653745	rs68450104	AFAP1L2		1	15175774	rs397083158	ENSECAG00000023955			1	39152031	rs396565659	IFIT5
1	17729304	rs68450148	TDRD1		1	15175825	rs395171809	ENSECAG00000023955			1	39152036	rs394779219	IFIT5
1	18277496	rs68493956	NRAP		1	17182389	rs1144581784	FAM160B1			1	58689843	rs395989971	TYSND1
1	26265987	rs396279148	GSTO2		1	17182426	rs1140446212	FAM160B1			1	58795652		NPFFR1
1	26465471	rs394879989	COL17A1		1	18078505	rs68492432	DCLRE1A			1	63279640	rs1145095897	ZNF503
1	26465534	rs393734211	COL17A1		1	27199007	rs396906240	INA			1	69577378	rs1140618422	RHOU
1	26476583	rs68507647	COL17A1		1	27199074	rs394520461	INA			1	80925342	rs394376898	C1orf198
1	27046265	rs396388953	CALHM1		1	27721123	rs394023250	TRIM8			1	80925353	rs396443577	C1orf198
1	27052192	rs68512140	CALHM2		1	28442653	rs394922009	FGF8			1	80925366	rs396674531	C1orf198
1	27080357	rs68512168	PDCD11		1	28443699	rs1148118263	FGF8			1	81101417	rs68454004	ENSECAG00000003762
1	27189172	rs1149962150	INA		1	28443713	rs1136357327	FGF8			1	81102072	rs395402791	ENSECAG00000003762
1	27650930	rs397250620	SFXN2		1	31947494	rs394755661	UBTD1			1	81102130	rs68454006	ENSECAG00000003762
1	27950932	rs395740034	GBF1		1	34861161	rs782882263	HELLS			1	82741435	rs395106319	ENSECAG00000001649
1	28442684	rs1136440033	FGF8		1	34861164	rs782831407	HELLS			1	83439313	rs68577302	ENSECAG00000007449
1	31948379	rs396487623	MMS19		1	37970367	rs395709203	HTR7			1	84085306	rs395501069	ENSECAG00000004222
1	33999657	rs1138674701	ENSECAG00000021153		1	39152158	rs395759587	IFIT5			1	108929412	rs1140858895	ENSECAG00000001388
1	34317209	rs68612453	ENSECAG00000005361		1	39252316	rs393941500	IFIT1			1	114881171	rs1139556279	NIPA1
1	34327107	rs1143807372	ENSECAG00000005361		1	51861144	rs1140683193	RTKN2			1	116760460	rs397026014	ADAMTS7
1	34328360	rs1150059941	ENSECAG00000005361		1	58795621	rs1143293832	NPFFR1			1	116760507	rs395240504	ADAMTS7
1	36501095	rs394191363	HHEX		1	58795868	rs395145074	NPFFR1			1	120128760	rs394389943	CYP1A2
1	39729832	rs1136439343	STAMBPL1		1	59235530		ADAMTS14			1	122040596	rs394939820	ARIH1
1	40021580	rs393968382	ENSECAG00000008026		1	60208302	rs394835717	ENSECAG00000023411			1	122040597	rs396692047	ARIH1
1	40027917	rs68580475	ENSECAG00000008026		1	61759299	rs393725204	USP54			1	149692376	rs1149092065	PLCB2
1	44555106	rs1140115045	ENSECAG00000019573		1	61894718	rs1140383306	ZSWIM8			1	163837117	rs1138048414	FITM1
1	57782396	rs396929423	ENSECAG00000008689		1	61894724	rs395147417	ZSWIM8			1	179639351	rs68446120	LRFN5
1	57868948	rs1140438928	SUPV3L1		1	63279689	rs396719210	ZNF503			1	186653113	rs1152334800	MAP4K5
1	59752563	rs394793536	UNC5B		1	63279743	rs394484208	ZNF503			2	4916276	rs1144758680	TTC4
1	67734088	rs396399348	AGT		1	63279914	rs397026101	ENSECAG00000010308			2	7118871	rs782870085	ZFYVE9
1	71121943	rs68496761	ZNF239		1	67113588	rs395857565	PLAC9			2	11183015	rs1144703382	ENSECAG00000023188
1	71181883	rs1145602960	ENSECAG00000024546		1	67113589	rs397499372	PLAC9			2	12274571	rs1146516041	RAD54L
1	71182439	rs68496778	ENSECAG00000024546		1	68894925	rs1139795973	ABCB10			2	12506991	rs396171432	MAST2
1	71889421	rs394329099	BMS1		1	75735739	rs396847575	MTR			2	12506996	rs394010446	MAST2
1	72327807	rs68509067	ENSECAG00000014705		1	75735748	rs393949065	MTR			2	13657526	rs393901521	ENSECAG00000001049
1	75061241	rs395680839	RYR2		1	75735790	rs395696514	MTR			2	13658406	rs395957797	PLK3
1	75083470	rs68556362	RYR2		1	76316991	rs396853101	GPR137B			2	13658411	rs397005904	PLK3
1	78879620	rs395852063	ENSECAG00000009930		1	76317006	rs394169644	GPR137B			2	19757091	rs394626666	ENSECAG00000026886
1	80235528	rs68528956	DISC1		1	79258566	rs396409727	MAP10			2	21185643	rs393832875	ENSECAG00000020556
1	80622774	rs394265214	C1orf131		1	79258676	rs397161340	MAP10			2	24490159	rs397499053	MARCKSL1
1	80678785	rs395526819	TRIM67		1	79728981	rs1145251046	ENSECAG00000020671			2	36802032	rs393870780	MFAP2
1	81010585	rs396807636	CAPN9		1	81807352	rs396500404	PARG			2	48560029	rs395917451	DVL1
1	81536742	rs68523669	ENSECAG00000011080		1	83063512	rs396367000	ARHGAP22			2	48702801	rs395059307	TTLL10
1	82128927	rs393705807	ERCC6		1	86597117	rs1136791451	LRIT1			2	48702828	rs1144852163	TTLL10
1	86597079	rs395221523	LRIT1		1	86597159	rs1150374946	LRIT1			2	67047218	rs68631936	DDX60L
1	91072385	rs68636834	MESDC2		1	90852387	rs393833304	IL16			2	71525568	rs395603885	TKTL2
1	91097048	rs394939322	CEMIP		1	90852426	rs394738645	IL16			2	89297125	rs1152285275	ENSECAG00000002647
1	91098089	rs394874778	CEMIP		1	92823470	rs1150686769	AP3B2			3	6747217	rs68595969	RPGRIP1L
1	91106785	rs397107727	CEMIP		1	93164689	rs396179081	SLC28A1			3	9543217	rs1151543552	AMFR
1	91394254	rs394720435	ARNT2		1	93907634	rs393750091	FES			3	9614563	rs393999911	BBS2
1	92339756	rs397142109	BNC1		1	93907649	rs395217966	FES			3	9700712	rs397079091	MT1X
1	93216769	rs396543131	ALPK3		1	93907651	rs396593467	FES			3	11203443	rs395104073	NDRG4
1	93217340	rs394311876	ALPK3		1	93959511	rs396336737	UNC45A			3	11203446	rs397115152	NDRG4
1	93231951	rs396684194	ALPK3		1	93964009	rs395549139	UNC45A			3	18319270	rs394986143	TRADD
1	93232666	rs395345531	ALPK3		1	94071878	rs1137799651	CIB1			3	26361791	rs397433175	MON1B
1	93266074	rs394072185	ZNF592		1	94083769	rs395446537	SEMA4B			3	29716750	rs395000180	BCO1
1	93402892	rs394106768	WDR73		1	94662747	rs68486580	ENSECAG00000019462			3	32127324	rs394939758	HSDL1
1	94500934	rs395056278	ANPEP		1	105478852	rs1147908176	SYNM			3	36944681	rs396286058	TCF25
1	94636572	rs397479732	PLIN1		1	108528590	rs1136381338	NSMCE3			3	37009716	rs68458868	DEF8
1	94636649	rs394601647	PLIN1		1	108528596	rs1146497356	NSMCE3			3	45802505	rs1137247769	ENSECAG00000001242
1	94637215	rs397245291	PLIN1		1	108528613	rs1147422217	NSMCE3			3	50982390	rs394605369	PPM1K
1	94638546	rs1144735732	PLIN1		1	108529166	rs396261099	NSMCE3			3	51219514	rs394816155	PKD2
1	94667544	rs68486583	TICRR		1	112232173	rs395310506	ENSECAG00000014732			3	51219515	rs396616685	PKD2
1	94699014	rs1152095055	TICRR		1	112232280	rs396314665	ENSECAG00000014732			3	51963622	rs396974611	AFF1
1	94699039	rs1142333198	TICRR		1	114427307	rs396489651	OCA2			3	54233712	rs1141752523	CDS1
1	94948008	rs68487951	FANCI		1	114881152	rs396871914	NIPA1			3	58633070	rs395665035	GK2
1	95270484	rs68461199	ACAN		1	114881170	rs1138678424	NIPA1			3	81887913	rs1141752494	CWH43
1	95284467	rs393751006	ACAN		1	114881207	rs394015859	NIPA1			3	97211774	rs396107123	PCDH7
1	95472470	rs395150103	AEN		1	115995695	rs396806055	KIAA1024			3	97211796	rs395323784	PCDH7
1	103454959	rs395374445	ENSECAG00000008657		1	116760571	rs396492860	ADAMTS7			3	97211811	rs394453665	PCDH7
1	105479429	rs395736115	SYNM		1	116760640	rs397374238	ADAMTS7			3	115471241	rs393872487	EVC2
1	105718805	rs395754371	LRRC28		1	117481245	rs396952811	UBE2Q2			3	116295141	rs396730580	MAN2B2
1	106483576	rs395025730	ADAMTS17		1	117622043	rs68683945	NRG4			3	118020814	rs397043383	CPZ
1	106483580	rs396679357	ADAMTS17		1	117910956	rs782864603	ETFA			3	119366424	rs1152068819	TNIP2
1	107086016	rs395804919	LRRK1		1	118636608	rs782829613	TSPAN3			3	119366430	rs1149140757	TNIP2
1	108528575	rs1151186990	NSMCE3		1	120255078	rs393736008	CLK3			4	15509538	rs396016702	MYO1G
1	108929328	rs397444882	ENSECAG00000001388		1	121342056	rs396313401	NEO1			4	41992297	rs1141152806	ICA1
1	108929837	rs1149883650	ENSECAG00000001388		1	121816273	rs396458141	ADPGK			4	45667045	rs396859564	SCIN
1	108930357	rs395721262	ENSECAG00000001388		1	124624400	rs396265582	ENSECAG00000008542			4	52917546	rs394349548	ABCB5
1	108931350	rs394047902	ENSECAG00000001388		1	126086444	rs396260320	SKOR1			4	52958225	rs395406544	ENSECAG00000002849
1	108983065	rs395316715	MCEE		1	126639257	rs396938320	SMAD3			4	56624297	rs394991830	CYCS
1	117276159	rs68681194	HYKK		1	127134662	rs1146567730	SMAD6			4	83825604	rs395702478	FLNC
1	117826819	rs394070755	TMEM266		1	127285387	rs395249435	ZWILCH			4	87322752	rs394143762	CHCHD3
1	117826911	rs395089890	TMEM266		1	127285439	rs397061010	ZWILCH			4	87322753	rs395723621	CHCHD3
1	118355417	rs394686431	ENSECAG00000016474		1	127802342	rs396890608	MEGF11			4	102801273	rs69570847	FASTK
1	119473133	rs397442455	CSPG4		1	127802345	rs394866283	MEGF11			4	107467234	rs394277440	ENSECAG00000008369
1	123570498	rs395838240	UACA		1	128429029	rs393867138	CLPX			4	107467364	rs1144996233	ENSECAG00000008369
1	127285332	rs1146721082	ZWILCH		1	129102135	rs395985245	ENSECAG00000026891			5	1735933	rs396826915	TMCC2
1	128622034	rs393709665	ANKDD1A		1	129102162	rs396768481	ENSECAG00000026891			5	19163652	rs69581766	SWT1
1	130177617	rs394299499	RAB8B		1	129102163	rs394754217	ENSECAG00000026891			5	38305029	rs394408525	IQGAP3
1	133901498	rs393795327	SLTM		1	129365865	rs395209983	FAM96A			5	66862603	rs394464819	RWDD3
1	134195851	rs394191800	LIPC		1	130177642	rs396218999	RAB8B			5	66904464	rs69541767	ENSECAG00000019335
1	135624549	rs395046174	ZNF280D		1	130636058	rs397185394	TLN2			5	66904500	rs69541771	ENSECAG00000019335
1	138151145	rs397172976	WDR72		1	135844544	rs1143609744	TEX9			5	66904515	rs69541773	ENSECAG00000019335
1	138151460	rs782846899	WDR72		1	139073272	rs396738320	FAM214A			5	66904525	rs69541775	ENSECAG00000019335
1	138151520	rs1148856493	WDR72		1	139073288	rs395714822	FAM214A			6	8598871	rs1151504315	PTPRN
1	139976682	rs394649590	DMXL2		1	139073322	rs1136834022	FAM214A			6	15703801	rs395417103	SLC19A3
1	145451124	rs397492759	SLC30A4		1	139302239	rs395798436	MYO5A			6	15907933	rs68755187	SPHKAP
1	145627928	rs68637065	SLC28A2		1	142096271	rs1143941332	CEP152			6	20529145	rs396178050	HJURP
1	145709036	rs1147886213	SHF		1	146908463	rs68503984	MAP1A			6	20529685	rs395187792	HJURP
1	145759820	rs394492093	DUOX1		1	146908547	rs68503985	MAP1A			6	20529761	rs396528794	HJURP
1	145771884	rs393856423	DUOXA1		1	146908586	rs68503986	MAP1A			6	20535620	rs393733766	HJURP
1	145991394	rs394902721	SPG11		1	147074294	rs782847049	ENSECAG00000008021			6	20699140	rs68692234	SPP2
1	145994439	rs395392432	SPG11		1	147244317	rs396083649	TMEM62			6	21040646	rs397314426	ARL4C
1	146039711	rs396678302	SPG11		1	147244341	rs393944023	TMEM62			6	21040649	rs394461450	ARL4C
1	146050636	rs393711835	SPG11		1	147244377	rs1148120735	TMEM62			6	22404259	rs397414997	GBX2
1	146061429	rs396549721	SPG11		1	148021294	rs68453517	TMEM87A			6	24870969	rs396415621	ENSECAG00000017406
1	146221369	rs782881877	CASC4		1	148087592	rs394972609	VPS39			6	26389314	rs394716525	SNED1
1	146765823	rs68503964	ELL3		1	148087868	rs396161134	VPS39			6	26389316	rs396738539	SNED1
1	146954590	rs395548888	TP53BP1		1	148087869	rs394285288	VPS39			6	35278764	rs394214671	LAG3
1	147612341	rs394404655	TTBK2		1	148352358	rs1147372911	SPTBN5			6	36142606	rs1146852683	ENSECAG00000007930
1	147623675	rs1149890180	CDAN1		1	149203686	rs396902620	RHOV			6	36201333	rs1138452238	CLEC4E
1	147663553	rs395392490	ENSECAG00000022851		1	150109788	rs396572680	ENSECAG00000024806			6	54545125	rs68649761	CCDC91
1	147666005	rs394504199	ENSECAG00000022851		1	159568363	rs396558224	ZNF219			6	58597832	rs68803568	ENSECAG00000003178
1	147666376	rs397078466	ENSECAG00000022851		1	159568376	rs394463212	ZNF219			6	66990076	rs397471384	ENSECAG00000007699
1	156123233	rs397004211	CHRM5		1	159568402	rs395883355	ZNF219			6	67781637	rs1146006427	DHH
1	157659995	rs397295676	ENSECAG00000007286		1	163018586	rs397370688	PSMB11			6	67968881	rs395109579	TROAP
1	158123432	rs397436824	ENSECAG00000001253		1	163250285	rs393798246	EFS			6	69912632	rs1150949493	ENSECAG00000007983
1	158123831	rs1142672239	ENSECAG00000001253		1	163250296	rs394551028	EFS			6	70872758	rs1150061027	ENSECAG00000021775
1	158160013	rs1139840836	ENSECAG00000001906		1	163780496	rs1146584822	ENSECAG00000008025			6	71182195	rs396580837	C12orf10
1	158160723	rs68565733	ENSECAG00000001906		1	163837088	rs1147015072	FITM1			6	71280236	rs393782188	AMHR2
1	158261391	rs394897723	OR4K5		1	163837120	rs1142623643	FITM1			6	72077927	rs394602351	ZNF385A
1	158261608	rs68567100	OR4K5		1	163837139	rs393930901	FITM1			6	72942044	rs68749561	ENSECAG00000005565
1	158321366	rs397293588	ENSECAG00000006342		1	163844141	rs395980181	EMC9			6	73116673	rs395090498	ENSECAG00000003562
1	158321975	rs396897044	ENSECAG00000006342		1	170592833	rs395309782	HECTD1			6	73116693	rs394037106	ENSECAG00000003562
1	158509383	rs394845349	ENSECAG00000006774		1	170799238	rs1151214470	ENSECAG00000016348			6	73116739	rs1151351462	ENSECAG00000003562
1	158620094	rs393898997	ENSECAG00000006888		1	170799248	rs396504185	ENSECAG00000016348			6	73116763		ENSECAG00000003562
1	158768814	rs394310320	TEP1		1	170799254	rs394290283	ENSECAG00000016348			6	73116772	rs1141987105	ENSECAG00000003562
1	158820335	rs394547122	KLHL33		1	172832066	rs394005581	ENSECAG00000021888			6	73116792	rs1144596121	ENSECAG00000003562
1	158829884	rs395934160	ENSECAG00000022414		1	174221033	rs395584810	INSM2			6	73116793	rs1138032081	ENSECAG00000003562
1	160107575	rs1142365173	TRAV4		1	175010039	rs1149813538	NKX2-1			6	73116803	rs1140602208	ENSECAG00000003562
1	160267737	rs68585149	ENSECAG00000009639		1	175010047	rs1137345357	NKX2-1			6	75049897	rs395157400	RBMS2
1	161333673	rs396277425	ENSECAG00000013000		1	175010082	rs1147679251	NKX2-1			7	340559	rs395183442	PTBP1
1	161424218	rs68478000	TRAV9-1		1	175010092	rs1150828920	NKX2-1			7	1215108	rs395173000	CSNK1G2
1	161487191	rs1137785478	ENSECAG00000015364		1	175137054	rs1141890510	PAX9			7	5360321	rs395418595	MCOLN1
1	161591762	rs68479691	ENSECAG00000018085		1	176490115	rs395750232	ENSECAG00000004803			7	46835823	rs396489534	MAST1
1	163837129	rs396686623	FITM1		1	182455989	rs395302084	FANCM			7	50673641	rs396331103	ELAVL3
1	163862516	rs397247895	IRF9		1	186233590	rs395630752	ARF6			7	51051948	rs395938571	ENSECAG00000004504
1	163880454	rs68503781	IPO4		1	186396325	rs396830298	VCPKMT			7	51056611	rs395404199	YIPF2
1	164020235	rs68504837	RIPK3		1	186539615	rs395485971	ATP5S			7	51680704	rs394636994	COL5A3
1	170671974	rs394477530	HEATR5A		1	188103959	rs396952776	PTGER2			7	51680706	rs396279088	COL5A3
1	171661441	rs394857418	AKAP6		2	4589401	rs394302987	USP24			7	51686373	rs396005639	COL5A3
1	175869551	rs1146318742	MIPOL1		2	4847419	rs397204244	ENSECAG00000007169			7	69219948	rs393838975	GDPD4
1	182481484	rs68532091	FANCM		2	6702133	rs396298704	COA7			7	69282425	rs68858644	ENSECAG00000024135
1	182494079	rs1144972506	FANCM		2	6702143	rs393862928	COA7			7	70066315	rs397334368	ENSECAG00000005942
1	182520409	rs782885664	ENSECAG00000000757		2	8702523	rs395243801	ENSECAG00000022281			7	70920760	rs396866701	ENSECAG00000013664
2	1432127	rs68462117	MYSM1		2	8702551	rs395761664	ENSECAG00000022281			7	72322670	rs396434979	PLEKHB1
2	1527374	rs394687310	OMA1		2	8702700	rs397376924	ENSECAG00000022281			7	72322682	rs397188447	PLEKHB1
2	1527497	rs782890704	OMA1		2	8702736	rs394924811	ENSECAG00000022281			7	72322686	rs395142110	PLEKHB1
2	4920693	rs396333080	ENSECAG00000018414		2	11182961	rs394756522	ENSECAG00000023188			7	77683656	rs1146751815	ENSECAG00000005304
2	5664606	rs1139421964	NDC1		2	11182962	rs1149103835	ENSECAG00000023188			7	92157046	rs1142149160	ENSECAG00000026812
2	6130704	rs397069520	LRP8		2	11611382	rs1139479891	ENSECAG00000023068			8	1739122	rs1148857437	SCARF2
2	6206808	rs395770600	CPT2		2	11611384	rs1149464461	ENSECAG00000023068			8	5365760	rs394345767	YDJC
2	6321621	rs394004457	PODN		2	11611399	rs1138971542	ENSECAG00000023068			8	5365773	rs395905949	YDJC
2	7042441	rs1148253248	ZFYVE9		2	12174408	rs68576761	FAAH			8	5365779	rs396874776	YDJC
2	7701303	rs395527768	ENSECAG00000015205		2	12340039	rs395039342	POMGNT1			8	5365784	rs394159185	YDJC
2	11327947	rs68555114	STIL		2	12340040	rs396576910	POMGNT1			8	5365793	rs1146451092	YDJC
2	13173796	rs394388136	ENSECAG00000019136		2	13474509	rs394338750	HECTD3			8	5896020	rs395697596	ENSECAG00000014667
2	13174696	rs394191663	ENSECAG00000019136		2	13653517	rs396845582	BTBD19			8	9682050	rs1145796386	GAS2L1
2	13672658	rs396707146	BEST4		2	14392295	rs397038858	ENSECAG00000024245			8	14160670	rs68743068	UNG
2	14721261	rs396260074	PTPRF		2	14851060	rs397289082	HYI			8	14500781	rs396955888	SELPLG
2	15733734	rs397247171	P3H1		2	14930082	rs395201552	CDC20			8	18984906	rs1140450110	RNFT2
2	16763629	rs68531373	HIVEP3		2	14939683	rs393791469	MPL			8	21627431	rs68681036	SDS
2	16763780	rs68531375	HIVEP3		2	15109546	rs394685305	EBNA1BP2			8	21630912	rs395686173	PLBD2
2	16763806	rs68531377	HIVEP3		2	15109563	rs395781975	EBNA1BP2			8	22002402	rs68814614	RPH3A
2	16813277	rs393971165	HIVEP3		2	15109598	rs397298982	EBNA1BP2			8	25496476	rs396187643	OGFOD2
2	17664405	rs1143939254	ZNF684		2	15109637	rs394614354	EBNA1BP2			8	63288465	rs68695653	ENSECAG00000010362
2	18164122	rs397214659	MFSD2A		2	15109693	rs396531599	EBNA1BP2			8	68371212	rs1146506154	SIGLEC15
2	18619571	rs395752252	ENSECAG00000011635		2	16967140	rs394136641	ENSECAG00000002551			8	75573769	rs782824354	POLI
2	18677672	rs68583808	MACF1		2	17385288	rs394749752	ENSECAG00000002738			8	75575958	rs782857363	POLI
2	18696088	rs396617460	MACF1		2	18435827	rs394710390	HEYL			8	79211300	rs68766104	ALPK2
2	19034724	rs68586682	GJA9		2	19757052	rs397048774	ENSECAG00000026886			8	79213637	rs68766106	ALPK2
2	19757025	rs1137211939	ENSECAG00000026886		2	20686108	rs395041495	GRIK3			8	79542858	rs1139675262	ZNF532
2	19757039	rs1145530943	ENSECAG00000026886		2	21281197	rs1137789418	MAP7D1			8	84248062	rs396366296	ENSECAG00000014663
2	19839321	rs68514320	INPP5B		2	21281290	rs396222083	MAP7D1			8	89135464	rs1141551072	ENSECAG00000012387
2	19863551	rs1145053713	INPP5B		2	21281303	rs397253863	MAP7D1			9	47577190	rs68874160	RGS22
2	22453080	rs68646771	GJB3		2	21281429	rs394868153	MAP7D1			9	47609583	rs1149736746	ENSECAG00000018644
2	24721973	rs395130352	KHDRBS1		2	21354891	rs1148843491	TEKT2			9	47712688	rs1146941474	SPAG1
2	25051431	rs1137251530	HCRTR1		2	21445893	rs1144270865	ENSECAG00000023972			9	67786261	rs68772792	FAM83A
2	25123819	rs68626880	ENSECAG00000019140		2	22263122	rs1138211601	TMEM35B			9	67786345	rs68772793	FAM83A
2	25123822	rs68626882	ENSECAG00000019140		2	22347058	rs395933441	DLGAP3			9	84589363	rs1148753295	SCRIB
2	25123888	rs68626886	ENSECAG00000019140		2	24283877	rs395163441	ZBTB8OS			9	84708336	rs396742418	PLEC
2	27079711	rs396682767	MECR		2	24283918	rs396612223	ZBTB8OS			9	84838584	rs395274620	OPLAH
2	27545952	rs1150742360	RAB42		2	24288300	rs782904073	ZBTB8OS			9	84838587	rs396761947	OPLAH
2	28505738	rs397067935	MAP3K6		2	25000735	rs394162683	COL16A1			9	84903710	rs1149418571	HGH1
2	28511393	rs397237079	SYTL1		2	25759436	rs396821650	MATN1			9	84903738	rs1145462805	HGH1
2	28838424	rs394253026	GPATCH3		2	25761739	rs394092793	MATN1			9	84933332	rs1145252308	MROH1
2	28839357	rs394628971	GPN2		2	27356106	rs1150372139	OPRD1			10	4486979	rs395066315	LRP3
2	28839554	rs396652021	GPN2		2	27545926	rs396954848	RAB42			10	5586589	rs68847289	PDCD2L
2	32367642	rs1143884694	ZBTB40		2	27545928	rs394908220	RAB42			10	6989224	rs395250776	ETV2
2	32808193	rs68599694	ENSECAG00000000938		2	28190904	rs396611833	STX12			10	7085932	rs68808051	PROSER3
2	34058460	rs68451340	VWA5B1		2	28919249	rs396121405	ARID1A			10	7086027	rs68808052	PROSER3
2	34455795	rs396409567	RNF186		2	30031895	rs395805638	ENSECAG00000013140			10	7086534	rs68808053	PROSER3
2	34488088	rs395779761	TMCO4		2	30087892	rs1151229709	ENSECAG00000010440			10	7266285	rs394583539	SYNE4
2	34915323	rs397147519	EMC1		2	30152641	rs394390325	ENSECAG00000008690			10	9646133	rs1149588429	RYR1
2	35577651	rs68501136	KLHDC7A		2	31512744	rs396580058	E2F2			10	9978964	rs1139315271	SIRT2
2	35579508	rs394407941	KLHDC7A		2	31512781	rs395688691	E2F2			10	10630308	rs1143987479	ENSECAG00000011718
2	36781705	rs396418878	ATP13A2		2	31588521	rs394353418	ASAP3			10	11026794	rs396135181	SPTBN4
2	37077851	rs1143346632	ARHGEF19		2	32863988	rs395464520	HSPG2			10	11073254	rs394625768	SPTBN4
2	37418891	rs68557326	TMEM82		2	32863994	rs396660510	HSPG2			10	11106714	rs396148970	LTBP4
2	37698093	rs397025127	ENSECAG00000025070		2	32893102	rs396701061	HSPG2			10	11109063	rs394038139	LTBP4
2	37699799	rs397352036	ENSECAG00000025070		2	32912436	rs395454233	HSPG2			10	11142413	rs394689802	NUMBL
2	37699856	rs395702962	ENSECAG00000025070		2	34581910	rs393794178	ENSECAG00000007317			10	13634186	rs395393335	MEGF8
2	37701781	rs396058809	ENSECAG00000025070		2	34910664	rs397467490	MRTO4			10	15259333	rs394160663	ZNF235
2	39208468	rs393957729	LRRC38		2	36549115	rs396124127	PADI3			10	15818141	rs396266064	CLPTM1
2	39282112	rs395132587	ENSECAG00000010285		2	36801990	rs1136390342	MFAP2			10	15818148	rs396844727	CLPTM1
2	39328639	rs68571889	AADACL3		2	36802057	rs395746241	MFAP2			10	15923544	rs394039314	PPP1R37
2	39877022	rs396352211	MIIP		2	37396210	rs396355755	FBLIM1			10	16429962	rs396598531	SIX5
2	40959234	rs68525953	CASZ1		2	39706345	rs397062939	VPS13D			10	16579902	rs394589452	NOVA2
2	42802227	rs395993491	RERE		2	39959320	rs395814716	KIAA2013			10	17424497	rs395818513	ENSECAG00000024260
2	43360447	rs68620661	CAMTA1		2	44365816	rs397315390	TNFRSF25			10	18893226	rs394227322	SULT2B1
2	44408314	rs395083604	HES2		2	44365824	rs394481640	TNFRSF25			10	19602723	rs68901604	FCGRT
2	44668507	rs395936789	CHD5		2	44388044	rs393958666	ESPN			10	20079176	rs396348398	ENSECAG00000006756
2	45952191	rs395886528	ENSECAG00000001003		2	44389131	rs395161820	ESPN			10	20079187	rs397195459	ENSECAG00000006756
2	46492402	rs395514090	DFFB		2	44402897	rs1136301967	ESPN			10	23988986	rs397283974	LENG9
2	46513870	rs395489507	CEP104		2	44553429	rs397385974	ENSECAG00000024683			10	24753944	rs394048311	EPS8L1
2	47512904	rs393942540	MMEL1		2	44678012	rs394283664	KCNAB2			10	25139956	rs1146666961	FIZ1
2	47516851	rs393803637	FAM213B		2	47518375	rs397057533	FAM213B			10	28634492	rs395873614	UBE2M
2	47933961	rs395416668	ENSECAG00000014263		2	47518376	rs394352120	FAM213B			10	49196911	rs1150453074	UFL1
2	48551261	rs395078921	DVL1		2	48345592	rs397284546	ENSECAG00000002115			10	51856456	rs394851196	ENSECAG00000007855
2	48551274	rs397476342	DVL1		2	48551283	rs394970236	DVL1			10	70125760	rs394308260	TBC1D32
2	51419282		PIWIL2		2	48701755	rs395467165	TTLL10			10	79967463	rs396299045	ENSECAG00000006085
2	52078219	rs397008029	ENSECAG00000024512		2	48703585	rs396244596	TTLL10			10	80002062	rs396038915	TAAR2
2	52310351	rs68635776	LOXL2		2	48905794	rs394182645	KLHL17			10	83976784	rs397368401	OLIG3
2	53250479	rs394386090	ADAM28		2	52261776	rs394378981	R3HCC1			11	1972610	rs68797751	ENSECAG00000021405
2	53277420	rs395395294	ADAM28		2	52261787	rs397134753	R3HCC1			11	3904300	rs68792588	USP36
2	53346787	rs397408723	ADAMDEC1		2	53904651	rs397138101	NEFM			11	4074855	rs396642102	ENSECAG00000002831
2	54438890	rs68700746	CDCA2		2	54324414	rs396611869	DOCK5			11	4074856	rs393979661	ENSECAG00000002831
2	57708297	rs396892876	INTS9		2	56266216	rs396235619	TRIM35			11	4205838	rs396361515	SOCS3
2	66090199	rs394840133	NEK1		2	56405196	rs396634745	CHRNA2			11	6271172	rs395767604	GALK1
2	67143714	rs1145410444	DDX60		2	58012418	rs394935752	KIF13B			11	6431218	rs1139811934	LLGL2
2	67143723	rs1151071655	DDX60		2	59028714	rs394247127	RP1L1			11	7347403	rs397181084	ENSECAG00000012199
2	72278103	rs1141874695	ENSECAG00000003063		2	62512807	rs396795906	HAND2			11	9226320	rs394316295	SOX9
2	76245194	rs394344952	FAM198B		2	62512819	rs393709089	HAND2			11	14057991	rs68894515	HELZ
2	80236322	rs393835418	SFRP2		2	62710801	rs395089579	HMGB2			11	14543703	rs782911544	NOL11
2	82789109	rs782904575	LRBA		2	79536471	rs68543899	FGA			11	18663292	rs395485726	PLCD3
2	85502167	rs782898548	PRMT9		2	85486077	rs396476236	PRMT9			11	18774585	rs396766863	C1QL1
2	87676307	rs395899410	ENSECAG00000024476		2	88569482	rs68659021	FREM3			11	18774597	rs393853411	C1QL1
2	89107873	rs395367267	ENSECAG00000010301		2	101329235	rs1147201459	ABHD18			11	19299208	rs1137692972	RUNDC3A
2	91121109	rs68587090	TBC1D9		2	106496353	rs1151818626	TRPC3			11	19407681	rs68851192	ASB16
2	96620819	rs395645790	ENSECAG00000023024		2	109155223		ENSECAG00000022096			11	19879717	rs396558868	ETV4
2	96621410	rs397420005	ENSECAG00000023024		2	115913293	rs396671659	ENPEP			11	19919290	rs393987907	DHX8
2	96621730	rs396884387	ENSECAG00000023024		2	120031149	rs396180307	ENSECAG00000011433			11	21044478	rs1140016666	KLHL11
2	99264577	rs1143033412	ENSECAG00000003042		3	866455	rs396366533	ITFG1			11	21044559	rs396562367	KLHL11
2	103489867	rs68611113	FAT4		3	866517	rs397153907	ITFG1			11	21044560	rs394547892	KLHL11
2	105783711	rs1141270568	ENSECAG00000014841		3	866519	rs394602822	ITFG1			11	44334933	rs396549891	CPD
2	106496329	rs394617030	TRPC3		3	3352463	rs394419276	ADCY7			11	48340550	rs1143803235	SMTNL2
2	113471189	rs1144970919	ANK2		3	7885108	rs396807990	ENSECAG00000023545			11	48340560	rs1146811213	SMTNL2
2	114278002	rs394809104	ALPK1		3	9504628	rs393983592	AMFR			11	50407440	rs395420967	SLC16A11
2	115913400	rs393791646	ENPEP		3	10546693	rs397165375	ADGRG1			11	50632493	rs395743190	SLC2A4
2	116274022	rs395187904	EGF		3	18319893	rs395416663	TRADD			11	50669581	rs394348164	ENSECAG00000012093
2	116640248	rs68606225	SEC24B		3	18356589	rs396866925	E2F4			11	56107349	rs394383686	HS3ST3A1
2	117886171	rs68537651	HADH		3	18356636	rs396230960	E2F4			12	8377267	rs396307484	TTC17
2	117978557	rs397484751	SGMS2		3	19254075	rs395143032	SLC7A6			12	11995186	rs1150230596	ENSECAG00000014184
2	120030479	rs396754653	ENSECAG00000011433		3	19254076	rs396452897	SLC7A6			12	21019940	rs1148151334	PRG2
2	120031204	rs394115241	ENSECAG00000011433		3	19324754	rs396236853	SMPD3			12	21020107	rs68931305	PRG2
3	858116	rs1150292709	ITFG1		3	19978424	rs1141606212	SNTB2			12	24247823	rs394273081	SLC15A3
3	3331686	rs394058836	ADCY7		3	19978534	rs395245780	SNTB2			12	24711662	rs68979265	ENSECAG00000022757
3	7026149	rs394583812	FTO		3	19978550	rs396539252	SNTB2			12	24922099	rs394685409	TKFC
3	8493824	rs396654710	SLC6A2		3	20096698	rs394304661	ENSECAG00000021406			12	26607485	rs397319379	WDR74
3	10544236	rs393923254	ADGRG1		3	20630036	rs395727278	PSMD7			12	28109025	rs393733272	PLCB3
3	10842619	rs394033992	MMP15		3	22908714	rs394802070	ENSECAG00000019511			12	29733807	rs68944458	TSGA10IP
3	18315389	rs395567645	B3GNT9		3	23727300	rs395920294	MTSS1L			12	35639946	rs68880106	CDHR5
3	18319756	rs393804890	TRADD		3	23727671	rs1151638362	MTSS1L			12	35639950	rs68880107	CDHR5
3	18319788	rs395413260	TRADD		3	24477576	rs393859998	FA2H			12	36738977	rs394887526	SIGIRR
3	18538080	rs397140206	ZDHHC1		3	25036882	rs396647287	ENSECAG00000022657			13	554756	rs397306458	SUN1
3	19029005	rs395949745	DDX28		3	25716568	rs68479321	CNTNAP4			13	1118460	rs394868835	INTS1
3	19711503	rs395019285	TANGO6		3	26268776	rs394200024	ENSECAG00000012817			13	2151318	rs68883022	IQCE
3	19760561	rs394124703	TANGO6		3	26361636	rs1137980681	MON1B			13	2195568	rs68881661	BRAT1
3	19946151	rs396174230	UTP4		3	26361648	rs1140632818	MON1B			13	2195752	rs68881660	BRAT1
3	19978564	rs394132331	SNTB2		3	26361674	rs1143627947	MON1B			13	3950374	rs395421301	RADIL
3	19978565	rs395885342	SNTB2		3	28356462	rs396858518	ENSECAG00000018532			13	3972962	rs1142870686	RADIL
3	22908712	rs394322983	ENSECAG00000019511		3	29716784	rs1144610595	BCO1			13	4425364	rs397193595	FSCN1
3	22908726	rs396629148	ENSECAG00000019511		3	32127271	rs397207998	HSDL1			13	5454130	rs1143719357	ENSECAG00000011387
3	22997466	rs395142704	CHST4		3	32128049	rs396524601	HSDL1			13	7805444	rs1151904740	RCC1L
3	23088836	rs395690022	ZNF23		3	32128067	rs393806154	HSDL1			13	10337465	rs1145898443	SH2B2
3	23088974	rs394176232	ZNF23		3	34930087	rs396740541	JPH3			13	10687897	rs68937556	SRRM3
3	23090193	rs782870620	ZNF23		3	34965871	rs68458513	JPH3			13	11297332	rs1149208200	ENSECAG00000000464
3	23104300	rs396071708	ENSECAG00000017118		3	35957178	rs397178263	PIEZO1			13	19012964	rs394119268	NUPR2
3	23104550	rs393779897	ENSECAG00000017118		3	35957285	rs396754767	PIEZO1			13	19816137	rs397149062	ZNF646
3	23227729	rs396297989	CMTR2		3	35957294	rs394445721	PIEZO1			13	20861462	rs394310537	APOBR
3	24477705	rs395533126	FA2H		3	36800634	rs394516270	SPATA2L			13	21099236	rs393790209	ENSECAG00000007688
3	24825692	rs395914563	ENSECAG00000021596		3	36800699	rs395851169	SPATA2L			13	21099241	rs395397874	ENSECAG00000007688
3	29612275	rs68558408	ENSECAG00000015980		3	36811472	rs397277752	VPS9D1			13	30775437	rs396869651	ENSECAG00000010013
3	31991853	rs395924404	OSGIN1		3	36811585	rs394902576	VPS9D1			13	30775438	rs394388843	ENSECAG00000010013
3	32018933	rs1149198882	NECAB2		3	36811753	rs393758588	VPS9D1			13	36103542	rs396762035	C16orf72
3	32160397	rs394846238	TAF1C		3	36811754	rs395834707	VPS9D1			13	41984584		SLC9A3R2
3	32164255	rs395324533	TAF1C		3	36944645	rs782832527	TCF25			13	41984596	rs1142249816	SLC9A3R2
3	32396728	rs394779079	TLDC1		3	36944779	rs1137326414	TCF25			13	42212368	rs397243448	NUBP2
3	33339840	rs395147061	GSE1		3	37493002	rs395545693	ENSECAG00000007487			13	42225954	rs397220347	EME2
3	34068199	rs395494893	MTHFSD		3	37493025	rs397168309	ENSECAG00000007487			13	42599612	rs394129007	GNPTG
3	35180676	rs393912755	CA5A		3	40538923	rs394358041	C4orf17			13	42609330	rs395271406	BAIAP3
3	35878264	rs394256892	IL17C		3	50671216	rs396102742	NAP1L5			13	42698396	rs1149076874	CACNA1H
3	36434873	rs393942332	ENSECAG00000017290		3	50708371	rs395799047	HERC3			13	42816083	rs68986874	C1QTNF8
3	43810166	rs396905800	PDHA2		3	50910750	rs397213611	HERC6			13	43153481	rs396049087	FBXL16
3	44375600	rs1142974576	UNC5C		3	51219459	rs394729486	PKD2			13	43285271	rs395975572	CAPN15
3	49197553	rs1149932189	ENSECAG00000011463		3	51219482	rs396129984	PKD2			13	43290628	rs397238226	CAPN15
3	49197685	rs1135977490	ENSECAG00000011463		3	51219501	rs397504087	PKD2			13	43290746	rs396982361	CAPN15
3	52254765	rs782915985	PTPN13		3	51563957	rs393855191	ENSECAG00000007608			13	43290797	rs396066559	CAPN15
3	55438109	rs394607768	ENSECAG00000014585		3	51564074	rs396423814	ENSECAG00000007608			14	2652765	rs1144421630	GRM6
3	55438133	rs395596939	ENSECAG00000014585		3	51963582	rs394460583	AFF1			14	4117607	rs393873119	RAB24
3	63426132	rs68503024	MTHFD2L		3	51963613	rs395682179	AFF1			14	4117610	rs394693605	RAB24
3	67002861	rs68547323	ENSECAG00000000863		3	51963634	rs394652860	AFF1			14	4945072	rs397466393	CLTB
3	67475346	rs1146040761	ENSECAG00000017801		3	51963684	rs396406265	AFF1			14	17329705	rs393938760	GABRA6
3	67529374	rs1147046597	ENSECAG00000019112		3	51963685	rs397367492	AFF1			14	36056281	rs395207217	ENSECAG00000013063
3	67542416	rs1152049057	ENSECAG00000019112		3	52297942	rs1142249729	PTPN13			14	65376788	rs68999912	ENSECAG00000014893
3	67833514	rs68467186	ENSECAG00000019707		3	52297950	rs1147338971	PTPN13			14	86804182	rs1142314427	JMY
3	68935826	rs68566520	ENSECAG00000011052		3	52297961	rs1138283684	PTPN13			14	88626197	rs395330904	AGGF1
3	70930868	rs397206917	EPHA5		3	61770433	rs782852991	NUP54			14	94041571	rs1143352269	OBSCN
3	76185088	rs395597000	ENSECAG00000000975		3	61770548	rs782873707	NUP54			14	94113936	rs393776555	OBSCN
3	76185240	rs1148601319	ENSECAG00000000975		3	64778313	rs1149363634	ADAMTS3			14	94125233	rs395286725	OBSCN
3	78238070	rs1144343704	ENSECAG00000014374		3	65002515	rs396407771	NPFFR2			15	10033673	rs397014056	ENSECAG00000000828
3	81873222	rs1144786956	CWH43		3	71041934	rs396785387	EPHA5			15	10033757	rs395206296	ENSECAG00000000828
3	82305929	rs397341734	SLC10A4		3	78238051	rs1137757949	ENSECAG00000014374			15	10760994	rs395640917	KIAA1211L
3	82305976	rs394899724	SLC10A4		3	78238078	rs68633069	ENSECAG00000014374			15	20549924	rs396251895	SUCLG1
3	82640279	rs1143293824	TXK		3	78238218	rs68633071	ENSECAG00000014374			15	53397979	rs396579801	RHOQ
3	83002356	rs68543726	CORIN		3	79096807	rs396879352	SRD5A3			15	55965013	rs1136911937	ENSECAG00000003991
3	83066781	rs782878176	ATP10D		3	79096945	rs395072060	SRD5A3			15	65392281	rs395061897	BIRC6
3	85622748	rs394113676	ENSECAG00000001307		3	80668026	rs393718297	FIP1L1			15	69811953	rs68988877	GCKR
3	87399538	rs1138561160	ENSECAG00000020952		3	81887972	rs397453794	CWH43			15	75821777	rs1138333478	GDF7
3	87399625	rs1152239015	ENSECAG00000020952		3	88086053	rs396108028	PHOX2B			15	75821789	rs1142856923	GDF7
3	88086064	rs393789074	PHOX2B		3	88086067	rs1141193030	PHOX2B			15	75821792	rs1145969604	GDF7
3	88086208	rs1148113130	PHOX2B		3	88086090	rs395409068	PHOX2B			15	78182929	rs1151912765	KCNS3
3	88086241	rs1142979771	PHOX2B		3	88086096	rs396227525	PHOX2B			16	2844293	rs396782902	ENSECAG00000003332
3	90003208	rs1147440779	KLB		3	88086302	rs1146124399	PHOX2B			16	3732558	rs394321257	NUP210
3	90011879	rs396488406	KLB		3	91613791	rs68571645	NWD2			16	3900423	rs396340443	HDAC11
3	90077699	rs782840012	RFC1		3	100324932	rs394980686	TBC1D19			16	4391707	rs69044597	ENSECAG00000015052
3	90116397	rs782860715	RFC1		3	101997406	rs397181271	DHX15			16	5783559	rs394739365	PLXND1
3	90116469	rs782894077	RFC1		3	109526463	rs1139401593	FAM200B			16	5783574	rs396630833	PLXND1
3	90412611	rs396997410	FAM114A1		3	111250551	rs1142595748	BOD1L1			16	5783616	rs393917691	PLXND1
3	90509990	rs395887193	TLR6		3	111250588	rs1149569122	BOD1L1			16	5848840	rs69038615	IFT122
3	90546152	rs395378302	TLR1		3	114293310	rs397226523	DRD5			16	5922248	rs782839160	MBD4
3	90565017	rs394415355	TLR10		3	114293328	rs394777117	DRD5			16	5922839	rs394909975	MBD4
3	90566142	rs1148006722	TLR10		3	114293337	rs396079723	DRD5			16	5923442	rs395423250	MBD4
3	91180267	rs395630042	TBC1D1		3	114293398	rs68544688	DRD5			16	8456547	rs394352729	RPUSD3
3	92568482	rs782898599	ARAP2		3	114293415	rs1146008511	DRD5			16	8456614	rs395908492	RPUSD3
3	101094959	rs396847455	SLC34A2		3	114293418	rs68544690	DRD5			16	8529913	rs394138878	OGG1
3	101356131	rs1137080960	ZCCHC4		3	114293488	rs68544692	DRD5			16	25422442	rs1138560926	MAGI1
3	101364973	rs394083582	ZCCHC4		3	114899591	rs395447238	ENSECAG00000020619			16	44474841	rs1140202085	SNRK
3	101548817	rs1148633028	SEPSECS		3	115006934	rs395593239	CYTL1			16	44474842	rs1152335924	SNRK
3	107722400	rs397387022	FAM184B		3	115893728	rs394501078	JAKMIP1			16	47821045	rs394015010	TTC21A
3	109318119	rs395732806	ENSECAG00000002446		3	116275190	rs397408543	MAN2B2			16	70958843	rs394172015	TF
3	111255259	rs397041762	BOD1L1		3	116275192	rs394642022	MAN2B2			16	70963776	rs69052202	TF
3	116693780	rs395163163	TADA2B		3	116693799	rs396330089	TADA2B			16	70963784	rs394971823	TF
3	117034142	rs394283850	PSAPL1		3	117357423	rs394689881	AFAP1			16	70963814	rs69053503	TF
3	117699948	rs395224253	SH3TC1		3	117699530	rs396616722	SH3TC1			16	84908210	rs397153891	SIAH2
3	117779257	rs394839961	HTRA3		3	117715138	rs393783035	SH3TC1			17	75851230	rs69081359	LIG4
3	117903885	rs394674886	TRMT44		3	117727818	rs393905824	SH3TC1			17	75851840	rs69081361	LIG4
3	117922998	rs394892405	TRMT44		3	117767251	rs1151759766	HTRA3			17	76564316	rs395896229	MYO16
3	117923112	rs395125813	TRMT44		3	117903939	rs396157018	TRMT44			18	2751293	rs69147803	UGGT1
3	119232376	rs394764854	ADD1		3	118020793	rs396326376	CPZ			18	3189188	rs397117609	MYO7B
3	119841254	rs782914889	HAUS3		3	118677795	rs1141347158	HGFAC			18	12499780	rs395180891	ENSECAG00000005488
3	120941784	rs395690709	IDUA		3	119366499	rs1148743410	TNIP2			18	13069158	rs397173371	ENSECAG00000014433
3	121227113	rs395730810	ATP5I		3	120916354	rs396043340	FGFRL1			18	13069437	rs393732834	ENSECAG00000014433
4	846973	rs395660537	GNAT3		4	3614101	rs394532155	FAM185A			18	53245236	rs396821910	SCRN3
4	3526280	rs396652330	CCDC146		4	3614117	rs396647663	FAM185A			18	54589396	rs393919612	HOXD13
4	3614087	rs1146970709	FAM185A		4	4088168	rs393971487	SLC26A5			18	78631947	rs395843417	CTLA4
4	3614168	rs394351467	FAM185A		4	7536212	rs396253660	COG5			18	78631957	rs397331432	CTLA4
4	3621797	rs1151637153	FAM185A		4	11642712	rs1142661966	SUGCT			19	10860387	rs393856818	SERPINI1
4	3677869	rs1136220865	FBXL13		4	14266707	rs1151676719	HECW1			19	15366125	rs69121523	SPATA16
4	3995263	rs394765272	PMPCB		4	14816486	rs69516665	DBNL			19	15366219	rs69121524	SPATA16
4	3995267	rs396127335	PMPCB		4	15005887	rs395032476	CAMK2B			19	22734475	rs395180263	SOX2
4	4282097	rs396533656	RELN		4	15389876	rs69605092	ZMIZ2			19	38556641	rs1146980350	HACD2
4	5507826	rs396401713	KMT2E		4	16226495	rs393856997	IGFBP3			19	38690396	rs396597072	ADCY5
4	5822562	rs1145732714	PUS7		4	27854988	rs396061113	PCLO			19	56926041	rs69186864	SENP7
4	5822668	rs782857457	PUS7		4	38284921	rs395066913	PEG10			19	56984461	rs397231929	IMPG2
4	6291123	rs394600304	SYPL1		4	41310719	rs1140825738	COL28A1			19	57001072	rs395895003	IMPG2
4	7977169	rs395353381	LAMB4		4	41310720	rs1151907719	COL28A1			19	59626762	rs69230558	ENSECAG00000005921
4	8102716	rs394934128	NRCAM		4	44828357	rs1147102881	THSD7A			20	26328521	rs1139670323	PRSS16
4	8448047	rs1148004715	NME8		4	44828388	rs1141076939	THSD7A			20	26328533	rs1150409804	PRSS16
4	8494654	rs396790231	EPDR1		4	48789960	rs394244551	ENSECAG00000002406			20	30987858	rs1144258840	CCHCR1
4	9205267	rs69490758	ENSECAG00000017918		4	52958108	rs394116241	ENSECAG00000002849			20	32271349	rs394365423	PRRC2A
4	9205407	rs397344544	ENSECAG00000017918		4	53605883	rs1145963614	ENSECAG00000004819			20	32485325	rs395196783	EHMT2
4	14267217	rs1148656934	HECW1		4	54132498	rs396204395	RAPGEF5			20	53898999	rs1148214954	HMGCLL1
4	14839316	rs69516675	POLM		4	54132501	rs397407235	RAPGEF5			20	62845391	rs395480263	COL19A1
4	14878727	rs69518262	POLD2		4	54132515	rs394124404	RAPGEF5			21	2970655	rs396880985	PLVAP
4	15212959	rs395072578	NPC1L1		4	54706252	rs69597187	ENSECAG00000022149			21	3441181	rs1138898717	IL12RB1
4	15232161	rs396164928	NPC1L1		4	54761679	rs782844160	FAM126A			21	3717154	rs1150537051	SSBP4
4	15393886	rs395084128	ZMIZ2		4	54761720	rs1139085355	FAM126A			21	18349956	rs1136530756	SNX18
4	15507806	rs397012993	MYO1G		4	54761721	rs1141264163	FAM126A			21	22804165	rs1142818090	MRPS30
4	16223041	rs395786667	IGFBP3		4	58396503	rs395346149	HOXA11			21	46923083	rs394539286	TRIO
4	18039949	rs69515106	SUN3		4	62137635	rs396468041	CCDC129			21	58005390	rs394012887	CLPTM1L
4	18251741	rs397255367	ABCA13		4	62137661	rs394155844	CCDC129			21	58005393	rs395407457	CLPTM1L
4	18359974	rs395774749	ABCA13		4	79275725	rs1138257690	SLC13A1			21	58525241	rs1139230349	TPPP
4	27668223	rs1137330104	PCLO		4	79311931		ENSECAG00000024516			22	1924956	rs396613999	ENSECAG00000008688
4	33453475	rs396956565	ZNF804B		4	79912186	rs69500089	ENSECAG00000006212			22	4850018	rs394094508	ENSECAG00000026982
4	33454422	rs1141669091	ZNF804B		4	83825623	rs397190523	FLNC			22	19501130	rs395980263	PANK2
4	34940549	rs1136034019	ENSECAG00000008734		4	83825632	rs394926593	FLNC			22	23783147	rs396977548	POFUT1
4	34941762	rs1136800355	ENSECAG00000008734		4	83881164	rs394544006	KCP			22	25335430	rs1142589590	CBFA2T2
4	36009748	rs782912390	KRIT1		4	83881250	rs396067657	KCP			22	29799928	rs395989592	SLC32A1
4	36835783	rs394197590	SAMD9L		4	83881254	rs393885987	KCP			22	39154632	rs397173194	TMEM189
4	36837244	rs782863429	SAMD9L		4	84113945	rs1138848334	SMO			22	45839333	rs1143077628	APCDD1L
4	37059658	rs396911025	VPS50		4	84310516	rs1137948917	STRIP2			22	45839373	rs1150011737	APCDD1L
4	41310739	rs1136410790	COL28A1		4	84809159	rs395334982	KLHDC10			22	50635366	rs394911656	ENSECAG00000007236
4	41323904	rs395634579	COL28A1		4	89159909	rs397350099	STRA8			22	50739339	rs69386671	TCEA2
4	48297943	rs1147474218	AGMO		4	89160039	rs396471757	STRA8			23	642065	rs394637458	AAED1
4	48417416	rs397252350	MEOX2		4	93795656	rs396391040	ADCK2			23	14180178	rs395078547	PRUNE2
4	53770631	rs69602580	ENSECAG00000004819		4	93795696	rs394685092	ADCK2			23	14184759	rs69434158	PRUNE2
4	53787126	rs393705459	ENSECAG00000004819		4	93795724	rs396448212	ADCK2			23	50158368	rs69295958	C9orf24
4	57517413	rs1136393940	NFE2L3		4	93795753	rs394065194	ADCK2			23	52630760	rs397315796	GADD45G
4	62141226	rs396899714	CCDC129		4	93795755	rs395299862	ADCK2			23	55081712	rs393712830	ECM2
4	62191375	rs396464681	CCDC129		4	96558083	rs396633631	ZYX			23	55253172	rs1147721347	ENSECAG00000022362
4	63570830	rs1139445585	ENSECAG00000003171		4	96558089	rs394119284	ZYX			23	55341337	rs396261238	IARS
4	83529565	rs1137272468	LEP		4	96558104	rs397303320	ZYX			24	19289931	rs396210115	ELMSAN1
4	83728834	rs395587482	FAM71F1		4	96564412	rs1146685187	ZYX			24	22322199	rs395691949	IRF2BPL
4	83775414	rs394022167	OPN1SW		4	96565159	rs396444118	ZYX			24	31823437	rs1144513627	GALC
4	83812243	rs396671179	CCDC136		4	97602115	rs396117228	ENSECAG00000021572			24	31823448	rs395492045	GALC
4	84809117	rs396476157	KLHDC10		4	101877466	rs395083249	ZNF746			24	33608336	rs1139603519	KCNK13
4	87920353	rs1137527710	ENSECAG00000008417		4	101994504	rs397150700	KRBA1			24	42135752	rs1147611125	HHIPL1
4	89268161	rs395818820	ENSECAG00000015994		4	101994516	rs394048042	KRBA1			24	44584951	rs1147285928	ENSECAG00000006098
4	92461539	rs394618580	KIAA1549		4	102067451	rs1152007423	SSPO			25	4571836	rs397324009	ENSECAG00000017571
4	92581029	rs1136455452	ZC3HAV1		4	102078994	rs397101285	SSPO			25	14905762	rs397293295	EPB41L4B
4	92581907	rs394329260	ZC3HAV1		4	102737130	rs395616817	NOS3			25	15985537	rs395472315	SVEP1
4	92581915	rs394997694	ZC3HAV1		4	103081526	rs396375869	ENSECAG00000007991			25	19770931	rs395128886	ATP6V1G1
4	92854904	rs397125125	ENSECAG00000024679		4	103479034	rs394873344	PRKAG2			25	27074659	rs69391482	ENSECAG00000004553
4	95081224	rs69542708	ENSECAG00000011824		4	103479035	rs395714110	PRKAG2			25	36412706	rs393793869	DBH
4	95119134	rs397249227	ENSECAG00000014434		4	106462756	rs395855502	ENSECAG00000022285			25	38794634	rs395765023	SOHLH1
4	95371853	rs396470810	ENSECAG00000006228		4	106462799	rs397461594	ENSECAG00000022285			25	40071270	rs1139687474	CACNA1B
4	95489919	rs69535981	ENSECAG00000009397		4	107596632	rs782862596	UBE3C			27	7770775	rs1144679500	RAB11FIP1
4	95870357	rs1146677016	ENSECAG00000014315		5	772400	rs397170171	ETNK2			28	26804378	rs396033116	DRAM1
4	95894793	rs69489968	ENSECAG00000014719		5	772415	rs1137929167	ETNK2			28	28073306	rs397471173	ENSECAG00000013109
4	96078763	rs395980412	TRPV6		5	2004483	rs397502801	MFSD4A			28	31668843	rs1138165027	ASCL4
4	96234054	rs1138957094	OR9A2		5	6263523	rs393802629	SCYL3			28	31668914	rs1140873128	ASCL4
4	96278291	rs393906205	ENSECAG00000007631		5	9353411	rs1140020986	SLC9C2			28	37468827	rs1142651992	RPS19BP1
4	96278520	rs394446834	ENSECAG00000007631		5	11431612	rs69499990	RFWD2			28	43409852	rs395947455	CELSR1
4	96533966	rs397235976	FAM131B		5	14858721	rs1151944091	QSOX1			28	46828428	rs1146555372	ENSECAG00000024898
4	96558052	rs1138377607	ZYX		5	16229411	rs394830200	CACNA1E			28	47281794	rs1136758716	SHANK3
4	96663651	rs69521147	ENSECAG00000007957		5	16474673	rs397474529	ZNF648			29	1606503	rs394296603	ENSECAG00000003975
4	96940028	rs69526843	ENSECAG00000014110		5	17312395	rs396574980	LAMC1			29	14229005	rs1149568126	PTF1A
4	97051127	rs69529847	ENSECAG00000002805		5	17312593	rs394313568	LAMC1			30	6982339	rs1144359491	COQ8A
4	97264692	rs395059720	ENSECAG00000006653		5	17852931	rs394054585	ARPC5			30	25896858	rs395065477	ENSECAG00000006816
4	97295202	rs1152141369	ENSECAG00000006953		5	19958308	rs1148211400	HMCN1			30	29443089	rs396926080	KIF21B
4	97371407	rs1139311503	ENSECAG00000007146		5	20287677	rs782871941	C1orf27			31	2149631	rs394566167	DACT2
4	97630190	rs394423476	NOBOX		5	28852853	rs1150680776	UCK2			31	2149939	rs397096332	DACT2
4	101736427	rs393895639	ZNF212		5	32328034	rs395787123	KLHDC9			31	3533800	rs69416948	RPS6KA2
4	102064798	rs394127905	SSPO		5	32402985	rs393763838	ADAMTS4			31	19926302	rs393744730	GRM1
4	102072495	rs1141556530	SSPO		5	33667338	rs1142136527	COPA			Contig5223	8385	rs395738563	ENSECAG00000014589
4	102102553	rs69589450	SSPO		5	33667386	rs1151570059	COPA			Contig68490	96119	rs1149129365	MRPS28
4	102122331	rs1151591963	ZNF862		5	34030981	rs69615579	CFAP45			Contig68490	96121	rs1140578323	MRPS28
4	102124507	rs397326731	ZNF862		5	34030991	rs69615580	CFAP45			Contig7493	84103	rs68752832	ENSECAG00000006018
4	102315622	rs394267754	ENSECAG00000007533		5	34031003	rs69615581	CFAP45			Contig79891	3270	rs69042160	ENSECAG00000009367
4	102581360	rs396420192	TMEM176A		5	35202554	rs397206410	CD1E2			MT	8007	rs397358799	ATP6
4	102622580	rs395353953	AOC1		5	36188169	rs396781142	KIRREL			MT	11844	rs869311974	ND5
4	102624227	rs396648780	AOC1		5	38219785	rs1140325402	NES			X	40084075	rs397367537	ELK1
4	102625084	rs395886514	AOC1		5	38227364	rs1145472910	NES			X	40084077	rs394877483	ELK1
4	102625096	rs396958055	AOC1		5	39451512	rs782912582	ZBTB7B			X	59743488	rs395024021	MAGEE2
4	103068021	rs395905750	ENSECAG00000007991		5	39451806	rs396525479	ZBTB7B			X	107000362	rs395776306	OCRL
4	103081690	rs394090588	ENSECAG00000007991		5	39472100	rs397394212	FLAD1			X	119759659	rs69519917	ENSECAG00000006641
4	104097508	rs395498397	XRCC2		5	45420416	rs396417829	PRKAB2			X	124968144	rs395369470	GABRA3
4	105892409	rs394934598	PAXIP1		5	48230867	rs1144942718	MAN1A2
4	106454780	rs395553697	ENSECAG00000022285		5	50813002	rs395902538	TRIM33
4	106454794	rs397479737	ENSECAG00000022285		5	59978455	rs397149835	ENSECAG00000021148
4	106454848	rs394915987	ENSECAG00000022285		5	59978540	rs396000350	ENSECAG00000021148
4	106462728		ENSECAG00000022285		5	62598936	rs396000131	RTCA
4	107432010	rs395276706	NOM1		5	62598940	rs394070472	RTCA
5	1120098	rs69547927	MDM4		5	66862487	rs395623140	RWDD3
5	1602497	rs69437015	TMEM81		5	67464904	rs1149227770	F3
5	1780751	rs782887862	NUAK2		5	67464926	rs395240661	F3
5	2858163	rs393718552	EIF2D		5	67464992	rs396158159	F3
5	3150877	rs69484236	PIGR		5	67901800	rs394640344	ABCA4
5	3150928	rs69484238	PIGR		5	70135510	rs1137014884	ENSECAG00000009812
5	3468234	rs394110809	ENSECAG00000022571		5	75734060	rs394003967	MCOLN2
5	4263545	rs396847668	RCSD1		5	75734067	rs395051913	MCOLN2
5	4379321	rs394264634	ADCY10		5	75886505	rs782852879	LPAR3
5	5992845	rs1147766601	F5		5	75886601	rs394082705	LPAR3
5	6065587	rs69473323	SELP		5	90513477	rs395544349	ENSECAG00000014601
5	7323596	rs394717451	FMO3		5	94973216	rs395394508	KANK4
5	7772279	rs396417181	METTL13		6	3562346	rs1148709096	SPAG16
5	9950200	rs395962182	ENSECAG00000016558		6	3562347	rs1147080951	SPAG16
5	10533437	rs396608857	TNN		6	8487267	rs397388032	SLC23A3
5	10565400	rs395066514	TNN		6	8497051	rs394144407	CNPPD1
5	10566315	rs397245155	TNN		6	8753505	rs395456293	ENSECAG00000000174
5	10804117	rs395715489	TNR		6	8753510	rs396066815	ENSECAG00000000174
5	13797567	rs396690817	ANGPTL1		6	8753625	rs395234983	ENSECAG00000000174
5	13970088	rs396372024	TOR3A		6	8753687	rs396441306	ENSECAG00000000174
5	13993336	rs396044365	ABL2		6	12272127	rs397171189	SCG2
5	14429278	rs396497448	ENSECAG00000022382		6	14099576	rs1141002960	ENSECAG00000006051
5	14858717	rs1139555491	QSOX1		6	14100108	rs1150430022	ENSECAG00000006051
5	15413840	rs782851541	XPR1		6	17941884	rs395197900	ENSECAG00000014648
5	16475403	rs396262549	ZNF648		6	18191998	rs68748206	GPR55
5	19864857	rs1146331494	HMCN1		6	18636096	rs395069022	NCL
5	21185347	rs394054176	KCNK2		6	18641855	rs395351553	NCL
5	21185348	rs395336624	KCNK2		6	19446474	rs395715204	ECEL1
5	23159228	rs1142374684	TATDN3		6	19916999	rs396294112	NEU2
5	24331062	rs396138527	TRAF5		6	20478717	rs395404827	MROH2A
5	25665283	rs396661180	DIEXF		6	20529390	rs393827417	HJURP
5	25875950	rs396216258	CAMK1G		6	21040580	rs394222115	ARL4C
5	27121233	rs394301490	PLXNA2		6	21040589	rs395065611	ARL4C
5	27753630	rs394477085	ENSECAG00000014292		6	21040601	rs396530575	ARL4C
5	31923574	rs397071674	C1orf111		6	21040626	rs394511409	ARL4C
5	32287136	rs394154867	ARHGAP30		6	22404199	rs1151641684	GBX2
5	32403529	rs396953116	ADAMTS4		6	22404240	rs395833861	GBX2
5	32615432	rs394181014	ENSECAG00000020009		6	22457775	rs395376717	ENSECAG00000009378
5	33972706	rs396802838	SLAMF9		6	22457822	rs396630910	ENSECAG00000009378
5	34034348	rs69585801	CFAP45		6	22657068	rs396838590	IQCA1
5	34748698	rs1138161597	ENSECAG00000014696		6	23861372	rs394928708	RAMP1
5	35523583	rs393703207	OR10T2		6	24046595	rs396256672	ESPNL
5	35642136	rs1139111146	ENSECAG00000000521		6	26149005	rs1137698179	KIF1A
5	35643128	rs396089573	ENSECAG00000000521		6	26385796	rs394232316	SNED1
5	37999086	rs394030351	ARHGEF11		6	26385804	rs396256510	SNED1
5	38008520	rs1150555025	LRRC71		6	26385813	rs1145017794	SNED1
5	38050660	rs395815107	NTRK1		6	26385815	rs1144136948	SNED1
5	38050667	rs1145613120	NTRK1		6	27019067	rs396275690	ENSECAG00000021892
5	38164924	rs394754417	HDGF		6	27019068	rs393792299	ENSECAG00000021892
5	38225801	rs394167757	NES		6	30137750	rs396183626	FBXL14
5	38244283	rs395396471	BCAN		6	30138080	rs396347167	FBXL14
5	38265420	rs393761346	HAPLN2		6	30138135	rs394057428	FBXL14
5	38295557	rs396177381	TTC24		6	31266796	rs395179455	KDM5A
5	38934953	rs395393585	ENSECAG00000019775		6	31505457	rs394307710	ENSECAG00000013807
5	38943956	rs394536918	ENSECAG00000019775		6	31505478	rs395546301	ENSECAG00000013807
5	40007593	rs393999283	ATP8B2		6	31505502	rs397294679	ENSECAG00000013807
5	42330950	rs397410321	TUFT1		6	33279087	rs395567751	C12orf4
5	43422922	rs396910975	C1orf54		6	35236133	rs1151846352	COPS7A
5	45182692	rs397009081	ENSECAG00000002679		6	35278637	rs1151732446	LAG3
5	47623884	rs393985087	SPAG17		6	35278730	rs397171946	LAG3
5	47709098	rs397422290	SPAG17		6	35486795	rs394764873	LPCAT3
5	48564474	rs397180845	TRIM45		6	36682672	rs68835887	ENSECAG00000003269
5	48564481	rs394661042	TRIM45		6	36682736	rs68835888	ENSECAG00000003269
5	50898649	rs69539801	TRIM33		6	36682785	rs68835889	ENSECAG00000003269
5	53222333	rs395702887	DDX20		6	36682799	rs68835890	ENSECAG00000003269
5	53227788	rs69601349	DDX20		6	37070512	rs395535599	PHC1
5	54453199	rs1147247365	SLC16A4		6	41700611	rs395882831	ENSECAG00000004066
5	55374462	rs397003079	PSRC1		6	45052249	rs1139009983	LMO3
5	71646275	rs393868949	LRRC8B		6	48959563	rs394189957	RECQL
5	74210578	rs1149998691	ENSECAG00000014656		6	53101905	rs395210820	ITPR2
5	75528807	rs393903750	SYDE2		6	53928699	rs397224391	KLHL42
5	75538605	rs1143578028	SYDE2		6	53928725	rs394719471	KLHL42
5	75716368	rs69536391	MCOLN3		6	53928771	rs396194666	KLHL42
5	76703504	rs396544754	TTLL7		6	53928877	rs395050230	KLHL42
5	83683111	rs397215361	MSH4		6	59454294	rs393847373	ENSECAG00000024153
5	84601050	rs69550579	ENSECAG00000010486		6	59454606	rs396703569	ENSECAG00000024153
5	85146676	rs69535505	LRRIQ3		6	65950209	rs393927808	PCED1B
5	88309122	rs396481284	CTH		6	65950304	rs395521050	PCED1B
5	89860438	rs396396790	DEPDC1		6	65950355	rs396042127	PCED1B
5	91571188	rs69570378	PDE4B		6	67781405	rs396481508	DHH
5	95025168	rs69555497	L1TD1		6	67781540	rs394761738	DHH
6	3700421	rs1151208582	SPAG16		6	67781544	rs396083257	DHH
6	4787702	rs782903060	BARD1		6	68154162	rs395709217	KCNH3
6	5014556	rs394161995	ABCA12		6	68344478	rs394612660	NCKAP5L
6	7427810	rs397220309	TNS1		6	68344537	rs1146536613	NCKAP5L
6	7616448	rs396236934	RUFY4		6	68344553	rs1137952910	NCKAP5L
6	7911152	rs782839363	USP37		6	70127713	rs1136122675	ENSECAG00000007988
6	8050011	rs395281950	STK36		6	70127731	rs1145698401	ENSECAG00000007988
6	8060964	rs396829703	STK36		6	70260826	rs397038778	ENSECAG00000024398
6	8063893	rs68628979	STK36		6	70266498	rs394459975	ENSECAG00000024866
6	8332054	rs396885730	CRYBA2		6	70426457	rs395029581	KRT75
6	8333186	rs396709522	CRYBA2		6	70590860	rs1137151079	KRT72
6	8360853	rs395483263	CFAP65		6	70767613	rs68711484	ENSECAG00000011421
6	8362359	rs396763252	CFAP65		6	70995398	rs1140677229	TNS2
6	8542330	rs393724503	ANKZF1		6	71171540	rs397504833	ESPL1
6	8635473	rs397034725	RESP18		6	71753130	rs394867600	HOXC10
6	8758251	rs395775390	ENSECAG00000000174		6	71767910	rs1146195146	HOXC9
6	8804043	rs396959580	ASIC4		6	72404490	rs68707071	ENSECAG00000007633
6	8819427	rs394592427	OBSL1		6	72560132	rs68759563	ENSECAG00000001051
6	15001957	rs394290883	IRS1		6	72590761	rs393853451	ENSECAG00000001149
6	15217548	rs396193443	COL4A4		6	72676857	rs68760883	ENSECAG00000001694
6	18306207	rs1141457915	ENSECAG00000007606		6	72685117	rs396057409	ENSECAG00000001735
6	18306210	rs1149421660	ENSECAG00000007606		6	72685134	rs1140496748	ENSECAG00000001735
6	20606724	rs396963834	TRPM8		6	72754530	rs393966790	ENSECAG00000003338
6	21040628	rs396301784	ARL4C		6	72870455	rs1141228102	ENSECAG00000003964
6	21040680	rs395930452	ARL4C		6	73764653	rs1137364661	ENSECAG00000005223
6	23425226	rs396970486	COL6A3		6	76034788	rs395197927	MBD6
6	23444239	rs394404278	COL6A3		6	76034815	rs394158921	MBD6
6	23568813	rs397033634	MLPH		6	76080976	rs395114102	KIF5A
6	23811856	rs1150780320	RBM44		6	76211328	rs1139084007	AGAP2
6	24010213	rs395165566	SCLY		6	76211472	rs394362675	AGAP2
6	24166666	rs394856197	PER2		6	80357464	rs395967961	PPM1H
6	24274689	rs397293151	TRAF3IP1		6	81675385	rs395683328	GNS
6	25581238	rs396955714	ENSECAG00000001007		6	82976181	rs396128722	HELB
6	25581297	rs394470507	ENSECAG00000001007		6	83011509	rs68658585	GRIP1
6	25977001	rs394819790	ANKMY1		6	83775234	rs1139302824	CAND1
6	26089780	rs395067800	ENSECAG00000013785		6	85644095	rs397371105	CCT2
6	31266771	rs1145236221	KDM5A		7	343637	rs397109590	PTBP1
6	31841718	rs395458133	FOXM1		7	876649	rs394269043	ENSECAG00000011955
6	31954886	rs393858037	TEAD4		7	876654	rs395811612	ENSECAG00000011955
6	32540036	rs396109561	ENSECAG00000000564		7	876697	rs397350832	ENSECAG00000011955
6	32578150	rs394109948	ENSECAG00000000564		7	877651	rs394849691	ENSECAG00000011955
6	33514382	rs397208337	ENSECAG00000024083		7	1151016	rs396559171	ABHD17A
6	34513517	rs68642958	ANO2		7	1219755	rs397314545	CSNK1G2
6	35141298	rs68644459	CHD4		7	1230060	rs782904849	BTBD2
6	35582951	rs394157737	C1RL		7	1269458	rs397249870	MKNK2
6	37357097	rs68828037	ENSECAG00000012299		7	1271679	rs394524551	MKNK2
6	37493497	rs68829638	ENSECAG00000015784		7	1271700	rs395627112	MKNK2
6	37529050	rs1137499114	ENSECAG00000015784		7	1440358	rs396313338	DOT1L
6	38497271	rs1136379531	KLRK1		7	1585912	rs1138076049	TMPRSS9
6	38730917	rs1148359075	ENSECAG00000021893		7	1588205	rs394134903	TIMM13
6	38732734	rs1145312656	ENSECAG00000021893		7	2496622	rs393712426	DOHH
6	42361953	rs394361018	GRIN2B		7	2661748	rs1144675830	TJP3
6	44136036	rs396644286	PTPRO		7	2676360	rs396568979	ENSECAG00000021308
6	46494536	rs394437290	PIK3C2G		7	2903900	rs397190650	ENSECAG00000009157
6	47350406	rs395813650	PLEKHA5		7	2958414	rs397489737	ENSECAG00000015304
6	48268961	rs1146099219	PDE3A		7	3031491	rs395885223	TMIGD2
6	48860206	rs396488204	IAPP		7	3136102	rs394545965	UBXN6
6	49048315	rs1139757695	GYS2		7	3402962	rs394501089	TICAM1
6	51742691	rs68745204	CASC1		7	3590075	rs394734931	KDM4B
6	52020486	rs394660864	ENSECAG00000021424		7	3946078	rs396889162	LONP1
6	53610842	rs394215036	ARNTL2		7	4405068	rs394584292	CLPP
6	53928672	rs397449020	KLHL42		7	4409451	rs395381320	PSPN
6	53928684	rs394948114	KLHL42		7	4481408	rs396301870	ENSECAG00000010964
6	55303319	rs68669525	ERGIC2		7	4686562	rs1145185389	ENSECAG00000019352
6	57680143	rs68721401	YARS2		7	4792638	rs395085776	SH2D3A
6	58405321	rs68728590	ENSECAG00000020328		7	5363375	rs68683795	MCOLN1
6	65190649	rs68695489	SLC38A1		7	5424996	rs394898119	CAMSAP3
6	67046854	rs394927230	ENSECAG00000007712		7	5472655	rs395082606	ENSECAG00000001830
6	67121592	rs396282102	ENSECAG00000007719		7	5580376	rs1141744369	ENSECAG00000019488
6	67538191	rs394904938	ADCY6		7	6063134	rs1140142323	ENSECAG00000018927
6	67538244	rs68767571	ADCY6		7	6063147	rs396908972	ENSECAG00000018927
6	67711073	rs397505400	PRKAG1		7	17775730	rs1141371378	NPAT
6	70258194	rs396429161	ENSECAG00000024398		7	20836981	rs1147914746	PPP2R1B
6	70260842	rs394292769	ENSECAG00000024398		7	27499831	rs394644746	ABCG4
6	70265310	rs397436062	ENSECAG00000024866		7	28676876	rs395471287	ARHGEF12
6	70383800	rs396313370	KRT84		7	28682270	rs395094011	ARHGEF12
6	70473172	rs68648496	ENSECAG00000014899		7	34306114	rs395424098	NRGN
6	70800121	rs397152129	KRT4		7	34306126	rs396966189	NRGN
6	71155205	rs395936292	ESPL1		7	34444272	rs1145708417	HEPACAM
6	71155595	rs68702318	ESPL1		7	36019720	rs396680354	CDON
6	71469594	rs1143457015	ENSECAG00000000825		7	36019774	rs394235587	CDON
6	72754021	rs1147568025	ENSECAG00000003338		7	38764349	rs1150398528	ENSECAG00000025132
6	73620169	rs396807130	ENSECAG00000004851		7	38764371	rs395361745	ENSECAG00000025132
6	73907124	rs1142117682	ENSECAG00000005504		7	38764469	rs1136364757	ENSECAG00000025137
6	73907135	rs1139896983	ENSECAG00000005504		7	39559244	rs396311138	NFRKB
6	74922483	rs68794640	TIMELESS		7	43143797	rs395377969	IGSF9B
6	74926382	rs68794649	TIMELESS		7	43143809	rs396606142	IGSF9B
6	75982961	rs395289601	INHBE		7	43393099	rs782893106	VPS26B
6	75983672	rs395923102	INHBE		7	43393105	rs395951776	VPS26B
6	75994946	rs68704537	GLI1		7	45446574	rs395738413	ENSECAG00000021028
6	76011259	rs395968359	MARS		7	45787683	rs395799552	NDUFB7
6	76034790	rs396162210	MBD6		7	46089172	rs396974698	ENSECAG00000010907
6	76396559	rs395848207	ATP23		7	46177098	rs396670864	CC2D1A
6	77123175	rs395466077	LRIG3		7	46177133	rs396655228	CC2D1A
6	80637841	rs68716316	AVPR1A		7	46586792	rs395596306	CACNA1A
6	81399145	rs394125017	C12orf56		7	46666468	rs1143736892	NFIX
6	81479258	rs68708898	TBK1		7	47305589	rs1146854577	ENSECAG00000018857
6	82912766	rs397084356	IRAK3		7	50671234	rs1139461207	ELAVL3
6	85121178	rs394666326	CPM		7	50671248	rs1140966872	ELAVL3
6	85694395	rs395669223	BEST3		7	51336261	rs396698240	KEAP1
7	556318	rs396518744	ENSECAG00000011827		7	51336300	rs393974576	KEAP1
7	1244723	rs395527519	ENSECAG00000026946		7	51355784	rs394380297	PDE4A
7	1269671	rs396343516	MKNK2		7	51355805	rs1143674582	PDE4A
7	1829909	rs396242185	THOP1		7	51402289	rs396534015	CDC37
7	3426858	rs396552923	PLIN3		7	51430555	rs395266104	TYK2
7	3591741	rs68665870	KDM4B		7	51587360	rs1141003793	EIF3G
7	4065039	rs395478287	RANBP3		7	51686367	rs394835094	COL5A3
7	5361247	rs393758175	MCOLN1		7	52716852	rs397097325	ENSECAG00000021464
7	5372079	rs394022313	PNPLA6		7	52725487	rs395932830	ENSECAG00000021464
7	5580121	rs393822027	ENSECAG00000019488		7	54849732	rs394556067	ADAMTS10
7	5698862	rs1144117867	LRRC8E		7	54849750	rs395882615	ADAMTS10
7	5698878	rs395810705	LRRC8E		7	56044061	rs393743094	ENSECAG00000022198
7	6066226	rs397458801	ENSECAG00000018927		7	56044102	rs394706712	ENSECAG00000022198
7	6179786	rs1139277492	MRE11A		7	56044123	rs1147396224	ENSECAG00000022198
7	6203401	rs394694216	ANKRD49		7	56044160	rs396707718	ENSECAG00000022198
7	6277870	rs396381428	PIWIL4		7	56044181	rs393990086	ENSECAG00000022198
7	13358907	rs1146327777	ENSECAG00000005412		7	62110308	rs396047808	SYTL2
7	15059241	rs394977022	CASP12		7	64457896	rs782893582	PRCP
7	17894786	rs782873449	ATM		7	68744894	rs395187557	RSF1
7	18070399	rs782895901	EXPH5		7	69220443	rs395783833	GDPD4
7	19780968	rs68685781	ARHGAP20		7	69473532	rs394600906	B3GNT6
7	21053044	rs393861754	DLAT		7	69473660	rs396288811	B3GNT6
7	21060191	rs396015824	DLAT		7	69473703	rs393973115	B3GNT6
7	22717574	rs68768459	USP28		7	69473748	rs395199474	B3GNT6
7	23396226	rs395303971	NXPE4		7	70575896	rs1135978420	UVRAG
7	25866255	rs68662062	CEP164		7	70920763	rs394120024	ENSECAG00000013664
7	26823299	rs1147351084	KMT2A		7	71460458	rs394061111	CHRDL2
7	27515206	rs68642829	NLRX1		7	71618032	rs1140446019	LIPT2
7	29115315	rs1141151367	GRIK4		7	71618205	rs394394721	LIPT2
7	29298731	rs68735423	TECTA		7	72562498	rs394094915	RELT
7	31855155	rs397199001	ENSECAG00000006236		7	72562513	rs396838390	RELT
7	31888296	rs396389553	ENSECAG00000006397		7	73074374	rs396398216	ENSECAG00000013038
7	32587062	rs394503641	ENSECAG00000002961		7	73166406	rs397098936	ARAP1
7	32587126	rs1150461042	ENSECAG00000002961		7	73173175	rs394933548	ARAP1
7	32587177	rs1136472177	ENSECAG00000002961		7	74935751	rs1136387309	ENSECAG00000002127
7	32587779	rs397032088	ENSECAG00000002961		7	76950074	rs395302280	ENSECAG00000003884
7	32754533	rs1150280757	VWA5A		7	77683817	rs395386722	ENSECAG00000005304
7	32766813	rs68772270	VWA5A		7	77741912	rs68808257	RRP8
7	32767461	rs397500248	VWA5A		7	77757871	rs396225670	TPP1
7	33339504	rs68731320	OR8D2		7	85401806	rs394726692	PDE3B
7	34002493	rs1150042972	ENSECAG00000004687		7	85520236	rs397050155	PDE3B
7	34356683	rs394033916	MSANTD2		7	87081013	rs395102780	SOX6
7	34489052	rs393773365	CCDC15		7	87081053	rs1140552662	SOX6
7	34489416	rs68727271	CCDC15		7	87678861	rs68686441	PIK3C2A
7	35776405	rs394808032	ENSECAG00000021268		7	88797024	rs1151166866	GTF2H1
7	35776795	rs393928997	ENSECAG00000021268		7	100563472	rs394885036	ENSECAG00000006204
7	36196944	rs395164079	RPUSD4		7	100563482	rs1137398592	ENSECAG00000006204
7	38709845	rs68698499	KCNJ5		8	1739403	rs1143184169	SCARF2
7	46020064	rs1137218713	ADGRL1		8	3285753	rs396266037	ENSECAG00000021086
7	46265560	rs393984437	MRI1		8	3290984	rs1146656596	ENSECAG00000000612
7	46269581	rs394917748	CCDC130		8	7478510	rs396803110	DEPDC5
7	47280512	rs1147937135	ENSECAG00000016771		8	7478515	rs397343586	DEPDC5
7	50255194	rs1135872715	ENSECAG00000000636		8	7644305	rs397367907	SFI1
7	50833678	rs1150957000	DOCK6		8	9579692	rs1142801180	ENSECAG00000018444
7	51588051	rs395168499	EIF3G		8	9579704	rs1148250759	ENSECAG00000018444
7	51888316	rs1142721874	ENSECAG00000009130		8	9580000	rs394071438	ENSECAG00000018444
7	51948213	rs394519494	ZNF846		8	9681941	rs68739989	GAS2L1
7	51958669	rs397036694	ENSECAG00000004883		8	9682001	rs1136604517	GAS2L1
7	52222672	rs782861609	ENSECAG00000005171		8	10965800	rs394902229	MN1
7	53276220	rs396646715	ENSECAG00000021649		8	12903850	rs395889848	KIAA1671
7	53363993	rs68911487	OR7D2		8	12906527	rs393912840	KIAA1671
7	55174594	rs782865547	HEPHL1		8	13012610	rs395670963	KIAA1671
7	55182571	rs395592888	HEPHL1		8	13538730	rs68754784	TCHP
7	55182574	rs397354172	HEPHL1		8	13571541	rs396106006	GLTP
7	56163014	rs393734347	FAT3		8	13955983	rs396913163	MYO1H
7	58573713	rs395474324	TRIM77		8	14056542	rs397420139	ACACB
7	58573789	rs396390702	TRIM77		8	14776624	rs68697255	CMKLR1
7	58675966	rs393851237	TRIM43		8	15491915	rs394642583	ENSECAG00000024071
7	59921736	rs68739269	CTSC		8	16029690	rs394011310	RNF10
7	62119336	rs394468021	CCDC89		8	16029709	rs1150293421	RNF10
7	62146162	rs394833877	TMEM126A		8	18356118	rs395774499	ENSECAG00000004582
7	64169019	rs68782982	ANKRD42		8	18984893	rs1149604076	RNFT2
7	64387213	rs1138609823	ENSECAG00000023071		8	21630884	rs397109006	PLBD2
7	64387852	rs395726476	ENSECAG00000023071		8	21806933	rs1151913827	CFAP73
7	69685229	rs395849858	TSKU		8	21806950	rs1137510701	CFAP73
7	69685396	rs397441472	TSKU		8	22634373	rs396129046	NAA25
7	70660109	rs395901820	MOGAT2		8	23956891	rs395131351	ATP2A2
7	70671131	rs396122588	MOGAT2		8	25495451	rs1139665943	OGFOD2
7	70671162	rs393728167	MOGAT2		8	25495490	rs394770642	OGFOD2
7	70924730	rs395847551	ENSECAG00000013664		8	25495502	rs396473892	OGFOD2
7	71173131	rs1147307066	ENSECAG00000005981		8	25496482	rs394122453	OGFOD2
7	71185785	rs393977926	OR2AT4		8	25941318	rs396768385	DDX55
7	71427741	rs1141684452	RNF169		8	26485848	rs782830780	NCOR2
7	71719414	rs1139702284	PGM2L1		8	26515742	rs394933733	NCOR2
7	71915613	rs394586074	C2CD3		8	26849636	rs394631312	SCARB1
7	73081117	rs397227357	ENSECAG00000015031		8	26968460	rs394703469	DHX37
7	73838201	rs397455392	ART5		8	30774310	rs394194613	RAN
7	74235694	rs394962269	ENSECAG00000007463		8	30774328	rs395684035	RAN
7	74235842	rs394139085	ENSECAG00000007463		8	31598005	rs1149772769	ULK1
7	74236552	rs395153289	ENSECAG00000007463		8	31821793	rs395191016	DDX51
7	74298094	rs394592019	ENSECAG00000007676		8	31826037	rs394161997	NOC4L
7	74309231	rs396233250	ENSECAG00000007735		8	31898551	rs395762318	ENSECAG00000009252
7	74309396	rs394255296	ENSECAG00000007735		8	32151236	rs1150176745	FBRSL1
7	74342561	rs68815559	ENSECAG00000007884		8	32498424	rs1145934036	ZNF26
7	74751943	rs394066414	ENSECAG00000008930		8	32498447	rs1137936186	ZNF26
7	74796489	rs396772386	ENSECAG00000001702		8	34034583	rs396445542	ENSECAG00000011266
7	74865836	rs394908976	ENSECAG00000001943		8	34695459	rs1149877148	ENSECAG00000012632
7	74896183	rs395647379	ENSECAG00000002008		8	36326798	rs397182169	PTPRM
7	74917837	rs396498912	ENSECAG00000002070		8	36339554	rs1144326222	PTPRM
7	74942038	rs1150196300	ENSECAG00000002183		8	41467648	rs1145462531	NPC1
7	74960246	rs68816999	ENSECAG00000002231		8	44238670	rs395732051	ENOSF1
7	74977694	rs396198751	OR51S1		8	44430103	rs395919823	ADCYAP1
7	74978027	rs396504958	OR51S1		8	46254175	rs394847331	EMILIN2
7	75054137	rs396203617	ENSECAG00000002421		8	46254192	rs396267659	EMILIN2
7	75127769	rs1143227368	ENSECAG00000002811		8	48478421	rs396533922	ENSECAG00000019238
7	75163345	rs395452826	ENSECAG00000022622		8	55910065	rs1152079410	B4GALT6
7	75188960	rs1142603956	ENSECAG00000022634		8	59702774	rs782874550	ELP2
7	75189006	rs395199715	ENSECAG00000022634		8	68176661	rs397150448	SLC14A2
7	75216888	rs397148193	ENSECAG00000022651		8	68371009	rs1146794675	SIGLEC15
7	75216892	rs1147057694	ENSECAG00000022651		8	72555822	rs1147964797	MAPK4
7	75362746	rs396076195	ENSECAG00000022745		8	78455411	rs1149149195	NARS
7	75473689	rs395012308	ENSECAG00000022820		8	78471973	rs68777543	ENSECAG00000020014
7	75903339	rs394777411	ENSECAG00000022991		8	79791079	rs394781222	RAX
7	76189144	rs394379804	ENSECAG00000001219		8	79794507	rs394573542	RAX
7	76219159	rs394543768	OR51B6		8	79928193	rs393815036	CCBE1
7	76235538	rs396541933	ENSECAG00000001578		8	80802658	rs1140688997	ENSECAG00000009017
7	76300818	rs394982681	OR51B5		8	81592337	rs396296320	CDH20
7	76300831	rs396080876	OR51B5		8	81619592	rs395120876	CDH20
7	76403588	rs396809494	OR51I1		8	82434913	rs395685816	ZCCHC2
7	76419830	rs394832316	ENSECAG00000002690		8	82435003	rs395509597	ZCCHC2
7	76478891	rs395025080	ENSECAG00000013241		8	82435030	rs396341413	ZCCHC2
7	76491352	rs396585046	UBQLN3		8	82435036	rs393852958	ZCCHC2
7	76491713	rs394514316	UBQLN3		8	82435076	rs395108148	ZCCHC2
7	76499756	rs68817104	UBQLNL		8	82435204	rs395343166	ZCCHC2
7	76578970	rs68817144	OR52B6		8	82435235	rs397038938	ZCCHC2
7	76910132	rs394678172	ENSECAG00000003604		8	97241287	rs396784241	PQLC1
7	77108653	rs394476637	OR56A3		8	97241288	rs393945602	PQLC1
7	77152786	rs394313443	ENSECAG00000005004		9	3339402	rs393799459	CA13
7	77212040	rs394344923	OR56A1		9	10536486	rs396654262	ZFHX4
7	77259002	rs1136757655	OR56B4		9	10536496	rs394391302	ZFHX4
7	77673907	rs396296117	ENSECAG00000000902		9	14660230	rs394685109	MSC
7	77683632	rs1149284869	ENSECAG00000005304		9	17930568	rs397367404	PREX2
7	77692824	rs394898937	ENSECAG00000006378		9	18747425	rs1137117912	CSPP1
7	77705886	rs394893481	ENSECAG00000006398		9	23688292	rs1148221249	ENSECAG00000021447
7	77758474	rs394105064	TPP1		9	26475796	rs394111407	UBXN2B
7	78065533	rs1148742129	ENSECAG00000001567		9	27973187	rs397141824	PENK
7	79289703	rs395752724	ENSECAG00000006016		9	31267535	rs395643484	NPBWR1
7	79319299	rs396130405	ENSECAG00000004365		9	38496046	rs396765615	NBN
7	79356633	rs1151956931	ENSECAG00000004642		9	38496070	rs1136775349	NBN
7	79436938	rs397014340	ENSECAG00000005212		9	38496121	rs1141452541	NBN
7	79444005	rs68813825	ENSECAG00000005392		9	38496261	rs394697434	NBN
7	79479236	rs396542879	ENSECAG00000000970		9	39166503	rs394607928	TMEM64
7	79497987	rs395549459	ENSECAG00000001133		9	39166524	rs397303918	TMEM64
7	79622780	rs1136672900	ENSECAG00000005874		9	46994126	rs395801013	VPS13B
7	79666615	rs68813901	ENSECAG00000006238		9	46994205	rs397478210	VPS13B
7	79914882	rs395814396	LMO1		9	58329872	rs1143662295	CSMD3
7	80450918	rs394632244	AKIP1		9	59472271	rs68783658	CSMD3
7	80457198	rs396114220	C11orf16		9	65706101	rs1138083528	SNTB1
7	80467480	rs1149820471	ASCL3		9	68748880	rs395526334	RNF139
7	80561650	rs396385298	SCUBE2		9	68748922	rs397245753	RNF139
7	80678791	rs396285766	ENSECAG00000015582		9	77822306	rs1140437733	KHDRBS3
7	85401773	rs1142267061	PDE3B		9	81800608	rs394807825	AGO2
8	2380731	rs68814315	ENSECAG00000004133		9	84399702	rs394981787	NAPRT
8	3077014	rs397333716	ENSECAG00000000097		9	84399708	rs396009152	NAPRT
8	4718787	rs395690829	C22orf15		9	84427768	rs395684739	PYCRL
8	4718808	rs397166354	C22orf15		9	84506453	rs1139873498	ENSECAG00000018930
8	4833626	rs1143776230	ENSECAG00000018136		9	84589312	rs395339763	SCRIB
8	5098813	rs393981813	SNAP29		9	84589313	rs396466032	SCRIB
8	7453743	rs395886141	DEPDC5		9	84616250	rs397193500	ENSECAG00000009940
8	7677713	rs395786173	SFI1		9	84708270	rs395784179	PLEC
8	7769807	rs68805163	EIF4ENIF1		9	84708288	rs394587868	PLEC
8	8005654	rs68795519	PLA2G3		9	84708381	rs396207657	PLEC
8	8166152	rs68796961	MORC2		9	84754689	rs394408044	ENSECAG00000019881
8	9144134	rs394017678	MTMR3		9	84759123	rs394659041	ENSECAG00000019881
8	9724451	rs68741128	RHBDD3		9	84833547	rs395484921	OPLAH
8	9902648	rs395353321	ZNRF3		9	84833549	rs396945812	OPLAH
8	12600463	rs68712954	MYO18B		9	84838545	rs393774937	OPLAH
8	13493600	rs396583499	GIT2		9	84878286	rs395960929	CYC1
8	13556611	rs394631482	GLTP		9	84884642	rs1150015649	ENSECAG00000001400
8	14372009	rs394711566	SSH1		9	84884653	rs1136015229	ENSECAG00000001400
8	14372313	rs68747222	SSH1		9	84889810	rs395305475	ENSECAG00000010600
8	15649088	rs396527731	C12orf43		9	84933422	rs395182692	MROH1
8	15891226	rs68823085	UNC119B		9	85059265	rs395856687	DGAT1
8	17070761	rs396832564	SRRM4		9	85059496	rs396086679	DGAT1
8	21626461	rs395475286	SDS		9	85059526	rs394033538	DGAT1
8	21797142	rs395113281	DDX54		9	85220636	rs396018256	FOXH1
8	21806911	rs1145001312	CFAP73		9	85221317	rs397387015	FOXH1
8	21836978	rs68683766	RASAL1		9	85532618	rs397459102	RPL8
8	21942956	rs395315286	OAS3		10	3906926	rs1143871834	DPY19L3
8	21942963	rs397196495	OAS3		10	3928922	rs396996228	DPY19L3
8	23550435	rs395632239	MYL2		10	5554626	rs782831046	GPI
8	23809499	rs1140743669	PPTC7		10	6753727	rs394239102	TMEM147
8	24539549	rs394054720	ORAI1		10	6762751	rs1137963583	ATP4A
8	24666987	rs395713360	SETD1B		10	6762821	rs1151184735	ATP4A
8	25517429	rs1149771620	PITPNM2		10	7041638	rs394214818	ZBTB32
8	25657980	rs393908717	MPHOSPH9		10	7152372	rs397359600	NPHS1
8	25663114	rs396068678	MPHOSPH9		10	7152453	rs394281031	NPHS1
8	26007938	rs68733360	TCTN2		10	7222546	rs394084434	LRFN3
8	26068877	rs68734924	DNAH10		10	7222614	rs396055133	LRFN3
8	26081103	rs396977493	DNAH10		10	7225323	rs396863160	LRFN3
8	26100224	rs394995884	DNAH10		10	7225440	rs394350803	LRFN3
8	26963837	rs394828264	DHX37		10	7225568	rs395094931	LRFN3
8	26963856	rs394131345	DHX37		10	7225581	rs396968144	LRFN3
8	29307600	rs68730007	TMEM132D		10	7268156	rs68795502	SYNE4
8	31491991	rs68831878	SFSWAP		10	7268225	rs396972956	SYNE4
8	31703956	rs68833151	EP400		10	9425507	rs396993918	ENSECAG00000023553
8	31732346	rs68833160	EP400		10	9425517	rs393873827	ENSECAG00000023553
8	32210576	rs396507968	POLE		10	9425657	rs395518704	ENSECAG00000023553
8	32338632	rs68821938	ENSECAG00000010518		10	9633688	rs395094229	RYR1
8	32344638	rs395165037	ENSECAG00000010518		10	9643092	rs394369490	RYR1
8	32642096	rs68823323	ZNF268		10	9643170	rs396412503	RYR1
8	35059291	rs68842447	ENSECAG00000002778		10	9657568	rs1138733033	RYR1
8	35305883	rs395101640	LRRC30		10	9657719	rs393936416	RYR1
8	36329728	rs68797094	PTPRM		10	9854004	rs396680075	ENSECAG00000017728
8	41040609	rs394944171	IMPA2		10	10136059	rs1140947719	ACP7
8	48534155	rs68787952	ENSECAG00000019238		10	10313447	rs393958277	LRFN1
8	48600966	rs395239246	ENSECAG00000019238		10	10313486	rs395975868	LRFN1
8	48605366	rs396232541	ENSECAG00000019238		10	10313522	rs394007918	LRFN1
8	55470386	rs394831093	DSC1		10	10313809	rs395358833	LRFN1
8	55774087	rs394544854	DSG3		10	10368977	rs394658009	SAMD4B
8	55836832	rs68758491	DSG2		10	10401142	rs1151068455	PLEKHG2
8	56443245	rs395444387	GAREM1		10	10401143	rs1141556564	PLEKHG2
8	68206045	rs397225787	SLC14A2		10	10611364	rs394682764	ENSECAG00000011718
8	68370958	rs1136590581	SIGLEC15		10	10614339	rs396830054	ENSECAG00000011718
8	68977714	rs397205553	ENSECAG00000022216		10	10630333	rs396704760	ENSECAG00000011718
8	71430564	rs396844390	ENSECAG00000011536		10	10630389	rs395563216	ENSECAG00000011718
8	79645936	rs396714508	ENSECAG00000016124		10	10630390	rs397362985	ENSECAG00000011718
8	80065843	rs396563496	ENSECAG00000001660		10	10949887	rs396675671	HIPK4
8	81166645	rs1136534355	ENSECAG00000015146		10	10961419	rs393957533	PRX
8	82434982	rs397466264	ZCCHC2		10	11020183	rs395546593	SPTBN4
8	82434983	rs394819383	ZCCHC2		10	11026831	rs394322864	SPTBN4
8	82435165	rs394876119	ZCCHC2		10	11026838	rs395291641	SPTBN4
8	83399335	rs68750570	ENSECAG00000010005		10	11073478	rs1148928977	SPTBN4
8	83488582	rs396727158	ENSECAG00000021166		10	11107506	rs68842932	LTBP4
8	84216902	rs394862519	ENSECAG00000006401		10	11120128	rs396912279	LTBP4
8	84250415	rs396836508	ENSECAG00000014663		10	11142329	rs393969162	NUMBL
8	85320706	rs395821650	CDH7		10	11246685	rs397223969	ENSECAG00000002197
8	85320840	rs397309881	CDH7		10	11246748	rs394361957	ENSECAG00000002197
8	91091833	rs396196721	NETO1		10	11467581	rs1143976288	ENSECAG00000000683
8	91091842	rs397167145	NETO1		10	11467582	rs1144930097	ENSECAG00000000683
9	1111010	rs394229495	ENSECAG00000020690		10	13611179	rs394064145	MEGF8
9	2568237	rs396875336	WWP1		10	13611188	rs395290506	MEGF8
9	2762099	rs394106358	ATP6V0D2		10	13611255	rs396667129	MEGF8
9	3481180	rs395752427	LRRCC1		10	13611408	rs393785479	MEGF8
9	5841019	rs68765192	ENSECAG00000004546		10	13629702	rs396111913	MEGF8
9	6508606	rs68771063	FABP12		10	13674064	rs395312367	CIC
9	6543547	rs68744713	FABP4		10	13727679	rs393812656	ZNF526
9	6543561	rs68744714	FABP4		10	14021387	rs396543216	RPS19
9	10421812	rs68720036	PEX2		10	14021388	rs397344430	RPS19
9	55561991	rs395538289	PKHD1L1		10	14371985	rs396913362	ENSECAG00000016325
9	68477836	rs394591349	FER1L6		10	14372011	rs394160246	ENSECAG00000016325
9	68731877	rs68771934	TRMT12		10	14682037	rs395476329	ETHE1
9	68775922	rs68771989	TATDN1		10	14801749	rs394963997	PLAUR
9	70232198	rs1138336988	ENSECAG00000005823		10	14801811	rs395961224	PLAUR
9	74965621	rs395262952	ENSECAG00000014682		10	14801838	rs394086222	PLAUR
9	75012714	rs395366656	HHLA1		10	14908812	rs395455422	ENSECAG00000017151
9	75033829	rs395222190	HHLA1		10	15391540	rs394206547	ZNF229
9	82495708	rs395938922	GPR20		10	15392662	rs397010244	ZNF229
9	82570892	rs394580329	ENSECAG00000015811		10	15839652	rs394599697	RELB
9	83535834	rs395449331	ENSECAG00000021955		10	15923532	rs395321752	PPP1R37
9	84706574		PLEC		10	15923538	rs396057923	PPP1R37
9	84708235	rs394225363	PLEC		10	15927124	rs396925530	PPP1R37
9	84889808	rs393800433	ENSECAG00000010600		10	15985702	rs1148971021	ENSECAG00000023091
9	85212541	rs1144114939	KIFC2		10	16049890	rs395314784	MARK4
10	1413196	rs396801626	POP4		10	16097646	rs397033865	KLC3
10	6414661	rs68843155	LGI4		10	16143266	rs397452289	CD3EAP
10	6542657	rs394130433	LSR		10	16396738	rs396717998	FBXO46
10	6966282	rs395052882	HAUS5		10	16396789	rs395504093	FBXO46
10	7184557	rs1139640718	NFKBID		10	16396895	rs394144338	FBXO46
10	7221816	rs393856024	LRFN3		10	16397026	rs394986984	FBXO46
10	7631519	rs1146308309	ZNF461		10	16429333	rs397008457	SIX5
10	7631731	rs1149899602	ZNF461		10	16429347	rs393703947	SIX5
10	7632014	rs395036263	ZNF461		10	16434386	rs394573985	ENSECAG00000016750
10	7632623	rs782835726	ZNF461		10	16470636	rs68823617	RSPH6A
10	7632669	rs782913449	ZNF461		10	16579889	rs397442735	NOVA2
10	7776446	rs68799849	ZNF260		10	17130257	rs1148105376	DACT3
10	7930302	rs1142017268	ENSECAG00000021857		10	17749653	rs396224296	SLC8A2
10	8288307	rs68802616	ZFP30		10	18095995	rs395852140	ENSECAG00000010376
10	8642777	rs394490543	SUMO4		10	18414341	rs396734375	ELSPBP1
10	9162532	rs394793707	ENSECAG00000023034		10	18504607	rs394401439	C19orf68
10	9415042	rs68794223	ENSECAG00000023553		10	18504711	rs395627830	C19orf68
10	10612658	rs393793157	ENSECAG00000011718		10	18806656	rs394609561	ENSECAG00000009878
10	10614092	rs395022516	ENSECAG00000011718		10	18934568	rs1137157896	DBP
10	10622616	rs396642963	ENSECAG00000011718		10	18934626	rs1148139013	DBP
10	10959536	rs396582885	PRX		10	18934745	rs1141988885	DBP
10	11088737	rs1146162446	SHKBP1		10	18934748	rs1144965168	DBP
10	11104235	rs397288316	LTBP4		10	18958604	rs396819342	NTN5
10	11467533	rs1143962441	ENSECAG00000000683		10	18958632	rs394951380	NTN5
10	13589725	rs396085954	LIPE		10	19014279	rs1146788155	RASIP1
10	13630144	rs394993429	MEGF8		10	19014362	rs1150219734	RASIP1
10	13633150	rs396423988	MEGF8		10	19014414	rs396455492	RASIP1
10	13633292	rs394196034	MEGF8		10	19014678	rs394213368	RASIP1
10	14030307	rs68790745	ENSECAG00000018349		10	19103463	rs395060624	HSD17B14
10	14051717	rs396085233	ENSECAG00000019324		10	19242228	rs1136165401	KCNA7
10	14058799	rs68790757	ENSECAG00000019324		10	19242229	rs1148921280	KCNA7
10	15007425	rs68953540	ZNF404		10	19712550	rs397073856	BCL2L12
10	15007728	rs68953542	ZNF404		10	20043817	rs1144559689	IZUMO2
10	15007903	rs1144912210	ZNF404		10	20043893	rs1146162635	IZUMO2
10	15007918	rs1148320058	ZNF404		10	20447946	rs397424873	ENSECAG00000018051
10	15007987	rs782889125	ZNF404		10	20538532	rs394962399	KLK15
10	15008095	rs1141938103	ZNF404		10	20538602	rs396456959	KLK15
10	15168948	rs394859621	ZNF226		10	20538607	rs394208365	KLK15
10	15520887	rs1147611591	PVR		10	20540086	rs395308032	KLK15
10	15868087	rs1147712731	CLASRP		10	20540098	rs396481165	KLK15
10	15868092	rs1150917898	CLASRP		10	20758956	rs1144405060	ENSECAG00000018591
10	16019721	rs68819515	ENSECAG00000023895		10	23092870	rs395656704	ENSECAG00000023794
10	16467111	rs68823611	RSPH6A		10	23092954	rs397439449	ENSECAG00000023794
10	16512814	rs393722280	FOXA3		10	23591742	rs1139178409	TFPT
10	16579032	rs395360977	NOVA2		10	23591865	rs1136675565	TFPT
10	16988948	rs68802919	PNMAL1		10	23599740	rs393927637	TFPT
10	17226057	rs782886767	SLC1A5		10	23641397	rs394177848	TMC4
10	17423730	rs395692366	NPAS1		10	24169116	rs397408447	ENSECAG00000012676
10	18309365	rs394204650	ENSECAG00000024453		10	24752799	rs397137638	EPS8L1
10	18414387	rs394123115	ELSPBP1		10	24753966	rs1146243435	EPS8L1
10	18414400	rs395892980	ELSPBP1		10	25139381	rs397048621	FIZ1
10	18503345	rs1141420026	C19orf68		10	25139995	rs1151621643	FIZ1
10	18537748	rs68955748	EQUCABV1R933		10	25486167	rs396432886	NLRP5
10	18788252	rs394582424	GRWD1		10	28274785	rs1146401775	ZNF274
10	18934778	rs397028767	DBP		10	28289936	rs395191150	ZNF274
10	19033429	rs395056620	FGF21		10	28289939	rs396200635	ZNF274
10	19033572	rs394088022	FGF21		10	28605253	rs1149023112	ZBTB45
10	19102385	rs395019939	HSD17B14		10	28634422	rs782828076	UBE2M
10	19106835	rs394076553	PLEKHA4		10	36941157	rs782875323	IBTK
10	19130100	rs396646943	PPP1R15A		10	36941162	rs782895265	IBTK
10	19299248	rs394533091	HRC		10	37794755	rs1139334646	DOPEY1
10	19393713	rs395444131	ENSECAG00000022655		10	38742200	rs393829050	ENSECAG00000003320
10	19395001	rs395762589	ENSECAG00000022655		10	38742232	rs395263576	ENSECAG00000003320
10	19516634	rs396673916	CCDC155		10	39930506	rs1146632167	SNX14
10	19548879	rs68900075	ALDH16A1		10	39975573	rs395959823	SYNCRIP
10	19887157	rs1141736909	TBC1D17		10	39975576	rs396588334	SYNCRIP
10	19931823	rs1138652747	ATF5		10	41079923	rs395967717	ZNF292
10	20015370	rs68891826	ENSECAG00000023434		10	41079954	rs397371001	ZNF292
10	20088561	rs1146890658	ENSECAG00000006756		10	41357549	rs395382692	ORC3
10	20187686	rs394493078	NAPSA		10	58770337	rs396825472	ENSECAG00000024088
10	20534782	rs394081510	ENSECAG00000021144		10	58770354	rs397188456	ENSECAG00000024088
10	21522156	rs1137805604	ENSECAG00000024996		10	58771261	rs395948991	ENSECAG00000024088
10	21523586	rs397177436	ENSECAG00000024996		10	58771271	rs394052060	ENSECAG00000024088
10	21523760	rs68825518	ENSECAG00000024996		10	65848263	rs1144887098	NT5DC1
10	21611700	rs68826433	ENSECAG00000000505		10	70081245	rs1136207188	TBC1D32
10	21779655	rs394054460	ENSECAG00000007783		10	70125704	rs396368431	TBC1D32
10	21839795	rs68829295	ENSECAG00000006406		10	70125766	rs396231191	TBC1D32
10	21840070	rs396510679	ENSECAG00000006406		10	75653371	rs395826872	THEMIS
10	22471800	rs68873699	EQUCABV1R924		10	78322396	rs394486405	EPB41L2
10	22517099	rs68875336	ENSECAG00000006617		10	79722233	rs1151334222	MOXD1
10	22549323	rs395172267	ENSECAG00000001011		10	79839039	rs396574070	ENSECAG00000005720
10	22874207	rs397199072	EQUCABV1R918		10	83018341	rs394430655	BCLAF1
10	22946394	rs394656109	ENSECAG00000001274		10	83018461	rs395621690	BCLAF1
10	24002101	rs396712430	ENSECAG00000018216		11	1606759	rs395619121	FSCN2
10	24169183	rs395341939	ENSECAG00000012676		11	1606880	rs1144041995	FSCN2
10	24663239	rs393821650	ENSECAG00000020087		11	1707539	rs1143551034	BAHCC1
10	24663328	rs68853780	ENSECAG00000020087		11	2631238	rs1140760463	RNF213
10	24783406	rs1142534825	PPP1R12C		11	3151199	rs395438282	ENPP7
10	25063146	rs395186314	NAT14		11	3151201	rs396737395	ENPP7
10	25140026	rs1136239290	FIZ1		11	4118114	rs1136729172	ENSECAG00000002831
10	27302253	rs68997419	ENSECAG00000002021		11	4388817	rs1143659975	TMC6
10	27448134	rs396048375	ZNF551		11	6069216	rs397249258	EVPL
10	27867565	rs393985887	ZNF671		11	6865143	rs1141940770	CDR2L
10	28408183	rs395827646	A1BG		11	6865181	rs1144670685	CDR2L
10	28625683	rs397048092	TRIM28		11	6865212	rs396509904	CDR2L
10	33718189	rs395142734	ENSECAG00000008305		11	6865222	rs394281581	CDR2L
10	35415147	rs68882895	ENSECAG00000014007		11	6865228	rs395144136	CDR2L
10	43048192	rs396036533	MDN1		11	6865385	rs395990330	CDR2L
10	43065032	rs68934234	MDN1		11	7082977	rs1138617780	SLC9A3R1
10	47660742	rs397449725	ENSECAG00000012972		11	7446266	rs396298695	KIF19
10	49828453	rs393786682	MMS22L		11	7446269	rs393939370	KIF19
10	60414765	rs68858002	ENSECAG00000012262		11	9226751	rs397483535	SOX9
10	62586872	rs395782298	LAMA4		11	15449321	rs1139662050	SCN4A
10	73479568	rs1138706471	HDDC2		11	15449995	rs393837626	SCN4A
10	74002090	rs395927517	NCOA7		11	18074171	rs394357046	NSF
10	75553737	rs1141233034	ENSECAG00000000740		11	18074173	rs396381761	NSF
10	77288648	rs394863026	ARHGAP18		11	18332472	rs397494782	ENSECAG00000022453
11	282122	rs394478355	B3GNTL1		11	18576417	rs396487597	ENSECAG00000021549
11	1287400	rs1149848047	NOTUM		11	18600750	rs395695692	FMNL1
11	1589301	rs782850821	FAAP100		11	18600774	rs1151278365	FMNL1
11	1673798	rs396403884	BAHCC1		11	18600815	rs397315568	FMNL1
11	1677086	rs396989700	BAHCC1		11	18663598	rs397113055	PLCD3
11	2631216	rs396032512	RNF213		11	19299097	rs397019383	RUNDC3A
11	2631220	rs397098035	RNF213		11	19378501	rs393825537	UBTF
11	2756688	rs395039169	SLC26A11		11	19407667	rs68851191	ASB16
11	2774503	rs394851393	CARD14		11	19564193	rs394885170	PYY
11	2831262	rs397412675	GAA		11	19564244	rs397401403	PYY
11	2878242	rs394513017	CCDC40		11	19714905	rs1144109432	SOST
11	3689370	rs396714304	ENGASE		11	19714913	rs1139153761	SOST
11	4359781	rs68891175	C17orf99		11	19879992	rs394026016	ETV4
11	4432304	rs68892736	TNRC6C		11	20194069	rs397258447	VAT1
11	5610593	rs397119694	ENSECAG00000016019		11	20236224	rs397420375	ENSECAG00000009275
11	6064895	rs394563368	EVPL		11	20323738	rs1144968319	AOC2
11	6078818	rs395802078	EVPL		11	20323740	rs1138279661	AOC2
11	6271169	rs394038377	GALK1		11	20808691	rs397098987	GHDC
11	6286891	rs68850928	ITGB4		11	20808724	rs394558971	GHDC
11	6427235	rs397218861	LLGL2		11	20830661	rs397247287	KCNH4
11	6434400	rs393963029	LLGL2		11	20870214	rs393706474	DHX58
11	7062041	rs397001467	NAT9		11	22557065	rs393781710	PSMD3
11	7188758	rs396195132	ENSECAG00000007439		11	23132649	rs393907190	STAC2
11	7250174	rs395790684	CD300LD		11	23464061	rs395822678	MLLT6
11	7534674	rs393924786	TTYH2		11	23553642	rs68877745	SRCIN1
11	8291717	rs394862488	SDK2		11	23594076	rs396247246	SRCIN1
11	11889968	rs396575689	ABCA8		11	23631974	rs394138416	ENSECAG00000021431
11	12108500	rs1150458982	FAM20A		11	24097281	rs395587305	SP6
11	15449898	rs395465776	SCN4A		11	24667575	rs396512145	HOXB2
11	15494450	rs395668394	GH1		11	24716835	rs394853976	HOXB5
11	15789201	rs1144616101	ENSECAG00000024326		11	24737475	rs395575939	HOXB8
11	15822492	rs396168972	ACE		11	25905048	rs394631412	PDK2
11	17758500	rs396617671	SPPL2C		11	25905053	rs396426282	PDK2
11	18828549	rs393874369	ENSECAG00000016904		11	25991398	rs397076392	COL1A1
11	18920784	rs396778315	GJC1		11	25991599	rs396613353	COL1A1
11	18943273	rs397220231	ADAM11		11	25992610	rs396303879	COL1A1
11	19246531	rs394606343	ITGA2B		11	26369133	rs396073967	ABCC3
11	19246533	rs396798008	ITGA2B		11	26443376	rs394276812	LUC7L3
11	19299112	rs394244197	RUNDC3A		11	26443438	rs395343673	LUC7L3
11	19299118	rs395448897	RUNDC3A		11	26443449	rs1140405731	LUC7L3
11	20090649	rs68858260	TMEM106A		11	34506075	rs782844100	MED13
11	20138286	rs68813457	BRCA1		11	34644437	rs1145402652	BRIP1
11	20173009	rs395152323	BRCA1		11	34644482	rs1139374001	BRIP1
11	20859462	rs393847909	HSPB9		11	34959542	rs395664019	TBX4
11	20860992	rs395423666	KAT2A		11	36730487	rs1137960477	ACACA
11	20875098	rs397037213	DHX58		11	37004925	rs1138677959	SYNRG
11	20928348	rs393832017	ZNF385C		11	37046049	rs397120540	SYNRG
11	20976013	rs68815094	TTC25		11	37046075	rs1143194813	SYNRG
11	21247254	rs393948960	KRT16		11	37046082	rs1146543582	SYNRG
11	22255018	rs68808662	TOP2A		11	37046103	rs1138422015	SYNRG
11	22808144	rs397372987	TCAP		11	44378330	rs1152055957	CPD
11	23130700	rs395842743	STAC2		11	44378331	rs1137951983	CPD
11	24266481	rs394205351	ENSECAG00000007777		11	44504589	rs1142989401	ENSECAG00000021802
11	24266493	rs395539723	ENSECAG00000007777		11	44504637	rs393845904	ENSECAG00000021802
11	24266494	rs396867781	ENSECAG00000007777		11	44871875	rs396154654	NXN
11	25004555	rs394440177	ENSECAG00000008172		11	45650346	rs1138889975	RILP
11	25699568	rs68843807	TAC4		11	45650370	rs394029741	RILP
11	33602913	rs1140881651	PRR11		11	45650537	rs1136092881	RILP
11	34999355	rs395450238	TBX2		11	45650541	rs1140233446	RILP
11	37644439	rs1143931431	HEATR9		11	45650648	rs395060735	RILP
11	42639921	rs396299074	TMEM97		11	47336030	rs68860127	ENSECAG00000006361
11	43156587	rs395769027	SEZ6		11	47366202	rs394715780	ENSECAG00000000998
11	45591571	rs395996277	SLC43A2		11	47762365	rs397234633	ATP2A3
11	45650384	rs1150049860	RILP		11	47791391	rs393960736	ATP2A3
11	45720974	rs394564417	SERPINF2		11	47791398	rs395601396	ATP2A3
11	46890618	rs394329925	ENSECAG00000004602		11	47936413	rs397290320	ZZEF1
11	46980385	rs1150763084	ENSECAG00000002369		11	48285313	rs395144894	SPNS2
11	46980469	rs1145939777	ENSECAG00000002369		11	48285345	rs396820780	SPNS2
11	46980648	rs1143467795	ENSECAG00000002369		11	48340575	rs1150328201	SMTNL2
11	46980670	rs1140294587	ENSECAG00000002369		11	49509028	rs395020509	DHX33
11	46994783	rs1141298949	ENSECAG00000002487		11	49930296	rs393743236	ENSECAG00000002564
11	46994879	rs1152067278	ENSECAG00000002487		11	49957711	rs397492993	CHRNE
11	47791425	rs396611880	ATP2A3		11	50084976	rs395323219	ZMYND15
11	48676593	rs394834134	PITPNM3		11	50407374	rs393777641	SLC16A11
11	49767894	rs395626725	ENSECAG00000016949		11	50608892	rs394960504	CTDNEP1
11	49778554	rs396124728	ENSECAG00000016949		11	50669598	rs395697052	ENSECAG00000012093
11	49797278	rs394122974	ZFP3		11	50669611	rs397371151	ENSECAG00000012093
11	50026327	rs394484929	PLD2		11	50669614	rs394497842	ENSECAG00000012093
11	50404463	rs396495486	SLC16A13		11	50688959	rs395077623	ACAP1
11	50407489	rs393866919	SLC16A11		11	50742305	rs395903796	NLGN2
11	50899133	rs395901071	MPDU1		11	50749430	rs396465297	C17orf74
11	51119827	rs1150312204	KDM6B		11	50749434	rs394051641	C17orf74
11	51254368	rs1146237206	GUCY2D		11	50777962	rs68873393	ZBTB4
11	51952048	rs393907556	ENSECAG00000003241		11	55567648	rs396116409	ELAC2
11	51952367	rs394043599	ENSECAG00000003241		11	55567650	rs393883531	ELAC2
11	52612805	rs1137684336	USP43		11	56107415	rs395120644	HS3ST3A1
11	52783092	rs396429217	GLP2R		11	58454516	rs396300674	NCOR1
11	53187543	rs393860915	MYH13		11	60002768	rs1148780879	TOP3A
11	53192882	rs396518058	MYH13		11	60002770	rs1149955604	TOP3A
11	54340555	rs68890161	DNAH9		11	60002803	rs393918571	TOP3A
11	54348952	rs396755801	DNAH9		11	60002852	rs394875774	TOP3A
11	54439770	rs395213364	DNAH9		11	60061926	rs1143192927	FLII
11	54605241	rs395046524	DNAH9		11	60061933	rs397000637	FLII
11	54607306	rs395757780	DNAH9		11	60061939	rs394543634	FLII
11	55567777	rs396665511	ELAC2		11	60061948	rs395749730	FLII
11	57911838	rs1145543189	ENSECAG00000002943		11	60165675	rs394592813	MYO15A
11	57993651	rs68856278	ZNF624		11	60436352	rs1148657041	SREBF1
11	59595500	rs397463259	EPN2		11	60706427	rs397147172	MED9
11	59999862	rs68845461	SMCR8		11	61243538	rs394255711	TNFRSF13B
11	60045843	rs397074329	MIEF2		12	983628	rs395208570	NAT10
11	60162851	rs395851507	MYO15A		12	983629	rs396023086	NAT10
11	60775782	rs396840194	MED9		12	1166821	rs395946462	ABTB2
11	61243545	rs1150816215	TNFRSF13B		12	8377125	rs395463539	TTC17
11	61601919	rs396832025	ENSECAG00000003664		12	8377139	rs397037795	TTC17
12	947282	rs68874700	CAPRIN1		12	8377215	rs394744910	TTC17
12	1653433	rs395338200	PDHX		12	8377221	rs395605506	TTC17
12	1806006	rs393971849	ENSECAG00000006372		12	9444090	rs395630904	CD82
12	3020611	rs395459898	RAG1		12	11995145	rs395284786	ENSECAG00000014184
12	9006035	rs395934755	EXT2		12	12032517	rs395645812	MTCH2
12	9687493	rs395823894	TSPAN18		12	15365710		ENSECAG00000008159
12	10653359	rs397232351	PEX16		12	21003042	rs396749220	ENSECAG00000006678
12	11047416	rs396440019	DGKZ		12	21104966	rs394053702	RTN4RL2
12	11318890	rs68901054	F2		12	21105048	rs1142530814	RTN4RL2
12	11876569	rs396114744	RAPSN		12	23151106	rs394892102	PATL1
12	11995180	rs1149155845	ENSECAG00000014184		12	24223128	rs395656848	TMEM132A
12	12180330	rs68924282	NUP160		12	24247728	rs396080189	SLC15A3
12	12674947	rs397203492	ENSECAG00000006691		12	24386437	rs68931200	CD5
12	12989631	rs68972215	ENSECAG00000007154		12	24389255	rs394679396	CD5
12	13014582	rs68972239	OR8J2		12	25080333	rs394315487	SYT7
12	13165106	rs68975034	ENSECAG00000007622		12	25112321	rs1138680869	SYT7
12	13181964	rs68975057	ENSECAG00000007720		12	25112324	rs1139771119	SYT7
12	13416710	rs68976590	ENSECAG00000007921		12	26607489	rs394898086	WDR74
12	13416716	rs68976591	ENSECAG00000007921		12	27658448	rs397252228	ENSECAG00000021348
12	13426537	rs68977929	ENSECAG00000007953		12	28001024	rs396181557	FLRT1
12	14137316	rs397433541	ENSECAG00000005045		12	28001474	rs396850332	FLRT1
12	14340024	rs394763020	OR5T2		12	28115952	rs395376766	PLCB3
12	15434957	rs397382943	ENSECAG00000008180		12	28148898	rs1138474211	KCNK4
12	15434976	rs394558774	ENSECAG00000008180		12	28199049	rs396669746	RPS6KA4
12	15812263	rs395848976	OR5AS1		12	28500385	rs396817423	NRXN2
12	16032637	rs394752555	ENSECAG00000007219		12	28655533	rs394106579	MEN1
12	16033118	rs394533233	ENSECAG00000007219		12	28655887	rs395709751	MEN1
12	19503418	rs395809300	OR9G4		12	28757996	rs782830156	PPP2R5B
12	19503817	rs396772746	OR9G4		12	28887633	rs397025920	VPS51
12	19640940	rs395649775	ENSECAG00000003575		12	28970579	rs396701927	CAPN1
12	20485070	rs68969111	ENSECAG00000015938		12	29113042	rs396824300	TIGD3
12	20991982	rs68931383	ENSECAG00000006678		12	29113048	rs394494262	TIGD3
12	21105331	rs395897680	RTN4RL2		12	29126121	rs395506412	SLC25A45
12	21339794	rs396180915	CTNND1		12	29126203	rs397427345	SLC25A45
12	21417871	rs396521101	ENSECAG00000004963		12	29415271	rs395522076	LTBP3
12	21640680	rs1142693347	ENSECAG00000006186		12	29505358	rs1137832435	SIPA1
12	22019364	rs396195422	ENSECAG00000007068		12	29505485	rs395363114	SIPA1
12	22074189	rs395413135	ENSECAG00000007140		12	29511148	rs1147644080	SIPA1
12	22074282	rs396709227	ENSECAG00000007140		12	29511154	rs1148082206	SIPA1
12	22074375	rs394232831	ENSECAG00000007140		12	29754913	rs782916191	SART1
12	22744575	rs68965037	FAM111A		12	29985523	rs397297841	KLC2
12	23108596	rs397299815	OSBP		12	29985650	rs397104944	KLC2
12	23108663	rs1136087206	OSBP		12	29985673	rs1150374721	KLC2
12	23108708	rs1146208549	OSBP		12	30046264	rs395888736	RIN1
12	23108717	rs1149296844	OSBP		12	31139065	rs396271347	TCIRG1
12	24131173	rs394390495	ENSECAG00000026926		12	31139667	rs394782631	TCIRG1
12	24131189	rs395669199	ENSECAG00000026926		12	33563944	rs395655204	SHANK2
12	24131193	rs396579620	ENSECAG00000026926		12	34442389	rs1141630049	IGF2
12	24227067	rs395545255	TMEM132A		12	34466547	rs395487100	INS
12	24234583	rs395166997	TMEM132A		12	35631048	rs396487364	PHRF1
12	26898057	rs393723411	SLC22A10		12	35639854	rs68878702	CDHR5
12	27454175	rs396334377	RARRES3		12	35981659	rs397322891	ENSECAG00000015992
12	27454402	rs1143377066	RARRES3		12	36547790	rs396229324	DUSP8
12	28465476	rs396820857	SLC22A12		12	36704426	rs396674589	PTDSS2
12	28477541	rs394777751	NRXN2		12	36738980	rs396525071	SIGIRR
12	28841848	rs1144612545	SAC3D1		12	36758285	rs394383061	B4GALNT4
12	28841860	rs395292257	SAC3D1		12	36760307	rs395335582	B4GALNT4
12	28906344	rs394956820	FAU		13	463197	rs394130767	DNAAF5
12	29465954	rs397253953	MAP3K11		13	472842	rs395826931	DNAAF5
12	29741931	rs1143875491	SART1		13	472865	rs394643577	DNAAF5
12	30894649	rs782887519	RPS6KB2		13	686115	rs395017148	CYP2W1
12	31031537	rs394857243	ENSECAG00000022087		13	691217	rs1142560051	CYP2W1
12	31950818	rs396278797	TPCN2		13	691362	rs397215844	CYP2W1
12	35101207	rs396005330	SLC22A18		13	1124653	rs394402583	INTS1
12	35773805	rs397370181	SLC25A22		13	1124656	rs396057961	INTS1
12	35773807	rs395309024	SLC25A22		13	1124689	rs394719664	INTS1
12	35773817	rs395609863	SLC25A22		13	1124695	rs397183171	INTS1
12	35773820	rs396883556	SLC25A22		13	1130997	rs68883103	INTS1
12	36206273	rs395186432	MUC5AC		13	2030314	rs397267545	GRIFIN
12	36220114	rs396669655	MUC5AC		13	2398409	rs1149990168	CARD11
12	36743862	rs396959924	PKP3		13	3400339	rs68836656	SDK1
12	36760415	rs396116963	B4GALNT4		13	3950227	rs1139194336	RADIL
13	4429138	rs394257859	FSCN1		13	3950356	rs396997480	RADIL
13	4536434	rs68895638	RNF216		13	3972847	rs393905232	RADIL
13	4937885	rs68903794	GRID2IP		13	3973120	rs397276324	RADIL
13	5338782	rs397409922	EIF2AK1		13	3973142	rs395578772	RADIL
13	5338784	rs395532670	EIF2AK1		13	4222094	rs396178838	ENSECAG00000021171
13	5396660	rs395902762	ENSECAG00000004548		13	4222103	rs394824756	ENSECAG00000021171
13	6846932	rs68932282	ZNF394		13	4424795	rs396202427	FSCN1
13	7054019	rs68936744	CYP3A93		13	4424834	rs394676607	FSCN1
13	7158272	rs68936782	CYP3A89		13	4895915	rs394589948	C7orf26
13	7212992	rs1152171430	CYP3A94		13	5248541	rs68902306	USP42
13	7308947	rs1151993775	CYP3A95		13	5685314	rs394085816	TECPR1
13	7492396	rs68939593	CYP3A97		13	5690944	rs396953318	TECPR1
13	7574848	rs68928128	ENSECAG00000022630		13	5690973	rs395716788	TECPR1
13	8235797	rs394343477	ENSECAG00000001032		13	6171926	rs393791037	TMEM130
13	8670920	rs68913173	STAG3		13	8649241	rs1140505193	GPC2
13	8817202	rs394434159	NYAP1		13	9473192	rs397182968	CLDN15
13	8893350	rs394069484	ENSECAG00000022553		13	9473195	rs394511675	CLDN15
13	8895879	rs394080861	ENSECAG00000023213		13	9738937	rs397099141	SRRM3
13	8895955	rs1137084780	ENSECAG00000023213		13	10319523	rs395083926	ENSECAG00000022645
13	8899702	rs68916110	LRCH4		13	10337813	rs1143699133	SH2B2
13	9046466	rs395550527	ZAN		13	10337818	rs1140435604	SH2B2
13	9049261	rs1142858581	ZAN		13	10436585	rs395762364	LRWD1
13	9754000	rs396166454	COL26A1		13	11325349	rs394718426	NSUN5
13	10437124	rs68946087	LRWD1		13	11617219	rs396252087	DNAJC30
13	10442505	rs68946092	LRWD1		13	12162384	rs397155878	CLIP2
13	10684475	rs394173935	SRRM3		13	12499148	rs396120025	NCF1
13	11729495	rs397319538	WBSCR28		13	16658282	rs396486522	AUTS2
13	12705583	rs69110271	ENSECAG00000001144		13	16658304	rs394181338	AUTS2
13	18277399	rs68943484	TMEM248		13	17997821	rs68942247	ENSECAG00000023164
13	19769143	rs396140660	PRSS36		13	18189809	rs68943438	ENSECAG00000023164
13	20109819	rs397113247	ENSECAG00000013174		13	19013007	rs395660888	NUPR2
13	20171969	rs1136718802	PRR14		13	19569903	rs394480378	ITGAD
13	24849384	rs395053421	ENSECAG00000017742		13	19570004	rs397221795	ITGAD
13	24873379	rs395123521	PLK1		13	19617183	rs394558450	ITGAX
13	24917044	rs782898814	PALB2		13	19954963	rs397325154	CTF1
13	25805572	rs393699102	OTOA		13	19954971	rs394680057	CTF1
13	26146504	rs68998074	ERI2		13	19954998	rs396734917	CTF1
13	26768261	rs394672318	DNAH3		13	19955096	rs1138620412	CTF1
13	26792270	rs397476981	DNAH3		13	20053612	rs69062882	ZNF629
13	28630592	rs395778546	KNOP1		13	20158478	rs397071577	FBRS
13	28860380	rs396590171	TMC5		13	20158479	rs394975869	FBRS
13	28888361	rs394926666	TMC5		13	20171769	rs394241227	PRR14
13	32173685	rs395487907	ERCC4		13	20171772	rs395720594	PRR14
13	34389637	rs394775093	SOCS1		13	20494050	rs396042361	KIF22
13	39388321	rs782837609	PPL		13	20643815	rs396329689	TAOK2
13	40377343	rs395751962	TRAP1		13	20889510	rs396863957	ENSECAG00000008746
13	40386284	rs397353658	TRAP1		13	24016957	rs393697082	TNRC6A
13	40396078	rs393913906	DNASE1		13	24016972	rs394693838	TNRC6A
13	40690602	rs397191375	ENSECAG00000023652		13	24017002	rs393943425	TNRC6A
13	40744269	rs394512938	MEFV		13	24600629	rs396618566	PRKCB
13	41127014	rs68927312	SRRM2		13	25026073	rs394374804	GGA2
13	41846702	rs1148726814	TRAF7		13	25050022	rs397223985	COG7
13	42075505	rs397114889	HS3ST6		13	25055076	rs395210492	COG7
13	42186682	rs394517912	HAGH		13	29791011	rs394731971	XYLT1
13	42480326	rs397355674	PTX4		13	30754097	rs397138723	ENSECAG00000010013
13	42669858	rs397183631	RET		13	31467209	rs394764856	NTAN1
13	42806254	rs396903256	ENSECAG00000014654		13	34026993	rs782869216	TXNDC11
13	42907967	rs396313376	SOX8		13	34027125	rs1138450147	TXNDC11
13	43078573	rs397480777	CHTF18		13	34389403	rs395703041	SOCS1
13	43090940	rs397068890	MSLNL		13	34389606	rs396392497	SOCS1
13	43092826	rs395661892	MSLNL		13	36103507	rs394743863	C16orf72
13	43122114	rs68987839	HAGHL		13	36339594	rs394365300	ABAT
13	43150614	rs395542097	FBXL16		13	36340707	rs397105601	ABAT
13	43290413	rs1137342296	CAPN15		13	39282797	rs396233050	NAGPA
13	43454902	rs396146413	MRPL28		13	39282857	rs393926448	NAGPA
13	43520557	rs68989112	ENSECAG00000024585		13	39388989	rs394314387	PPL
13	43540879	rs396451024	ENSECAG00000024987		13	39468599	rs393709671	ROGDI
13	43551219	rs394942620	ENSECAG00000024987		13	39836520	rs397129975	ENSECAG00000012973
13	43712409	rs68989148	MPG		13	41047295	rs394060010	ENSECAG00000003259
13	43754695	rs68989155	ENSECAG00000024931		13	41047297	rs394938137	ENSECAG00000003259
13	43756931	rs395505308	ENSECAG00000024931		13	41175015	rs68927337	ENSECAG00000015038
14	1258796	rs396688419	FLT4		13	41175016	rs68927338	ENSECAG00000015038
14	1555424	rs782826901	MAPK9		13	41175070	rs68927341	ENSECAG00000015038
14	1863825	rs394435626	TBC1D9B		13	41414370	rs1141123906	KCTD5
14	1896773	rs393950415	C5orf45		13	41414402	rs1150156300	KCTD5
14	2853675	rs394371128	ENSECAG00000005239		13	42173761	rs394940886	FAHD1
14	3891563	rs1141411362	ENSECAG00000022360		13	42212256	rs395092761	NUBP2
14	3929695	rs393888815	DBN1		13	42696584	rs396255668	CACNA1H
14	4114227	rs782831587	PRELID1		13	42698433	rs1147044043	CACNA1H
14	5418220	rs1145225556	HRH2		13	43074592	rs395745539	CHTF18
14	11948175	rs394068443	ENSECAG00000024454		13	43090417	rs1138371989	MSLNL
14	18767592	rs394916731	TTC1		13	43090437	rs394350947	MSLNL
14	20748422	rs394282353	SOX30		13	43135854	rs397106102	METRN
14	20748448	rs395655083	SOX30		13	43135856	rs394810436	METRN
14	20785389	rs395714664	SOX30		13	43150739	rs394230657	FBXL16
14	20877919	rs396050693	ADAM19		13	43150745	rs395575451	FBXL16
14	26646547	rs395378372	DCTN4		13	43150765	rs397482177	FBXL16
14	26953503	rs68934767	TCOF1		13	43150812	rs394347636	FBXL16
14	27187032	rs68936291	PDGFRB		13	43153460	rs394689471	FBXL16
14	27301621	rs393849014	SLC26A2		13	43290325	rs1146654179	CAPN15
14	27316888	rs68937783	ENSECAG00000024004		13	43290387	rs1142116087	CAPN15
14	30573181	rs68954969	GPR151		13	43290450	rs396084507	CAPN15
14	31123690	rs1140974969	GRXCR2		13	43290494	rs394050150	CAPN15
14	35344319	rs1138331164	PCDHA3		13	43290506	rs395374078	CAPN15
14	36594374	rs394791899	SLC23A1		13	43290547	rs396684441	CAPN15
14	37266599	rs394041681	ENSECAG00000007513		13	43290595	rs394189250	CAPN15
14	39477348	rs393849886	ENSECAG00000008994		13	43290630	rs394356801	CAPN15
14	43539351	rs395992473	HINT1		13	43290656	rs396084155	CAPN15
14	58600072	rs1146635980	APC		13	43290719	rs394516453	CAPN15
14	60061117	rs395574662	ENSECAG00000001934		14	1255490	rs394228978	FLT4
14	67944963	rs68985106	ENSECAG00000010955		14	2652724	rs1144738864	GRM6
14	72096091	rs68930611	CAST		14	2652748	rs1143248203	GRM6
14	72174386	rs1143597280	CAST		14	2964273	rs395582339	PROP1
14	73093524	rs395273829	ENSECAG00000024830		14	3905133	rs394307096	PDLIM7
14	73093628	rs1137723682	ENSECAG00000024830		14	3938913	rs396443397	PRR7
14	77249313	rs1145609836	ADGRV1		14	3999425	rs396800642	SLC34A1
14	79925079	rs393712166	RASA1		14	4015917	rs395562706	ENSECAG00000026999
14	79925126	rs395095764	RASA1		14	4117634	rs395979116	RAB24
14	85114084	rs394685976	ACOT12		14	4318990	rs396833052	FGFR4
14	85761179	rs394074066	ENSECAG00000015991		14	4784433	rs1140761961	GPRIN1
14	85762423	rs1138573202	ZFYVE16		14	4945123	rs394746173	CLTB
14	86947388	rs1150084636	DMGDH		14	4966521	rs1141547392	ENSECAG00000021354
14	88681315	rs395894844	CRHBP		14	7178670	rs396067796	ENSECAG00000021784
14	88888979	rs1146033318	IQGAP2		14	7541851	rs395385302	NKX2-5
14	88906888	rs394947730	F2RL2		14	7541879	rs396440986	NKX2-5
14	90014558	rs68998518	ENSECAG00000024123		14	7728333	rs782823704	ATP6V0E1
14	91208911	rs394445264	ARHGEF28		14	7728343	rs395538610	ATP6V0E1
14	92562341	rs397238037	MAP1B		14	11993232	rs394727247	ENSECAG00000024454
14	92926807	rs394450947	CARTPT		14	19483711	rs396979444	RNF145
14	92926819	rs1140133670	CARTPT		14	20877367	rs394968898	ADAM19
14	94047552	rs393916941	OBSCN		14	22971786	rs394274904	GEMIN5
14	94047676	rs395300739	OBSCN		14	22971876	rs397002501	GEMIN5
14	94051206	rs1141287830	OBSCN		14	26646562	rs397217953	DCTN4
14	94143538	rs395230833	OBSCN		14	26922582	rs397497567	CD74
15	487004	rs68953272	SH3RF3		14	26922583	rs394927280	CD74
15	1084003	rs782907174	RANBP2		14	27597328	rs395763589	ARHGEF37
15	2008898	rs69101904	SLC5A7		14	27826254	rs395349862	AFAP1L1
15	4740261	rs394859303	MRPS9		14	33379589	rs395917422	ARHGAP26
15	5426786	rs1143357103	ENSECAG00000016868		14	34470133	rs396093728	PCDH1
15	5427901	rs68991833	ENSECAG00000016868		14	34703502	rs1148898527	DIAPH1
15	7685687	rs68988493	IL1R1		14	34703505	rs1143225825	DIAPH1
15	7686522	rs1136672050	IL1R1		14	34703513	rs1146360444	DIAPH1
15	8639017	rs396458205	TBC1D8		14	35110228	rs1149428950	PCDHB1
15	10203131	rs393728554	REV1		14	41769546	rs393990894	FSTL4
15	10532924	rs1144862806	TSGA10		14	41882352	rs782875303	HSPA4
15	10578654	rs395147482	TSGA10		14	42088886	rs1149639003	SOWAHA
15	10761031	rs396470891	KIAA1211L		14	42088966	rs1147795091	SOWAHA
15	10990139	rs397051313	UNC50		14	42089414	rs1150205425	SOWAHA
15	11205249	rs395784021	CNGA3		14	42089472	rs397001420	SOWAHA
15	12281536	rs395264439	ARID5A		14	42089555	rs395816595	SOWAHA
15	12524223	rs395064229	STARD7		14	42118712	rs1147235523	2018-09-08
15	13525083	rs396827557	ENSECAG00000018041		14	42118714	rs1138182410	2018-09-08
15	14218985	rs396609848	BUB1		14	45536892	rs396290294	FBN2
15	14219010	rs393906441	BUB1		14	45536947	rs394440097	FBN2
15	15659261	rs396244730	MERTK		14	45938533	rs396429248	SLC12A2
15	15659458	rs393738045	MERTK		14	45938566	rs394364408	SLC12A2
15	16038333	rs397321313	ENSECAG00000003801		14	47044912	rs395485610	LMNB1
15	16517428	rs69035407	IL37		14	48663818	rs69032137	ZNF608
15	16611186	rs69035479	IL36B		14	56005511	rs1143822647	LVRN
15	16710747	rs394510038	IL1RN		14	58527043	rs396389404	ENSECAG00000008895
15	17751704	rs393955886	ENSECAG00000011636		14	79247010	rs68958683	TMEM161B
15	17751903	rs395459315	ENSECAG00000011636		14	79247029	rs393997074	TMEM161B
15	17950378	rs69043858	EIF2AK3		14	82913626	rs395919193	EDIL3
15	20444123	rs1143470671	DNAH6		14	86355526	rs1152121196	PAPD4
15	24280545	rs394109863	LRRTM1		14	86804056	rs397065454	JMY
15	29195793	rs396697414	HK2		14	87023729	rs1150542002	ARSB
15	29392590	rs394802275	SEMA4F		14	87810031	rs396666709	AP3B1
15	29571969	rs69061045	CCDC142		14	88136574	rs396480026	OTP
15	29584202	rs69061049	MOGS		14	88143023	rs393999120	OTP
15	29608798	rs396959959	RTKN		14	88143024	rs395884586	OTP
15	29620866	rs396930114	C2orf81		14	92343233	rs396419490	ZNF366
15	29623240	rs69061076	ENSECAG00000023473		14	92926714	rs396118292	CARTPT
15	30715067	rs69046679	PRADC1		14	92926753	rs396722476	CARTPT
15	32738301	rs395313380	CLEC4F		14	93792138	rs1139136741	ZNF496
15	32740911	rs69059733	CLEC4F		14	94041350	rs397344943	OBSCN
15	33499825	rs396986166	ASPRV1		14	94052192	rs394315956	OBSCN
15	33500006	rs394473059	ASPRV1		14	94052194	rs396311239	OBSCN
15	35639145	rs782830086	ETAA1		14	94125325	rs396285303	OBSCN
15	36793326	rs394875189	ENSECAG00000005456		14	94129560	rs395071202	OBSCN
15	37490391	rs394810498	SPRED2		14	94322784	rs395677826	WNT3A
15	39585265	rs69075941	EHBP1		14	94322795	rs396717960	WNT3A
15	45897800	rs69013966	CCDC88A		14	94322833	rs394449398	WNT3A
15	48100161	rs393984972	ENSECAG00000008205		14	94322895	rs395967727	WNT3A
15	51775389	rs395751924	PPP1R21		14	94401293	rs395828797	WNT9A
15	61469366	rs1151866854	CEBPZ		15	1007906	rs1144171679	CCDC138
15	61841359	rs69090854	VIT		15	1101909	rs782915621	RANBP2
15	65376985	rs395073612	ENSECAG00000018361		15	1101963	rs397343540	RANBP2
15	65377450	rs394092120	ENSECAG00000018361		15	1136631	rs1150902321	RANBP2
15	65392499	rs394517765	BIRC6		15	7164543	rs393925563	MFSD9
15	66275240	rs395842960	ENSECAG00000021671		15	8709574	rs396433691	NPAS2
15	66276244	rs396997694	ENSECAG00000021671		15	10760970	rs396901402	KIAA1211L
15	68413488		CLIP4		15	10761078	rs396120400	KIAA1211L
15	68463827	rs396064424	C2orf71		15	10761079	rs397337701	KIAA1211L
15	70107512	rs395445095	PREB		15	11738158	rs394415835	ENSECAG00000007945
15	70149675	rs397361390	EMILIN1		15	11811751	rs394244308	ZAP70
15	70149809	rs395134103	EMILIN1		15	11811805	rs397245659	ZAP70
15	70193154	rs396742807	TMEM214		15	12158997	rs395139044	FER1L5
15	75437137	rs1138134604	ENSECAG00000008581		15	12281035	rs396078333	ARID5A
15	75524652	rs396517360	APOB		15	12582237	rs395256947	DUSP2
15	75546268	rs396040549	APOB		15	15659132	rs395242025	MERTK
15	75821497	rs1140062658	GDF7		15	15659171	rs1143729966	MERTK
15	76242992	rs69002455	SDC1		15	16038491	rs396072386	ENSECAG00000003801
15	78562507	rs1139503842	RAD51AP2		15	16038497	rs397083020	ENSECAG00000003801
15	80308292	rs393899278	NBAS		15	16102982	rs782874677	TTL
15	80398542	rs69051568	NBAS		15	16803985	rs395230100	PAX8
15	80449008	rs395697414	NBAS		15	20291360	rs394196168	DNAH6
15	85136728	rs397265498	ADAM17		15	29387856	rs395729912	SEMA4F
16	3156229	rs1141765778	ENSECAG00000022395		15	29500808	rs397279306	M1AP
16	5002774	rs394653799	C3orf20		15	29500849	rs395204225	M1AP
16	10387567	rs1135866149	ENSECAG00000004983		15	29500864	rs396196911	M1AP
16	13591009	rs1139685104	LRRN1		15	30658422	rs1149800505	EGR4
16	29659274	rs1139750943	ENSECAG00000008553		15	30658425	rs1144264297	EGR4
16	34598503	rs1148346672	LRTM1		15	30659286	rs394279668	EGR4
16	36780736	rs395689187	NISCH		15	30659353	rs396969987	EGR4
16	36780756	rs397223276	NISCH		15	32587979	rs397226741	ENSECAG00000018768
16	36934246	rs69113914	GLYCTK		15	39113263	rs393920508	WDPCP
16	36992948	rs396306291	ENSECAG00000014047		15	41346496	rs397322453	PAPOLG
16	37221999	rs395887642	GPR62		15	45484423	rs396431867	EFEMP1
16	37222021	rs396832929	GPR62		15	45484452	rs394413606	EFEMP1
16	38465222	rs1135956269	CACNA2D2		15	45700832	rs1142856628	PPP4R3B
16	38781428	rs69234672	RBM6		15	45931963	rs394045976	CCDC88A
16	38841572	rs69234694	MST1R		15	52654584	rs394286751	MSH2
16	38858230	rs397088303	ENSECAG00000009662		15	55790751	rs395977858	ABCG5
16	38937092	rs394985247	CDHR4		15	55800135	rs69018757	ABCG5
16	39049682	rs393830354	RNF123		15	61465246	rs782867150	CEBPZ
16	39088841	rs394666917	BSN		15	61469328	rs1138652390	CEBPZ
16	39562528	rs69224500	DALRD3		15	65392342	rs394053804	BIRC6
16	39880930	rs396297321	CELSR3		15	68419911	rs397304160	CLIP4
16	39935778	rs395348399	COL7A1		15	68419926	rs394405685	CLIP4
16	40218260	rs396719336	NME6		15	69806649	rs393795779	GCKR
16	40595240	rs396664260	ENSECAG00000003775		15	70848222	rs396040089	ENSECAG00000007882
16	40652517	rs394245076	DHX30		15	70848239	rs397180616	ENSECAG00000007882
16	40889590	rs396931187	CSPG5		15	84060804	rs396674209	ATP6V1C2
16	40923739	rs397104683	ENSECAG00000023848		15	88278789	rs397285286	SOX11
16	41104489	rs69076910	ENSECAG00000024563		15	88278795	rs394172323	SOX11
16	41402885	rs393792092	ENSECAG00000015037		15	88278806	rs395752084	SOX11
16	41403236	rs395633752	ENSECAG00000015037		15	89901541	rs396953931	ENSECAG00000020695
16	41835669	rs394876792	RTP3		15	91542878	rs395766237	TPO
16	41835683	rs395961460	RTP3		16	1671299	rs395664065	ENSECAG00000008843
16	42219877	rs69071808	XCR1		16	3156115	rs394172792	ENSECAG00000022395
16	42273266	rs395133457	FYCO1		16	3156210	rs1151357040	ENSECAG00000022395
16	42598683	rs394935522	LIMD1		16	3966745	rs396665300	FBLN2
16	42652459	rs69087380	LARS2		16	4019540	rs394978063	FBLN2
16	42988791	rs396871977	CDCP1		16	5022555	rs394469385	C3orf20
16	43034997	rs69080140	CDCP1		16	5022556	rs395570500	C3orf20
16	43035090	rs69080141	CDCP1		16	5100656	rs395309685	FGD5
16	43054339	rs1142021089	ENSECAG00000006049		16	8757515	rs393744825	SETD5
16	43307593	rs393775102	ENSECAG00000003160		16	32345616	rs1146697726	ENSECAG00000011302
16	46707779	rs782823743	ZNF621		16	36130552	rs397329607	PRKCD
16	47777846	rs394989387	XIRP1		16	36513054	rs396202725	NEK4
16	49048530	rs69096035	ITGA9		16	36713423	rs395084829	NT5DC2
16	49603029	rs69086094	LRRFIP2		16	36760302	rs394214665	NISCH
16	49673977	rs69087417	MLH1		16	36978014	rs393838151	PPM1M
16	49793551	rs396948804	TRANK1		16	37221991	rs394397014	GPR62
16	56885211	rs782896416	AZI2		16	37222122	rs1140034013	GPR62
16	57397848	rs69112128	EOMES		16	37222162	rs1137078894	GPR62
16	63611850	rs69046251	SGO1		16	37783132	rs395119618	DOCK3
16	66853717	rs69163786	RFTN1		16	38489173	rs397264527	RASSF1
16	66949381	rs394506946	GALNT15		16	38870202	rs394700204	CAMKV
16	67779445	rs69166625	CAPN7		16	39489543	rs394625628	USP19
16	68202472	rs69166664	COL6A6		16	39560308	rs394204448	DALRD3
16	68202754	rs393718895	COL6A6		16	39585652	rs397463230	P4HTM
16	68208760	rs397010622	COL6A6		16	39861350	rs396521102	NCKIPSD
16	68858426	rs395624043	NEK11		16	39861354	rs393941168	NCKIPSD
16	70521505	rs396749814	ENSECAG00000012820		16	39861365	rs395264494	NCKIPSD
16	73041002	rs1151288765	ENSECAG00000007940		16	39961500	rs395164556	COL7A1
16	76476506	rs395411911	CLSTN2		16	41775475	rs395599824	ENSECAG00000019331
16	78219335	rs395391578	TRPC1		16	43369944	rs1148914230	ZNF35
16	78661511	rs393741626	SLC9A9		16	43369952	rs394578463	ZNF35
16	83267650	rs394403286	CPB1		16	45006190	rs394574074	KLHL40
16	83943223	rs1151928589	WWTR1		16	45023445	rs396772198	ENSECAG00000020244
16	83943238	rs394197672	WWTR1		16	45023605	rs393812437	ENSECAG00000020244
16	83943292	rs1148405302	WWTR1		16	47821075	rs395299692	TTC21A
16	88544221	rs394597333	PLCH1		16	48727738	rs397305597	DLEC1
17	1088066	rs397302475	ENSECAG00000001852		16	52779385	rs393913346	GLB1
17	1941586	rs1144163074	ENSECAG00000013498		16	52779458	rs395282473	GLB1
17	2121841	rs1140046353	SKA3		16	54027995	rs782915624	STT3B
17	2156680	rs1144455434	ENSECAG00000002196		16	54028007	rs782885446	STT3B
17	4611480	rs395362834	ENSECAG00000016327		16	54028083	rs782856798	STT3B
17	7743189	rs395425331	CDX2		16	65093953	rs1144279039	SATB1
17	7770024	rs396257424	FLT3		16	65094069	rs1149795667	SATB1
17	11596944	rs1145086731	BRCA2		16	67843643	rs395858707	ENSECAG00000011557
17	11598681	rs1142366590	BRCA2		16	67847833	rs394082559	ENSECAG00000011557
17	11598764	rs1149379521	BRCA2		16	68607211	rs396074828	ASTE1
17	11600180	rs1149579331	BRCA2		16	68607293	rs397153383	ASTE1
17	11601397	rs1139463163	BRCA2		16	69710266	rs395869008	ACPP
17	11603811	rs1144951736	BRCA2		16	70011909	rs396972658	UBA5
17	14098013	rs394682863	NBEA		16	71665277	rs395784835	KY
17	24024859	rs1150088304	LRCH1		16	75103256	rs1149436883	ENSECAG00000013257
17	25417604	rs1138648830	GPALPP1		16	75103412	rs1137735640	ENSECAG00000013257
17	25442408	rs397348572	NUFIP1		16	77424317	rs393855272	RNF7
17	28388023	rs397032618	VWA8		16	78219466	rs396725280	TRPC1
17	45066403	rs1149234376	DACH1		16	86602261	rs394354473	P2RY1
17	48766678	rs394313852	LMO7		16	86602622	rs396931897	P2RY1
17	65013592	rs394578252	ENSECAG00000017168		17	7587512	rs1140441754	GSX1
17	65441789	rs782879771	DNAJC3		17	7702175	rs393943885	PDX1
17	65555897	rs394683223	UGGT2		17	9974288	rs1144480797	USPL1
17	65572705	rs69118448	UGGT2		17	10374699	rs395675965	ENSECAG00000016853
17	66841544	rs1141740513	RAP2A		17	15591463	rs395457248	RFXAP
17	68789576	rs393725941	CLYBL		17	19091959	rs395335385	NEK5
17	69217469	rs394365557	ENSECAG00000006639		17	19091963	rs395680850	NEK5
17	69255004	rs1143908666	PCCA		17	21143908	rs394940561	SPRYD7
17	71197996	rs1140596532	ENSECAG00000021485		17	26403322	rs396833791	ENSECAG00000018885
17	77778876	rs393735759	RAB20		17	29174998	rs396351459	PCDH8
17	77778877	rs395357859	RAB20		17	29175068	rs1142871881	PCDH8
17	79363653	rs69044366	TUBGCP3		17	29175358	rs395116733	PCDH8
17	79817632	rs69064603	F7		17	29176235	rs393943451	PCDH8
17	79849443	rs69064653	F10		17	29176237	rs395857217	PCDH8
18	3353062	rs69161714	IWS1		17	29176280	rs396571593	PCDH8
18	5274778	rs1136857215	ENSECAG00000001178		17	33312210	rs69141511	PCDH17
18	5275119	rs393695659	ENSECAG00000001178		17	49801631	rs782862612	MYCBP2
18	7283745	rs1148120869	ENSECAG00000005279		17	49801658	rs397445654	MYCBP2
18	7284100	rs1145796705	ENSECAG00000005279		17	49801690	rs394716711	MYCBP2
18	10783504	rs1148868472	ENSECAG00000016156		17	49801692	rs396482292	MYCBP2
18	18994225	rs396415402	MAP3K19		17	50009415	rs395566202	MYCBP2
18	18994226	rs397385809	MAP3K19		17	51719091	rs782910255	RBM26
18	21325031	rs1140217818	THSD7B		17	58542763	rs394152498	SLITRK5
18	29493338	rs394999464	ENSECAG00000000996		17	69397077	rs396758631	GGACT
18	32042815	rs393897036	MMADHC		17	77766956	rs397002678	COL4A2
18	38341064	rs395191535	GALNT5		17	77766957	rs394506655	COL4A2
18	38393711	rs395276576	ERMN		17	79930039	rs782868872	CUL4A
18	45131660	rs1149439081	SLC38A11		18	226477		PTPN18
18	45137529	rs1146788624	SLC38A11		18	9430997	rs394757049	CLASP1
18	46023129	rs782848449	TTC21B		18	10003254	rs395236951	ENSECAG00000008016
18	46488590	rs397285510	SCN7A		18	27523349	rs395542607	ZEB2
18	49230205	rs395868340	PPIG		18	31207173	rs393766641	EPC2
18	49309059	rs782890955	KLHL23		18	36663747	rs1138449164	ENSECAG00000002194
18	54619228	rs397359955	HOXD9		18	49395531	rs396554473	UBR3
18	55618634	rs69188363	NFE2L2		18	49395571	rs1148429828	UBR3
18	56963552	rs393856080	ENSECAG00000012544		18	49395576		UBR3
18	56995428	rs69123778	ENSECAG00000007049		18	49504869	rs782853096	UBR3
18	56996164	rs69123781	ENSECAG00000007049		18	52043189	rs394231401	RAPGEF4
18	56996191	rs69123782	ENSECAG00000007049		18	54589426	rs395134491	HOXD13
18	56996360	rs69123783	ENSECAG00000007049		18	54589476	rs396418822	HOXD13
18	56996385	rs69123784	ENSECAG00000007049		18	54618961	rs1138058609	HOXD9
18	56996434	rs69123786	ENSECAG00000007049		18	54682113	rs395264053	ENSECAG00000022454
18	56996512	rs1141226702	ENSECAG00000007049		18	55605578	rs782860754	HNRNPA3
18	56996629	rs1152044026	ENSECAG00000007049		18	55755428	rs1144301221	AGPS
18	56996864	rs397379571	ENSECAG00000007049		18	56405106	rs396022143	RBM45
18	56997207	rs394301197	ENSECAG00000007049		18	56405152	rs393714311	RBM45
18	56997229	rs395664908	ENSECAG00000007049		18	56405158	rs395335821	RBM45
18	57041245	rs395141074	ENSECAG00000012544		18	56741494	rs397096701	FKBP7
18	62923812	rs1140256046	ENSECAG00000014156		18	56741545	rs1151319325	FKBP7
18	66099458	rs782888677	WDR75		18	56741615	rs394455094	FKBP7
18	66353771	rs69126327	ANKAR		18	56824550	rs1137204750	ENSECAG00000012544
18	66462216	rs782861522	PMS1		18	56824742	rs1148184408	ENSECAG00000012544
18	66472080	rs782844657	PMS1		18	56824763	rs1148446839	ENSECAG00000012544
18	66472104	rs782859430	PMS1		18	59741256	rs395414224	SSFA2
18	67134503	rs396933142	NAB1		18	60486020	rs69189611	DNAJC10
18	71449065	rs393992107	DNAH7		18	67497333	rs1141216570	STAT4
18	71539561	rs1148680854	DNAH7		18	68054318	rs395490263	NABP1
18	71613246	rs396924060	DNAH7		18	68054701	rs395531319	NABP1
18	75485801	rs395083728	SGO2		18	71523125	rs395016467	DNAH7
18	75548306	rs394762449	ENSECAG00000018147		18	74896115	rs394680111	C2orf69
18	75875992	rs69142704	AOX4		18	76855981	rs1149632422	ALS2
18	75884668	rs69142723	AOX4		18	76855997	rs396073807	ALS2
18	76751197	rs69309018	TMEM237		18	77567929	rs395622577	BMPR2
18	76855964	rs1141271582	ALS2		18	78631930	rs396938085	CTLA4
19	1018869	rs1143345217	CCNL1		18	78631934	rs394780447	CTLA4
19	3842227	rs394887129	ENSECAG00000024616		18	78631967	rs1150257991	CTLA4
19	9198989	rs396215397	BCHE		18	78631969	rs1146450855	CTLA4
19	10419596	rs1147276296	ZBBX		19	3775296	rs397309415	IL12A
19	10575146	rs1151100864	SERPINI2		19	3775298	rs395999293	IL12A
19	12641748	rs394991166	LRRIQ4		19	15548610	rs393696051	ENSECAG00000001397
19	12644689	rs69131786	LRRIQ4		19	18791679	rs395570824	ENSECAG00000001614
19	12884097	rs782832582	GPR160		19	21876944	rs1138362820	CCDC39
19	17435087	rs394901998	NAALADL2		19	21876967	rs1151276237	CCDC39
19	18791821	rs1145412718	ENSECAG00000001614		19	24852835	rs395851966	EIF2B5
19	18792384	rs396664809	ENSECAG00000001614		19	27944645	rs69121686	RTP2
19	23915179	rs395022952	MCCC1		19	33969199	rs394061404	LSG1
19	24065248	rs69214296	B3GNT5		19	34682923	rs1151661462	ENSECAG00000018050
19	24586980	rs395875141	YEATS2		19	35262070	rs397055795	MELTF
19	25034170	rs395196110	CLCN2		19	36239987	rs393760314	ENSECAG00000007931
19	25034173	rs396476803	CLCN2		19	38556687	rs396298673	HACD2
19	32816569	rs397050142	ATP13A5		19	38556694	rs393862954	HACD2
19	32816614	rs394339719	ATP13A5		19	38690371	rs395562197	ADCY5
19	36280045	rs69226098	MUC20		19	38690408	rs393756897	ADCY5
19	36280395	rs394883665	MUC20		19	38690429	rs1142905643	ADCY5
19	38690543	rs395495831	ADCY5		19	39178175	rs396361739	SEMA5B
19	38690632	rs395532931	ADCY5		19	39187275	rs396983290	SEMA5B
19	39344939	rs394349963	PARP14		19	39475300	rs396634827	DTX3L
19	39345396	rs782890895	PARP14		19	41697060	rs1147220478	MAATS1
19	39873682	rs395624827	CD86		19	51241851	rs396030367	MYH15
19	39969379	rs396252410	ILDR1		19	51407177	rs395947081	IFT57
19	40490496	rs1138651802	STXBP5L		20	4629648	rs396639417	FAM50B
19	41002985	rs394541003	HGD		20	8147898	rs395781540	DSP
19	42322650	rs69179445	IGSF11		20	8147952	rs396858227	DSP
19	44506993	rs397493980	ENSECAG00000012385		20	8148012	rs394423108	DSP
19	46668529	rs394132754	QTRT2		20	8148180	rs395225431	DSP
19	47093111	rs69147758	SIDT1		20	8635899	rs396974409	BLOC1S5
19	47214050	rs69149037	ENSECAG00000020163		20	11515180	rs394968791	NEDD9
19	47279454	rs69149080	ENSECAG00000020163		20	13857621	rs395462672	RANBP9
19	50824831	rs396137118	GUCA1C		20	14182596	rs393888169	CD83
19	56685271	rs396074440	CEP97		20	14182615	rs395429195	CD83
19	56810723	rs1138435412	ENSECAG00000001584		20	16444157	rs397328741	ENSECAG00000009518
19	57672892	rs395541108	LNP1		20	26331270	rs393922742	PRSS16
19	59038166	rs394843888	ST3GAL6		20	26331317	rs396600060	PRSS16
19	59539226	rs1149253121	ENSECAG00000005850		20	30550549	rs396958908	ABCF1
19	59576482	rs1147271086	OR5K4		20	30550556	rs394647503	ABCF1
19	59714107	rs393822202	GABRR3		20	30998983	rs396908362	ENSECAG00000008967
19	59815517	rs69221531	ENSECAG00000014087		20	30999025	rs394182326	ENSECAG00000008967
19	59815605	rs69221532	ENSECAG00000014087		20	31524807	rs1140002450	ENSECAG00000019474
20	4629584	rs396476085	FAM50B		20	31824543	rs394627948;rs69296430	ENSECAG00000020991
20	8016457	rs69201672	RIOK1		20	32369337	rs394689939	ENSECAG00000020118
20	8148375	rs396372871	DSP		20	32627442	rs396435115	ENSECAG00000013685
20	8926791	rs782852387	SLC35B3		20	32701202	rs397376057	PBX2
20	11231066	rs394995184	GCM2		20	34624250	rs395122014	WDR46
20	11516109	rs69213267	NEDD9		20	34706843	rs394552965	KIFC1
20	12384262	rs393793963	HIVEP1		20	36325427	rs395896969	DEF6
20	12387832	rs394556118	HIVEP1		20	36430920	rs1140215635	FANCE
20	13857703	rs396475094	RANBP9		20	36444794	rs397060068	RPL10A
20	13857734	rs395767418	RANBP9		20	36444796	rs394257493	RPL10A
20	16756292	rs1140081111	STMND1		20	37200964	rs394327963	C6orf222
20	21531393	rs394197867	HDGFL1		20	37206999	rs393850143	C6orf222
20	27065629	rs394550397	OR2B2		20	37207026	rs395075868	C6orf222
20	27066185	rs395734679	OR2B2		20	37207245	rs394158987	C6orf222
20	27066425	rs397152760	OR2B2		20	41817739	rs397076591	FOXP4
20	27256836	rs394862124	ENSECAG00000001781		20	43365969	rs397064808	YIPF3
20	27322189	rs396964420	ENSECAG00000001951		20	43482500	rs396269156	RSPH9
20	27322748	rs395147616	ENSECAG00000001951		20	44041887	rs395233573	ENSECAG00000000710
20	27447100	rs397458403	ZNF165		20	53898962	rs1142499554	HMGCLL1
20	27447540	rs395903582	ZNF165		20	53898975	rs1143285956	HMGCLL1
20	27481943	rs394989857	ENSECAG00000009207		20	57905552	rs1146019152	ENSECAG00000005001
20	28458401	rs1141534270	ENSECAG00000002938		20	57905574	rs1151154413	ENSECAG00000005001
20	28686563	rs394165987	ENSECAG00000004922		21	902629	rs1147586617	ENSECAG00000003523
20	28686887	rs1145555828	ENSECAG00000004922		21	1405622	rs397050532	AKAP8L
20	28730839	rs1142586787	ENSECAG00000005006		21	1461999	rs395115166	ENSECAG00000009236
20	28817790	rs393898957	ENSECAG00000005416		21	1462014	rs396953737	ENSECAG00000009236
20	28836723	rs396178506	ENSECAG00000005466		21	2137055	rs396839429	AP1M1
20	28836968	rs393894331	ENSECAG00000005466		21	2414294	rs396823101	ENSECAG00000011280
20	28885048	rs395871120	OR5V1		21	2414360	rs1140582488	ENSECAG00000011280
20	28901196	rs395379124	ENSECAG00000021490		21	2414409	rs393711824	ENSECAG00000011280
20	28984507	rs395264868	ENSECAG00000006145		21	2970717	rs395032860	PLVAP
20	29043245	rs396324085	ENSECAG00000006460		21	3073608	rs1147545439	PGLS
20	29275522	rs69216356	ENSECAG00000006804		21	3087745	rs396169583	FAM129C
20	29478668	rs395539043	ENSECAG00000006156		21	3087774	rs397130078	FAM129C
20	29537493	rs397303429	ENSECAG00000006559		21	3087790	rs394958788	FAM129C
20	29546769	rs395083837	ENSECAG00000006695		21	3087844	rs396181714	FAM129C
20	29795556	rs69217779	TRIM40		21	3286077	rs394829422	JAK3
20	29805925	rs394330574	TRIM40		21	3389191	rs394122713	KCNN1
20	30002656	rs396073951	ENSECAG00000023595		21	3389233	rs396653903	KCNN1
20	30092966	rs396739537	ENSECAG00000023986		21	3389414	rs396418583	KCNN1
20	30788440	rs396110991	DDR1		21	3436750	rs1152145212	IL12RB1
20	30833158	rs397141716	ENSECAG00000015962		21	3569913	rs396464127	KIAA1683
20	30962230	rs394355622	CDSN		21	3569920	rs393774026	KIAA1683
20	31458316	rs395938236	ENSECAG00000008977		21	3569985	rs394638732	KIAA1683
20	32585589	rs397356328	ENSECAG00000013685		21	3570039	rs396645802	KIAA1683
20	32616930	rs396466289	ENSECAG00000013685		21	3570044	rs393986916	KIAA1683
20	32650155	rs69282772	ATF6B		21	3715701	rs393912805	SSBP4
20	32711777	rs396456261	NOTCH4		21	4358828	rs1149367607	HAPLN4
20	32713199	rs396392086	NOTCH4		21	4571920	rs396985149	YJEFN3
20	32762809	rs395443049	ENSECAG00000006192		21	10176061	rs395355908	HTR1A
20	33511466	rs395475119	ENSECAG00000014398		21	16307071	rs1148318898	MAP3K1
20	33526919	rs396920844	ENSECAG00000016943		21	16307083	rs1148651203	MAP3K1
20	33526942	rs394631000	ENSECAG00000016943		21	20921729	rs397314009	ISL1
20	33527001	rs394179587	ENSECAG00000016943		21	22804141	rs1150436066	MRPS30
20	33527096	rs394691061	ENSECAG00000016943		21	22804231	rs397461748	MRPS30
20	33533863	rs395171032	BTNL2		21	31203441	rs1137494811	BRIX1
20	33542837	rs69239296	BTNL2		21	32945995	rs1142156112	ZFR
20	34015545	rs394614455	ENSECAG00000009142		21	46923059	rs396881922	TRIO
20	34032002	rs69242155	HLA-DQB2		21	50468303	rs394503104	ROPN1L
20	34251902	rs1151114079	ENSECAG00000012400		21	50468306	rs395671707	ROPN1L
20	34336691	rs393765586	TAP1		21	50468335	rs396791556	ROPN1L
20	34336766	rs395594344	TAP1		21	56781564	rs1136194351	IRX2
20	34338804	rs394179104	TAP1		21	56781595	rs397241833	IRX2
20	34445231	rs69231478	BRD2		22	1924922	rs394477666	ENSECAG00000008688
20	34625237	rs397241188	WDR46		22	1924942	rs395653943	ENSECAG00000008688
20	34708014	rs394949322	KIFC1		22	2897615	rs397187568	FOXA2
20	34833974	rs394834869	ENSECAG00000004978		22	2897720	rs1149498030	FOXA2
20	34835549	rs396324261	ENSECAG00000004978		22	3951794	rs394128590	XRN2
20	34835858	rs396060819	ENSECAG00000004978		22	4850517	rs396865349	ENSECAG00000026982
20	37202582	rs397163694	C6orf222		22	4850521	rs397192905	ENSECAG00000026982
20	37206861	rs395505667	C6orf222		22	4850545	rs394783396	ENSECAG00000026982
20	37243464	rs396940639	ETV7		22	5231654	rs782877878	RIN2
20	37895001	rs1139701785	ENSECAG00000001947		22	10710960	rs397439055	NDUFAF5
20	37895409	rs1141249267	ENSECAG00000001947		22	17521270	rs393846973	LRRN4
20	38302773	rs1147423329	MDGA1		22	17521427	rs1136857114	LRRN4
20	39270266	rs1136539832	DNAH8		22	17638727	rs396365428	CHGB
20	39284128	rs1142799714	DNAH8		22	17638745	rs395080752	CHGB
20	39308051	rs394268395	DNAH8		22	19501099	rs1147272185	PANK2
20	41433527	rs1140485008	ENSECAG00000010368		22	19686318	rs395296837	ADAM33
20	41550239	rs394051863	TREM1		22	22579063	rs395707954	RBCK1
20	42018053	rs395193116	USP49		22	22579114	rs396463120	RBCK1
20	42018055	rs396930725	USP49		22	22580979	rs394817208	RBCK1
20	42018065	rs394022058	USP49		22	23582403	rs394511314	ENSECAG00000013313
20	43369604	rs397322632	POLR1C		22	23621848	rs69263853	CCM2L
20	43474674	rs394454450	MAD2L1BP		22	23623378	rs395338957	CCM2L
20	43965180	rs393718287	CAPN11		22	25335487	rs394089851	CBFA2T2
20	46680781	rs69187779	TNFRSF21		22	25490067	rs394644548	ZNF341
20	48528163	rs397038893	GLYATL3		22	26598958	rs395723024	GGT7
20	54780091	rs397344172	DST		22	26723870	rs394083854	MYH7B
20	54781564	rs397127953	DST		22	26794812	rs394956985	TRPC4AP
20	57959233	rs69256273	ENSECAG00000005001		22	27243542	rs396099262	CPNE1
21	943769	rs394447633	ENSECAG00000004178		22	29796036	rs394963807	SLC32A1
21	960746	rs396262939	ENSECAG00000018482		22	29811302	rs1141256350	ACTR5
21	1104158	rs396743743	CASP14		22	31434150	rs397397482	MAFB
21	1399838	rs395517679	AKAP8		22	31434162	rs394802249	MAFB
21	1464186	rs394929267	ENSECAG00000009236		22	31434340	rs396776911	MAFB
21	1466814	rs1146770659	ENSECAG00000009236		22	31434436	rs394615444	MAFB
21	1950387	rs1139103153	ENSECAG00000019543		22	32010934	rs1144189587	EMILIN3
21	1951740	rs1148889512	ENSECAG00000019543		22	32010961	rs1140799562	EMILIN3
21	1951771	rs395318466	ENSECAG00000019543		22	34313974	rs1148303720	JPH2
21	1951860	rs396354462	ENSECAG00000019543		22	34313987	rs1143372166	JPH2
21	1952839	rs1148925388	ENSECAG00000019543		22	34421513	rs394100838	GDAP1L1
21	2216444	rs395697941	ENSECAG00000016611		22	35010248	rs1147418179	TOMM34
21	2362441	rs396651064	C19orf44		22	35010254	rs1138472367	TOMM34
21	2533326	rs394524917	NWD1		22	35120496	rs1148111108	KCNS1
21	2537932	rs396790410	NWD1		22	36013036	rs1145202150	CDH22
21	2538080	rs394765673	NWD1		22	36013045	rs1150917395	CDH22
21	2553902	rs69234369	NWD1		22	36013048	rs1141639050	CDH22
21	2555065	rs69234379	NWD1		22	36432422	rs396582411	SLC2A10
21	2871524	rs394573458	USE1		22	36432448	rs1146865747	SLC2A10
21	2898031	rs393784051	USHBP1		22	36432457	rs394651777	SLC2A10
21	2898050	rs395590205	USHBP1		22	39772599	rs394238895	MOCS3
21	2948130	rs394706240	GTPBP3		22	39772740	rs1146962820	MOCS3
21	2970544	rs393747643	PLVAP		22	39772788	rs1143837106	MOCS3
21	2986477	rs393861836	ENSECAG00000003563		22	42701898	rs395925711	DOK5
21	3010237	rs396860126	ENSECAG00000015775		22	44104563	rs1148438217	FAM210B
21	3211242	rs69237342	MAP1S		22	45603187	rs397324903	ENSECAG00000022529
21	3280847	rs396031804	ENSECAG00000016450		22	47156313	rs1151214856	SYCP2
21	3327163	rs1148457680	SLC5A5		22	47245946	rs395479638	CDH26
21	3540316	rs394695931	PDE4C		22	49174706	rs395634833	ADRM1
21	3985463	rs782894752	COMP		22	49205365	rs395092063	LAMA5
21	4163554	rs393753372	SUGP2		22	49998141	rs394382302	YTHDF1
21	4337947	rs397457411	NCAN		22	50467346	rs396304451	ZBTB46
21	4338589	rs69240363	NCAN		22	50467415	rs397314401	ZBTB46
21	4571864	rs395387173	YJEFN3		22	50651193	rs395901444	ZNF512B
21	5058631	rs397474993	ENSECAG00000019801		22	50741135	rs69386672	TCEA2
21	5140980	rs396986133	PGBD2		22	50895292	rs394532768	PCMTD2
21	5301718	rs1137985980	FAM71C		23	6586150	rs1136055570	IDNK
21	5302297	rs1148825981	FAM71C		23	6668158	rs1149331629	UBQLN1
21	5304485	rs1137353387	FAM71C		23	6668229	rs1145827713	UBQLN1
21	5343480	rs782837911	CCDC125		23	8650067	rs1148829039	RASEF
21	18349933	rs1148246076	SNX18		23	12791744	rs396511695	PSAT1
21	18401122	rs394916966	HSPB3		23	12791751	rs394266702	PSAT1
21	22409366	rs395900099	ENSECAG00000004598		23	13639206	rs782847762	VPS13A
21	22410007	rs395960692	ENSECAG00000004598		23	13639259	rs782912966	VPS13A
21	22797602	rs396435764	MRPS30		23	13639282	rs782845522	VPS13A
21	22804325	rs394936140	MRPS30		23	13639293	rs1136757425	VPS13A
21	25184103	rs69304671	C5orf51		23	13639295	rs1146919585	VPS13A
21	25978394	rs69220306	C7		23	13639325	rs782890444	VPS13A
21	28881557	rs396277840	ENSECAG00000004795		23	13639333	rs782827342	VPS13A
21	28968098	rs394911328	ENSECAG00000017257		23	19824662	rs396734182	KLF9
21	29030980	rs782881628	NIPBL		23	23290264	rs396140046	SMARCA2
21	30572165	rs394024904	SPEF2		23	23290265	rs393775824	SMARCA2
21	31994321	rs69230065	ADAMTS12		23	27055432	rs396041937	UHRF2
21	32019172	rs394986865	ADAMTS12		23	27055433	rs396655559	UHRF2
21	32797942	rs1150644455	ENSECAG00000012078		23	49649197	rs395405736	AQP3
21	32803390	rs395325426	ENSECAG00000012078		23	52630721	rs1152330052	GADD45G
21	32827409	rs394946304	ENSECAG00000012078		23	52630857	rs395051014	GADD45G
21	33198536	rs394100528	PDZD2		23	52630859	rs396434882	GADD45G
21	39059064	rs1151202574	CDH10		23	54017933	rs397204559	PTPDC1
21	52090713	rs69195334	ENSECAG00000005184		23	54597434	rs394377570	WNK2
21	52550746	rs397328722	MTRR		23	54611225	rs396870834	WNK2
21	52573554	rs69200570	FASTKD3		23	54611648	rs393974775	WNK2
21	54841631	rs69193980	ADAMTS16		23	55179543	rs782849227	OGN
22	2005357	rs69284610	CST9L		24	1024449	rs1147012143	GPR137C
22	2615027	rs1138943472	ENSECAG00000004309		24	1024473	rs1150690731	GPR137C
22	2615028	rs1139724874	ENSECAG00000004309		24	1024498	rs397047085	GPR137C
22	6579490	rs394512270	SEC23B		24	5741764	rs395694405	C14orf37
22	10578274	rs1143185025	SEL1L2		24	7767701	rs69314891	SIX6
22	10578370	rs1146637455	SEL1L2		24	7767704	rs69314892	SIX6
22	10594632	rs1149734168	SEL1L2		24	8415168	rs397505045	ENSECAG00000026893
22	17521330	rs1135919960	LRRN4		24	8415208	rs394183028	ENSECAG00000026893
22	19570224	rs394194833	CDC25B		24	8415561	rs395629260	ENSECAG00000026893
22	19679084	rs69303745	ADAM33		24	8850985	rs396017481	HIF1A
22	20007410	rs1146482418	C20orf194		24	11369811	rs395732574	PLEKHG3
22	20007468	rs394481699	C20orf194		24	13762557	rs1148858367	PLEKHH1
22	20041018	rs69305265	C20orf194		24	13762571	rs1147274699	PLEKHH1
22	20574710	rs396454139	IDH3B		24	16627479	rs395243646	TTC9
22	21349935	rs396423562	ENSECAG00000019130		24	20336774	rs396537068	PGF
22	21434476	rs69237963	ENSECAG00000023006		24	22321902	rs394403272	IRF2BPL
22	21642952	rs69237664	ENSECAG00000023475		24	22322277	rs396135271	IRF2BPL
22	21651875	rs69239008	ENSECAG00000023475		24	22643424	rs396412339	SAMD15
22	21723565	rs69239058	ENSECAG00000002438		24	25919242	rs396605806	STON2
22	22624912	rs393991506	NRSN2		24	26093720	rs69330256	SEL1L
22	25490088	rs396850347	ZNF341		24	31823483	rs396563863	GALC
22	26088652	rs1147343186	ENSECAG00000010633		24	32230790	rs396865680	PTPN21
22	26088658	rs1138299021	ENSECAG00000010633		24	32231923	rs1147931308	PTPN21
22	26091586	rs394727560	ENSECAG00000010633		24	32231952	rs1145678032	PTPN21
22	28254981	rs1147578514	SOGA1		24	34613200	rs396414415	CCDC88C
22	28255008	rs1148194044	SOGA1		24	36442613	rs393796054	BTBD7
22	28255033	rs1143221881	SOGA1		24	37073515	rs394473715	LINC00521
22	28266104	rs69299358	TLDC2		24	38087788	rs1139753333	DICER1
22	28287449	rs394998478	SAMHD1		24	38087948	rs394954711	DICER1
22	28461287	rs69300901	MROH8		24	38398675	rs395898115	SYNE3
22	29352888	rs69256164	KIAA1755		24	38620785	rs395179474	ENSECAG00000000434
22	29355951	rs397291282	KIAA1755		24	42135695	rs1143750243	HHIPL1
22	29366638	rs396558640	KIAA1755		24	42135707	rs1149198938	HHIPL1
22	29371835	rs396841847	KIAA1755		24	42862652	rs395029988	ENSECAG00000012103
22	29429380	rs69256181	BPI		24	43049791	rs394239871	DLK1
22	29429389	rs69256182	BPI		24	44135918	rs396978371	DYNC1H1
22	29436731	rs395855445	BPI		24	44135920	rs394666028	DYNC1H1
22	29450618	rs69256193	LBP		24	45135832	rs393761402	TNFAIP2
22	34018156	rs69272645	GTSF1L		24	45998219	rs396327836	KIF26A
22	35870661	rs1150157505	SLC12A5		24	46001998	rs394350394	KIF26A
22	39516235	rs393899844	FAM65C		24	46492892	rs395688503	INF2
22	39825767	rs394977101	KCNG1		24	46637253	rs395733901	CEP170B
22	44189666	rs69245385	CASS4		25	934343	rs782906723	CCDC107
22	45129721	rs395026448	ZBP1		25	992493	rs395221299	TLN1
22	46363282	rs396054139	CTSZ		25	2649573	rs397434763	FBXO10
22	46363289	rs393919563	CTSZ		25	4373733	rs395536667	ENSECAG00000017439
22	49082118	rs397338791	MTG2		25	5188767	rs397360141	TBC1D2
22	49082151	rs394638634	MTG2		25	7874656	rs395821843	TMEM246
22	49193176	rs396200127	LAMA5		25	7874737	rs397043587	TMEM246
22	50226589	rs1137781495	EEF1A2		25	8100143	rs394794889	GRIN3A
22	50509848	rs69386640	ZBTB46		25	13535076	rs397038781	KLF4
23	497777	rs1136319142	ZNF510		25	13535228	rs782875333	KLF4
23	4510527	rs393735166	GOLM1		25	14612081	rs69300364	ACTL7A
23	8743987	rs69395891	ENSECAG00000008469		25	14623763	rs782886712	IKBKAP
23	21700771	rs782832541	ENSECAG00000014036		25	14805729	rs396239309	TMEM245
23	34966121	rs1145871727	SNAPC3		25	15121897	rs394020042	PTPN3
23	35750260	rs395268298	BNC2		25	16380879	rs394958930	LPAR1
23	36562006	rs394719458	CNTLN		25	16380887	rs1139184267	LPAR1
23	39423555	rs394588965	FOCAD		25	16380908	rs396067707	LPAR1
23	40039714		ENSECAG00000004269		25	16380929	rs397015150	LPAR1
23	44929168	rs69279342	IFNK		25	19601503	rs1137854001	AKNA
23	48917663	rs397066484	ACO1		25	25187654	rs1141884240	ENSECAG00000020296
23	50110124	rs396097047	KIF24		25	25444634	rs393887798	ENSECAG00000018714
23	50150047	rs396812516	KIAA1161		25	27181138	rs395056662	ENSECAG00000018505
23	50450993	rs69298864	ENSECAG00000015866		25	27645928	rs782852627	RABGAP1
23	53793393	rs393989310	ENSECAG00000009212		25	27975672	rs396910614	ENSECAG00000021531
24	899493	rs396083193	TXNDC16		25	27978478	rs394823924	ENSECAG00000021531
24	920963	rs1139310672	TXNDC16		25	27978510	rs1143248344	ENSECAG00000021531
24	1095711	rs1145280578	GPR137C		25	28871051	rs394300699	ENSECAG00000002699
24	3397134	rs396575585	FBXO34		25	29052299	rs1145202607	ADGRD2
24	5022964	rs782829767	AP5M1		25	31297429	rs1136056111	RALGPS1
24	5029131	rs782862022	AP5M1		25	31559728	rs69411682	FAM129B
24	7274284	rs1142587982	LRRC9		25	32097699	rs396861038	CIZ1
24	7406292	rs394941092	ENSECAG00000011149		25	32097702	rs393774903	CIZ1
24	10796614	rs782887564	ENSECAG00000020393		25	32143826	rs396491639	DNM1
24	11023527	rs394130240	ENSECAG00000009843		25	33709713	rs394970838	HMCN2
24	11033943	rs1139582297	ENSECAG00000009843		25	33716362	rs395581269	HMCN2
24	11423938	rs394411173	SPTB		25	33757889	rs396949064	HMCN2
24	12909519	rs397084528	ENSECAG00000022542		25	33781280	rs69300129	HMCN2
24	15354724	rs397444634	GALNT16		25	33784519	rs394701530	HMCN2
24	15354725	rs1139233429	GALNT16		25	35432729	rs396263824	ENSECAG00000026979
24	15732105	rs396197300	SRSF5		25	35432732	rs393897433	ENSECAG00000026979
24	15735614	rs69284576	SLC10A1		25	35432795	rs395377844	ENSECAG00000026979
24	18827796	rs394065847	PAPLN		25	35432814	rs396666474	ENSECAG00000026979
24	19181839	rs1135885996	ACOT4		25	35846392	rs397070531	TSC1
24	19181844	rs1146414796	ACOT4		25	35977955	rs396274328	CEL
24	21583866	rs69321653	GPATCH2L		25	36091376	rs69428294	ABO
24	22545994	rs393940110	POMT2		25	36141146	rs395734546	MED22
24	22643134	rs393821480	SAMD15		25	36155320	rs396857334	SURF2
24	32162196	rs782906842	SPATA7		25	36155326	rs394352623	SURF2
24	32196732	rs69231715	PTPN21		25	36155388	rs395723632	SURF2
24	32282818	rs782894177	ZC3H14		25	36206824	rs395444968	REXO4
24	32393183	rs1145640920	EML5		25	36219184	rs1142728060	ENSECAG00000008699
24	32511564	rs1148660644	TTC8		25	37347722	rs394949987	COL5A1
24	33572060	rs396319790	TDP1		25	37347727	rs396436233	COL5A1
24	35141183	rs69274815	FBLN5		25	37519992	rs395251486	OLFM1
24	35819200	rs69268716	GOLGA5		25	37814753	rs397299394	PPP1R26
24	37411216	rs395560434	ENSECAG00000019579		25	37862421	rs394200943	LCN1
24	37558016	rs69290370	SERPINA12		25	38208548	rs396043196	SNAPC4
24	42645015	rs1139995815	SLC25A29		25	38208553	rs393861338	SNAPC4
24	44762888	rs69330124	RCOR1		25	38208647	rs395328413	SNAPC4
24	45934161	rs1149215456	ASPG		25	38208649	rs397217701	SNAPC4
24	46492983	rs396911528	INF2		25	38208677	rs396822516	SNAPC4
24	47123433	rs396635412	C14orf80		25	38208695	rs394392007	SNAPC4
25	868653	rs69422320	RUSC2		25	39295527	rs397083628	DPP7
25	1900506	rs396432102	ENSECAG00000004267		25	39352170	rs396288348	LRRC26
25	3534613	rs396931806	ENSECAG00000011624		25	40071336	rs1150299429	CACNA1B
25	6511166	rs395754853	NR4A3		25	40108481	rs397176671	CACNA1B
25	10279255	rs394322857	ENSECAG00000002711		25	40129963	rs395191168	CACNA1B
25	10279571	rs395434011	ENSECAG00000002711		26	31443505	rs394831244	SON
25	10280030	rs395038349	ENSECAG00000002711		26	31571850	rs394190898	ITSN1
25	10281022	rs396660727	ENSECAG00000002711		26	33925684	rs394188447	DOPEY2
25	10570046	rs69393002	ENSECAG00000003210		26	34543954	rs397074183	RIPPLY3
25	16806179	rs396286868	ZNF483		26	35007185	rs782877352	DYRK1A
25	18655589	rs394558472	WDR31		26	40018345	rs396397447	ENSECAG00000006288
25	18697010	rs69339226	HDHD3		26	40790003	rs393721448	AIRE
25	19587884	rs396003571	AKNA		26	40857691	rs394552873	C21orf2
25	19592979	rs394262142	AKNA		26	41860264	rs393752973	COL18A1
25	24623185	rs397044158	CDK5RAP2		26	41860479	rs395351096	COL18A1
25	26506892	rs394102082	ENSECAG00000005425		26	41928029	rs394358524	SLC19A1
25	29099757	rs396230689	NR5A1		26	42624332	rs394106494	MCM3AP
25	30558510	rs1148776306	ENSECAG00000017098		26	42777838	rs69553146	PCNT
25	31549440	rs1144009491	LRSAM1		27	7770839	rs397115464	RAB11FIP1
25	31718752	rs396750491	CFAP157		27	7810313	rs395536117	BRF2
25	31736987	rs69413077	TOR2A		27	15165072	rs395785321	TNKS
25	32008118	rs394576371	NAIF1		27	20158885	rs395053935	FGF20
25	32551442	rs394929456	ENDOG		27	20179791	rs395177332	MICU3
25	32696837	rs395199423	NUP188		27	20180109	rs1148024370	MICU3
25	32750081	rs394347387	MIGA2		27	20744291	rs397050668	PDGFRL
25	33767040	rs396927629	HMCN2		27	23840807	rs396852627	FAT1
25	34331227	rs397246877	LAMC3		27	23845587	rs395629236	FAT1
25	36474046	rs1136744809	SARDH		27	23845591	rs396800290	FAT1
25	37402137	rs69249575	ENSECAG00000024620		27	24760821	rs69386972	CCDC110
25	37814522	rs395460571	PPP1R26		27	25434955	rs69377050	PRIMPOL
25	38175478	rs395937067	PMPCA		27	31436664	rs393784719	AGA
25	38205758	rs394426909	SNAPC4		28	8889629	rs397370155	PTPRQ
25	38211013	rs394146474	SNAPC4		28	8946688	rs69394344	PTPRQ
25	38296700	rs394355282	CCDC187		28	9400039	rs1138135610	ACSS3
25	38835237	rs396568533	LCN9		28	9684187	rs394945843	PPFIA2
25	38891430	rs395788095	LGB2		28	15342040	rs394995296	C12orf29
25	38894807	rs396274324	LGB2		28	15342054	rs395843302	C12orf29
25	39027845	rs69312105	RABL6		28	15342079	rs1147065323	C12orf29
25	39380815	rs1144697335	TPRN		28	16471707	rs393954005	DUSP6
25	40161023	rs396215238	CACNA1B		28	16724156	rs394178024	ATP2B1
26	550718	rs396798746	ENSECAG00000023176		28	21923895	rs397442014	AMDHD1
26	26917690	rs782909839	CCT8		28	21923896	rs394645992	AMDHD1
26	27985084	rs397294288	KRTAP24-1		28	26804323	rs395285871	DRAM1
26	28306487	rs396233894	ENSECAG00000020729		28	26804381	rs394056290	DRAM1
26	34495792	rs396366840	HLCS		28	29396756	rs395659362	ALDH1L2
26	34496125	rs396922796	HLCS		28	30786634	rs394746442	RIC8B
26	35243825	rs396056554	ENSECAG00000008778		28	31263703	rs394127253	BTBD11
26	38797369	rs395265774	C2CD2		28	31263730	rs397067656	BTBD11
26	38916111	rs393910383	UMODL1		28	31263733	rs394342765	BTBD11
26	39076619	rs69350113	ABCG1		28	31263749	rs395979980	BTBD11
26	39498046	rs397370782	PDE9A		28	31668881	rs394209607	ASCL4
26	39798513	rs69340958	ENSECAG00000022794		28	32304991	rs394558677	ENSECAG00000020429
26	40251529	rs395981735	RRP1B		28	35920512	rs394954675	GGA1
26	40338522	rs1148892373	ENSECAG00000014222		28	36278176	rs396480265	SOX10
26	40786412	rs394694138	AIRE		28	36404238	rs395182896	PLA2G6
26	40910502	rs396861645	TRPM2		28	36404252	rs396512112	PLA2G6
26	40992764	rs396194215	ENSECAG00000013023		28	36404278	rs397051908	PLA2G6
27	3714361	rs1139484172	ANK1		28	36846406	rs395339727	GTPBP1
27	5323434	rs394888659	ENSECAG00000022220		28	36846414	rs396120139	GTPBP1
27	5702645	rs1142830157	ENSECAG00000003128		28	36855477	rs395557727	GTPBP1
27	6232365	rs1146819845	ENSECAG00000003194		28	36855567	rs397054144	GTPBP1
27	6246021	rs396994923	ADAM18		28	37520675	rs393733704	CACNA1I
27	6246073	rs394466754	ADAM18		28	37578580	rs395614306	CACNA1I
27	6277862	rs397353534	ADAM18		28	37578690	rs397373470	CACNA1I
27	6825005	rs1151680981	ENSECAG00000003243		28	37595952	rs1149735800	CACNA1I
27	6825134	rs395057817	ENSECAG00000003243		28	39435964	rs397449018	CENPM
27	6825387	rs1135895637	ENSECAG00000003243		28	41990741	rs396202477	ENSECAG00000017155
27	6825395	rs1146181360	ENSECAG00000003243		28	43402438	rs395708257	CELSR1
27	6825661	rs396657842	ENSECAG00000003243		28	43409850	rs394420328	CELSR1
27	6825689	rs394137770	ENSECAG00000003243		28	43409934	rs396541514	CELSR1
27	6898393	rs396780292	HTRA4		28	43518667	rs396390018	CELSR1
27	7514884	rs69353726	PLPP5		28	46874637	rs394992475	ENSECAG00000011168
27	7736393	rs69355084	GOT1L1		28	47149156	rs396941750	ODF3B
27	7818219	rs397126104	ADGRA2		28	47149194	rs396872803	ODF3B
27	13656393	rs782855521	ENSECAG00000010323		28	47149241	rs394181101	ODF3B
27	14009643	rs1144636545	ENSECAG00000003413		28	47226615	rs396461846	ENSECAG00000017304
27	14009779	rs397022407	ENSECAG00000003413		28	47267165	rs396320644	SHANK3
27	14293602	rs1138028695	LEPROTL1		29	5820186	rs394007759	NRP1
27	21013958	rs396999225	PCM1		29	11254042	rs394367620	APBB1IP
27	21024970	rs69327933	PCM1		29	19287931	rs393784155	VIM
27	22672502	rs395425563	TRIML2		29	19452523	rs394873756	CUBN
27	23751293	rs69394933	FAT1		29	19452597	rs397231190	CUBN
27	24393165	rs69384508	ENSECAG00000006056		29	19452610	rs394962912	CUBN
27	24393174	rs69384509	ENSECAG00000006056		29	21045747	rs394775836	NMT2
27	24814317	rs396458886	ANKRD37		29	23697892	rs782854888	UPF2
27	27097410	rs1149175388	TENM3		29	23697895	rs782887846	UPF2
27	31533208	rs1139256291	NEIL3		29	23697960	rs782906728	UPF2
27	31543528	rs1145944947	NEIL3		29	33536783	rs1146167834	ADARB2
27	34665095	rs69288568	ENSECAG00000024572		30	4654374	rs1147737248	FMN2
28	1430089	rs396885189	TRHDE		30	6982342	rs1143651924	COQ8A
28	7748241	rs395820981	ENSECAG00000019426		30	9471086	rs396347383	FBXO28
28	8889689	rs1150227259	PTPRQ		30	9595940	rs395689922	TP53BP2
28	8900484	rs396024640	PTPRQ		30	10685089	rs396650834	IARS2
28	8912647	rs69393201	PTPRQ		30	11333144	rs69365545	2018-03-01
28	8983432	rs69394352	PTPRQ		30	11333228	rs69365547	2018-03-01
28	9655999	rs396384402	PPFIA2		30	17132974	rs397459668	USH2A
28	12572900	rs395291027	ENSECAG00000002352		30	22932866	rs1144064513	ENSECAG00000005286
28	15993846	rs1149170442	ENSECAG00000009601		30	28946309	rs397076010	ZNF281
28	15993876		ENSECAG00000009601		30	28946346	rs394665231	ZNF281
28	21218047	rs395849097	ENSECAG00000020027		30	29679884	rs396616042	PKP1
28	21776070	rs395696299	NTN4		30	30042911	rs1148180704	NAV1
28	21981796	rs69409363	LTA4H		30	30042927	rs1141927705	NAV1
28	25299377	rs396851646	UHRF1BP1L		30	30042949	rs397114856	NAV1
28	25612595	rs393842307	NR1H4		30	30260420	rs395888042	RNPEP
28	28773419	rs69402989	TXNRD1		30	31316064	rs395228101	ENSECAG00000011068
28	34239793	rs396416356	APOL6		31	355410	rs1139720167	PDCD2
28	35337335	rs69429571	ENSECAG00000019875		31	355416	rs1137253823	PDCD2
28	35344609	rs394290661	ENSECAG00000012222		31	355449	rs1149547736	PDCD2
28	35405064	rs69430439	TEX33		31	2150258	rs395795864	DACT2
28	35556927	rs397463050	C1QTNF6		31	2355860	rs393735495	KIF25
28	35569801	rs395789955	SSTR3		31	3767705	rs69415549	T
28	35998951	rs69425030	TRIOBP		31	7840548	rs394523644	MAP3K4
28	36887411	rs69412160	SUN2		31	8524951	rs396773326	PNLDC1
28	37595964	rs396967872	CACNA1I		31	15362248	rs395119168	ESR1
28	37596777	rs393711940	CACNA1I		31	19839914	rs395889153	RAB32
28	37598488	rs69377642	CACNA1I		31	21534666	rs782883730	UTRN
28	37696645	rs69366610	ENTHD1		Contig22270	230538	rs1145172372	WDFY1
28	38112503	rs397022495	TNRC6B		Contig4985	21710	rs1141834292	ENSECAG00000018029
28	38562375	rs69370856	DNAJB7		Contig68490	96165	rs394821753	MRPS28
28	39212244	rs782872144	XRCC6		Contig73329	53982	rs1139741184	C1QL3
28	39541954	rs393799382	NAGA		Contig79197	263091	rs394377006	POF1B
28	39600358	rs394982473	ENSECAG00000022538		Contig83188	4306	rs394152737	ALDH4A1
28	39835242	rs1151480850	ENSECAG00000021711		Contig87501	32723	rs1143452880	C1orf106
28	40721900	rs69365650	SCUBE1		Contig91381	16509	rs394723763	FRMD4A
28	41101252	rs395957830	EFCAB6		Contig92565	174239	rs394405434	CMAS
28	42457329	rs1136215513	SMC1B		Contig92565	174351	rs397191304	CMAS
28	46428861	rs394014637	BRD1		MT	4646	rs395440225	ND2
28	46901241	rs1142892752	MAPK11		MT	10125	rs396620276	ND4L
28	47149178	rs394224906	ODF3B		MT	10126	rs393884824	ND4L
28	47281810	rs396022717	SHANK3		X	757589	rs782889439	AKAP17A
29	1606101	rs395764699	ENSECAG00000003975		X	6948033	rs396833286	SHROOM2
29	8488802	rs396026383	KIAA1462		X	6948042	rs394092297	SHROOM2
29	10284692	rs1149802600	ARMC4		X	12810309	rs393926249	S100G
29	10809845	rs1142369607	PTCHD3		X	19840269	rs393757838	POLA1
29	13610471	rs395960323	ENSECAG00000004148		X	19840359	rs1142237753	POLA1
29	20908388	rs396254738	FAM171A1		X	28622010	rs393855977	ENSECAG00000023136
29	24121430	rs69416160	USP6NL		X	29973718	rs397055264	CFAP47
29	29165709	rs396777709	FBXO18		X	29989234	rs69488131	CFAP47
29	29179691	rs396341040	ANKRD16		X	32294661	rs394592919	OTC
29	29187291	rs395897843	ANKRD16		X	37393549	rs1138083332	EFHC2
29	29275877	rs396718871	FAM208B		X	39687440	rs397023991	RBM10
29	30005571	rs396439265	ENSECAG00000014685		X	39687475	rs1140260347	RBM10
29	30279555	rs1151345057	ENSECAG00000017786		X	39687530	rs394098900	RBM10
29	30286419	rs1145750473	ENSECAG00000017786		X	40390967	rs397323930	ENSECAG00000022175
29	30328113	rs397111393	ENSECAG00000018315		X	40762074	rs69594863	HDAC6
29	33656476	rs69504186	ADARB2		X	41066774	rs395872958	CACNA1F
30	391599	rs782906387	HNRNPU		X	41084254	rs69596337	FOXP3
30	4577247	rs394870544	FMN2		X	41084270	rs69596338	FOXP3
30	5080155	rs394161265	KIF26B		X	44920268	rs394094226	HUWE1
30	5270418	rs394134328	KIF26B		X	50058006	rs396694166	MTMR8
30	6597670	rs69533831	ENSECAG00000017847		X	51608953	rs396043748	VSIG4
30	7076383	rs69536815	PSEN2		X	54591994	rs394121190	FAM155B
30	7946877	rs1145956905	ENSECAG00000009406		X	54697503	rs396391210	EDA
30	9600953	rs395696353	TP53BP2		X	55316782	rs393849801	ENSECAG00000010859
30	9754317	rs397169262	CAPN8		X	56897316	rs393734464	ERCC6L
30	9891885	rs69431574	ENSECAG00000003337		X	56977815	rs394386782	ENSECAG00000018227
30	9892217	rs1136921609	ENSECAG00000003337		X	59201747	rs394143034	ABCB7
30	9892272	rs1145390911	ENSECAG00000003337		X	68049625	rs396263616	ENSECAG00000007854
30	9892407	rs1141420995	ENSECAG00000003337		X	70494020	rs396761089	KLHL4
30	9892419	rs1146393721	ENSECAG00000003337		X	80537940	rs1137319847	DIAPH2
30	12787976	rs393847049	HHIPL2		X	83240782	rs397147553	PCDH19
30	12884795	rs394922798	MIA3		X	83662270	rs396943064	CSTF2
30	13047942	rs1152156351	MMGT1		X	95340678	rs1148152725	LRCH2
30	16825935	rs1152112922	USH2A		X	98244413	rs395673708	LONRF3
30	25794387	rs1143071263	ENSECAG00000011256		X	99053753	rs393988623	NKAP
30	26146151	rs69398905	ENSECAG00000011534		X	107496977	rs1151160377	RAB33A
30	26207276	rs395827374	ASPM		X	109048466	rs69506768	FRMD7
30	26208381	rs396369203	ASPM		X	109048483	rs69506769	FRMD7
[truncated: 80,947 more rows]
[truncated: 2 more columns]
