# Supplementary material for: Comprehensive genome and transcriptome analyses reveal genetic relationship, selection signature, and transcriptome landscape of small-sized Korean native Jeju horse
Source: Sci Rep. 2019 Nov 13;9:16672. doi: 10.1038/s41598-019-53102-8 (PMC6853925; doi:10.1038/s41598-019-53102-8)
Supplement: Supplementary file 6 — Supplemental file S5 [file 41598_2019_53102_MOESM6_ESM.xlsx]

## Sheet: All_Samples
CHROM	POS	ID	EFF[*].GENE
1	65768		ENSECAG00000017803
1	258793		ENSECAG00000009582
1	273013	rs1147977869	ENSECAG00000012361
1	349806		ENSECAG00000009951
1	409700	rs396624479	PAOX
1	624948		KNDC1
1	920831	rs396971559	CFAP46
1	2467674	rs396702202	TCERG1L
1	4039725	rs396744695	MGMT
1	8631400		LHPP
1	10147791		ENSECAG00000019510
1	10334306	rs1137015001	DMBT1
1	13396668		PRDX3
1	13482534		EIF3A
1	15549578	rs1148884959	HSPA12A
1	16067316	rs1138845417	GFRA1
1	16075394	rs396586953	GFRA1
1	18245932		NRAP
1	26219613	rs1142165864	ITPRIP
1	26319869	rs1149595972	ENSECAG00000016166
1	26946131	rs782889960	NEURL1
1	26948691	rs1140416843	NEURL1
1	29152047	rs1145786696	FAM178A
1	31171790		HPS
1	34170418	rs1141103005	ENSECAG00000000871
1	34344957	rs1136782041	ENSECAG00000005361
1	34818378		ENSECAG00000011584
1	34818704		ENSECAG00000011584
1	35592486	rs1140680115	FRA10AC1-1
1	35960923		FER1L3
1	36173579	rs1144338965	CYP26C1
1	38991556	rs1140170820	PANK1
1	39662153	rs1148437982	FAS
1	40027912	rs68580474	ENSECAG00000008026
1	40028200	rs1144125689	ENSECAG00000008026
1	47367582	rs1136966162	ENSECAG00000007119
1	47369526	rs1138470757	ENSECAG00000007119
1	49615107	rs1144670549	ENSECAG00000000814
1	49615141	rs1137839862	ENSECAG00000000814
1	58066256	rs1148381759	TACR2
1	59273184	rs1150388094	TBATA
1	59274796	rs394040685	TBATA
1	60136377	rs1140887227	CDH23
1	60227115		CDH23
1	68038574	rs1139414721	ENSECAG00000000147
1	71198659	rs1149635108	ENSECAG00000024546
1	71625722	rs1144970560	RET
1	72175497	rs1141738639	ZNF25
1	72211403	rs1146856940	ENSECAG00000002877
1	72231838	rs1139116311	ENSECAG00000002877
1	72232006	rs1137902631	ENSECAG00000002877
1	76906329	rs1138348887	TBCE
1	79728200	rs1136643627	ENSECAG00000020671
1	79728474		ENSECAG00000020671
1	79729703	rs68522936	ENSECAG00000020671
1	80610533	rs1149406910	C1orf131
1	81043613	rs1145461506	CAPN9
1	89669478		DYDC2
1	90043800		ENSECAG00000014235
1	90142632	rs1141517831	EFTUD1
1	90766961		TMC3
1	91252109		ABHD17C
1	94593754	rs1142365597	WDR93
1	94662830	rs68486582	ENSECAG00000019462
1	97229405	rs1152274917	AGBL1
1	97241741	rs1140509041	AGBL1
1	108731087		APBA2
1	112340528	rs395052827	ENSECAG00000022450
1	114989091	rs396621623;rs68613472	CYFIP1
1	116733864		ENSECAG00000007527
1	116760573		ENSECAG00000007527
1	119722465	rs1139873396	NEIL1
1	125340937		CORO2B
1	126084694	rs1143901395	SKOR1
1	126559348		AAGAB
1	127802321	rs1138571680	MEGF11
1	128620033	rs68471192	ANKDD1A
1	133668677	rs1146768784	ENSECAG00000024352
1	134011198	rs1146851696	FAM63B
1	135655544	rs1147521189	ZNF280D
1	138941465	rs1150265665	ENSECAG00000012904
1	139475126		BCL2L10
1	140092023		GLDN
1	142096236	rs1144774947	CEP152
1	144314949		ENSECAG00000002004
1	145983751	rs397394000	PATL2
1	146749729	rs782889540	HYPK
1	146749762	rs396194345	HYPK
1	146800647	rs395823735	CATSPER2
1	146908520	rs1145830315	MAP1A
1	147123257		TGM7
1	147125920		TGM7
1	147661676		ENSECAG00000022851
1	148000345		GANC
1	148012523		TMEM87A
1	148398480		PLA2G4B
1	148413427		MAPKBP1
1	156489501	rs397183336	ENSECAG00000003071
1	157582035	rs1140288813	ENSECAG00000007160
1	158827392	rs395749055	ENSECAG00000022414
1	158836012	rs1148574178	ENSECAG00000022414
1	159015914		ENSECAG00000003847
1	159018769	rs395941407	ENSECAG00000003847
1	159281782		RNASE4
1	160216909	rs393930729	ENSECAG00000005317
1	161386555	rs1140457908	TRAV30
1	161396476		ENSECAG00000013358
1	161674803	rs1147811386	ENSECAG00000018801
1	163315940	rs68497785	MHC-1
1	163780503	rs1139075878	LRRC16B
1	163862657	rs1150251593	IRF9
1	164159874	rs1139413599	ENSECAG00000024380
1	164482637	rs1139595670	ENSECAG00000021442
1	172829777	rs1147500205	ENSECAG00000021888
1	174491868		BRMS1L
1	181933312		FSCB
1	181933387	rs1143870160	FSCB
1	182455976	rs393888819	FANCM
1	186521597	rs1147332572	L2HGDH
1	186823170	rs782867909	SAV1
1	186973543	rs1144152723	ABHD12B
2	2944300	rs1136232074	C8A
2	2988624	rs1145637976	C8A
2	4636094	rs393951483	USP24
2	4811382	rs1141374397	C1orf177
2	4916264		TTC4
2	5931717	rs393981364	GLIS1
2	11203509	rs1139495021	ENSECAG00000023188
2	11400840	rs1137635460	ENSECAG00000019846
2	11476569		ENSECAG00000013479
2	11480156	rs396433349	ENSECAG00000013479
2	11612094		ENSECAG00000024144
2	12290027	rs1148774453	RAD54L
2	12775069	rs1138684801	IPP
2	13174208	rs1146543838	ENSECAG00000019136
2	14891684	rs1143071101	SZT2
2	15228607	rs1150792880	ENSECAG00000014673
2	16760959		HIVEP3
2	18337968		ENSECAG00000008955
2	18481743		PABPC4
2	18488178	rs782901250	PABPC4
2	19956251	rs394590955	ENSECAG00000022781
2	19958087	rs1139852198	ENSECAG00000022781
2	20682794	rs1136593348	GRIK3
2	22012052		ENSECAG00000024561
2	23892810	rs1141921120	TRIM62
2	23968014		AZIN2
2	24096609	rs68605411	HPCA
2	24533986	rs396236130	LCK
2	28500963	rs1138592633	MAP3K6
2	29330897	rs1144604424	CEP85
2	29731072	rs397160186	MAN1C1
2	30573621	rs1140636271	SRRM1
2	31588465	rs1145525675	ASAP3
2	32890518	rs394966038	HSPG2
2	34209548	rs1141103162	PLA2G2C
2	35426408	rs1139058166	PAX7
2	36273791		ARHGEF10L
2	36504850		PADI4
2	40626255	rs1147172109	SRM
2	44356365		PLEKHG5
2	44384571	rs1140569834	ESPN
2	47518338	rs1140217937	FAM213B
2	47933982	rs1141795482	ENSECAG00000014263
2	48177356		TMEM52
2	48291500		NADK
2	48304083		NADK
2	51220004		DMTN
2	51699534		ENSECAG00000020618
2	54324398		DOCK5
2	58910166	rs1142610814	ENSECAG00000012766
2	67007898	rs1141438834	DDX60L
2	67351478	rs68610140	ANXA10
2	69650343	rs1136573897	ENSECAG00000009035
2	75154443	rs1140010517	ENSECAG00000006972
2	78401707	rs1145203369	ASIC5
2	78811545		MAP9
2	79842085		DCHS2
2	82416738	rs1138180679	PRSS48
2	82800046	rs1142702024	LRBA
2	83895778	rs1136036356	ENSECAG00000015949
2	87674448	rs1146437561	ENSECAG00000024476
2	88568037	rs1151557067	FREM3
2	88598544	rs1150186791	ENSECAG00000024603
2	88646635	rs1138623626	FREM3
2	89107465	rs1139126384	ENSECAG00000010301
2	89107624	rs1139521071	ENSECAG00000010301
2	101105017		PGRMC2
2	101105045		PGRMC2
2	105782851	rs1150502454	ENSECAG00000014841
2	106496341	rs396483419	TRPC3
2	108569500	rs1150128447	I-FABP
2	113564158		ANK2
2	116308708		EGF
3	33206	rs1148930867	SHCBP1
3	866476	rs1138759839	ITFG1
3	1490870	rs1141429648	ABCC12
3	3327163	rs1138902317	ADCY7
3	3338756	rs1144522384	ADCY7
3	3352465	rs395162700	ADCY7
3	8612539	rs1141916801	ENSECAG00000013389
3	8937646	rs1136139842	ENSECAG00000009369
3	10113890	rs1146858691	CPNE2
3	10611542		KATNB1
3	10788697	rs1149675152	TEPP
3	11207158		SETD6
3	18340760	rs1137531770	KIAA0895L
3	18340962		KIAA0895L
3	18361847	rs782896740	ELMO3
3	19253036	rs68596589	SLC7A6
3	20126619	rs782866227	TERF2
3	22696272	rs1137860869	ZNF821
3	26268845	rs1138257832	ENSECAG00000012817
3	26811840		NUDT7
3	29531039		ATMIN
3	29630338	rs1139634770	ENSECAG00000015980
3	32128007	rs1144078959	HSDL1
3	35845466	rs1144413475	ZC3H18
3	36811712	rs1140099791	VPS9D1
3	40538934	rs1148850935	C4orf17
3	41997665	rs1148487790	STPG2
3	50372249		FAM13A
3	50697974		HERC3
3	51691542	rs1141986543	NUDT9
3	51750970		HSD17B11
3	51813031	rs1142118677	HSD17B13
3	61641882		ENSECAG00000024233
3	61642042	rs68599669	ENSECAG00000024233
3	61642741	rs1147389164	ENSECAG00000024233
3	61642742	rs1139374829	ENSECAG00000024233
3	62155312	rs1146871542	USO1
3	62292046	rs1137593952	CDKL2
3	64221372		ANKRD17
3	66833904	rs1147278402	SULT1E1
3	67529809	rs1151152194	ENSECAG00000019112
3	67529880	rs1143756819	ENSECAG00000019112
3	67549117	rs1148636738	ENSECAG00000019112
3	79038960		TMEM165
3	79281363	rs782850794	KDR
3	79361066		ENSECAG00000011833
3	83065909	rs395549778	ATP10D
3	88933230		NSUN7
3	90446259	rs1149172671	FAM114A1
3	90475554	rs1147665201	FAM114A1
3	97211690		PCDH7
3	100038572		STIM2
3	107600570		NCAPG
3	107600571		NCAPG
3	107753764	rs1148012058	FAM184B
3	107761427	rs397238010	FAM184B
3	114140903	rs395194196	SLC2A9
3	115428869	rs1148433437	EVC2
3	116277648		MAN2B2
3	117034432		PSAPL1
3	117715022	rs1151542700	SH3TC1
3	117715636	rs1145049935	SH3TC1
3	117723154		SH3TC1
3	117788934		HTRA3
3	118014567	rs1149773661	CPZ
3	118020117	rs1140202264	CPZ
3	118020829	rs1137576017	CPZ
3	118676927		HGFAC
3	119799361	rs395466430	ZFYVE28
4	7885360	rs1146130326	LAMB1
4	8382594	rs395128993	PNPLA8
4	8771635	rs1146219740	ENSECAG00000012591
4	8917601	rs1139944829	ENSECAG00000017663
4	9359219		ENSECAG00000019444
4	14266284	rs394739067	HECW1
4	14877631	rs782857095	AEBP1
4	15231652	rs1136662441	NPC1L1
4	15509519	rs1145657251	MYO1G
4	15589271		CCM2
4	16027566	rs1151833565	ADCY1
4	18201066	rs69520973	ABCA13
4	18241148	rs1149681563	ABCA13
4	19325066	rs1144162099	ENSECAG00000014450
4	19948124		ENSECAG00000017950
4	20037820	rs69609305	POLB
4	23659289	rs1148343439	ENSECAG00000023389
4	34703779	rs1138586972	CDK14
4	34703804		CDK14
4	34941016	rs1146668438	ENSECAG00000008734
4	36991007		CCDC132
4	41893165		ICA1
4	44828367	rs1139289587	THSD7A
4	48297934		AGMO
4	55074365	rs1144322012	IGF2BP3
4	55427670	rs1149449797	FAM221A
4	58382694	rs393909626	HOXA10
4	64803893		NPSR1
4	66371700	rs1141323030	AOAH
4	70410777		ZNF277
4	74847242	rs782832555	CFTR
4	77846853		FAM3C
4	77865608		FAM3C
4	91725058		CREB3L2
4	93795601	rs1138830107	ADCK2
4	94739103		ENSECAG00000008420
4	95037639	rs1150256057	MGAM2
4	95566736	rs1152235716	ENSECAG00000009825
4	95899912	rs393695563	ENSECAG00000014933
4	96956116	rs1141878066	TCAF2
4	97605474		ARHGEF5
4	102059536	rs69557472	SSPO
4	102171772	rs1141758333	ZBED6CL
4	102724341		ENOS
4	103081437		WDR86
4	103102907	rs1135995393	CRYGN
4	103479034	rs394873344	PRKAG2
4	103479035	rs395714110	PRKAG2
4	105878576	rs394078098	PAXIP1
4	106462754	rs394910217	ENSECAG00000022285
5	821157	rs1146523949	GOLT1A
5	2272267		SLC26A9
5	2430295	rs1141053049	AVPR1B
5	6137370	rs1146336706	SELL
5	14429550	rs782859172	ENSECAG00000022382
5	19176540	rs395007342	SWT1
5	20052883		HMCN1
5	20946946	rs1145002664	KCNK2
5	21733976	rs394804598	ENSECAG00000022020
5	33208899		CD244
5	34273647		ENSECAG00000000403
5	35240328	rs1145807502	CD1C
5	35260229	rs1145217509	ENSECAG00000013997
5	35766465	rs1152362271	CD1A5
5	36044548	rs1150327805	CD1A1
5	38225083		NES
5	38569408		PAQR6
5	39350903		SLC50A1
5	40387647	rs394007964	ENSECAG00000014805
5	41072822	rs1138581648	ENSECAG00000016108
5	41654576	rs1143602346	CRNN
5	41655031	rs1137782295	CRNN
5	41655203	rs1140448029	CRNN
5	41971991	rs395607786	S100A10
5	42086379		THEM5
5	42581742		SELENBP1
5	42888630	rs394250848	CERS2
5	43003717	rs1143309106	ARNT
5	43003719	rs1148881479	ARNT
5	43190640		MCL1
5	44098977		ENSECAG00000013628
5	44238121	rs395815140	ENSECAG00000014464
5	44553588		NUDT17
5	46386794	rs1146991056	ENSECAG00000024274
5	47758009	rs395823798	SPAG17
5	53515371	rs782885759	OVGP1
5	53515537	rs393696329	OVGP1
5	53783757		ENSECAG00000012855
5	54359282		ENSECAG00000021152
5	54361818	rs397287624	ENSECAG00000021152
5	55038896	rs1150118646	GSTM4
5	55736528	rs1145745907	ENSECAG00000019998
5	63782320	rs1136501196	ENSECAG00000008494
5	70112304	rs1146248859	ENSECAG00000009812
5	72154719		ENSECAG00000021220
5	74204724	rs1136204204	ENSECAG00000014656
5	81227217	rs69575469	IFI44
5	82381444		AK5
5	84500814	rs1148660035	CRYZ
5	91214555		INSL5
5	91365249	rs1149481268	SGIP1
5	92377189		DNAJC6
5	95073857		INADL
5	96700720	rs1143139682	C1orf87
5	96711827	rs1151105184	C1orf87
6	779717	rs1150281902	LANCL1
6	5322467	rs782915452	FN1
6	8331927		CRYBA2
6	8495870		CNPPD1
6	14090196	rs1140762164	ENSECAG00000006051
6	18306170	rs1140839557	C2orf72
6	24089347	rs1140224895	FAM132B
6	25828894	rs1152347832	GPR35
6	25927732		GPC1
6	25927733		GPC1
6	25977015	rs1144553027	ANKMY1
6	26141810	rs1148782457	KIF1A
6	26148932		KIF1A
6	26230440		AGXT
6	26520772		ANO7
6	28695998		CECR2
6	29085767		CACNA1C
6	29087364	rs1145467045	CACNA1C
6	29863322	rs1144664133	CACNA2D4
6	29869412	rs397246384	CACNA2D4
6	32261300	rs1149666278	TSPAN11
6	34934662		SCNN1A
6	35444635		PHB2
6	36142747	rs1137888695	ENSECAG00000007930
6	36316425	rs68834141	CLEC4A
6	37489327	rs1141329686	ENSECAG00000015784
6	37512785		ENSECAG00000015784
6	37963050	rs1137258927	ENSECAG00000000653
6	37963051	rs1145702645	ENSECAG00000000653
6	38498713	rs1148955019	ENSECAG00000017267
6	38730340	rs1142905528	ENSECAG00000021893
6	38859439	rs1140862788	ENSECAG00000016712
6	43422717		WBP11
6	43423953		WBP11
6	43428486		WBP11
6	44739066	rs1151900841	SLC15A5
6	46650499	rs1147576213	PIK3C2G
6	48601073	rs395646579	ENSECAG00000009557
6	48855811		IAPP
6	53066595		ITPR2
6	59454155	rs1138810816	ENSECAG00000024153
6	60453092	rs1151002768	ENSECAG00000006703
6	60460733	rs1151741754	ENSECAG00000006703
6	62111412	rs1145854693	PRICKLE1
6	64949472		SCAF11
6	67178018	rs1146804137	ENSECAG00000000604
6	70258156	rs394337752	ENSECAG00000024398
6	70632004		ENSECAG00000017745
6	70747294	rs1141316812	ENSECAG00000011020
6	70800023		KRT4
6	71177119		C12orf10
6	72255772	rs396945991	PPP1R1A
6	72443355		TESPA1
6	74920892	rs1150177384	TIMELESS
6	75311386	rs1140797908	ENSECAG00000017834
6	75444565	rs1150640769	ENSECAG00000017834
6	75519183	rs1137199600	SDR9C7
6	75526193	rs1147484538	ENSECAG00000018883
6	75695619		NAB2
6	75970442	rs1150319114	INHBC
6	81326834		C12orf56
6	82875821	rs1147904013	IRAK3
6	82885477	rs1140107792	IRAK3
7	340259		PTBP1
7	743782	rs68719410	MUM1
7	1090856	rs397290995	ATP8B3
7	1244692		SF3A2
7	1875398	rs1145112621	ZNF555
7	1908177		ZNF556
7	2367138	rs394947589	CELF5
7	2694194	rs396034019	MATK
7	2939752	rs397426155	ENSECAG00000022652
7	3023976	rs394975514	SHD
7	3945501	rs397450491	LONP1
7	4834665		VAV1
7	5344629		C19orf45
7	5360321	rs395418595	MCOLN1
7	5423477		CAMSAP3
7	5424322	rs396883040	CAMSAP3
7	5538243	rs68675182	ENSECAG00000015885
7	5698866	rs1140890646	LRRC8E
7	5788374		ELAVL1
7	6650603	rs1146909047	ENSECAG00000017583
7	10455086	rs1139458853	CNTN5
7	13450966	rs1143691184	ENSECAG00000016257
7	17135323	rs1148101460	CWF19L2
7	17775677	rs1137060246	NPAT
7	18071032		EXPH5
7	20600332		C11orf88
7	20988898		DIXDC1
7	22328427	rs396084205	ANKK1
7	22615222	rs1142381378	TMPRSS5
7	22732183	rs1137848781	USP28
7	23457943	rs1136448517	NXPE2
7	25691513	rs782828973	ENSECAG00000021286
7	25691542	rs395857206	ENSECAG00000021286
7	25808714	rs1137983566	BACE1
7	25890629	rs1147772009	CEP164
7	27002203		PHLDB1
7	27528410		CCDC153
7	27649405	rs1141702614	C1QTNF5
7	27677472		USP2
7	32039086	rs395371942	ENSECAG00000010408
7	32164101	rs395301887	ENSECAG00000001664
7	32524352	rs1146755407	ENSECAG00000015222
7	34428770		ROBO4
7	34489146	rs1146949377	CCDC15
7	38764355	rs394250698	ENSECAG00000025132
7	39710294		ST14
7	46959875		WDR83OS
7	47260100		ENSECAG00000016771
7	47730661		ENSECAG00000024804
7	50168825	rs1138490082	ENSECAG00000020668
7	50656733		ZNF653
7	50739279		CCDC159
7	50801194		DOCK6
7	51434713		TYK2
7	51588062	rs1152273859	EIF3G
7	51588088		EIF3G
7	51594789	rs1141580278	ENSECAG00000024469
7	51637130	rs1148234859	ENSECAG00000025081
7	51689567	rs1150529002	COL5A3
7	53275465	rs782851756	ENSECAG00000021649
7	54055433	rs1147179376	MUC16
7	54476072	rs1142157831	ENSECAG00000016181
7	54488037	rs68910146	ENSECAG00000016181
7	55983703	rs1151094999	ENSECAG00000021883
7	58567079	rs1136807223	TRIM77
7	69321379	rs394505090	MYO7A
7	69321383		MYO7A
7	71166070	rs1149130476	ENSECAG00000005785
7	72282147		ENSECAG00000000878
7	73854402		CHRNA10
7	74571507	rs1150964995	ENSECAG00000008339
7	74646072		TRIM68
7	74849531	rs1151211464	ENSECAG00000001895
7	75548730	rs396748967	ENSECAG00000022846
7	84425423	rs1151981284	PTH
7	93086852		ENSECAG00000008713
8	1470200		ENSECAG00000012144
8	2497152	rs1151349753	ENSECAG00000015213
8	2506742		RSPH14
8	3046460	rs1147904425	LRRC75B
8	3916005		ENSECAG00000016780
8	4179741	rs1143131361	ENSECAG00000016780
8	4680152	rs1143081079	SMARCB1
8	4835386	rs1149016542	ENSECAG00000018136
8	5672993	rs1139667375	ENSECAG00000014327
8	8030813		SMTN
8	8670731		PES1
8	8894895		GATSL3
8	9757652		EMID1
8	12616771		MYO18B
8	13368462	rs1139319743	ENSECAG00000018316
8	14159056	rs782908639	UNG
8	14859198	rs395182969	WSCD2
8	16079108	rs68824471	SRSF9
8	18984907	rs1141069874	RNFT2
8	21792774	rs782877206	DDX54
8	21850334		DTX1
8	21856840	rs394694317	DTX1
8	21941410	rs1144598268	OAS3
8	23576650	rs395063987	CCDC63
8	23576690	rs395138406	CCDC63
8	24410505		KDM2B
8	24668346	rs1148705598	SETD1B
8	24997401		ENSECAG00000021593
8	25404119		HIP1R
8	29048172	rs1150854228	TMEM132C
8	31750606		ENSECAG00000007156
8	31869123	rs1142262356	GALNT9
8	32145132		FBRSL1
8	35101910	rs1147526267	LAMA1
8	35104021		LAMA1
8	36326793	rs1137785261	PTPRM
8	48705679		LAMA3
8	52686512	rs1151964408	ENSECAG00000004713
8	58994869	rs393917394	ZSCAN30
8	59076426		ZNF396
8	63292680	rs1147977305	ENSECAG00000010362
8	71811384		MYO5B
8	71812341		MYO5B
8	75559504	rs1150640377	POLI
8	79541142		ZNF532
8	80802626	rs1150518718	ENSECAG00000009017
8	80808611		ENSECAG00000009017
8	80812874		ENSECAG00000009017
8	82161711		KIAA1468
8	83136952		KDSR
8	83515588	rs782826016	ENSECAG00000022827
8	92261609	rs1150453592	C18orf63
8	94087511	rs395836679	ZNF516
9	1111044	rs1147381641	ENSECAG00000020690
9	2686389	rs1140705615	SLC7A13
9	12658700		JPH1
9	19392932	rs68793916	ADHFE1
9	20028057	rs782896106	MTFR1
9	22095253		ENSECAG00000010857
9	26322691		SDCBP
9	32635851		PXDNL
9	32678987	rs1150843194	PXDNL
9	38496020	rs395490228	NBN
9	38496082		NBN
9	43021632	rs1144157818	ENSECAG00000020256
9	47060295	rs1135857239	ENSECAG00000009506
9	47643148	rs782867547	FBXO43
9	50636630		ENSECAG00000019962
9	50643539		ENSECAG00000019962
9	55786667	rs1142195437	SYBU
9	65375630	rs395686824	MRPL13
9	68469644	rs1145744912	FER1L6
9	69198113		ZNF572
9	73149679		ENSECAG00000022588
9	73150530		ENSECAG00000022588
9	75021608	rs393827600	HHLA1
9	75069488	rs394733354	KCNQ3
9	75725970	rs394986279	TG
9	75819393		TG
9	83545299	rs1144306791	ENSECAG00000021955
9	83656726	rs1151130021	THEM6
9	84589339	rs1148117722	SCRIB
9	84832565		OPLAH
9	84889843		ENSECAG00000010600
9	84908332	rs782897166	ENSECAG00000016964
9	84908686		ENSECAG00000016964
9	84909148		ENSECAG00000016964
9	84933345	rs1149988952	MROH1
10	5773413	rs1151887229	ENSECAG00000008258
10	6356049	rs1149807983	HPN
10	7140525		NPHS1
10	7183899	rs397022941	NFKBID
10	7189260	rs1143152949	HCST
10	7381742		CAPNS1
10	7999511		ENSECAG00000022488
10	9128654	rs1147527260	ENSECAG00000021830
10	9128655	rs1150904682	ENSECAG00000021830
10	9535529	rs1149689111	KCNK6
10	9643703	rs1141848468	RYR1
10	9646399	rs1148299499	RYR1
10	9657967	rs1150775293	RYR1
10	9658184		RYR1
10	9688194	rs396855770	RYR1
10	9727333	rs1142565244	RYR1
10	9830182	rs1147547558	ACTN4
10	9834406	rs1143953870	ACTN4
10	9907020	rs1145019389	ENSECAG00000021214
10	9918390		LGALS4
10	10014103	rs1144816935	ENSECAG00000019654
10	10189380	rs394331455	PAK4
10	10368644	rs1138631229	SAMD4B
10	10372526	rs782890631	SAMD4B
10	10579878		DYRK1B
10	10728495		ENSECAG00000024169
10	10940773		PLD3
10	10945718		PLD3
10	11073428	rs1136030967	SPTBN4
10	11466447	rs1140064824	ENSECAG00000000683
10	13589929	rs1139350629	LIPE
10	13722688		ENSECAG00000019484
10	14007878	rs1143191091	ATP1A3
10	14676332	rs1138318448	PHLDB3
10	15141636		ZNF234
10	15328628	rs396659271	ZNF112
10	15391917		ZNF285
10	15613253		CBLC
10	15927323	rs1141840570	PPP1R37
10	16050922	rs396274145	MARK4
10	16368507	rs1141925892	GIPR
10	16396557	rs393736249	FBXO46
10	16446400		DMWD
10	16579880	rs1148121185	NOVA2
10	16634535	rs1136669508	CCDC61
10	16719499	rs397495210	ENSECAG00000012514
10	18322347	rs1139409679	ENSECAG00000024453
10	18501624	rs1150505211	C19orf68
10	18684501	rs1147701960	CCDC114
10	18958588	rs1137962981	NTN5
10	18958652		NTN5
10	19019092	rs1142302623	RASIP1
10	19270157	rs1138689187	LIN7B
10	19272873		LIN7B
10	19282574		PPFIA3
10	19411157		SLC6A16
10	19860183	rs1137141528	PTOV1
10	20089616		MYH14
10	20109669	rs395983368	MYH14
10	20125279	rs396434817	MYH14
10	20445976		SHANK1
10	20579393	rs1144792733	KLK4
10	20611815	rs395914515	KLK4
10	20805630	rs395025664	ENSECAG00000018618
10	21354215	rs394209505	ENSECAG00000024840
10	21523760	rs68825518	ENSECAG00000024996
10	22999277		ENSECAG00000023794
10	23093041	rs1145255721	ENSECAG00000023794
10	23591679	rs1138621354	TFPT
10	23768627	rs1144660886	LILRA
10	23812781	rs1144166106	ENSECAG00000009905
10	23814325	rs1142429718	ENSECAG00000009905
10	23933709	rs68860961	ENSECAG00000017969
10	24095509		ENSECAG00000010496
10	24557352	rs1139588863	NCR1
10	25993755	rs1144498674	ENSECAG00000015788
10	26465902	rs395303626	USP29
10	26988131	rs1141097976	ZNF530
10	27606632	rs68997470	ENSECAG00000017293
10	30080396		ENSECAG00000025063
10	30080703	rs1151852865	ENSECAG00000025063
10	32684169	rs395176469	MEI4
10	37805321		PGM3
10	43097513	rs1150687107	MDN1
10	51856468	rs1141354898	PRDM13
10	58231944	rs394996563	ENSECAG00000023533
10	58770023		SOBP
10	64109590	rs397093684	HDAC2
10	66152660		FAM26F
10	66277767	rs1142919532	ENSECAG00000008885
10	66626467	rs1139470586	RFX6
10	70059962	rs1151479587	TBC1D32
10	75254188	rs782902378	ECHDC1
10	75544894		ENSECAG00000000740
10	77767220		SAMD3
10	79290769	rs1145302073	ENPP1
10	81215045	rs1136436476	SLC2A12
10	85022695		ECT2L
11	1193591		RFNG
11	1731675		BAHCC1
11	1862357		SLC38A10
11	1972511	rs68797750	AATK
11	2601977	rs395010957	ENDOV
11	3705138	rs1148833017	ENSECAG00000023129
11	3705351	rs397001340	ENSECAG00000023129
11	5332358	rs397042697	MGAT5B
11	5339271	rs1147156214	MGAT5B
11	5853402		QRICH2
11	6431013	rs394434065	LLGL2
11	6433205		LLGL2
11	7087366		RAB37
11	7343624	rs397292569	ENSECAG00000012199
11	7347288	rs1143027688	ENSECAG00000012199
11	12372902		AMZ2
11	15792512		ENSECAG00000024326
11	16578598		TLK2
11	18806771	rs396475691	KIF18B
11	19473057	rs397361470	HDAC5
11	19596164	rs395705375	MPP2
11	20344861	rs1146827970	BECN1
11	20375384		WNK4
11	20830972	rs68815069	KCNH4
11	21245888		KRT16
11	21395395		ENSECAG00000012909
11	21407813	rs68816574	ENSECAG00000014468
11	21535339		ENSECAG00000010427
11	21950514		KRT26
11	22188384	rs395883570	TNS4
11	24157590	rs1147218386	SP2
11	24848818		TTLL6
11	24878641	rs1136310891	TTLL6
11	26347677		CACNA1G
11	32743089	rs397449705	ENSECAG00000003409
11	32858319		BZRAP1
11	32872660		BZRAP1
11	35000727		TBX2
11	38559105		TMEM132E
11	40173734	rs397277609	ENSECAG00000014221
11	40633643		RNF135
11	42674030	rs395629343	TMEM199
11	44297949		TMIGD1
11	44335032		CPD
11	44378366		CPD
11	47151395	rs1149765065	ENSECAG00000021381
11	47572801	rs396272316	ENSECAG00000024637
11	48292213	rs396485669	MYBBP1A
11	48982656		WSCD1
11	49408877		NLRP1
11	49442033	rs1148901284	NLRP1
11	49957498		CHRNE
11	49957500	rs1152143644	CHRNE
11	51184320		KCNAB3
11	52317133	rs395140422	NTN1
11	53226680	rs1150468220	ENSECAG00000019706
11	53332366		MYH1
11	57650266		CDRT4
11	60160461	rs1138841902	ENSECAG00000018420
11	60258656	rs1140712158	LRRC48
11	61418301	rs1147939633	DHRS7B
12	3852901		ENSECAG00000022167
12	3852945	rs1143940076	ENSECAG00000022167
12	11044487	rs1136727668	DGKZ
12	13993262	rs1138267875	ENSECAG00000004177
12	14086266	rs1151470808	ENSECAG00000004771
12	15389087	rs1145822431	OR4C5
12	15459126	rs68878425	ENSECAG00000008180
12	19793156		ENSECAG00000013249
12	19805769	rs1139626555	ENSECAG00000013249
12	21269042	rs396437021	ZDHHC5
12	21959279		OR10W1
12	23162028	rs1141870067	ENSECAG00000003640
12	23264669	rs1152223838	STX3
12	23685052	rs1138264526	ENSECAG00000017313
12	24247757	rs1143226861	SLC15A3
12	24656187		ENSECAG00000022592
12	24708230		ENSECAG00000022757
12	24842589	rs395185418	ENSECAG00000009687
12	24889776		DDB1
12	24970816		CPSF7
12	25246245	rs1139295642	DAGLA
12	26178064	rs1146823941	ENSECAG00000013044
12	26898016	rs1145068225	SLC22A10
12	26898121	rs1141084392	SLC22A10
12	28179979	rs1144336416	CCDC88B
12	28191044	rs1151642350	RPS6KA4
12	28191045		RPS6KA4
12	28599445	rs1145824043	RASGRP2
12	28655658	rs395496538	MEN1
12	28676978	rs1142599673	CDC42BPG
12	28694097	rs1136240033	EHD1
12	28694098	rs1146395002	EHD1
12	29005734	rs1139831704	ENSECAG00000023574
12	29799982	rs1149119211	CATSPER1
12	30350340	rs1148800428	SPTBN2
12	30496099		PC
12	30889469	rs394408427	CARNS1
12	31033553	rs1137829197	ENSECAG00000022087
12	31140582		TCIRG1
12	31394540	rs68940374	LRP5
12	31410895	rs1141734957	LRP5
12	31410897	rs1150617296	LRP5
12	31941116	rs1139264212	TPCN2
12	34512623		KCNQ1
12	34652297	rs1147711467	TRPM5
12	35231984	rs68875892	CARS
12	35267340	rs1150203036	CARS
12	35639882		CDHR5
12	35773851	rs394756886	SLC25A22
12	36219575	rs1140845474	ENSECAG00000017660
12	36572107	rs1148451767	ENSECAG00000026957
12	36719853	rs394596987	ANO9
13	600307	rs1139416078	ADAP1
13	1130939		INTS1
13	1182530		TMEM184A
13	1182531	rs1147436442	TMEM184A
13	3973186	rs1144394370	RADIL
13	4222016		TNRC18
13	4222046	rs782911058	TNRC18
13	4690129	rs68894258	RBAK
13	5411941	rs1137035134	ENSECAG00000004548
13	5722678	rs1151291078	BHLHA15
13	7042736	rs394113849	CYP3A93
13	7049164	rs1140209277	CYP3A93
13	7065874	rs1139624991	CYP3A93
13	7230399	rs68936792	CYP3A94
13	8234833	rs396472338	ENSECAG00000001032
13	8236417	rs396659493	ENSECAG00000001032
13	8899268	rs396607394	LRCH4
13	9046467	rs397388233	ZAN
13	9051312	rs1147483410	EPHB4
13	9051624		EPHB4
13	9421044		NAT16
13	9448342		MOGAT3
13	10494802		ENSECAG00000016572
13	10829760	rs1136478381	TMEM120A
13	11555111	rs1140327895	TBL2
13	11888836	rs394850339	ELN
13	12128245	rs1136317089	CLIP2
13	17318014	rs1148203856	WBSCR17
13	18508769		ENSECAG00000024807
13	20463602	rs69065968	ZG16
13	20497332		MAZ
13	20537681		CDIPT
13	20561575		SEZ6L2
13	20625606	rs395130205	TMEM219
13	20643879	rs1151435496	TAOK2
13	20898521		ENSECAG00000008746
13	20908445	rs782824047	ENSECAG00000008746
13	20908608	rs782867488	ENSECAG00000008746
13	24503733	rs1138558602	PRKCB
13	26147287		ERI2
13	26172518		ENSECAG00000013085
13	26860571	rs1135923050	DNAH3
13	27022206	rs395363141	ENSECAG00000022632
13	27051318	rs1138549209	ENSECAG00000022632
13	27139743	rs395085660	ENSECAG00000022632
13	28101967		ENSECAG00000010735
13	28111324	rs1138238767	ENSECAG00000010735
13	28960681		TMC7
13	30759786	rs395262911	ENSECAG00000010013
13	30759983	rs1140212770	ENSECAG00000010013
13	30810887	rs1143839396	ABCC6
13	31236237	rs782867020	C16orf45
13	31910830		MKL2
13	34389617	rs397208273	SOCS1
13	35480199	rs394961163	GRIN2A
13	36345665	rs1143391790	ABAT
13	39804839		ENSECAG00000012973
13	40525416	rs1150799695	C16orf90
13	40532851	rs1137448568	NAA60
13	40604221		ZSCAN32
13	40604271	rs1137373890	ZSCAN32
13	41047352	rs1143864946	FLYWCH1
13	41770475	rs397419982	RNPS1
13	42026316		NOXO1
13	42225353		EME2
13	42522622	rs1148503251	CCDC154
13	42526450		CCDC154
13	42601462	rs1144075054	TSR3
13	42712521		CACNA1H
13	42802649	rs1139541363	TEKT4
13	43097353	rs1145947401	MSLN
13	43129681	rs1147547845	FAM173A
13	43150692	rs395282593	FBXL16
13	43152538	rs397180918	FBXL16
13	43260183	rs1150720251	PIGQ
14	715831		BTNL9
14	1255422	rs1143022863	FLT4
14	5418209	rs1136847938	HRH2
14	5418255	rs1144022316	HRH2
14	9553177	rs1143674646	ENSECAG00000019149
14	11643169	rs1149567940	ENSECAG00000024009
14	11643199	rs1144302722	ENSECAG00000024009
14	12334496		ENSECAG00000024454
14	20663303		CLINT1
14	20748504	rs1151980909	SOX30
14	24733965		ENSECAG00000020107
14	26466703		ZNF300
14	26692145		RBM22
14	27175636	rs1146991908	PDGFRB
14	27601056	rs1147353490	ARHGEF37
14	27852646		AFAP1L1
14	34687095	rs1138319855	RELL2
14	35068692		PCDHB5
14	42089504	rs394749695	SOWAHA
14	50759696		ENSECAG00000014754
14	60515870		TMEM232
14	65377668	rs1151868968	ENSECAG00000014893
14	66761664		ENSECAG00000015785
14	71715202	rs1139577293	RIOK2
14	72920300		GLRX
14	73093739	rs396174507	GPR150
14	79227174	rs1150413736	TMEM161B
14	86931571	rs1137472286	BHMT2
14	87515938	rs1142760831	SCAMP1
14	88680915		CRHBP
14	88740691	rs1135940338	F2RL1
14	88893248	rs1140239030	IQGAP2
14	94050188	rs1147749799	OBSCN
14	94143532		OBSCN
14	94156768		OBSCN
14	94400567	rs1146818707	WNT9A
15	521362	rs1147473307	SH3RF3
15	3117242	rs396667480	ST6GAL2
15	3119517	rs1144795807	ST6GAL2
15	5427605	rs1150753972	ENSECAG00000016868
15	7442843	rs1148714011	IL18RAP
15	11811850		ZAP70
15	12497526	rs782895104	CIAO1
15	12586756	rs69081779	ASTL
15	14219079		BUB1
15	14310409		ACOXL
15	14330611		ACOXL
15	16039092	rs394333225	ENSECAG00000003801
15	16244934	rs1142075558	SLC20A1
15	16301142	rs1149668163	NT5DC4
15	16664071		IL1F10
15	17099561	rs396454610	ENSECAG00000019614
15	17105559		ENSECAG00000020361
15	18348920	rs1137401767	SMYD1
15	18614894	rs1142419250	ENSECAG00000022223
15	18657638	rs1151375084	RNF103
15	19708489	rs1150371890	SH2D6
15	20860936	rs394234743	ENSECAG00000021344
15	20861200		ENSECAG00000021344
15	21275483	rs394484025	ENSECAG00000024162
15	29570522	rs1148365011	CCDC142
15	30215577	rs395984533	ENSECAG00000021118
15	30216186		ENSECAG00000021118
15	30217803		ENSECAG00000021118
15	30346744		ALMS1
15	30537625	rs69045189	ALMS1
15	32196534		DYSF
15	32616880	rs1149540907	ATP6V1B1
15	32726042	rs1151252501	CD207
15	32726871		CD207
15	33559424		SNRNP27
15	33610833	rs1148326559	GMCL1
15	39404177	rs1142034089	OTX1
15	40375248	rs782894767	CCT4
15	41200278		PUS10
15	43389476	rs394715909	ENSECAG00000011245
15	43831393	rs1137154617	ENSECAG00000009857
15	53530979	rs1144915560	EPAS1
15	53933539	rs393833761	ENSECAG00000010561
15	57943550	rs1149810199	ENSECAG00000023933
15	58607163		ENSECAG00000000620
15	58607233	rs1148096077	ENSECAG00000000620
15	61364842		PRKD3
15	61394287		PRKD3
15	61396977		PRKD3
15	61429148		PRKD3
15	61527244		EIF2AK2
15	67447910	rs393939654	LBH
15	68335288		ALK
15	69691478	rs395747769	SLC4A1AP
15	70112053	rs1150300389	ABHD1
15	70112134	rs395997641	ABHD1
15	70186202	rs394268015	TMEM214
15	70702871	rs1146842867	DRC1
15	71310854	rs1142365732	ASXL2
15	71565701		DTNB
15	75821812	rs1141377519	GDF7
15	83683141	rs1149560015	ROCK2
15	88278822	rs397374534	SOX11
15	89750920	rs396926159	DCDC2C
16	1964638	rs1137389819	KBTBD12
16	2862612	rs1145794441	ENSECAG00000022487
16	3729214	rs1143407700	NUP210
16	8167546	rs782836711	GHRL
16	12495857	rs394884697	EDEM1
16	12788310		ITPR1
16	12789473	rs394930955	ITPR1
16	12814406	rs395287897	ITPR1
16	18822852	rs1147636604	ENSECAG00000000673
16	20493535	rs782875306	FOXP1
16	29659977		ENSECAG00000008553
16	31518248		ACOX2
16	32403221		ENSECAG00000015633
16	32508519		ENSECAG00000015633
16	36213925		ENSECAG00000006260
16	38463181		CACNA2D2
16	38465264	rs1149580449	CACNA2D2
16	38465273	rs1147869937	CACNA2D2
16	38465324	rs397081450	CACNA2D2
16	39961465	rs1142492453	COL7A1
16	40212279		NME6
16	41048970	rs1144294143	SCAP
16	41426767		NBEAL2
16	43553705	rs396978240	ZNF445
16	47821033	rs394679928	TTC21A
16	47859097		GORASP1
16	57728643	rs1136518104	NEK10
16	60481340		ENSECAG00000006849
16	60481599	rs1142500914	ENSECAG00000006849
16	63772814		PP2D1
16	67765398	rs1137773429	CAPN7
16	68948116	rs395352455	MRPL3
16	69831494	rs1145886855	DNAJC13
16	75451550		COPB2
16	77885966	rs1148026565	XRN1
16	85698639	rs1137850594	AADACL2
16	88876325	rs782860868	GMPS
17	1108929		GJA3
17	2107155		SKA3
17	12278233		STARD13
17	13983299		NBEA
17	19092151	rs1150495441	NEK5
17	21768436		CDADC1
17	21796198	rs782913895	FNDC3A
17	37993399	rs395702357	ENSECAG00000014029
17	46008043	rs1148783729	ENSECAG00000021894
17	51697097	rs1144481163	RBM26
17	65768732	rs1138547894	ENSECAG00000018682
17	65769443	rs1147402195	ENSECAG00000018682
17	71159024	rs1146682165	METTL21C
17	71522112	rs1139574788	ENSECAG00000006818
17	71522951	rs1140963796	ENSECAG00000006818
17	79905585	rs1152351908	CUL4A
17	80020389	rs1144153138	GRTP1
18	3205855	rs396103897	MYO7B
18	3206147	rs396511413	MYO7B
18	13068898	rs1152009331	ENSECAG00000014433
18	13068961	rs395751821	ENSECAG00000014433
18	19638241		UBXN4
18	24081915	rs1144595929	LRP1B
18	33472321		NMI
18	39640222	rs1143729663	TIGD1
18	39991580	rs1146018182	TANC1
18	40211537	rs1136317308	BAZ2B
18	45320209		SCN3A
18	45490021		SCN2A
18	45993020	rs395894221	TTC21B
18	46051331	rs395512920	TTC21B
18	46471080		SCN7A
18	46505046		SCN7A
18	56334102	rs1150663035	ENSECAG00000016145
18	56922830	rs1145710116	TTN
18	71523156		DNAH7
18	73372441		PLCL1
18	74827827		FTCDNL1
18	76681361	rs1151023450	ENSECAG00000019402
18	76681420	rs1142887225	ENSECAG00000019402
18	77238907	rs1137966951	ENSECAG00000024325
18	81009602		DYTN
18	81009959	rs1145820320	DYTN
19	3992539	rs394122326	IQCJ-SCHIP1
19	4219992	rs1146437943	IQCJ-SCHIP1
19	5477142	rs1147607721	ENSECAG00000016980
19	8527183	rs1138925302	SI
19	9511719	rs1139620198	ENSECAG00000008419
19	9513444	rs394551537	ENSECAG00000008419
19	10615732	rs1136836528	WDR49
19	18962455	rs1139736598	ENSECAG00000008249
19	23993134		MCF2L2
19	24995818		EIF4GI
19	27083528	rs1139954172	AHSG
19	27681821	rs1149039850	RTP4
19	29249687		TPRG1
19	32838666		ATP13A5
19	35262049	rs395733553	MFI2
19	36238417	rs1148638177	MUC4
19	38690502	rs1148510114	ADCY5
19	38691039		ADCY5
19	40197919	rs394912567	GOLGB1
19	40276330	rs69250643	ARGFX
19	42163741	rs1150207854	C3orf30
19	44507324	rs1138998566	ENSECAG00000012385
19	45278901	rs69129081	GAP43
19	50372580	rs1138843455	ENSECAG00000012947
19	50465089	rs397419758	DPPA4
19	51100534	rs1150599455	KIAA1524
19	51834457	rs1148594617	BBX
19	59577181	rs1145005193	OR5K4
20	2407928	rs69219831	ENSECAG00000005509
20	3790728	rs1136888573	ENSECAG00000010258
20	4884991	rs1136579802	ENSECAG00000000200
20	13509132		TBC1D7
20	13711891	rs394937338	ENSECAG00000022409
20	13712120	rs395149397	ENSECAG00000022409
20	13731248		SIRT5
20	13919482		MCUR1
20	17094914	rs396093477	ENSECAG00000013511
20	26328423	rs394693670	PRSS16
20	27575780		ENSECAG00000016607
20	27603321		ZSCAN9
20	27634851	rs69177256	ZKSCAN4
20	27668422		ZSCAN26
20	28473440	rs1139957777	ENSECAG00000003582
20	28493109	rs1145217400	ENSECAG00000003950
20	28898708		ENSECAG00000021490
20	28900558		ENSECAG00000021490
20	29738050	rs1150778503	RNF39
20	30002689	rs1146620145	ENSECAG00000023595
20	30003324	rs394982210	ENSECAG00000023595
20	30091123	rs1136835002	ENSECAG00000023986
20	30374346	rs1143145385	ENSECAG00000011673
20	30564697		PPP1R10
20	30985843	rs1144957528	CCHCR1
20	31884889	rs1148640998	MHCB3
20	31916666	rs1140548194	ENSECAG00000012217
20	31917793	rs1149460927	ENSECAG00000012217
20	31979956		ENSECAG00000024771
20	31982180	rs1138806302	ENSECAG00000024771
20	32016141	rs1146366489	EQMHCC1
20	32016198	rs396149017	EQMHCC1
20	32095806	rs1149488922	ENSECAG00000013184
20	32137161	rs1149747875	ENSECAG00000013783
20	32271339	rs397105523	PRRC2A
20	32271369	rs395874854	PRRC2A
20	32271370	rs397112728	PRRC2A
20	32271416		PRRC2A
20	32271417	rs1138262602	PRRC2A
20	32554193	rs395331139	STK19
20	32554284	rs1139473661	STK19
20	32598198		TNXB
20	32901488	rs1136764086	C6orf10
20	33544732	rs396641461	BTNL2
20	34014805	rs1144028400	DQA
20	34014879	rs1149390400	DQA
20	34032650		EQCA-DQB3
20	34096830		EQCA-DRB2
20	34103455		EQCA-DRB2
20	34248859	rs396324394	ENSECAG00000012400
20	34338898	rs395949847	TAP1
20	34651973	rs1149461665	DAXX
20	36303986		ZNF76
20	37499934	rs393892561	RAB44
20	39743976	rs1140109198	KCNK17
20	41486112	rs1138508224	ENSECAG00000015483
20	41614526	rs1151933220	NCR2
20	43333220	rs1143150474	TJAP1
20	44040098	rs1150072782	ENSECAG00000000710
20	45004120	rs1138476512	RUNX2
20	48872094	rs1151097378	CRISP1
20	53693744	rs1151831011	GFRAL
20	57713594	rs782898628	PTP4A1
20	59104100		EYS
20	63203926	rs1144836203	FAM135A
20	64487518	rs1150187218	RIMS1
20	64506316		RIMS1
21	960741	rs395014307	ENSECAG00000018482
21	1047797	rs1142292245	SLC1A6
21	1050508	rs1152355827	SLC1A6
21	1050770	rs1138244222	SLC1A6
21	2558226	rs1152236415	NWD1
21	2560909	rs396217548	NWD1
21	3087822	rs1147575854	FAM129C
21	3087852	rs394149116	FAM129C
21	3211873	rs1136900715	MAP1S
21	3324275	rs393696025	SLC5A5
21	3326905	rs1147583659	SLC5A5
21	3496873	rs1144540582	ENSECAG00000009499
21	3837198	rs1144904367	CRLF1
21	4111403	rs394232638	HOMER3
21	4111876	rs1149885369	HOMER3
21	4258178		TMEM161A
21	4739178	rs1147676750	ENSECAG00000000355
21	4745479	rs1150670163	ENSECAG00000000355
21	5471953	rs1146737887	SLC30A5
21	11419778	rs394187540	IPO11
21	11544973		ENSECAG00000013827
21	11545515	rs69349927	ENSECAG00000013827
21	15971171	rs782891994	GPBP1
21	26015191	rs1146228861	ENSECAG00000022283
21	27531563		OSMR
21	31723708	rs1151274045	RXFP3
21	50510966	rs395252749	2018-03-06
21	54775868	rs1145124465	ADAMTS16
21	57994275		CLPTM1L
22	450614		NINL
22	451024	rs1146362555	NINL
22	452716	rs1137556840	NINL
22	586565	rs1148763778	ENSECAG00000023806
22	2195320		GZF1
22	4950747	rs1141626836	ENSECAG00000017853
22	5091667	rs1137045838	ENSECAG00000022183
22	5145018	rs1140812276	ENSECAG00000004480
22	6933717		OVOL2
22	10651938		SEL1L2
22	17521294	rs1139770977	LRRN4
22	19698631		GFRA4
22	21722082		ENSECAG00000002438
22	24231568	rs1147578307	DNMT3B
22	24381152		SUN5
22	25428238		PXMP4
22	27178511	rs1147576217	ERGIC3
22	27191189		ENSECAG00000009856
22	27244799	rs396943264	CPNE1
22	28424910		MROH8
22	28634668	rs1142419972	SRC
22	35273146	rs69207200	MATN4
22	35527819	rs1143639752	ENSECAG00000022689
22	35872091	rs1137741271	SLC12A5
22	36432439	rs1139426277	SLC2A10
22	36803208		EYA2
22	39136573		TMEM189
22	39722005		ADNP
22	40452565	rs1141243272	SALL4
22	45630718	rs1142079174	ENSECAG00000022603
22	46538977	rs1152332192	ZNF831
22	46538987	rs1136857079	ZNF831
22	50192755	rs1148209013	OGFR
23	6081394	rs1141918872	ENSECAG00000011327
23	6097783		ENSECAG00000011327
23	6266947	rs1144049169	ENSECAG00000014048
23	6944192	rs782860815	HNRNPK
23	9742812		ENSECAG00000012651
23	12296794	rs1152020227	ENSECAG00000002899
23	12907864	rs1138882981	ENSECAG00000015594
23	13397947	rs396591783	GNA14
23	13397948	rs394337620	GNA14
23	17164521	rs1149176347	TRPM6
23	17251481		TRPM6
23	17410041	rs395045942	ENSECAG00000018675
23	20404896	rs1136271690	PTAR1
23	21033029	rs396083425	ENSECAG00000019764
23	26794400	rs1140812664	ENSECAG00000009883
23	34728510	rs782914392	TTC39B
23	34728511	rs782833660	TTC39B
23	36630827		CNTLN
23	44698157	rs1147832386	ENSECAG00000019647
23	47480930	rs1138763083	ENSECAG00000013034
23	47481470	rs1144913599	ENSECAG00000013034
23	49378440	rs1139375247	CHMP5
23	50416948	rs69297377	CCL19
23	54610850	rs1136112932	WNK2
24	1122612		ERO1L
24	8148785		ENSECAG00000024289
24	8415301	rs1138665932	TMEM30B
24	9139636	rs1143890509	SYT16
24	10740977	rs1151862784	ENSECAG00000020393
24	13738791		PLEKHH1
24	13762531		PLEKHH1
24	15890051	rs1138718712	SMOC1
24	16627529	rs1143160425	TTC9
24	20302860	rs1144394206	RPS6KL1
24	22200736		LRRC74A
24	22642933		SAMD15
24	22717302	rs394039843	ISM2
24	32231888	rs1149703965	PTPN21
24	32747860	rs394629232	ENSECAG00000004953
24	34507520	rs1149952384	C14orf159
24	34516389	rs1144414849	C14orf159
24	34526996	rs1138717160	ENSECAG00000018896
24	34528669	rs395919136	ENSECAG00000018896
24	34528990		ENSECAG00000018896
24	34529629	rs1142828195	ENSECAG00000018896
24	37665987	rs1142899658	ENSECAG00000005571
24	38000192	rs1145968230	DICER1
24	38382625	rs1143528794	SYNE3
24	42135741		HHIPL1
24	42135743		HHIPL1
24	46527210		ADSSL1
25	999816	rs782895206	CREB3
25	2648566	rs1136029705	FBXO10
25	3381765	rs1141907841	ALDH1B1
25	4181448	rs1146016077	ENSECAG00000015573
25	4373881		SPATA31E1
25	4374094	rs395300209	SPATA31E1
25	4955421		HEMGN
25	4955422		HEMGN
25	5153092	rs1136710376	TBC1D2
25	5153093		TBC1D2
25	7721636	rs1149733705	ENSECAG00000012860
25	10503265	rs1148393971	OR13C4
25	16840753	rs1140840722	PTGR1
25	18169013	rs1143975044	ZFP37
25	19229462		ZNF618
25	19770916	rs393922513	ATP6V1G1
25	25152291	rs1140993777	ENSECAG00000020296
25	27978524		CRB2
25	27978525	rs1138515991	CRB2
25	28641170	rs1149370502	ENSECAG00000009255
25	29050877	rs1141571413	ADGRD2
25	30558218		ENSECAG00000017098
25	30558586	rs1142565705	ENSECAG00000017098
25	31559747	rs395226771	FAM129B
25	31845509		AK1
25	32143842		DNM1
25	33278759	rs1139315666	PTGES
25	33717851	rs69298490	ENSECAG00000023231
25	33743682	rs1151062742	ENSECAG00000023231
25	33785345	rs1148862339	ENSECAG00000023231
25	34423892	rs396316936	NUP214
25	34755266	rs1139310607	RAPGEF1
25	36751829	rs394283866	BRD3
25	38083267	rs782883081	NOTCH1
25	39029961		RABL6
25	39170542	rs395649970	CLIC3
25	39222819	rs396028537	ENTPD2
25	39296007	rs395201026	DPP7
25	39354096		TMEM210
25	39496819		EXD3
25	39574263		ENTPD8
26	549931		ENSECAG00000023176
26	550259	rs1138217956	ENSECAG00000023176
26	550809		ENSECAG00000023176
26	565727	rs1142519872	ENSECAG00000023176
26	3711192	rs1138553539	ENSECAG00000010586
26	4962945	rs1147826269	CADM2
26	28190381	rs1144062046	ENSECAG00000020729
26	28913056		ENSECAG00000020736
26	30598604	rs1147799004	SYNJ1
26	30598613		SYNJ1
26	31443309	rs1149700982	SON
26	31443450		SON
26	35243780	rs1150604778	ENSECAG00000008778
26	39500494	rs393773000	PDE9A
26	40021747		ENSECAG00000006288
26	41278768	rs395968904	ITGB2
26	41860421		COL18A1
26	41871478	rs1146625529	COL18A1
26	41875473	rs1142377628	COL18A1
27	1957162	rs394858812	ENSECAG00000017813
27	1957297	rs1140865425	ENSECAG00000017813
27	2578541	rs1141240943	ENSECAG00000020017
27	2578611	rs1143871511	ENSECAG00000020017
27	3107254	rs396914228	DKK4
27	3107255	rs394859028	DKK4
27	5706140	rs1149088878	ENSECAG00000023759
27	13001654	rs1151091409	ENSECAG00000000100
27	14992822		TNKS
27	24829441		LRP2BP
27	24842121	rs1144391919	LRP2BP
27	33639555	rs1140438303	DEFA5L
27	34161491		XKR5
27	37596960	rs1146397375	CSMD1
27	38856040		ARHGEF10
28	4430315		GLIPR1
28	5751612		ENSECAG00000018463
28	5751977		ENSECAG00000018463
28	6457254	rs395989258	ENSECAG00000010637
28	6457871	rs1150684486	ENSECAG00000010637
28	8816931		ENSECAG00000010352
28	8889691	rs1145130245	PTPRQ
28	10016545	rs1136541599	PPFIA2
28	15342091	rs1136859348	C12orf29
28	16426551	rs1147979804	UBE2N
28	16724900	rs397242807	ATP2B1
28	20506944	rs1140642766	PLXNC1
28	22723811		NEDD1
28	26144466	rs1146496572	ANO4
28	26783686	rs1136642948	ENSECAG00000007537
28	28075825	rs1150200109	ENSECAG00000014629
28	28514081	rs1143480053	TDG
28	29447917		KIAA1033
28	35881121	rs395491744	CDC42EP1
28	35943091		SH3BP1
28	35999985		TRIOBP
28	36183839	rs1149903506	ANKRD54
28	36183904	rs1138078014	ANKRD54
28	37520669	rs396221560	CACNA1I
28	38610387	rs1145915792	ENSECAG00000021050
28	38612251		ENSECAG00000021050
28	39696428		ENSECAG00000023785
28	39790452	rs1149865996	ENSECAG00000007836
28	41354555	rs1151742049	SAMM50
28	43259992	rs1146926581	CDPF1
28	46851961	rs395155715	ENSECAG00000011168
29	6178924	rs1139597016	ENSECAG00000024256
29	7877774	rs1136193554	ENSECAG00000020725
29	8488025	rs395307234	KIAA1462
29	9551414		WAC
29	16199825	rs1142434609	NEBL
29	16205572		NEBL
29	17863971	rs1145642962	ENSECAG00000009056
29	19523998	rs1152111861	CUBN
29	19578844	rs1151970664	CUBN
29	19581083	rs1142102617	CUBN
29	19582675	rs1144418878	CUBN
29	22541009	rs1149444156	ENSECAG00000004121
29	27477340	rs395392424	ITIH2
29	30097650		ENSECAG00000019480
30	306628	rs1149549960	ENSECAG00000007618
30	1960444	rs397475394	SDCCAG8
30	3241355		WDR64
30	6298462	rs1140809669	ENSECAG00000020828
30	7863067		SDE2
30	8738119	rs1139724272	DNAH14
30	8994931		CNIH3
30	10654069	rs1150100258	ENSECAG00000020324
30	12888678	rs1147259354	MIA3
30	25896888	rs1140958025	ENSECAG00000006816
30	25896908	rs69394569	ENSECAG00000006816
30	26156392	rs1151812730	ENSECAG00000011534
30	28946179	rs394459949	ZNF281
30	29753390		TNNT2
30	30153782	rs782881780	IPO9
30	30260501	rs1143907923	RNPEP
30	30755100	rs1149368641	SYT2
30	31166000		PPFIA4
31	581147	rs394288462	DLL1
31	2150220		DACT2
31	15079610		SYNE1
31	15731167	rs394576123	AKAP12
31	17036875	rs1145304589	LRP11
Contig21903	41788	rs782872284	ENSECAG00000021292
Contig26860	5049	rs394955345	VPS36
Contig27873	4108		ENSECAG00000000944
Contig29178	19447		ENSECAG00000015686
Contig38194	101291		PTPRJ
Contig48262	36828	rs1139905424	PTCD3
Contig4863	4821		ENSECAG00000000761
Contig51780	28814		ANAPC1
Contig53312	26109		ENSECAG00000008900
Contig58644	53480		ENSECAG00000009538
Contig64876	1052		KRAS
Contig79891	3029	rs69042154	ENSECAG00000009367
Contig79891	3126	rs1142052394	ENSECAG00000009367
Contig79891	3229	rs1136164519	ENSECAG00000009367
Contig87501	32760	rs1144351977	C1orf106
Contig87501	62850		ENSECAG00000023530
Contig91059	28765	rs394627860	ENSECAG00000006837
Contig92565	30689		ABCC9
Contig92565	174384	rs1148495638	CMAS
Contig94656	65694	rs1142616588	ENSECAG00000002347
MT	11791		MT-ND5
X	1151046	rs1145706244	GYG2
X	1978992		ENSECAG00000000093
X	4703451		STS
X	4771214		STS
X	6833093	rs1145542755	GPR143
X	6946910	rs1146128183	SHROOM2
X	17369608	rs1136142760	SMS
X	18985923	rs782884746	PRDX4
X	20195827	rs1144502084	ENSECAG00000001613
X	22333809	rs1145206460	ENSECAG00000014749
X	26744696	rs1148406065	ENSECAG00000015568
X	32558795		ENSECAG00000016573
X	32565863		ENSECAG00000016573
X	39679167	rs395785017	RBM10
X	39923695	rs1146184709	ENSECAG00000023891
X	40503339	rs397007989	FTSJ1
X	45478944	rs1145416228	ENSECAG00000024747
X	57226791	rs1150328625	PHKA1
X	60830746		MAGT1
X	74011025		ENSECAG00000025113
X	80537946	rs1146372319	DIAPH2
X	80537970	rs1142570225	DIAPH2
X	83699930		NOX1
X	84255717	rs397046364	ENSECAG00000023581
X	84818530		ENSECAG00000013376
X	85333132	rs1139998018	ENSECAG00000011127
X	86228207		ENSECAG00000022519
X	88831261	rs1151715855	ENSECAG00000024545
X	90529051		NXT2
X	96817982	rs1151623647	ENSECAG00000003598
X	99090436	rs69606867	ENSECAG00000006747
X	99090688		ENSECAG00000006747
X	100198591		ENSECAG00000016732
X	107000363	rs397253516	OCRL
X	107029794	rs69584176	OCRL
X	107029795	rs1141631133	OCRL
X	108828781	rs1137687536	ENSECAG00000013373
X	109048539	rs1139661072	FRMD7
X	111070119	rs394176436	PLAC1
X	113658960		ENSECAG00000017102
X	113659152	rs1150945958	ENSECAG00000017102
X	113659286	rs1143122069	ENSECAG00000017102
X	113955236	rs1137168932	ENSECAG00000017622
X	114204343	rs396282408	ENSECAG00000018006
X	122850906	rs69502988	ENSECAG00000009040
X	122942212		ENSECAG00000012488
X	124967990		GABRA3
X	125707437	rs1149811409	ENSECAG00000013558
X	126716956	rs782886123	FLNA
X	127717985	rs1145895789	VBP1

## Sheet: JH
CHROM	POS	ID	Gene
1	258793		ENSECAG00000009582
1	409700	rs396624479	PAOX
1	1706140		JAKMIP3
1	2467674	rs396702202	ENSECAG00000024936
1	4039725	rs396744695	MGMT
1	13396668		PRDX3
1	16067316	rs1138845417	ENSECAG00000006846
1	26946131	rs782889960	NEURL1
1	26948691	rs1140416843	NEURL1
1	29152047	rs1145786696	SLF2
1	31171790		HPS1
1	34344957	rs1136782041	ENSECAG00000005361
1	38991556	rs1140170820	PANK1
1	39662153	rs1148437982	FAS
1	40027912	rs68580474	ENSECAG00000008026
1	49615141	rs1137839862	ENSECAG00000000814
1	58066256	rs1148381759	TACR2
1	59273184	rs1150388094	TBATA
1	59274796	rs394040685	TBATA
1	68038574	rs1139414721	ENSECAG00000000147
1	71198659	rs1149635108	ENSECAG00000024546
1	71625722	rs1144970560	RET
1	72231838	rs1139116311	ENSECAG00000002877
1	76906329	rs1138348887	TBCE
1	90142632	rs1141517831	EFL1
1	94593754	rs1142365597	WDR93
1	94662830	rs68486582	ENSECAG00000019462
1	97229405	rs1152274917	ENSECAG00000007303
1	116760573		ADAMTS7
1	125340937		CORO2B
1	127802321	rs1138571680	MEGF11
1	134011198	rs1146851696	FAM63B
1	135655544	rs1147521189	ZNF280D
1	138941465	rs1150265665	ENSECAG00000012904
1	142096236	rs1144774947	CEP152
1	144314949		ENSECAG00000002004
1	145983751	rs397394000	PATL2
1	146800647	rs395823735	CATSPER2
1	146908520	rs1145830315	MAP1A
1	148087904	rs1138645358	VPS39
1	156489501	rs397183336	ENSECAG00000003071
1	157582035	rs1140288813	ENSECAG00000007160
1	158834159	rs1139057026	ENSECAG00000022414
1	158836012	rs1148574178	ENSECAG00000022414
1	160216909	rs393930729	ENSECAG00000005317
1	161674803	rs1147811386	ENSECAG00000018801
1	163780503	rs1139075878	ENSECAG00000008025
1	164482637	rs1139595670	ENSECAG00000021442
1	172829777	rs1147500205	ENSECAG00000021888
1	181933312		FSCB
1	182455976	rs393888819	FANCM
1	186521597	rs1147332572	L2HGDH
1	186823170	rs782867909	SAV1
1	186973543	rs1144152723	ABHD12B
2	4636094	rs393951483	USP24
2	5931717	rs393981364	GLIS1
2	11203509	rs1139495021	ENSECAG00000023188
2	11400840	rs1137635460	ENSECAG00000019846
2	11480156	rs396433349	ENSECAG00000013479
2	12290027	rs1148774453	RAD54L
2	12775069	rs1138684801	IPP
2	14891684	rs1143071101	SZT2
2	15228607	rs1150792880	ENSECAG00000014673
2	18481743		PABPC4
2	19956251	rs394590955	EPHA10
2	19958087	rs1139852198	EPHA10
2	24096609	rs68605411	HPCA
2	24533986	rs396236130	LCK
2	29731072	rs397160186	MAN1C1
2	30573621	rs1140636271	SRRM1
2	31588465	rs1145525675	ASAP3
2	32890518	rs394966038	HSPG2
2	33091342	rs1139692566	RAP1GAP
2	34209548	rs1141103162	PLA2G2C
2	35426408	rs1139058166	PAX7
2	47518338	rs1140217937	FAM213B
2	47933982	rs1141795482	ENSECAG00000014263
2	48177356		TMEM52
2	67351478	rs68610140	ANXA10
2	69650343	rs1136573897	ENSECAG00000009035
2	75154443	rs1140010517	ENSECAG00000006972
2	78401707	rs1145203369	ASIC5
2	78811545		MAP9
2	79842085		DCHS2
2	82055500		GATB
2	83895778	rs1136036356	ENSECAG00000015949
2	87674448	rs1146437561	ENSECAG00000024476
2	88598544	rs1150186791	ENSECAG00000024603
2	89107465	rs1139126384	ENSECAG00000010301
2	95321576	rs1147861049	ENSECAG00000023005
2	101105017		PGRMC2
2	106496341	rs396483419	TRPC3
2	113564158		ANK2
3	866476	rs1138759839	ITFG1
3	1490870	rs1141429648	ABCC11
3	3327163	rs1138902317	ADCY7
3	3352465	rs395162700	ADCY7
3	8612539	rs1141916801	ENSECAG00000013389
3	8937646	rs1136139842	ENSECAG00000009369
3	9954998		HERPUD1
3	10113890	rs1146858691	CPNE2
3	10548268		ADGRG1
3	18319740	rs396213386	TRADD
3	18340760	rs1137531770	KIAA0895L
3	18340962		KIAA0895L
3	19253036	rs68596589	SLC7A6
3	22696272	rs1137860869	ZNF821
3	26268845	rs1138257832	ENSECAG00000012817
3	29630338	rs1139634770	ENSECAG00000015980
3	32128007	rs1144078959	HSDL1
3	34051322	rs393831305	FOXF1
3	35845466	rs1144413475	ZC3H18
3	36811712	rs1140099791	VPS9D1
3	40538934	rs1148850935	C4orf17
3	41997665	rs1148487790	STPG2
3	50372249		FAM13A
3	51691542	rs1141986543	NUDT9
3	51813031	rs1142118677	HSD17B13
3	56152162	rs1141237431	HNRNPD
3	61642042	rs68599669	ENSECAG00000024233
3	61642741	rs1147389164	ENSECAG00000024233
3	61642742	rs1139374829	ENSECAG00000024233
3	62155312	rs1146871542	USO1
3	63690740	rs394187249	ENSECAG00000005311
3	67529880	rs1143756819	ENSECAG00000019112
3	67549117	rs1148636738	ENSECAG00000019112
3	83065909	rs395549778	ATP10D
3	90446259	rs1149172671	FAM114A1
3	100038572		STIM2
3	107753764	rs1148012058	FAM184B
3	107761427	rs397238010	FAM184B
3	114140903	rs395194196	SLC2A9
3	117034432		PSAPL1
3	117715636	rs1145049935	SH3TC1
3	117788934		HTRA3
3	118014567	rs1149773661	CPZ
3	118020117	rs1140202264	CPZ
4	7885360	rs1146130326	LAMB1
4	8382594	rs395128993	PNPLA8
4	8771635	rs1146219740	ENSECAG00000012591
4	8917601	rs1139944829	ENSECAG00000017663
4	14266284	rs394739067	HECW1
4	15231652	rs1136662441	NPC1L1
4	15509519	rs1145657251	MYO1G
4	16027566	rs1151833565	ADCY1
4	18201066	rs69520973	ABCA13
4	20037820	rs69609305	POLB
4	23659289	rs1148343439	ENSECAG00000023389
4	36991007		VPS50
4	44828367	rs1139289587	THSD7A
4	55427670	rs1149449797	FAM221A
4	58323030		HOXA3
4	58382694	rs393909626	HOXA10
4	66371700	rs1141323030	AOAH
4	94739103		ENSECAG00000008420
4	95899912	rs393695563	ENSECAG00000014933
4	96956116	rs1141878066	ENSECAG00000014110
4	102059536	rs69557472	SSPO
4	102171772	rs1141758333	ZBED6CL
4	103081437		ENSECAG00000007991
4	103479034	rs394873344	PRKAG2
4	103479035	rs395714110	PRKAG2
4	105878576	rs394078098	PAXIP1
4	106454807		ENSECAG00000022285
4	106462754	rs394910217	ENSECAG00000022285
5	2430295	rs1141053049	AVPR1B
5	6137370	rs1146336706	SELL
5	16355881		ENSECAG00000015425
5	19176540	rs395007342	SWT1
5	20946946	rs1145002664	KCNK2
5	21733976	rs394804598	ENSECAG00000022020
5	35260229	rs1145217509	ENSECAG00000013997
5	35766465	rs1152362271	CD1A5
5	40387647	rs394007964	ENSECAG00000014805
5	41072822	rs1138581648	ENSECAG00000016108
5	41654576	rs1143602346	CRNN
5	41971991	rs395607786	S100A10
5	42888630	rs394250848	CERS2
5	43003717	rs1143309106	ARNT
5	44238121	rs395815140	ENSECAG00000014464
5	46152450		NOTCH2
5	47758009	rs395823798	SPAG17
5	53515537	rs393696329	OVGP1
5	54361818	rs397287624	ENSECAG00000021152
5	55038896	rs1150118646	GSTM4
5	70112304	rs1146248859	ENSECAG00000009812
5	74204724	rs1136204204	ENSECAG00000014656
5	81227217	rs69575469	IFI44
5	82381444		AK5
5	91365249	rs1149481268	SGIP1
5	96700720	rs1143139682	C1orf87
6	5322467	rs782915452	FN1
6	14090196	rs1140762164	ENSECAG00000006051
6	18306170	rs1140839557	ENSECAG00000007606
6	25977015	rs1144553027	ANKMY1
6	26141810	rs1148782457	KIF1A
6	26148932		KIF1A
6	26520772		ANO7
6	29087364	rs1145467045	CACNA1C
6	29869412	rs397246384	CACNA2D4
6	30138027	rs1147023857	FBXL14
6	32261300	rs1149666278	TSPAN11
6	34934662		SCNN1A
6	36142747	rs1137888695	ENSECAG00000007930
6	36316425	rs68834141	CLEC4A
6	38730340	rs1142905528	ENSECAG00000021893
6	43422306	rs782859004	WBP11
6	43422717		WBP11
6	43423953		WBP11
6	43428486		WBP11
6	44739066	rs1151900841	SLC15A5
6	46650499	rs1147576213	PIK3C2G
6	48601073	rs395646579	ENSECAG00000009557
6	53066595		ITPR2
6	59454155	rs1138810816	ENSECAG00000024153
6	70258156	rs394337752	ENSECAG00000024398
6	72443355		TESPA1
6	75311386	rs1140797908	ENSECAG00000017834
6	75444565	rs1150640769	ENSECAG00000017834
6	75970442	rs1150319114	INHBC
6	82875821	rs1147904013	IRAK3
7	554876	rs1143649184	ENSECAG00000011827
7	743782	rs68719410	MUM1
7	1090856	rs397290995	ATP8B3
7	1244692		ENSECAG00000026946
7	1875398	rs1145112621	ZNF555
7	2367138	rs394947589	CELF5
7	2694194	rs396034019	MATK
7	2939752	rs397426155	ENSECAG00000022652
7	3023976	rs394975514	SHD
7	3945501	rs397450491	LONP1
7	4834665		VAV1
7	5360321	rs395418595	MCOLN1
7	5423477		CAMSAP3
7	5538243	rs68675182	ENSECAG00000015885
7	5698866	rs1140890646	LRRC8E
7	10455086	rs1139458853	CNTN5
7	17775677	rs1137060246	NPAT
7	22328427	rs396084205	ANKK1
7	22732183	rs1137848781	USP28
7	23457943	rs1136448517	ENSECAG00000013719
7	25691513	rs782828973	ENSECAG00000021286
7	25691542	rs395857206	ENSECAG00000021286
7	25808714	rs1137983566	BACE1
7	32039086	rs395371942	ENSECAG00000010408
7	32164101	rs395301887	ENSECAG00000001664
7	32524352	rs1146755407	ENSECAG00000015222
7	38764344	rs1141326754	ENSECAG00000025132
7	38764355	rs394250698	ENSECAG00000025132
7	42690083		ENSECAG00000010509
7	50168825	rs1138490082	ENSECAG00000020668
7	50656733		ZNF653
7	51588062	rs1152273859	EIF3G
7	51594789	rs1141580278	ENSECAG00000024469
7	51637130	rs1148234859	ENSECAG00000025081
7	53275465	rs782851756	ENSECAG00000021649
7	54055433	rs1147179376	ENSECAG00000009441
7	54476072	rs1142157831	ENSECAG00000016181
7	54488037	rs68910146	ENSECAG00000016181
7	69321379	rs394505090	MYO7A
7	69321383		MYO7A
7	71166070	rs1149130476	ENSECAG00000005785
7	72282147		ENSECAG00000000878
7	74849531	rs1151211464	ENSECAG00000001895
8	2497152	rs1151349753	ENSECAG00000015213
8	3046460	rs1147904425	LRRC75B
8	4680152	rs1143081079	SMARCB1
8	4835386	rs1149016542	ENSECAG00000018136
8	5672993	rs1139667375	ENSECAG00000014327
8	8894895		GATSL3
8	12616771		MYO18B
8	13368462	rs1139319743	ENSECAG00000018316
8	14159056	rs782908639	UNG
8	14859198	rs395182969	WSCD2
8	16079108	rs68824471	SRSF9
8	18984907	rs1141069874	RNFT2
8	21792774	rs782877206	DDX54
8	21848512		DTX1
8	23576650	rs395063987	CCDC63
8	23576690	rs395138406	CCDC63
8	24410505		KDM2B
8	24668346	rs1148705598	SETD1B
8	25404119		HIP1R
8	29048172	rs1150854228	TMEM132C
8	31869123	rs1142262356	ENSECAG00000009252
8	35101910	rs1147526267	ENSECAG00000018061
8	36326793	rs1137785261	PTPRM
8	48705679		ENSECAG00000021277
8	52686512	rs1151964408	ENSECAG00000004713
8	58994869	rs393917394	ZSCAN30
8	63292680	rs1147977305	ENSECAG00000010362
8	75559504	rs1150640377	POLI
8	79541142		ZNF532
8	80802626	rs1150518718	ENSECAG00000009017
8	83136952		KDSR
8	92261609	rs1150453592	C18orf63
9	1111044	rs1147381641	ENSECAG00000020690
9	2686389	rs1140705615	SLC7A13
9	20028057	rs782896106	MTFR1
9	22095253		ENSECAG00000010857
9	38496020	rs395490228	NBN
9	47544566		ENSECAG00000018644
9	47643148	rs782867547	FBXO43
9	47712678	rs1143538880	SPAG1
9	55786667	rs1142195437	SYBU
9	65375630	rs395686824	MRPL13
9	68469644	rs1145744912	FER1L6
9	73149679		ENSECAG00000022588
9	75021608	rs393827600	HHLA1
9	75069488	rs394733354	KCNQ3
9	75725970	rs394986279	TG
9	83545299	rs1144306791	ENSECAG00000021955
9	83656726	rs1151130021	ENSECAG00000002331
9	84589339	rs1148117722	SCRIB
9	84589362	rs1141455869	SCRIB
10	4879776	rs1139265396	CHST8
10	7183899	rs397022941	NFKBID
10	7381742		CAPNS1
10	9128654	rs1147527260	ENSECAG00000021830
10	9128655	rs1150904682	ENSECAG00000021830
10	9657967	rs1150775293	RYR1
10	9688194	rs396855770	RYR1
10	9727333	rs1142565244	RYR1
10	9830182	rs1147547558	ACTN4
10	10014103	rs1144816935	ENSECAG00000019654
10	10189380	rs394331455	PAK4
10	10372526	rs782890631	SAMD4B
10	10579878		DYRK1B
10	13589929	rs1139350629	LIPE
10	13637197	rs395733154	MEGF8
10	15328628	rs396659271	ZNF112
10	15927323	rs1141840570	PPP1R37
10	16050922	rs396274145	MARK4
10	16368507	rs1141925892	GIPR
10	16396557	rs393736249	FBXO46
10	16719499	rs397495210	ENSECAG00000012514
10	18322347	rs1139409679	ENSECAG00000024453
10	18501624	rs1150505211	C19orf68
10	18958588	rs1137962981	NTN5
10	20109669	rs395983368	ENSECAG00000006756
10	20125279	rs396434817	ENSECAG00000006756
10	20445976		ENSECAG00000018051
10	20579393	rs1144792733	KLK4
10	20611815	rs395914515	KLK4
10	21523760	rs68825518	ENSECAG00000024996
10	23093041	rs1145255721	ENSECAG00000023794
10	23591679	rs1138621354	TFPT
10	23933709	rs68860961	ENSECAG00000017969
10	24095509		ENSECAG00000010496
10	26465902	rs395303626	USP29
10	27606632	rs68997470	ENSECAG00000017293
10	30080703	rs1151852865	ENSECAG00000025063
10	32684169	rs395176469	MEI4
10	37805321		PGM3
10	43097513	rs1150687107	MDN1
10	51856468	rs1141354898	ENSECAG00000007855
10	58231944	rs394996563	ENSECAG00000023533
10	64109590	rs397093684	HDAC2
10	66626467	rs1139470586	RFX6
10	70059962	rs1151479587	TBC1D32
10	79290769	rs1145302073	ENPP1
10	81215045	rs1136436476	SLC2A12
10	85022695		ECT2L
11	746904		C17orf62
11	1972511	rs68797750	ENSECAG00000021405
11	2601977	rs395010957	ENDOV
11	3705351	rs397001340	ENSECAG00000023129
11	5332358	rs397042697	MGAT5B
11	5339271	rs1147156214	MGAT5B
11	5853402		QRICH2
11	6431013	rs394434065	LLGL2
11	7343624	rs397292569	ENSECAG00000012199
11	7347288	rs1143027688	ENSECAG00000012199
11	16578598		TLK2
11	18806771	rs396475691	KIF18B
11	19246606	rs395393793	ITGA2B
11	19473057	rs397361470	HDAC5
11	20830610	rs1147873821	KCNH4
11	20830972	rs68815069	KCNH4
11	21395395		ENSECAG00000012909
11	21407813	rs68816574	ENSECAG00000014468
11	21535339		ENSECAG00000010427
11	22188384	rs395883570	TNS4
11	23465155	rs395951929	MLLT6
11	23966456	rs1142322356	TBKBP1
11	24157590	rs1147218386	SP2
11	24266470	rs1149610533	ENSECAG00000007777
11	24878641	rs1136310891	TTLL6
11	40173734	rs397277609	ENSECAG00000014221
11	40633643		RNF135
11	47151395	rs1149765065	ENSECAG00000021381
11	47572801	rs396272316	ENSECAG00000024637
11	48292213	rs396485669	MYBBP1A
11	49442033	rs1148901284	NLRP1
11	49957498		CHRNE
11	50407499	rs1137071406	SLC16A11
11	50688844	rs1147959820	ACAP1
11	51289483		ALOX15B
11	52317133	rs395140422	NTN1
11	53226680	rs1150468220	MYH8
11	60061919	rs1144335454	FLII
11	60160461	rs1138841902	MYO15A
11	61418301	rs1147939633	DHRS7B
12	14086266	rs1151470808	ENSECAG00000004771
12	15459126	rs68878425	ENSECAG00000008180
12	21269042	rs396437021	ZDHHC5
12	23685052	rs1138264526	ENSECAG00000017313
12	24247757	rs1143226861	SLC15A3
12	24842589	rs395185418	ENSECAG00000009687
12	24889776		DDB1
12	26178064	rs1146823941	ENSECAG00000013044
12	26898121	rs1141084392	SLC22A10
12	28655635	rs394711984	MEN1
12	28655658	rs395496538	MEN1
12	28655698	rs1136832912	MEN1
12	28676978	rs1142599673	CDC42BPG
12	29005734	rs1139831704	ENSECAG00000023574
12	29788003	rs1145895125	CST6
12	30496099		PC
12	30889469	rs394408427	CARNS1
12	31394540	rs68940374	LRP5
12	31410895	rs1141734957	LRP5
12	31410897	rs1150617296	LRP5
12	35231984	rs68875892	CARS
12	35267340	rs1150203036	CARS
12	35639882		CDHR5
12	35773851	rs394756886	SLC25A22
12	35775926	rs1148244155	SLC25A22
12	36219575	rs1140845474	MUC5AC
12	36572107	rs1148451767	ENSECAG00000026957
12	36719853	rs394596987	ANO9
12	36743882	rs394474687	PKP3
13	1130939		INTS1
13	1182530		TMEM184A
13	3973186	rs1144394370	RADIL
13	4690129	rs68894258	RBAK
13	5411941	rs1137035134	ENSECAG00000004548
13	7049164	rs1140209277	CYP3A93
13	8236417	rs396659493	ENSECAG00000001032
13	8899268	rs396607394	LRCH4
13	9051312	rs1147483410	EPHB4
13	9051624		EPHB4
13	10829760	rs1136478381	TMEM120A
13	11888836	rs394850339	ELN
13	18216548		SBDS
13	20463602	rs69065968	ZG16
13	20625606	rs395130205	TMEM219
13	26147287		ERI2
13	26860571	rs1135923050	DNAH3
13	27022206	rs395363141	ENSECAG00000022632
13	27139743	rs395085660	ENSECAG00000022632
13	28111324	rs1138238767	ENSECAG00000010735
13	30759786	rs395262911	ENSECAG00000010013
13	31236237	rs782867020	C16orf45
13	34389617	rs397208273	SOCS1
13	35480199	rs394961163	GRIN2A
13	39247972	rs1136443531	ENSECAG00000008022
13	40525416	rs1150799695	C16orf90
13	40532851	rs1137448568	NAA60
13	41047352	rs1143864946	ENSECAG00000003259
13	41770475	rs397419982	RNPS1
13	42526450		CCDC154
13	42601462	rs1144075054	TSR3
13	42802649	rs1139541363	ENSECAG00000014654
13	43152538	rs397180918	FBXL16
14	1255422	rs1143022863	FLT4
14	5418209	rs1136847938	HRH2
14	5418255	rs1144022316	HRH2
14	11643199	rs1144302722	ENSECAG00000024009
14	20748504	rs1151980909	SOX30
14	26692145		RBM22
14	27175636	rs1146991908	PDGFRB
14	27601056	rs1147353490	ARHGEF37
14	34687095	rs1138319855	RELL2
14	42089504	rs394749695	SOWAHA
14	65377668	rs1151868968	ENSECAG00000014893
14	71715202	rs1139577293	RIOK2
14	73093739	rs396174507	ENSECAG00000024830
14	88893248	rs1140239030	IQGAP2
14	94156768		OBSCN
15	3117242	rs396667480	ST6GAL2
15	11811885	rs1149823809	ZAP70
15	12497526	rs782895104	CIAO1
15	12586756	rs69081779	ASTL
15	16039092	rs394333225	ENSECAG00000003801
15	17099561	rs396454610	ENSECAG00000019614
15	18614894	rs1142419250	ENSECAG00000022223
15	18657638	rs1151375084	RNF103
15	19708489	rs1150371890	ENSECAG00000013097
15	20860936	rs394234743	ENSECAG00000021344
15	21275483	rs394484025	ENSECAG00000024162
15	29570522	rs1148365011	CCDC142
15	30215577	rs395984533	ENSECAG00000021118
15	30216186		ENSECAG00000021118
15	30217803		ENSECAG00000021118
15	30537625	rs69045189	ALMS1
15	32616880	rs1149540907	ATP6V1B1
15	32726042	rs1151252501	CD207
15	32726871		CD207
15	33289096		TIA1
15	33290427		TIA1
15	33290428		TIA1
15	39404177	rs1142034089	OTX1
15	43389476	rs394715909	ENSECAG00000011245
15	43831393	rs1137154617	ENSECAG00000009857
15	53530979	rs1144915560	EPAS1
15	53933539	rs393833761	ENSECAG00000010561
15	61394287		PRKD3
15	61396977		PRKD3
15	67447910	rs393939654	LBH
15	69691478	rs395747769	SLC4A1AP
15	70112053	rs1150300389	ABHD1
15	70112134	rs395997641	ABHD1
15	70186202	rs394268015	TMEM214
15	75821812	rs1141377519	GDF7
15	85510368	rs1146394531	ENSECAG00000014714
15	88278822	rs397374534	SOX11
15	89750920	rs396926159	ENSECAG00000013638
16	2862612	rs1145794441	ENSECAG00000022487
16	3729214	rs1143407700	NUP210
16	8167546	rs782836711	GHRL
16	12495857	rs394884697	EDEM1
16	12789473	rs394930955	ITPR1
16	12814406	rs395287897	ITPR1
16	18822852	rs1147636604	ENSECAG00000000673
16	20493535	rs782875306	FOXP1
16	31518248		ACOX2
16	37222214	rs1143289925	GPR62
16	38465264	rs1149580449	CACNA2D2
16	38465273	rs1147869937	CACNA2D2
16	38465324	rs397081450	CACNA2D2
16	39961465	rs1142492453	COL7A1
16	40212279		NME6
16	43553705	rs396978240	ENSECAG00000017775
16	47821033	rs394679928	TTC21A
16	57728643	rs1136518104	ENSECAG00000020927
16	60481599	rs1142500914	ENSECAG00000006849
16	67765398	rs1137773429	CAPN7
16	68948116	rs395352455	MRPL3
16	69831494	rs1145886855	DNAJC13
16	77885966	rs1148026565	XRN1
17	21768436		CDADC1
17	37993399	rs395702357	ENSECAG00000014029
17	46008043	rs1148783729	ENSECAG00000021894
17	65769443	rs1147402195	ENSECAG00000018682
17	71159024	rs1146682165	METTL21C
17	71522112	rs1139574788	ENSECAG00000006818
17	71522951	rs1140963796	ENSECAG00000006818
17	79905585	rs1152351908	CUL4A
17	80020389	rs1144153138	ENSECAG00000023426
18	3205855	rs396103897	MYO7B
18	3206147	rs396511413	MYO7B
18	13068961	rs395751821	ENSECAG00000014433
18	13102992		DDX18
18	24081915	rs1144595929	ENSECAG00000012212
18	39640222	rs1143729663	TIGD1
18	39991580	rs1146018182	TANC1
18	40211537	rs1136317308	BAZ2B
18	45320209		SCN3A
18	45993020	rs395894221	TTC21B
18	46051331	rs395512920	TTC21B
18	54578624		ENSECAG00000019796
18	56334102	rs1150663035	ENSECAG00000016145
18	56945020		ENSECAG00000012544
18	74827827		ENSECAG00000013663
18	76681361	rs1151023450	ENSECAG00000019402
18	77238907	rs1137966951	ENSECAG00000024325
18	81009959	rs1145820320	DYTN
19	4219992	rs1146437943	ENSECAG00000021962
19	8527183	rs1138925302	SI
19	9511719	rs1139620198	ENSECAG00000008419
19	10615732	rs1136836528	ENSECAG00000017547
19	23993134		MCF2L2
19	24852850		EIF2B5
19	24995818		EIF4G1
19	35262049	rs395733553	MELTF
19	36238417	rs1148638177	ENSECAG00000007931
19	38690502	rs1148510114	ADCY5
19	40197919	rs394912567	GOLGB1
19	45278901	rs69129081	ENSECAG00000015314
19	50372580	rs1138843455	ENSECAG00000012947
19	50465089	rs397419758	DPPA4
19	59577181	rs1145005193	OR5K4
20	2407928	rs69219831	ENSECAG00000005509
20	13711891	rs394937338	ENSECAG00000022409
20	13712120	rs395149397	ENSECAG00000022409
20	13919482		MCUR1
20	17094914	rs396093477	ENSECAG00000013511
20	26328423	rs394693670	PRSS16
20	27634851	rs69177256	ZKSCAN4
20	27668422		ZSCAN26
20	28473440	rs1139957777	ENSECAG00000003582
20	28493109	rs1145217400	ENSECAG00000003950
20	28898708		ENSECAG00000021490
20	28900558		ENSECAG00000021490
20	29738050	rs1150778503	RNF39
20	30002689	rs1146620145	ENSECAG00000023595
20	30003324	rs394982210	ENSECAG00000023595
20	30985843	rs1144957528	CCHCR1
20	31884889	rs1148640998	MHCB3
20	32016198	rs396149017	EQMHCC1
20	32271339	rs397105523	PRRC2A
20	32271369	rs395874854	PRRC2A
20	32271370	rs397112728	PRRC2A
20	32271416		PRRC2A
20	32271417	rs1138262602	PRRC2A
20	32554193	rs395331139	STK19
20	32554284	rs1139473661	STK19
20	34338898	rs395949847	TAP1
20	34651973	rs1149461665	DAXX
20	37499934	rs393892561	RAB44
20	41486112	rs1138508224	ENSECAG00000015483
20	41614526	rs1151933220	NCR2
20	63203926	rs1144836203	FAM135A
21	960741	rs395014307	ENSECAG00000018482
21	1050770	rs1138244222	SLC1A6
21	2560909	rs396217548	NWD1
21	3087822	rs1147575854	FAM129C
21	3087852	rs394149116	FAM129C
21	3324275	rs393696025	SLC5A5
21	3326905	rs1147583659	SLC5A5
21	3496873	rs1144540582	ENSECAG00000009499
21	3837198	rs1144904367	CRLF1
21	4111403	rs394232638	HOMER3
21	4739178	rs1147676750	ENSECAG00000000355
21	5471953	rs1146737887	SLC30A5
21	11419778	rs394187540	IPO11
21	11545515	rs69349927	ENSECAG00000013827
21	26015191	rs1146228861	ENSECAG00000022283
21	31723708	rs1151274045	RXFP3
21	50510966	rs395252749	2018-03-06
21	54775868	rs1145124465	ADAMTS16
21	57994275		CLPTM1L
22	451024	rs1146362555	NINL
22	452716	rs1137556840	NINL
22	2195320		GZF1
22	4950747	rs1141626836	ENSECAG00000017853
22	17521294	rs1139770977	LRRN4
22	19698685	rs1143198720	GFRA4
22	23471116		MYLK2
22	24231568	rs1147578307	DNMT3B
22	27178511	rs1147576217	ERGIC3
22	27244799	rs396943264	CPNE1
22	36432439	rs1139426277	SLC2A10
22	46538977	rs1152332192	ZNF831
22	46538987	rs1136857079	ZNF831
23	6081394	rs1141918872	ENSECAG00000011327
23	12296794	rs1152020227	ENSECAG00000002899
23	17410041	rs395045942	ENSECAG00000018675
23	20404896	rs1136271690	PTAR1
23	21033029	rs396083425	ENSECAG00000019764
23	26794400	rs1140812664	ENSECAG00000009883
23	34728510	rs782914392	TTC39B
23	34728511	rs782833660	TTC39B
23	36630827		CNTLN
23	44698157	rs1147832386	ENSECAG00000019647
23	47480930	rs1138763083	ENSECAG00000013034
23	47481470	rs1144913599	ENSECAG00000013034
23	50416948	rs69297377	CCL19
24	8148785		ENSECAG00000024289
24	8415228	rs782883092	ENSECAG00000026893
24	16627529	rs1143160425	TTC9
24	22717302	rs394039843	ISM2
24	32231888	rs1149703965	PTPN21
24	34507520	rs1149952384	C14orf159
24	34526996	rs1138717160	ENSECAG00000018896
24	34528669	rs395919136	ENSECAG00000018896
24	34529629	rs1142828195	ENSECAG00000018896
24	42135743		HHIPL1
25	909532	rs1137875733	CD72
25	999816	rs782895206	CREB3
25	2648566	rs1136029705	FBXO10
25	3381765	rs1141907841	ALDH1B1
25	4181448	rs1146016077	OR2S2
25	4373881		ENSECAG00000017439
25	4374094	rs395300209	ENSECAG00000017439
25	5153092	rs1136710376	TBC1D2
25	18169013	rs1143975044	ENSECAG00000011666
25	19770916	rs393922513	ATP6V1G1
25	25152291	rs1140993777	ENSECAG00000020296
25	27978525	rs1138515991	ENSECAG00000021531
25	28641170	rs1149370502	ENSECAG00000009255
25	29050877	rs1141571413	ADGRD2
25	30558218		ENSECAG00000017098
25	31559747	rs395226771	FAM129B
25	34423892	rs396316936	NUP214
25	36751829	rs394283866	BRD3
25	38083267	rs782883081	NOTCH1
25	39170542	rs395649970	CLIC3
25	39222819	rs396028537	ENTPD2
25	39296007	rs395201026	DPP7
25	39354096		TMEM210
26	550259	rs1138217956	ENSECAG00000023176
26	3711192	rs1138553539	ENSECAG00000010586
26	4962945	rs1147826269	CADM2
26	15342102	rs396550110	ENSECAG00000022573
26	30598604	rs1147799004	SYNJ1
26	31443450		SON
26	35243780	rs1150604778	ENSECAG00000008778
26	39500494	rs393773000	PDE9A
26	41278768	rs395968904	ITGB2
26	41860421		COL18A1
26	41875473	rs1142377628	COL18A1
27	3107254	rs396914228	DKK4
27	3107255	rs394859028	DKK4
27	5706140	rs1149088878	ENSECAG00000023759
27	13001654	rs1151091409	ENSECAG00000000100
27	33639555	rs1140438303	DEFA5L
27	34161491		XKR5
27	37596960	rs1146397375	CSMD1
27	38856040		ARHGEF10
28	6457254	rs395989258	ENSECAG00000010637
28	15342091	rs1136859348	C12orf29
28	16426551	rs1147979804	UBE2N
28	16724900	rs397242807	ATP2B1
28	20506944	rs1140642766	PLXNC1
28	26144466	rs1146496572	ANO4
28	26783686	rs1136642948	ENSECAG00000007537
28	28075825	rs1150200109	ENSECAG00000014629
28	28514081	rs1143480053	TDG
28	31263688		BTBD11
28	35881121	rs395491744	CDC42EP1
28	36183839	rs1149903506	ANKRD54
28	36183904	rs1138078014	ANKRD54
28	36846333	rs396123069	GTPBP1
28	38610387	rs1145915792	ENSECAG00000021050
28	39790452	rs1149865996	ENSECAG00000007836
28	43259992	rs1146926581	CDPF1
28	46851961	rs395155715	ENSECAG00000011168
28	46887897	rs1148214047	MAPK12
29	6178924	rs1139597016	ENSECAG00000024256
29	7877774	rs1136193554	ENSECAG00000020725
29	8488025	rs395307234	KIAA1462
29	16199825	rs1142434609	NEBL
29	19582675	rs1144418878	CUBN
29	22541009	rs1149444156	ENSECAG00000004121
29	27477340	rs395392424	ITIH2
30	306628	rs1149549960	ENSECAG00000007618
30	8738119	rs1139724272	DNAH14
30	12888678	rs1147259354	MIA3
30	22498584	rs1139334861	CDC73
30	25896888	rs1140958025	ENSECAG00000006816
30	25896908	rs69394569	ENSECAG00000006816
30	28946179	rs394459949	ZNF281
30	30153782	rs782881780	IPO9
30	30755100	rs1149368641	SYT2
31	581147	rs394288462	ENSECAG00000014357
31	15731167	rs394576123	AKAP12
Contig21903	41788	rs782872284	ENSECAG00000021292
Contig29178	19447		ENSECAG00000015686
Contig48262	36828	rs1139905424	PTCD3
Contig4863	4821		ENSECAG00000000761
Contig79891	3029	rs69042154	ENSECAG00000009367
Contig79891	3126	rs1142052394	ENSECAG00000009367
Contig87501	32760	rs1144351977	C1orf106
Contig91059	28765	rs394627860	ENSECAG00000006837
Contig92565	30689		ABCC9
X	1151046	rs1145706244	GYG2
X	18985923	rs782884746	PRDX4
X	22333809	rs1145206460	MAGEB10
X	26744696	rs1148406065	ENSECAG00000015568
X	39679167	rs395785017	RBM10
X	39687481	rs1139632001	RBM10
X	40503339	rs397007989	FTSJ1
X	44920208	rs1148797047	HUWE1
X	45478944	rs1145416228	ENSECAG00000024747
X	57226791	rs1150328625	PHKA1
X	80537946	rs1146372319	DIAPH2
X	80537970	rs1142570225	DIAPH2
X	84255717	rs397046364	ENSECAG00000023581
X	84818530		ENSECAG00000013376
X	99090436	rs69606867	ENSECAG00000006747
X	107000363	rs397253516	OCRL
X	107029794	rs69584176	OCRL
X	107029795	rs1141631133	OCRL
X	108828781	rs1137687536	ENSECAG00000013373
X	109048539	rs1139661072	FRMD7
X	111070119	rs394176436	PLAC1
X	113659152	rs1150945958	ENSECAG00000017102
X	113659286	rs1143122069	ENSECAG00000017102
X	113955236	rs1137168932	ENSECAG00000017622
X	114204343	rs396282408	ENSECAG00000018006
X	126716956	rs782886123	FLNA

## Sheet: TB
CHROM	POS	ID	Gene
1	409700	rs396624479	PAOX
1	920831	rs396971559	ENSECAG00000006777
1	2467674	rs396702202	ENSECAG00000024936
1	4039725	rs396744695	MGMT
1	10334306	rs1137015001	ENSECAG00000005588
1	13482534		EIF3A
1	26319869	rs1149595972	ENSECAG00000016166
1	26948691	rs1140416843	NEURL1
1	31539632		CRTAC1
1	39662153	rs1148437982	FAS
1	40027912	rs68580474	ENSECAG00000008026
1	49615107	rs1144670549	ENSECAG00000000814
1	49615141	rs1137839862	ENSECAG00000000814
1	58066256	rs1148381759	TACR2
1	59274796	rs394040685	TBATA
1	71198659	rs1149635108	ENSECAG00000024546
1	71625722	rs1144970560	RET
1	72175497	rs1141738639	ZNF25
1	72231838	rs1139116311	ENSECAG00000002877
1	79729703	rs68522936	ENSECAG00000020671
1	94662830	rs68486582	ENSECAG00000019462
1	97229405	rs1152274917	ENSECAG00000007303
1	97241741	rs1140509041	ENSECAG00000007303
1	112340528	rs395052827	ENSECAG00000022450
1	114989091	rs396621623	CYFIP1
1	119722465	rs1139873396	NEIL1
1	127802321	rs1138571680	MEGF11
1	128620033	rs68471192	ANKDD1A
1	133668677	rs1146768784	MYO1E
1	134011198	rs1146851696	FAM63B
1	138941465	rs1150265665	ENSECAG00000012904
1	141898944		SECISBP2L
1	142096236	rs1144774947	CEP152
1	145983751	rs397394000	PATL2
1	146749729	rs782889540	HYPK
1	146749762	rs396194345	HYPK
1	146800647	rs395823735	CATSPER2
1	146908520	rs1145830315	MAP1A
1	148087904	rs1138645358	VPS39
1	156489501	rs397183336	ENSECAG00000003071
1	158827392	rs395749055	ENSECAG00000022414
1	158834150	rs1151645479	ENSECAG00000022414
1	158834159	rs1139057026	ENSECAG00000022414
1	159281782		RNASE4
1	160216909	rs393930729	ENSECAG00000005317
1	161674803	rs1147811386	ENSECAG00000018801
1	163780503	rs1139075878	ENSECAG00000008025
1	164482637	rs1139595670	ENSECAG00000021442
1	172829777	rs1147500205	ENSECAG00000021888
1	182455976	rs393888819	FANCM
1	186823170	rs782867909	SAV1
2	2944300	rs1136232074	C8A
2	4636094	rs393951483	USP24
2	5931717	rs393981364	GLIS1
2	11400840	rs1137635460	ENSECAG00000019846
2	11480156	rs396433349	ENSECAG00000013479
2	11612094		ENSECAG00000024144
2	12290027	rs1148774453	RAD54L
2	15228607	rs1150792880	ENSECAG00000014673
2	19956251	rs394590955	EPHA10
2	19958087	rs1139852198	EPHA10
2	23968014		AZIN2
2	24096609	rs68605411	HPCA
2	24533986	rs396236130	LCK
2	29330897	rs1144604424	CEP85
2	29731072	rs397160186	MAN1C1
2	30573621	rs1140636271	SRRM1
2	31588465	rs1145525675	ASAP3
2	32890518	rs394966038	HSPG2
2	33091342	rs1139692566	RAP1GAP
2	34209548	rs1141103162	PLA2G2C
2	47518338	rs1140217937	FAM213B
2	47933982	rs1141795482	ENSECAG00000014263
2	48177356		TMEM52
2	67351478	rs68610140	ANXA10
2	75154443	rs1140010517	ENSECAG00000006972
2	78401707	rs1145203369	ASIC5
2	82416738	rs1138180679	PRSS48
2	87674448	rs1146437561	ENSECAG00000024476
2	88598544	rs1150186791	ENSECAG00000024603
2	88646635	rs1138623626	FREM3
2	89107465	rs1139126384	ENSECAG00000010301
2	101105045		PGRMC2
2	106496341	rs396483419	TRPC3
2	113564158		ANK2
3	866476	rs1138759839	ITFG1
3	3327163	rs1138902317	ADCY7
3	3352465	rs395162700	ADCY7
3	8612539	rs1141916801	ENSECAG00000013389
3	8937646	rs1136139842	ENSECAG00000009369
3	10113890	rs1146858691	CPNE2
3	10548268		ADGRG1
3	10788697	rs1149675152	TEPP
3	18086782	rs1137058427	NAE1
3	18319740	rs396213386	TRADD
3	18340760	rs1137531770	KIAA0895L
3	18340962		KIAA0895L
3	19253036	rs68596589	SLC7A6
3	22696272	rs1137860869	ZNF821
3	26268845	rs1138257832	ENSECAG00000012817
3	29630338	rs1139634770	ENSECAG00000015980
3	32128007	rs1144078959	HSDL1
3	35845466	rs1144413475	ZC3H18
3	36811712	rs1140099791	VPS9D1
3	40538934	rs1148850935	C4orf17
3	41997665	rs1148487790	STPG2
3	51691542	rs1141986543	NUDT9
3	61642042	rs68599669	ENSECAG00000024233
3	62292046	rs1137593952	CDKL2
3	63690740		ENSECAG00000005311
3	67529880	rs1143756819	ENSECAG00000019112
3	79281363	rs782850794	KDR
3	83065909	rs395549778	ATP10D
3	107753764	rs1148012058	FAM184B
3	114140903	rs395194196	SLC2A9
3	117715636	rs1145049935	SH3TC1
3	118014567	rs1149773661	CPZ
3	118020117	rs1140202264	CPZ
3	118020829	rs1137576017	CPZ
3	118676927		HGFAC
3	119799361	rs395466430	ZFYVE28
4	8382594	rs395128993	PNPLA8
4	14266284	rs394739067	HECW1
4	14877631	rs782857095	AEBP1
4	15231652	rs1136662441	NPC1L1
4	15509519	rs1145657251	MYO1G
4	16027566	rs1151833565	ADCY1
4	18201066	rs69520973	ABCA13
4	20037820	rs69609305	POLB
4	23659289	rs1148343439	ENSECAG00000023389
4	36991007		VPS50
4	44828367	rs1139289587	THSD7A
4	55074365	rs1144322012	IGF2BP3
4	55427670	rs1149449797	FAM221A
4	58382694	rs393909626	HOXA10
4	77846853		FAM3C
4	77865608		FAM3C
4	93795601	rs1138830107	ADCK2
4	95899912	rs393695563	ENSECAG00000014933
4	102059536	rs69557472	SSPO
4	103479034	rs394873344	PRKAG2
4	103479035	rs395714110	PRKAG2
4	105878576	rs394078098	PAXIP1
4	106454807		ENSECAG00000022285
4	106462754	rs394910217	ENSECAG00000022285
5	821157	rs1146523949	GOLT1A
5	2430295	rs1141053049	AVPR1B
5	20946946	rs1145002664	KCNK2
5	21733976	rs394804598	ENSECAG00000022020
5	36044548	rs1150327805	CD1A1
5	41654576	rs1143602346	CRNN
5	41971991	rs395607786	S100A10
5	42888630	rs394250848	CERS2
5	43003717	rs1143309106	ARNT
5	44238121	rs395815140	ENSECAG00000014464
5	46152450		NOTCH2
5	47758009	rs395823798	SPAG17
5	53515537	rs393696329	OVGP1
5	53783757		ENSECAG00000012855
5	54728740	rs1139424899	ALX3
5	70112304	rs1146248859	ENSECAG00000009812
5	74204724	rs1136204204	ENSECAG00000014656
5	81227217	rs69575469	IFI44
5	84500814	rs1148660035	CRYZ
6	5322467	rs782915452	FN1
6	14090196	rs1140762164	ENSECAG00000006051
6	18306170	rs1140839557	ENSECAG00000007606
6	25977015	rs1144553027	ANKMY1
6	26141810	rs1148782457	KIF1A
6	29863322	rs1144664133	CACNA2D4
6	29869412	rs397246384	CACNA2D4
6	30138027	rs1147023857	FBXL14
6	36142747	rs1137888695	ENSECAG00000007930
6	36316425	rs68834141	CLEC4A
6	37489327	rs1141329686	ENSECAG00000015784
6	38498713	rs1148955019	KLRK1
6	43422306	rs782859004	WBP11
6	43423953		WBP11
6	43428486		WBP11
6	48601073	rs395646579	ENSECAG00000009557
6	60453092	rs1151002768	ENSECAG00000006703
6	60460733	rs1151741754	ENSECAG00000006703
6	70258156	rs394337752	ENSECAG00000024398
6	70260606	rs397045869	ENSECAG00000024398
6	75311386	rs1140797908	ENSECAG00000017834
6	75444565	rs1150640769	ENSECAG00000017834
6	75519183	rs1137199600	SDR9C7
6	75526193	rs1147484538	ENSECAG00000018883
6	82885477	rs1140107792	IRAK3
7	743782	rs68719410	MUM1
7	1090856	rs397290995	ATP8B3
7	1244692		ENSECAG00000026946
7	1875398	rs1145112621	ZNF555
7	2367138	rs394947589	CELF5
7	2694194	rs396034019	MATK
7	2939752	rs397426155	ENSECAG00000022652
7	3945501	rs397450491	LONP1
7	4684677	rs1138215844	ENSECAG00000019352
7	5360321	rs395418595	MCOLN1
7	5424322	rs396883040	CAMSAP3
7	5698866	rs1140890646	LRRC8E
7	5788374		ELAVL1
7	10455086	rs1139458853	CNTN5
7	17775677	rs1137060246	NPAT
7	22328427	rs396084205	ANKK1
7	22732183	rs1137848781	USP28
7	23643365		ENSECAG00000014568
7	25691542	rs395857206	ENSECAG00000021286
7	25808714	rs1137983566	BACE1
7	27649405	rs1141702614	C1QTNF5
7	32524352	rs1146755407	ENSECAG00000015222
7	38764344	rs1141326754	ENSECAG00000025132
7	38764355	rs394250698	ENSECAG00000025132
7	46779964	rs1137300120	RAD23A
7	50656733		ZNF653
7	51588062	rs1152273859	EIF3G
7	51594789	rs1141580278	ENSECAG00000024469
7	51637130	rs1148234859	ENSECAG00000025081
7	53275465	rs782851756	ENSECAG00000021649
7	54055433	rs1147179376	ENSECAG00000009441
7	54476072	rs1142157831	ENSECAG00000016181
7	54488037	rs68910146	ENSECAG00000016181
7	55983703	rs1151094999	ENSECAG00000021883
7	68654468		INTS4
7	69321379	rs394505090	MYO7A
7	72282147		ENSECAG00000000878
7	75548730	rs396748967	ENSECAG00000022846
7	84425423	rs1151981284	PTH
8	2497152	rs1151349753	ENSECAG00000015213
8	3046460	rs1147904425	LRRC75B
8	4680152	rs1143081079	SMARCB1
8	5672993	rs1139667375	ENSECAG00000014327
8	13368462	rs1139319743	ENSECAG00000018316
8	13575509		GLTP
8	14159056	rs782908639	UNG
8	14859198	rs395182969	WSCD2
8	16079108	rs68824471	SRSF9
8	18984907	rs1141069874	RNFT2
8	21792774	rs782877206	DDX54
8	21941410	rs1144598268	OAS3
8	25404119		HIP1R
8	29048172	rs1150854228	TMEM132C
8	31869123	rs1142262356	ENSECAG00000009252
8	35101910	rs1147526267	ENSECAG00000018061
8	36326793	rs1137785261	PTPRM
8	48705679		ENSECAG00000021277
8	58994869	rs393917394	ZSCAN30
8	63292680	rs1147977305	ENSECAG00000010362
8	80802626	rs1150518718	ENSECAG00000009017
8	82161711		KIAA1468
8	92261609	rs1150453592	C18orf63
8	94087511	rs395836679	ZNF516
9	1111044	rs1147381641	ENSECAG00000020690
9	2686389	rs1140705615	SLC7A13
9	38496020	rs395490228	NBN
9	47712678	rs1143538880	SPAG1
9	65375630	rs395686824	MRPL13
9	67905132		ATAD2
9	69194886	rs394063746	ZNF572
9	75021608	rs393827600	HHLA1
9	75069488	rs394733354	KCNQ3
9	75725970	rs394986279	TG
9	83656726	rs1151130021	ENSECAG00000002331
9	84589339	rs1148117722	SCRIB
9	84889843		ENSECAG00000010600
10	4879775	rs1151847349	CHST8
10	7140525		NPHS1
10	7152330	rs1150424395	NPHS1
10	7183899	rs397022941	NFKBID
10	7189260	rs1143152949	HCST
10	9128654	rs1147527260	ENSECAG00000021830
10	9128655	rs1150904682	ENSECAG00000021830
10	9643703	rs1141848468	RYR1
10	9646399	rs1148299499	RYR1
10	9657967	rs1150775293	RYR1
10	9688194	rs396855770	RYR1
10	9727333	rs1142565244	RYR1
10	9830182	rs1147547558	ACTN4
10	10014103	rs1144816935	ENSECAG00000019654
10	10189380	rs394331455	PAK4
10	10372526	rs782890631	SAMD4B
10	10940772		PLD3
10	11095809	rs1142373827	LTBP4
10	15328628	rs396659271	ZNF112
10	15868100	rs1136155877	CLASRP
10	15927323	rs1141840570	PPP1R37
10	16050922	rs396274145	MARK4
10	16368507	rs1141925892	GIPR
10	16396557	rs393736249	FBXO46
10	16579880	rs1148121185	NOVA2
10	16634535	rs1136669508	CCDC61
10	16719499	rs397495210	ENSECAG00000012514
10	18501624	rs1150505211	C19orf68
10	18958588	rs1137962981	NTN5
10	19282574		PPFIA3
10	19860183	rs1137141528	PTOV1
10	20125279	rs396434817	ENSECAG00000006756
10	20579393	rs1144792733	KLK4
10	20611815	rs395914515	KLK4
10	21354215	rs394209505	ENSECAG00000024840
10	21523760	rs68825518	ENSECAG00000024996
10	23093041	rs1145255721	ENSECAG00000023794
10	23591679	rs1138621354	TFPT
10	23814325	rs1142429718	ENSECAG00000009905
10	23933709	rs68860961	ENSECAG00000017969
10	24557352	rs1139588863	NCR1
10	27606632	rs68997470	ENSECAG00000017293
10	32684169	rs395176469	MEI4
10	43097513	rs1150687107	MDN1
10	51856468	rs1141354898	ENSECAG00000007855
10	58231944	rs394996563	ENSECAG00000023533
10	64109590	rs397093684	HDAC2
10	66277767	rs1142919532	ENSECAG00000008885
10	66626467	rs1139470586	RFX6
10	70059962	rs1151479587	TBC1D32
10	79290769	rs1145302073	ENPP1
10	81215045	rs1136436476	SLC2A12
11	1972511	rs68797750	ENSECAG00000021405
11	2601977	rs395010957	ENDOV
11	3705351	rs397001340	ENSECAG00000023129
11	5332358	rs397042697	MGAT5B
11	5853402		QRICH2
11	6431013	rs394434065	LLGL2
11	7343624	rs397292569	ENSECAG00000012199
11	16578598		TLK2
11	18774506	rs1142650182	C1QL1
11	18806771	rs396475691	KIF18B
11	19246606	rs395393793	ITGA2B
11	19473057	rs397361470	HDAC5
11	19596164	rs395705375	MPP2
11	20830610	rs1147873821	KCNH4
11	20830972	rs68815069	KCNH4
11	21407813	rs68816574	ENSECAG00000014468
11	22188384	rs395883570	TNS4
11	23181002	rs1137816388	PLXDC1
11	24157590	rs1147218386	SP2
11	32743089	rs397449705	ENSECAG00000003409
11	33572955		SKA2
11	40173734	rs397277609	ENSECAG00000014221
11	40634402	rs396536367	RNF135
11	42674030	rs395629343	TMEM199
11	44378366		CPD
11	47572801	rs396272316	ENSECAG00000024637
11	49442033	rs1148901284	NLRP1
11	49957498		CHRNE
11	50407499	rs1137071406	SLC16A11
11	50688844	rs1147959820	ACAP1
11	51289483		ALOX15B
11	52317133	rs395140422	NTN1
11	53226680	rs1150468220	MYH8
11	60061919	rs1144335454	FLII
11	60160461	rs1138841902	MYO15A
12	13993262	rs1138267875	ENSECAG00000004177
12	14086266	rs1151470808	ENSECAG00000004771
12	15459126	rs68878425	ENSECAG00000008180
12	21269042	rs396437021	ZDHHC5
12	23685052	rs1138264526	ENSECAG00000017313
12	24247757	rs1143226861	SLC15A3
12	24842589	rs395185418	ENSECAG00000009687
12	25246245	rs1139295642	DAGLA
12	28655658	rs395496538	MEN1
12	29005734	rs1139831704	ENSECAG00000023574
12	29788003	rs1145895125	CST6
12	30496099		PC
12	30889469	rs394408427	CARNS1
12	31394540	rs68940374	LRP5
12	31410895	rs1141734957	LRP5
12	31410897	rs1150617296	LRP5
12	31941116	rs1139264212	TPCN2
12	35231984	rs68875892	CARS
12	35267340	rs1150203036	CARS
12	35639882		CDHR5
12	35773851	rs394756886	SLC25A22
12	36219575	rs1140845474	MUC5AC
12	36572107	rs1148451767	ENSECAG00000026957
12	36719853	rs394596987	ANO9
13	1130939		INTS1
13	3973186	rs1144394370	RADIL
13	4222046	rs782911058	ENSECAG00000021171
13	4690129	rs68894258	RBAK
13	5722678	rs1151291078	BHLHA15
13	7042736	rs394113849	CYP3A93
13	7049164	rs1140209277	CYP3A93
13	7230399	rs68936792	CYP3A94
13	8234833	rs396472338	ENSECAG00000001032
13	8236417	rs396659493	ENSECAG00000001032
13	8899268	rs396607394	LRCH4
13	9046467	rs397388233	ZAN
13	9051312	rs1147483410	EPHB4
13	10337918	rs1145697825	SH2B2
13	10829760	rs1136478381	TMEM120A
13	11555111	rs1140327895	TBL2
13	11888836	rs394850339	ELN
13	12128245	rs1136317089	CLIP2
13	12499246	rs1144861407	NCF1
13	17318014	rs1148203856	WBSCR17
13	20463602	rs69065968	ZG16
13	20561575		SEZ6L2
13	20625606	rs395130205	TMEM219
13	20643879	rs1151435496	TAOK2
13	20898521		ENSECAG00000008746
13	20908608	rs782867488	ENSECAG00000008746
13	24503733	rs1138558602	PRKCB
13	26860571	rs1135923050	DNAH3
13	27022206	rs395363141	ENSECAG00000022632
13	27139743	rs395085660	ENSECAG00000022632
13	28101967		ENSECAG00000010735
13	30759786	rs395262911	ENSECAG00000010013
13	34389617	rs397208273	SOCS1
13	35480199	rs394961163	GRIN2A
13	39247972	rs1136443531	ENSECAG00000008022
13	40532851	rs1137448568	NAA60
13	40604271	rs1137373890	ENSECAG00000023327
13	41047352	rs1143864946	ENSECAG00000003259
13	41770475	rs397419982	RNPS1
13	43152538	rs397180918	FBXL16
14	1255422	rs1143022863	FLT4
14	5418209	rs1136847938	HRH2
14	5418255	rs1144022316	HRH2
14	11643199	rs1144302722	ENSECAG00000024009
14	20748504	rs1151980909	SOX30
14	26271605	rs397265774	ANXA6
14	26271606	rs395001739	ANXA6
14	27175636	rs1146991908	PDGFRB
14	27601056	rs1147353490	ARHGEF37
14	42089504	rs394749695	SOWAHA
14	45698851	rs1146035409	FBN2
14	65377668	rs1151868968	ENSECAG00000014893
14	71715202	rs1139577293	RIOK2
14	73093739	rs396174507	ENSECAG00000024830
14	94050188	rs1147749799	OBSCN
15	3117242	rs396667480	ST6GAL2
15	5427605	rs1150753972	ENSECAG00000016868
15	11811885	rs1149823809	ZAP70
15	12586756	rs69081779	ASTL
15	16039092	rs394333225	ENSECAG00000003801
15	17099561	rs396454610	ENSECAG00000019614
15	18614894	rs1142419250	ENSECAG00000022223
15	20860936	rs394234743	ENSECAG00000021344
15	21275483	rs394484025	ENSECAG00000024162
15	29570522	rs1148365011	CCDC142
15	30537625	rs69045189	ALMS1
15	32726042	rs1151252501	CD207
15	33559424		SNRNP27
15	39404177	rs1142034089	OTX1
15	41200278		PUS10
15	43389476	rs394715909	ENSECAG00000011245
15	53933539	rs393833761	ENSECAG00000010561
15	57943550	rs1149810199	ENSECAG00000023933
15	67447910	rs393939654	LBH
15	69691478	rs395747769	SLC4A1AP
15	70112134	rs395997641	ABHD1
15	70186202	rs394268015	TMEM214
15	75821812	rs1141377519	GDF7
15	88278822	rs397374534	SOX11
15	89750920	rs396926159	ENSECAG00000013638
16	1964638	rs1137389819	KBTBD12
16	2862612	rs1145794441	ENSECAG00000022487
16	12495857	rs394884697	EDEM1
16	12789473	rs394930955	ITPR1
16	12814406	rs395287897	ITPR1
16	25422353	rs1147889803	MAGI1
16	32508519		ENSECAG00000015633
16	38465264	rs1149580449	CACNA2D2
16	38465273	rs1147869937	CACNA2D2
16	38465324	rs397081450	CACNA2D2
16	39961465	rs1142492453	COL7A1
16	43553705	rs396978240	ENSECAG00000017775
16	47821033	rs394679928	TTC21A
16	57728643	rs1136518104	ENSECAG00000020927
16	60057472	rs1141922802	THRB
16	60481599	rs1142500914	ENSECAG00000006849
16	67765398	rs1137773429	CAPN7
16	68948116	rs395352455	MRPL3
16	69831494	rs1145886855	DNAJC13
16	74719552	rs1145757468	ESYT3
16	77885966	rs1148026565	XRN1
16	85698639	rs1137850594	AADACL2
17	37993399	rs395702357	ENSECAG00000014029
17	51697097	rs1144481163	RBM26
17	65769443	rs1147402195	ENSECAG00000018682
17	71159024	rs1146682165	METTL21C
17	71522112	rs1139574788	ENSECAG00000006818
17	71522951	rs1140963796	ENSECAG00000006818
17	79334966	rs1149312926	TUBGCP3
17	79905585	rs1152351908	CUL4A
18	3205855	rs396103897	MYO7B
18	3206147	rs396511413	MYO7B
18	13068898	rs1152009331	ENSECAG00000014433
18	13068961	rs395751821	ENSECAG00000014433
18	24081915	rs1144595929	ENSECAG00000012212
18	39640222	rs1143729663	TIGD1
18	39991580	rs1146018182	TANC1
18	40211537	rs1136317308	BAZ2B
18	45993020	rs395894221	TTC21B
18	46051331	rs395512920	TTC21B
18	76681361	rs1151023450	ENSECAG00000019402
18	77238907	rs1137966951	ENSECAG00000024325
18	78631912		CTLA4
19	3858540	rs1147450860	ENSECAG00000024616
19	3992539	rs394122326	ENSECAG00000021962
19	4219992	rs1146437943	ENSECAG00000021962
19	8527183	rs1138925302	SI
19	10615732	rs1136836528	ENSECAG00000017547
19	23993134		MCF2L2
19	27083528	rs1139954172	AHSG
19	35262049	rs395733553	MELTF
19	36238417	rs1148638177	ENSECAG00000007931
19	38690502	rs1148510114	ADCY5
19	40197919	rs394912567	GOLGB1
19	40276330	rs69250643	ARGFX
19	45278901	rs69129081	ENSECAG00000015314
19	51834457	rs1148594617	BBX
20	2407928	rs69219831	ENSECAG00000005509
20	4884991	rs1136579802	ENSECAG00000000200
20	13711891	rs394937338	ENSECAG00000022409
20	13712120	rs395149397	ENSECAG00000022409
20	17094914	rs396093477	ENSECAG00000013511
20	21531214	rs1141219023	HDGFL1
20	26328423	rs394693670	PRSS16
20	27634851	rs69177256	ZKSCAN4
20	28473440	rs1139957777	ENSECAG00000003582
20	28493109	rs1145217400	ENSECAG00000003950
20	29065781	rs1143750896	ENSECAG00000006483
20	30003324	rs394982210	ENSECAG00000023595
20	30091123	rs1136835002	ENSECAG00000023986
20	30373747	rs1151919435	ENSECAG00000011673
20	32016198	rs396149017	EQMHCC1
20	32095806	rs1149488922	ENSECAG00000013184
20	32271339	rs397105523	PRRC2A
20	32271369	rs395874854	PRRC2A
20	32271370	rs397112728	PRRC2A
20	32271416		PRRC2A
20	32271417	rs1138262602	PRRC2A
20	32554193	rs395331139	STK19
20	34014805	rs1144028400	ENSECAG00000009142
20	34651973	rs1149461665	DAXX
20	37499934	rs393892561	RAB44
20	44040098	rs1150072782	ENSECAG00000000710
20	45004120	rs1138476512	RUNX2
20	54781801	rs1141818294	DST
20	57713594	rs782898628	PTP4A1
20	64487518	rs1150187218	RIMS1
21	960741	rs395014307	ENSECAG00000018482
21	1050770	rs1138244222	SLC1A6
21	1463071		ENSECAG00000009236
21	1463072		ENSECAG00000009236
21	2558226	rs1152236415	NWD1
21	2560909	rs396217548	NWD1
21	3087822	rs1147575854	FAM129C
21	3087852	rs394149116	FAM129C
21	3324275	rs393696025	SLC5A5
21	3326905	rs1147583659	SLC5A5
21	3837198	rs1144904367	CRLF1
21	4111403	rs394232638	HOMER3
21	5471953	rs1146737887	SLC30A5
21	11419778	rs394187540	IPO11
21	11545515	rs69349927	ENSECAG00000013827
21	31723708	rs1151274045	RXFP3
21	50510966	rs395252749	2018-03-06
21	54775868	rs1145124465	ADAMTS16
21	58525241	rs1139230349	TPPP
22	2195320		GZF1
22	17521294	rs1139770977	LRRN4
22	24231568	rs1147578307	DNMT3B
22	27244799	rs396943264	CPNE1
22	28634668	rs1142419972	SRC
22	35273146	rs69207200	MATN4
22	35527819	rs1143639752	ENSECAG00000022689
22	35872091	rs1137741271	SLC12A5
22	36432439	rs1139426277	SLC2A10
22	37206294		SULF2
22	46538977	rs1152332192	ZNF831
22	46538987	rs1136857079	ZNF831
22	50192755	rs1148209013	OGFR
23	6266947	rs1144049169	ENSECAG00000014048
23	6668168		UBQLN1
23	17410041	rs395045942	ENSECAG00000018675
23	21033029	rs396083425	ENSECAG00000019764
23	34728510	rs782914392	TTC39B
23	34728511	rs782833660	TTC39B
24	10740977	rs1151862784	ENSECAG00000020393
24	16627529	rs1143160425	TTC9
24	22717302	rs394039843	ISM2
24	32231888	rs1149703965	PTPN21
24	32747860	rs394629232	ENSECAG00000004953
24	34526996	rs1138717160	ENSECAG00000018896
24	34528669	rs395919136	ENSECAG00000018896
24	34529629	rs1142828195	ENSECAG00000018896
24	46527210		ADSSL1
25	909532	rs1137875733	CD72
25	2648566	rs1136029705	FBXO10
25	4181448	rs1146016077	OR2S2
25	4374094	rs395300209	ENSECAG00000017439
25	5153104		TBC1D2
25	7721636	rs1149733705	ENSECAG00000012860
25	14829429		TMEM245
25	16840753	rs1140840722	ENSECAG00000004698
25	19770916	rs393922513	ATP6V1G1
25	25152291	rs1140993777	ENSECAG00000020296
25	27978524		ENSECAG00000021531
25	27978525	rs1138515991	ENSECAG00000021531
25	28641170	rs1149370502	ENSECAG00000009255
25	30558586	rs1142565705	ENSECAG00000017098
25	31559747	rs395226771	FAM129B
25	32143896		DNM1
25	33717851	rs69298490	HMCN2
25	34423892	rs396316936	NUP214
25	36751829	rs394283866	BRD3
25	39170542	rs395649970	CLIC3
25	39296007	rs395201026	DPP7
26	3711192	rs1138553539	ENSECAG00000010586
26	15342102	rs396550110	ENSECAG00000022573
26	31443450		SON
26	39500494	rs393773000	PDE9A
26	41278768	rs395968904	ITGB2
26	41860421		COL18A1
26	41875473	rs1142377628	COL18A1
27	1957162	rs394858812	ENSECAG00000017813
27	1957297	rs1140865425	ENSECAG00000017813
27	3107254	rs396914228	DKK4
27	3107255	rs394859028	DKK4
27	5706140	rs1149088878	ENSECAG00000023759
27	7808482	rs1146592118	BRF2
27	24842121	rs1144391919	LRP2BP
27	37596960	rs1146397375	CSMD1
28	15342091	rs1136859348	C12orf29
28	16426551	rs1147979804	UBE2N
28	16724900	rs397242807	ATP2B1
28	20506944	rs1140642766	PLXNC1
28	28075825	rs1150200109	ENSECAG00000014629
28	31263688		BTBD11
28	31590163	rs1144020217	PWP1
28	35881121	rs395491744	CDC42EP1
28	36183839	rs1149903506	ANKRD54
28	36183904	rs1138078014	ANKRD54
28	37520669	rs396221560	CACNA1I
28	38610387	rs1145915792	ENSECAG00000021050
28	39790452	rs1149865996	ENSECAG00000007836
28	46851961	rs395155715	ENSECAG00000011168
28	46887897	rs1148214047	MAPK12
29	6178924	rs1139597016	ENSECAG00000024256
29	7877774	rs1136193554	ENSECAG00000020725
29	8488025	rs395307234	KIAA1462
29	16199825	rs1142434609	NEBL
29	19523998	rs1152111861	CUBN
29	19581083	rs1142102617	CUBN
29	27477340	rs395392424	ITIH2
30	1960444	rs397475394	SDCCAG8
30	8738119	rs1139724272	DNAH14
30	12888678	rs1147259354	MIA3
30	22498584	rs1139334861	CDC73
30	25896908	rs69394569	ENSECAG00000006816
30	26156392	rs1151812730	ENSECAG00000011534
30	28946179	rs394459949	ZNF281
30	29753390		TNNT2
30	30153782	rs782881780	IPO9
30	30260501	rs1143907923	RNPEP
31	581147	rs394288462	ENSECAG00000014357
31	15731167	rs394576123	AKAP12
31	17036875	rs1145304589	ENSECAG00000026818
Contig48262	36828	rs1139905424	PTCD3
Contig79891	3029	rs69042154	ENSECAG00000009367
Contig79891	3126	rs1142052394	ENSECAG00000009367
Contig79891	3229	rs1136164519	ENSECAG00000009367
Contig87501	32760	rs1144351977	C1orf106
Contig91059	28765	rs394627860	ENSECAG00000006837
Contig92565	174384	rs1148495638	CMAS
X	1151046	rs1145706244	GYG2
X	6833093	rs1145542755	GPR143
X	6946910	rs1146128183	SHROOM2
X	17369608	rs1136142760	SMS
X	18985923	rs782884746	PRDX4
X	20195827	rs1144502084	ENSECAG00000001613
X	39679167	rs395785017	RBM10
X	39687481	rs1139632001	RBM10
X	39923695	rs1146184709	ENSECAG00000023891
X	40503339	rs397007989	FTSJ1
X	44920208	rs1148797047	HUWE1
X	45478944	rs1145416228	ENSECAG00000024747
X	80537946	rs1146372319	DIAPH2
X	80537970	rs1142570225	DIAPH2
X	88544661	rs1142497642	MORC4
X	99090436	rs69606867	ENSECAG00000006747
X	99090688		ENSECAG00000006747
X	107000363	rs397253516	OCRL
X	107029794	rs69584176	OCRL
X	108828781	rs1137687536	ENSECAG00000013373
X	109048539	rs1139661072	FRMD7
X	111070119	rs394176436	PLAC1
X	113955236	rs1137168932	ENSECAG00000017622
X	122850906	rs69502988	ENSECAG00000009040
X	125707437	rs1149811409	ENSECAG00000013558
X	126716956	rs782886123	FLNA

## Sheet: Pz
CHROM	POS	ID	Gene
1	273013	rs1147977869	ENSECAG00000012361
1	409700	rs396624479	PAOX
1	624948		KNDC1
1	920831	rs396971559	ENSECAG00000006777
1	2467674	rs396702202	ENSECAG00000024936
1	4039725	rs396744695	MGMT
1	8631400		LHPP
1	10147791		ENSECAG00000019510
1	15549578	rs1148884959	HSPA12A
1	16075394	rs396586953	ENSECAG00000006846
1	18245932		NRAP
1	26946131	rs782889960	NEURL1
1	26948691	rs1140416843	NEURL1
1	29152047	rs1145786696	SLF2
1	34344957	rs1136782041	ENSECAG00000005361
1	35592486	rs1140680115	FRA10AC1
1	36173579	rs1144338965	ENSECAG00000023734
1	38991556	rs1140170820	PANK1
1	39662153	rs1148437982	FAS
1	40027912	rs68580474	ENSECAG00000008026
1	47369526	rs1138470757	ENSECAG00000007119
1	49615107	rs1144670549	ENSECAG00000000814
1	49615141	rs1137839862	ENSECAG00000000814
1	59273184	rs1150388094	TBATA
1	59274796	rs394040685	TBATA
1	60136377	rs1140887227	ENSECAG00000023411
1	71198659	rs1149635108	ENSECAG00000024546
1	71625722	rs1144970560	RET
1	72211403	rs1146856940	ENSECAG00000002877
1	76906329	rs1138348887	TBCE
1	79728474		ENSECAG00000020671
1	79729703	rs68522936	ENSECAG00000020671
1	90043800		ENSECAG00000014235
1	90142632	rs1141517831	EFL1
1	94662830	rs68486582	ENSECAG00000019462
1	112340528	rs395052827	ENSECAG00000022450
1	116733864		ADAMTS7
1	119722465	rs1139873396	NEIL1
1	127802321	rs1138571680	MEGF11
1	133668677	rs1146768784	MYO1E
1	134011198	rs1146851696	FAM63B
1	138941465	rs1150265665	ENSECAG00000012904
1	142096236	rs1144774947	CEP152
1	146749762	rs396194345	HYPK
1	146800647	rs395823735	CATSPER2
1	146908520	rs1145830315	MAP1A
1	147123257		TGM7
1	148087904	rs1138645358	VPS39
1	149692394	rs1142593904	PLCB2
1	159015914		ENSECAG00000003847
1	160216909	rs393930729	ENSECAG00000005317
1	161386555	rs1140457908	TRAV30
1	161396476		ENSECAG00000013358
1	161674803	rs1147811386	ENSECAG00000018801
1	163780503	rs1139075878	ENSECAG00000008025
1	164482637	rs1139595670	ENSECAG00000021442
1	186521597	rs1147332572	L2HGDH
1	186823170	rs782867909	SAV1
1	186973543	rs1144152723	ABHD12B
2	2944300	rs1136232074	C8A
2	2988624	rs1145637976	C8A
2	4636094	rs393951483	USP24
2	4811382	rs1141374397	LEXM
2	4916262	rs1147955928	TTC4
2	5931717	rs393981364	GLIS1
2	11203509	rs1139495021	ENSECAG00000023188
2	11400840	rs1137635460	ENSECAG00000019846
2	11480156	rs396433349	ENSECAG00000013479
2	12290027	rs1148774453	RAD54L
2	15228607	rs1150792880	ENSECAG00000014673
2	19956251	rs394590955	EPHA10
2	19958087	rs1139852198	EPHA10
2	24096609	rs68605411	HPCA
2	24533986	rs396236130	LCK
2	29731072	rs397160186	MAN1C1
2	30573621	rs1140636271	SRRM1
2	31588465	rs1145525675	ASAP3
2	32890518	rs394966038	HSPG2
2	33091342	rs1139692566	RAP1GAP
2	34209548	rs1141103162	PLA2G2C
2	35426408	rs1139058166	PAX7
2	47518338	rs1140217937	FAM213B
2	47933982	rs1141795482	ENSECAG00000014263
2	54324398		DOCK5
2	67007898	rs1141438834	DDX60L
2	67351478	rs68610140	ANXA10
2	69650343	rs1136573897	ENSECAG00000009035
2	75154443	rs1140010517	ENSECAG00000006972
2	78811545		MAP9
2	82800046	rs1142702024	LRBA
2	83895778	rs1136036356	ENSECAG00000015949
2	87674448	rs1146437561	ENSECAG00000024476
2	88598544	rs1150186791	ENSECAG00000024603
2	88646635	rs1138623626	FREM3
2	89107465	rs1139126384	ENSECAG00000010301
2	106496341	rs396483419	TRPC3
2	113564158		ANK2
2	116308708		EGF
3	866476	rs1138759839	ITFG1
3	3327163	rs1138902317	ADCY7
3	3352465	rs395162700	ADCY7
3	8937646	rs1136139842	ENSECAG00000009369
3	10113890	rs1146858691	CPNE2
3	18361847	rs782896740	ELMO3
3	19253036	rs68596589	SLC7A6
3	22696272	rs1137860869	ZNF821
3	26268845	rs1138257832	ENSECAG00000012817
3	32128007	rs1144078959	HSDL1
3	35845466	rs1144413475	ZC3H18
3	36811712	rs1140099791	VPS9D1
3	40538934	rs1148850935	C4orf17
3	41997665	rs1148487790	STPG2
3	51691542	rs1141986543	NUDT9
3	51813031	rs1142118677	HSD17B13
3	56152162	rs1141237431	HNRNPD
3	61641882		ENSECAG00000024233
3	62292046	rs1137593952	CDKL2
3	64221372		ENSECAG00000007125
3	67529809	rs1151152194	ENSECAG00000019112
3	67529880	rs1143756819	ENSECAG00000019112
3	79281363	rs782850794	KDR
3	83065909	rs395549778	ATP10D
3	90475554	rs1147665201	FAM114A1
3	107753764	rs1148012058	FAM184B
3	107761427	rs397238010	FAM184B
3	109560892		ENSECAG00000025112
3	114140903	rs395194196	SLC2A9
3	117715022	rs1151542700	SH3TC1
3	117715636	rs1145049935	SH3TC1
3	117723154		SH3TC1
3	117788934		HTRA3
3	118014567	rs1149773661	CPZ
3	118020117	rs1140202264	CPZ
3	118020829	rs1137576017	CPZ
4	7885360	rs1146130326	LAMB1
4	14266284	rs394739067	HECW1
4	15231652	rs1136662441	NPC1L1
4	15509519	rs1145657251	MYO1G
4	15589271		CCM2
4	16027566	rs1151833565	ADCY1
4	18201066	rs69520973	ABCA13
4	19325066	rs1144162099	ENSECAG00000014450
4	20037820	rs69609305	POLB
4	23659289	rs1148343439	ENSECAG00000023389
4	34703804		CDK14
4	34941016	rs1146668438	ENSECAG00000008734
4	44828367	rs1139289587	THSD7A
4	55427670	rs1149449797	FAM221A
4	58382694	rs393909626	HOXA10
4	74847242	rs782832555	CFTR
4	95566736	rs1152235716	ENSECAG00000009825
4	95899912	rs393695563	ENSECAG00000014933
4	102059536	rs69557472	SSPO
4	102171772	rs1141758333	ZBED6CL
4	102724341		NOS3
4	103479034	rs394873344	PRKAG2
4	103479035	rs395714110	PRKAG2
4	105878576	rs394078098	PAXIP1
4	106454807		ENSECAG00000022285
4	106462754	rs394910217	ENSECAG00000022285
5	2430295	rs1141053049	AVPR1B
5	20946946	rs1145002664	KCNK2
5	21733976	rs394804598	ENSECAG00000022020
5	35260229	rs1145217509	ENSECAG00000013997
5	36044548	rs1150327805	CD1A1
5	40387647	rs394007964	ENSECAG00000014805
5	41971991	rs395607786	S100A10
5	42086379		THEM5
5	42581742		SELENBP1
5	42888630	rs394250848	CERS2
5	43003717	rs1143309106	ARNT
5	43003719	rs1148881479	ARNT
5	43190640		MCL1
5	44098977		ENSECAG00000013628
5	44238121	rs395815140	ENSECAG00000014464
5	44553588		NUDT17
5	46152450		NOTCH2
5	47758009	rs395823798	SPAG17
5	53515371	rs782885759	OVGP1
5	53515537	rs393696329	OVGP1
5	54361818	rs397287624	ENSECAG00000021152
5	55038896	rs1150118646	GSTM4
5	72154719		ENSECAG00000021220
5	81227217	rs69575469	IFI44
5	96700720	rs1143139682	C1orf87
5	96711827	rs1151105184	C1orf87
6	5322467	rs782915452	FN1
6	8331927		CRYBA2
6	14090196	rs1140762164	ENSECAG00000006051
6	26141810	rs1148782457	KIF1A
6	26230440		AGXT
6	29087364	rs1145467045	CACNA1C
6	29869412	rs397246384	CACNA2D4
6	36142747	rs1137888695	ENSECAG00000007930
6	36316425	rs68834141	CLEC4A
6	37963050	rs1137258927	ENSECAG00000000653
6	37963051	rs1145702645	ENSECAG00000000653
6	38498713	rs1148955019	KLRK1
6	38730340	rs1142905528	ENSECAG00000021893
6	38859439	rs1140862788	ENSECAG00000016712
6	44739066	rs1151900841	SLC15A5
6	48855811		IAPP
6	59454155	rs1138810816	ENSECAG00000024153
6	60460733	rs1151741754	ENSECAG00000006703
6	64949472		SCAF11
6	70258156	rs394337752	ENSECAG00000024398
6	70632004		ENSECAG00000017745
6	70747294	rs1141316812	ENSECAG00000011020
6	72255772	rs396945991	PPP1R1A
6	75311386	rs1140797908	ENSECAG00000017834
6	75444565	rs1150640769	ENSECAG00000017834
6	75970442	rs1150319114	INHBC
6	82875821	rs1147904013	IRAK3
7	743782	rs68719410	MUM1
7	1090856	rs397290995	ATP8B3
7	1244692		ENSECAG00000026946
7	1875398	rs1145112621	ZNF555
7	2367138	rs394947589	CELF5
7	2694194	rs396034019	MATK
7	2939752	rs397426155	ENSECAG00000022652
7	3023976	rs394975514	SHD
7	4684677	rs1138215844	ENSECAG00000019352
7	5360321	rs395418595	MCOLN1
7	5424322	rs396883040	CAMSAP3
7	5698866	rs1140890646	LRRC8E
7	6650603	rs1146909047	ENSECAG00000017583
7	17135323	rs1148101460	CWF19L2
7	17775677	rs1137060246	NPAT
7	18071032		EXPH5
7	22328427	rs396084205	ANKK1
7	22615222	rs1142381378	TMPRSS5
7	22732183	rs1137848781	USP28
7	23457943	rs1136448517	ENSECAG00000013719
7	32039086	rs395371942	ENSECAG00000010408
7	32164101	rs395301887	ENSECAG00000001664
7	32524352	rs1146755407	ENSECAG00000015222
7	38764344	rs1141326754	ENSECAG00000025132
7	38764355	rs394250698	ENSECAG00000025132
7	46779964	rs1137300120	RAD23A
7	50656733		ZNF653
7	50801194		DOCK6
7	51588062	rs1152273859	EIF3G
7	51594789	rs1141580278	ENSECAG00000024469
7	51637130	rs1148234859	ENSECAG00000025081
7	53275465	rs782851756	ENSECAG00000021649
7	54476072	rs1142157831	ENSECAG00000016181
7	54488037	rs68910146	ENSECAG00000016181
7	69321379	rs394505090	MYO7A
7	71166070	rs1149130476	ENSECAG00000005785
7	72282147		ENSECAG00000000878
7	74571507	rs1150964995	ENSECAG00000008339
7	75548730	rs396748967	ENSECAG00000022846
7	93086852		ENSECAG00000008713
8	1470200		ENSECAG00000012144
8	2497152	rs1151349753	ENSECAG00000015213
8	3046460	rs1147904425	LRRC75B
8	4680152	rs1143081079	SMARCB1
8	4835386	rs1149016542	ENSECAG00000018136
8	5672993	rs1139667375	ENSECAG00000014327
8	13368462	rs1139319743	ENSECAG00000018316
8	14859198	rs395182969	WSCD2
8	16079108	rs68824471	SRSF9
8	18984907	rs1141069874	RNFT2
8	21792774	rs782877206	DDX54
8	21856840	rs394694317	DTX1
8	21941410	rs1144598268	OAS3
8	23576650	rs395063987	CCDC63
8	23576690	rs395138406	CCDC63
8	24668346	rs1148705598	SETD1B
8	29048172	rs1150854228	TMEM132C
8	35101910	rs1147526267	ENSECAG00000018061
8	35104021		ENSECAG00000018061
8	36326793	rs1137785261	PTPRM
8	58994869	rs393917394	ZSCAN30
8	63292680	rs1147977305	ENSECAG00000010362
8	71812341		MYO5B
8	80802626	rs1150518718	ENSECAG00000009017
8	92261609	rs1150453592	C18orf63
8	94087511	rs395836679	ZNF516
9	1111044	rs1147381641	ENSECAG00000020690
9	2686389	rs1140705615	SLC7A13
9	32678987	rs1150843194	PXDNL
9	38496020	rs395490228	NBN
9	47060295	rs1135857239	ENSECAG00000009506
9	47712678	rs1143538880	SPAG1
9	50643539		ENSECAG00000019962
9	55786667	rs1142195437	SYBU
9	65375630	rs395686824	MRPL13
9	69194886		ZNF572
9	75021608	rs393827600	HHLA1
9	75725970	rs394986279	TG
9	83545299	rs1144306791	ENSECAG00000021955
9	83656726	rs1151130021	ENSECAG00000002331
9	84589339	rs1148117722	SCRIB
10	4879776	rs1139265396	CHST8
10	7152330	rs1150424395	NPHS1
10	7183899	rs397022941	NFKBID
10	7999511		ENSECAG00000022488
10	9128654	rs1147527260	ENSECAG00000021830
10	9128655	rs1150904682	ENSECAG00000021830
10	9657967	rs1150775293	RYR1
10	9688194	rs396855770	RYR1
10	9727333	rs1142565244	RYR1
10	9830182	rs1147547558	ACTN4
10	9918390		LGALS4
10	10189380	rs394331455	PAK4
10	10372526	rs782890631	SAMD4B
10	10728495		ZNF780B
10	10945718		PLD3
10	11095809	rs1142373827	LTBP4
10	14007878	rs1143191091	ATP1A3
10	15328628	rs396659271	ZNF112
10	15391917		ZNF229
10	15927323	rs1141840570	PPP1R37
10	16050922	rs396274145	MARK4
10	16368507	rs1141925892	GIPR
10	16396557	rs393736249	FBXO46
10	18501624	rs1150505211	C19orf68
10	18684501	rs1147701960	CCDC114
10	18958588	rs1137962981	NTN5
10	19766874	rs1140048121	TSKS
10	20089616		ENSECAG00000006756
10	20109669	rs395983368	ENSECAG00000006756
10	20125279	rs396434817	ENSECAG00000006756
10	20579393	rs1144792733	KLK4
10	20611815	rs395914515	KLK4
10	21354215	rs394209505	ENSECAG00000024840
10	21523760	rs68825518	ENSECAG00000024996
10	22999277		ENSECAG00000023794
10	23093041	rs1145255721	ENSECAG00000023794
10	23591679	rs1138621354	TFPT
10	23933709	rs68860961	ENSECAG00000017969
10	26465902	rs395303626	USP29
10	27606632	rs68997470	ENSECAG00000017293
10	32684169	rs395176469	MEI4
10	43097513	rs1150687107	MDN1
10	51856468	rs1141354898	ENSECAG00000007855
10	58231944	rs394996563	ENSECAG00000023533
10	64109590	rs397093684	HDAC2
10	66277767	rs1142919532	ENSECAG00000008885
10	70059962	rs1151479587	TBC1D32
10	75254188	rs782902378	ECHDC1
10	79290769	rs1145302073	ENPP1
10	81215045	rs1136436476	SLC2A12
11	1193591		RFNG
11	1972511	rs68797750	ENSECAG00000021405
11	2601977	rs395010957	ENDOV
11	3705351	rs397001340	ENSECAG00000023129
11	5332358	rs397042697	MGAT5B
11	5339271	rs1147156214	MGAT5B
11	6431013	rs394434065	LLGL2
11	7343624	rs397292569	ENSECAG00000012199
11	18806771	rs396475691	KIF18B
11	19246606	rs395393793	ITGA2B
11	19473057	rs397361470	HDAC5
11	20830610	rs1147873821	KCNH4
11	20830972	rs68815069	KCNH4
11	21395395		ENSECAG00000012909
11	21407813	rs68816574	ENSECAG00000014468
11	22188384	rs395883570	TNS4
11	23465155	rs395951929	MLLT6
11	24157590	rs1147218386	SP2
11	40173734	rs397277609	ENSECAG00000014221
11	40634402	rs396536367	RNF135
11	42674030	rs395629343	TMEM199
11	44297949		TMIGD1
11	47572801	rs396272316	ENSECAG00000024637
11	48292213	rs396485669	MYBBP1A
11	49442033	rs1148901284	NLRP1
11	49957498		CHRNE
11	50688844	rs1147959820	ACAP1
11	51289483		ALOX15B
11	52317133	rs395140422	NTN1
11	53226680	rs1150468220	MYH8
11	60061919	rs1144335454	FLII
11	60160461	rs1138841902	MYO15A
11	60258656	rs1140712158	DRC3
11	61418301	rs1147939633	DHRS7B
12	14086266	rs1151470808	ENSECAG00000004771
12	15459126	rs68878425	ENSECAG00000008180
12	19805769	rs1139626555	ENSECAG00000013249
12	21269042	rs396437021	ZDHHC5
12	23162028	rs1141870067	ENSECAG00000003640
12	24656216	rs1137027030	ENSECAG00000022592
12	24708230		ENSECAG00000022757
12	24842589	rs395185418	ENSECAG00000009687
12	28599445	rs1145824043	RASGRP2
12	28655658	rs395496538	MEN1
12	30496099		PC
12	30889469	rs394408427	CARNS1
12	31394540	rs68940374	LRP5
12	31410895	rs1141734957	LRP5
12	31410897	rs1150617296	LRP5
12	35231984	rs68875892	CARS
12	35267340	rs1150203036	CARS
12	35773851	rs394756886	SLC25A22
12	35775926	rs1148244155	SLC25A22
12	36219575	rs1140845474	MUC5AC
12	36572107	rs1148451767	ENSECAG00000026957
12	36719853	rs394596987	ANO9
12	36743882	rs394474687	PKP3
13	3949254	rs1136910547	RADIL
13	3973186	rs1144394370	RADIL
13	4222016		ENSECAG00000021171
13	4690129	rs68894258	RBAK
13	5722678	rs1151291078	BHLHA15
13	7042736	rs394113849	CYP3A93
13	7049164	rs1140209277	CYP3A93
13	7230399	rs68936792	CYP3A94
13	8899268	rs396607394	LRCH4
13	10337918	rs1145697825	SH2B2
13	11888836	rs394850339	ELN
13	12128245	rs1136317089	CLIP2
13	12499246	rs1144861407	NCF1
13	17318014	rs1148203856	WBSCR17
13	18508769		ENSECAG00000024807
13	20463602	rs69065968	ZG16
13	20625606	rs395130205	TMEM219
13	20898521		ENSECAG00000008746
13	24503733	rs1138558602	PRKCB
13	27022206	rs395363141	ENSECAG00000022632
13	27051318	rs1138549209	ENSECAG00000022632
13	27139743	rs395085660	ENSECAG00000022632
13	28111324	rs1138238767	ENSECAG00000010735
13	28960681		TMC7
13	30759786	rs395262911	ENSECAG00000010013
13	30810887	rs1143839396	ABCC6
13	34389617	rs397208273	SOCS1
13	35480199	rs394961163	GRIN2A
13	39247972	rs1136443531	ENSECAG00000008022
13	39804839		ENSECAG00000012973
13	40532851	rs1137448568	NAA60
13	41770475	rs397419982	RNPS1
13	42225353		EME2
13	42601462	rs1144075054	TSR3
13	43097353	rs1145947401	MSLN
13	43152538	rs397180918	FBXL16
14	1255422	rs1143022863	FLT4
14	5418209	rs1136847938	HRH2
14	9553177	rs1143674646	ENSECAG00000019149
14	11643199	rs1144302722	ENSECAG00000024009
14	12334496		ENSECAG00000024454
14	20748504	rs1151980909	SOX30
14	24733965		ENSECAG00000020107
14	26271605	rs397265774	ANXA6
14	26271606	rs395001739	ANXA6
14	27175636	rs1146991908	PDGFRB
14	27601056	rs1147353490	ARHGEF37
14	34687095	rs1138319855	RELL2
14	42089504	rs394749695	SOWAHA
14	73093739	rs396174507	ENSECAG00000024830
15	3117242	rs396667480	ST6GAL2
15	11811885	rs1149823809	ZAP70
15	12586756	rs69081779	ASTL
15	14330611		ACOXL
15	16039092	rs394333225	ENSECAG00000003801
15	16664071		IL1F10
15	17099561	rs396454610	ENSECAG00000019614
15	18348920	rs1137401767	SMYD1
15	18614894	rs1142419250	ENSECAG00000022223
15	18657638	rs1151375084	RNF103
15	19708489	rs1150371890	ENSECAG00000013097
15	20860936	rs394234743	ENSECAG00000021344
15	21275483	rs394484025	ENSECAG00000024162
15	29570522	rs1148365011	CCDC142
15	30215577	rs395984533	ENSECAG00000021118
15	30537625	rs69045189	ALMS1
15	32726042	rs1151252501	CD207
15	39404177	rs1142034089	OTX1
15	43389476	rs394715909	ENSECAG00000011245
15	53933539	rs393833761	ENSECAG00000010561
15	58607163		ENSECAG00000000620
15	67447910	rs393939654	LBH
15	69691478	rs395747769	SLC4A1AP
15	70112053	rs1150300389	ABHD1
15	70112134	rs395997641	ABHD1
15	70186202	rs394268015	TMEM214
15	71565701		DTNB
15	75821812	rs1141377519	GDF7
15	85510368	rs1146394531	ENSECAG00000014714
15	88278822	rs397374534	SOX11
15	89750920	rs396926159	ENSECAG00000013638
16	2862612	rs1145794441	ENSECAG00000022487
16	8167546	rs782836711	GHRL
16	12495857	rs394884697	EDEM1
16	12789473	rs394930955	ITPR1
16	12814406	rs395287897	ITPR1
16	32403221		ENSECAG00000015633
16	37222214		GPR62
16	38465264	rs1149580449	CACNA2D2
16	38465273	rs1147869937	CACNA2D2
16	38465324	rs397081450	CACNA2D2
16	39961465	rs1142492453	COL7A1
16	41048970	rs1144294143	SCAP
16	43553705	rs396978240	ENSECAG00000017775
16	47821033	rs394679928	TTC21A
16	57728643	rs1136518104	ENSECAG00000020927
16	60057472	rs1141922802	THRB
16	60481599	rs1142500914	ENSECAG00000006849
16	63772814		PP2D1
16	67765398	rs1137773429	CAPN7
16	68948116	rs395352455	MRPL3
16	74719552	rs1145757468	ESYT3
16	77885966	rs1148026565	XRN1
16	88876325	rs782860868	GMPS
17	21796198	rs782913895	FNDC3A
17	37993399	rs395702357	ENSECAG00000014029
17	46008043	rs1148783729	ENSECAG00000021894
17	65769443	rs1147402195	ENSECAG00000018682
17	71522112	rs1139574788	ENSECAG00000006818
17	71522951	rs1140963796	ENSECAG00000006818
17	79334966	rs1149312926	TUBGCP3
17	79905585	rs1152351908	CUL4A
17	80020389	rs1144153138	ENSECAG00000023426
18	3205855	rs396103897	MYO7B
18	3206147	rs396511413	MYO7B
18	13068961	rs395751821	ENSECAG00000014433
18	24081915	rs1144595929	ENSECAG00000012212
18	33472321		NMI
18	39640222	rs1143729663	TIGD1
18	39991580	rs1146018182	TANC1
18	40211537	rs1136317308	BAZ2B
18	45993020	rs395894221	TTC21B
18	46051331	rs395512920	TTC21B
18	56945020		ENSECAG00000012544
18	76681361	rs1151023450	ENSECAG00000019402
18	77238907	rs1137966951	ENSECAG00000024325
19	4219992	rs1146437943	ENSECAG00000021962
19	9511719	rs1139620198	ENSECAG00000008419
19	23993134		MCF2L2
19	29249687		TPRG1
19	32838666		ATP13A5
19	35262049	rs395733553	MELTF
19	36238417	rs1148638177	ENSECAG00000007931
19	38690502	rs1148510114	ADCY5
19	40197919	rs394912567	GOLGB1
19	40276330	rs69250643	ARGFX
19	44507324	rs1138998566	ENSECAG00000012385
19	45278901	rs69129081	ENSECAG00000015314
19	50372580	rs1138843455	ENSECAG00000012947
19	51834457	rs1148594617	BBX
20	2407928	rs69219831	ENSECAG00000005509
20	3790728	rs1136888573	ENSECAG00000010258
20	13711891	rs394937338	ENSECAG00000022409
20	13712120	rs395149397	ENSECAG00000022409
20	17094914	rs396093477	ENSECAG00000013511
20	26328423	rs394693670	PRSS16
20	27634851	rs69177256	ZKSCAN4
20	28493109	rs1145217400	ENSECAG00000003950
20	30003324	rs394982210	ENSECAG00000023595
20	30091123	rs1136835002	ENSECAG00000023986
20	30373747	rs1151919435	ENSECAG00000011673
20	30374346	rs1143145385	ENSECAG00000011673
20	31884889	rs1148640998	MHCB3
20	32016198	rs396149017	EQMHCC1
20	32271369	rs395874854	PRRC2A
20	32271370	rs397112728	PRRC2A
20	32554193	rs395331139	STK19
20	32554284	rs1139473661	STK19
20	33544732	rs396641461	BTNL2
20	34096830		DRB
20	34103455		DRB
20	34651973	rs1149461665	DAXX
20	36303986		ZNF76
20	39743976	rs1140109198	KCNK17
20	41486112	rs1138508224	ENSECAG00000015483
20	44040098	rs1150072782	ENSECAG00000000710
21	1050770	rs1138244222	SLC1A6
21	2560909	rs396217548	NWD1
21	3087822	rs1147575854	FAM129C
21	3087852	rs394149116	FAM129C
21	3211873	rs1136900715	MAP1S
21	3326905	rs1147583659	SLC5A5
21	3837198	rs1144904367	CRLF1
21	4111403	rs394232638	HOMER3
21	4739178	rs1147676750	ENSECAG00000000355
21	5471953	rs1146737887	SLC30A5
21	11419778	rs394187540	IPO11
21	11544973		ENSECAG00000013827
21	11545515	rs69349927	ENSECAG00000013827
21	50510966	rs395252749	2018-03-06
22	450614		NINL
22	5145018	rs1140812276	ENSECAG00000004480
22	17521294	rs1139770977	LRRN4
22	19698685	rs1143198720	GFRA4
22	21722082		ENSECAG00000002438
22	24231568	rs1147578307	DNMT3B
22	27178511	rs1147576217	ERGIC3
22	27244799	rs396943264	CPNE1
22	36432439	rs1139426277	SLC2A10
22	46538987	rs1136857079	ZNF831
22	50192755	rs1148209013	OGFR
23	6266947	rs1144049169	ENSECAG00000014048
23	9742812		ENSECAG00000012651
23	12296794	rs1152020227	ENSECAG00000002899
23	17410041	rs395045942	ENSECAG00000018675
23	20404896	rs1136271690	PTAR1
23	21033029	rs396083425	ENSECAG00000019764
23	26794400	rs1140812664	ENSECAG00000009883
23	34728510	rs782914392	TTC39B
23	34728511	rs782833660	TTC39B
23	44698157	rs1147832386	ENSECAG00000019647
23	49378440	rs1139375247	CHMP5
23	50416948	rs69297377	CCL19
23	54610850	rs1136112932	WNK2
24	8415228	rs782883092	ENSECAG00000026893
24	8415301	rs1138665932	ENSECAG00000026893
24	10740977	rs1151862784	ENSECAG00000020393
24	16627529	rs1143160425	TTC9
24	22200736		LRRC74A
24	22717302	rs394039843	ISM2
24	32231888	rs1149703965	PTPN21
24	32747860	rs394629232	ENSECAG00000004953
24	34507520	rs1149952384	C14orf159
24	34528669	rs395919136	ENSECAG00000018896
24	34528990		ENSECAG00000018896
24	34529629	rs1142828195	ENSECAG00000018896
24	37665987	rs1142899658	ENSECAG00000005571
24	38382625	rs1143528794	SYNE3
25	2648566	rs1136029705	FBXO10
25	3381765	rs1141907841	ALDH1B1
25	4181448	rs1146016077	OR2S2
25	4374094	rs395300209	ENSECAG00000017439
25	7721636	rs1149733705	ENSECAG00000012860
25	19770916	rs393922513	ATP6V1G1
25	27978525	rs1138515991	ENSECAG00000021531
25	28641170	rs1149370502	ENSECAG00000009255
25	31559747	rs395226771	FAM129B
25	33278759	rs1139315666	PTGES
25	33717851	rs69298490	HMCN2
25	33785345	rs1148862339	HMCN2
25	34423892	rs396316936	NUP214
25	36751829	rs394283866	BRD3
25	39170542	rs395649970	CLIC3
25	39222819	rs396028537	ENTPD2
25	39296007	rs395201026	DPP7
25	39354096		TMEM210
26	549931		ENSECAG00000023176
26	550809		ENSECAG00000023176
26	565727	rs1142519872	ENSECAG00000023176
26	3711192	rs1138553539	ENSECAG00000010586
26	4962945	rs1147826269	CADM2
26	15342102	rs396550110	ENSECAG00000022573
26	31443450		SON
26	39500494	rs393773000	PDE9A
26	41278768	rs395968904	ITGB2
27	1957162	rs394858812	ENSECAG00000017813
27	1957297	rs1140865425	ENSECAG00000017813
27	3107254	rs396914228	DKK4
27	3107255	rs394859028	DKK4
27	5706140	rs1149088878	ENSECAG00000023759
27	13001654	rs1151091409	ENSECAG00000000100
27	33639555	rs1140438303	DEFA5L
27	34161491		XKR5
27	37596960	rs1146397375	CSMD1
28	5751612		ENSECAG00000018463
28	5751977		ENSECAG00000018463
28	6457254	rs395989258	ENSECAG00000010637
28	6457871	rs1150684486	ENSECAG00000010637
28	10016545	rs1136541599	PPFIA2
28	15342091	rs1136859348	C12orf29
28	16426551	rs1147979804	UBE2N
28	16724900	rs397242807	ATP2B1
28	20506944	rs1140642766	PLXNC1
28	26144466	rs1146496572	ANO4
28	26783686	rs1136642948	ENSECAG00000007537
28	31590163	rs1144020217	PWP1
28	35881121	rs395491744	CDC42EP1
28	35943091		SH3BP1
28	36183904	rs1138078014	ANKRD54
28	36846333	rs396123069	GTPBP1
28	37520669	rs396221560	CACNA1I
28	38612251		ENSECAG00000021050
28	43259992	rs1146926581	CDPF1
28	46851961	rs395155715	ENSECAG00000011168
28	46887897	rs1148214047	MAPK12
29	7877774	rs1136193554	ENSECAG00000020725
29	8488025	rs395307234	KIAA1462
29	19578844	rs1151970664	CUBN
29	22541009	rs1149444156	ENSECAG00000004121
29	27477340	rs395392424	ITIH2
29	30156078		AKR1C1
30	8738119	rs1139724272	DNAH14
30	25896888	rs1140958025	ENSECAG00000006816
30	25896908	rs69394569	ENSECAG00000006816
30	26156392	rs1151812730	ENSECAG00000011534
30	28946179	rs394459949	ZNF281
30	30153782	rs782881780	IPO9
30	30755100	rs1149368641	SYT2
31	581147	rs394288462	ENSECAG00000014357
31	15731167	rs394576123	AKAP12
31	17036875	rs1145304589	ENSECAG00000026818
Contig48262	36828	rs1139905424	PTCD3
Contig4863	4821		ENSECAG00000000761
Contig64876	1052		KRAS
Contig79891	3029	rs69042154	ENSECAG00000009367
Contig79891	3126	rs1142052394	ENSECAG00000009367
Contig79891	3229	rs1136164519	ENSECAG00000009367
Contig87501	32760	rs1144351977	C1orf106
Contig91059	28765	rs394627860	ENSECAG00000006837
Contig92565	174384	rs1148495638	CMAS
Contig94656	65694	rs1142616588	ENSECAG00000002347
MT	11791		ND5
X	1151046	rs1145706244	GYG2
X	6946910	rs1146128183	SHROOM2
X	18985923	rs782884746	PRDX4
X	20195827	rs1144502084	ENSECAG00000001613
X	26744696	rs1148406065	ENSECAG00000015568
X	32558795		ENSECAG00000016573
X	32565863		ENSECAG00000016573
X	39679167	rs395785017	RBM10
X	40503339	rs397007989	FTSJ1
X	44920208	rs1148797047	HUWE1
X	80537946	rs1146372319	DIAPH2
X	80537970	rs1142570225	DIAPH2
X	84255717	rs397046364	ENSECAG00000023581
X	88544661	rs1142497642	MORC4
X	99090436	rs69606867	ENSECAG00000006747
X	107000363	rs397253516	OCRL
X	107029794	rs69584176	OCRL
X	107029795	rs1141631133	OCRL
X	109048539	rs1139661072	FRMD7
X	111070119	rs394176436	PLAC1
X	125707437	rs1149811409	ENSECAG00000013558
X	126716956	rs782886123	FLNA

## Sheet: MD
CHROM	POS	ID	Gene
1	65768		ZNF717
1	258793		ENSECAG00000009582
1	349806		ENSECAG00000009951
1	409700	rs396624479	PAOX
1	2467674	rs396702202	ENSECAG00000024936
1	4039725	rs396744695	MGMT
1	15549578	rs1148884959	HSPA12A
1	16067316	rs1138845417	ENSECAG00000006846
1	16075394	rs396586953	ENSECAG00000006846
1	26219613	rs1142165864	ITPRIP
1	26319869	rs1149595972	ENSECAG00000016166
1	26939316	rs395105936	NEURL1
1	26946131	rs782889960	NEURL1
1	26948691	rs1140416843	NEURL1
1	31171790		HPS1
1	33476814		ENSECAG00000016258
1	34344957	rs1136782041	ENSECAG00000005361
1	34818378		ENSECAG00000011584
1	34818704		ENSECAG00000011584
1	35592486	rs1140680115	FRA10AC1
1	35960923		MYOF
1	36173579	rs1144338965	ENSECAG00000023734
1	38991556	rs1140170820	PANK1
1	39662153	rs1148437982	FAS
1	40028200	rs1144125689	ENSECAG00000008026
1	47367582	rs1136966162	ENSECAG00000007119
1	49615107	rs1144670549	ENSECAG00000000814
1	49615141	rs1137839862	ENSECAG00000000814
1	58066256	rs1148381759	TACR2
1	59273184	rs1150388094	TBATA
1	59274796	rs394040685	TBATA
1	60136377	rs1140887227	ENSECAG00000023411
1	71198659	rs1149635108	ENSECAG00000024546
1	71625722	rs1144970560	RET
1	72211403	rs1146856940	ENSECAG00000002877
1	72232006	rs1137902631	ENSECAG00000002877
1	76906329	rs1138348887	TBCE
1	79728200	rs1136643627	ENSECAG00000020671
1	79729703	rs68522936	ENSECAG00000020671
1	81043613	rs1145461506	CAPN9
1	89669478		DYDC2
1	90142632	rs1141517831	EFL1
1	90766961		ENSECAG00000015454
1	94593754	rs1142365597	WDR93
1	94662830	rs68486582	ENSECAG00000019462
1	97229405	rs1152274917	ENSECAG00000007303
1	112340528	rs395052827	ENSECAG00000022450
1	119722465	rs1139873396	NEIL1
1	126559348		AAGAB
1	127802321	rs1138571680	MEGF11
1	128620033	rs68471192	ANKDD1A
1	130616238	rs1147708441	TLN2
1	134011198	rs1146851696	FAM63B
1	135655544	rs1147521189	ZNF280D
1	138941465	rs1150265665	ENSECAG00000012904
1	142096236	rs1144774947	CEP152
1	144314949		ENSECAG00000002004
1	145983751	rs397394000	PATL2
1	146749729	rs782889540	HYPK
1	146749762	rs396194345	HYPK
1	146800647	rs395823735	CATSPER2
1	146908520	rs1145830315	MAP1A
1	147125920		TGM7
1	147661676		ENSECAG00000022851
1	148000345		GANC
1	148012523		TMEM87A
1	148413427		MAPKBP1
1	149692394	rs1142593904	PLCB2
1	156332017	rs1140653238	NUTM1
1	156489501	rs397183336	ENSECAG00000003071
1	158834159	rs1139057026	ENSECAG00000022414
1	158836012	rs1148574178	ENSECAG00000022414
1	160216909	rs393930729	ENSECAG00000005317
1	161386555	rs1140457908	TRAV30
1	161674803	rs1147811386	ENSECAG00000018801
1	163315940	rs68497785	MYH7
1	163780503	rs1139075878	ENSECAG00000008025
1	163786144		ENSECAG00000008025
1	163862657	rs1150251593	IRF9
1	164159874	rs1139413599	ENSECAG00000024380
1	164482637	rs1139595670	ENSECAG00000021442
1	172829777	rs1147500205	ENSECAG00000021888
1	174491868		BRMS1L
1	182455976	rs393888819	FANCM
1	186823170	rs782867909	SAV1
2	2944300	rs1136232074	C8A
2	4636094	rs393951483	USP24
2	4916262	rs1147955928	TTC4
2	5931717	rs393981364	GLIS1
2	11203509	rs1139495021	ENSECAG00000023188
2	11400840	rs1137635460	ENSECAG00000019846
2	11476569		ENSECAG00000013479
2	11480156	rs396433349	ENSECAG00000013479
2	11612094		ENSECAG00000024144
2	12290027	rs1148774453	RAD54L
2	12510909	rs395546692	MAST2
2	12775069	rs1138684801	IPP
2	14891684	rs1143071101	SZT2
2	15228607	rs1150792880	ENSECAG00000014673
2	18337968		ENSECAG00000008955
2	19956251	rs394590955	EPHA10
2	19958087	rs1139852198	EPHA10
2	20682794	rs1136593348	GRIK3
2	22012052		ENSECAG00000024561
2	23472333	rs1137574189	CSMD2
2	23892810	rs1141921120	TRIM62
2	24096609	rs68605411	HPCA
2	24533986	rs396236130	LCK
2	28500963	rs1138592633	MAP3K6
2	29731072	rs397160186	MAN1C1
2	30573621	rs1140636271	SRRM1
2	31588465	rs1145525675	ASAP3
2	32890518	rs394966038	HSPG2
2	33091342	rs1139692566	RAP1GAP
2	34209548	rs1141103162	PLA2G2C
2	35426408	rs1139058166	PAX7
2	36273791		ARHGEF10L
2	44384571	rs1140569834	ESPN
2	47933982	rs1141795482	ENSECAG00000014263
2	48177356		TMEM52
2	48291500		NADK
2	51220004		DMTN
2	51699534		ENSECAG00000020618
2	52052134	rs394886914	RHOBTB2
2	52079002	rs1144834525	ENSECAG00000024512
2	54322980	rs396532682	DOCK5
2	58910166	rs1142610814	ENSECAG00000012766
2	59028729		RP1L1
2	67007898	rs1141438834	DDX60L
2	67351478	rs68610140	ANXA10
2	69650343	rs1136573897	ENSECAG00000009035
2	75154443	rs1140010517	ENSECAG00000006972
2	78401707	rs1145203369	ASIC5
2	78811545		MAP9
2	82416738	rs1138180679	PRSS48
2	82800046	rs1142702024	LRBA
2	83895778	rs1136036356	ENSECAG00000015949
2	87674448	rs1146437561	ENSECAG00000024476
2	88568037	rs1151557067	FREM3
2	88598544	rs1150186791	ENSECAG00000024603
2	88646635	rs1138623626	FREM3
2	89107465	rs1139126384	ENSECAG00000010301
2	106496341	rs396483419	TRPC3
2	108569500	rs1150128447	I-FABP
2	113564158		ANK2
3	866476	rs1138759839	ITFG1
3	1490870	rs1141429648	ABCC11
3	3327163	rs1138902317	ADCY7
3	3338756	rs1144522384	ADCY7
3	3352465	rs395162700	ADCY7
3	8612539	rs1141916801	ENSECAG00000013389
3	8937646	rs1136139842	ENSECAG00000009369
3	10113890	rs1146858691	CPNE2
3	10548268		ADGRG1
3	18086782	rs1137058427	NAE1
3	18340760	rs1137531770	KIAA0895L
3	18340962		KIAA0895L
3	19253036	rs68596589	SLC7A6
3	22696272	rs1137860869	ZNF821
3	23470159	rs1148844578	HYDIN
3	25716568	rs68479321	CNTNAP4
3	26268845	rs1138257832	ENSECAG00000012817
3	26811840		NUDT7
3	29531039		ATMIN
3	29630338	rs1139634770	ENSECAG00000015980
3	32128007	rs1144078959	HSDL1
3	34051322	rs393831305	FOXF1
3	35845466	rs1144413475	ZC3H18
3	36811712	rs1140099791	VPS9D1
3	40538934	rs1148850935	C4orf17
3	41997665	rs1148487790	STPG2
3	51691542	rs1141986543	NUDT9
3	51750970		HSD17B11
3	51813031	rs1142118677	HSD17B13
3	56152162	rs1141237431	HNRNPD
3	61642042	rs68599669	ENSECAG00000024233
3	61642741	rs1147389164	ENSECAG00000024233
3	61642742	rs1139374829	ENSECAG00000024233
3	62155312	rs1146871542	USO1
3	62292046	rs1137593952	CDKL2
3	63690740	rs394187249	ENSECAG00000005311
3	66833904	rs1147278402	SULT1E1
3	67529809	rs1151152194	ENSECAG00000019112
3	67529880	rs1143756819	ENSECAG00000019112
3	67549117	rs1148636738	ENSECAG00000019112
3	71032868		EPHA5
3	79038960		TMEM165
3	79281363	rs782850794	KDR
3	79361066		ENSECAG00000011833
3	81028788	rs1141700694	SCFD2
3	81612151		SPATA18
3	83065909	rs395549778	ATP10D
3	90446259	rs1149172671	FAM114A1
3	90475554	rs1147665201	FAM114A1
3	107753764	rs1148012058	FAM184B
3	107761427	rs397238010	FAM184B
3	109560892		ENSECAG00000025112
3	114140903	rs395194196	SLC2A9
3	115428869	rs1148433437	EVC2
3	116284250	rs1147617954	MAN2B2
3	117034432		PSAPL1
3	117715636	rs1145049935	SH3TC1
3	117788934		HTRA3
3	118014567	rs1149773661	CPZ
4	7885360	rs1146130326	LAMB1
4	8093778	rs1146314243	NRCAM
4	8382594	rs395128993	PNPLA8
4	8771635	rs1146219740	ENSECAG00000012591
4	9359219		ENSECAG00000019444
4	14266284	rs394739067	HECW1
4	15231652	rs1136662441	NPC1L1
4	15509519	rs1145657251	MYO1G
4	15589271		CCM2
4	18201066	rs69520973	ABCA13
4	19325066	rs1144162099	ENSECAG00000014450
4	20037820	rs69609305	POLB
4	23659289	rs1148343439	ENSECAG00000023389
4	34703779	rs1138586972	CDK14
4	34941016	rs1146668438	ENSECAG00000008734
4	36991007		VPS50
4	41893165		ICA1
4	44828367	rs1139289587	THSD7A
4	48297934		AGMO
4	54701277		ENSECAG00000022149
4	55427670	rs1149449797	FAM221A
4	58323030		HOXA3
4	58382694	rs393909626	HOXA10
4	64803893		NPSR1
4	66371700	rs1141323030	AOAH
4	93795601	rs1138830107	ADCK2
4	94739103		ENSECAG00000008420
4	95037639	rs1150256057	ENSECAG00000010940
4	95698360	rs1148617733	ENSECAG00000011714
4	95899912	rs393695563	ENSECAG00000014933
4	97605474		ENSECAG00000021664
4	102059536	rs69557472	SSPO
4	102171772	rs1141758333	ZBED6CL
4	103081437		ENSECAG00000007991
4	103102907	rs1135995393	CRYGN
4	103479034	rs394873344	PRKAG2
4	103479035	rs395714110	PRKAG2
4	105878576	rs394078098	PAXIP1
4	106454807		ENSECAG00000022285
4	106454808		ENSECAG00000022285
4	106462754	rs394910217	ENSECAG00000022285
5	2430295	rs1141053049	AVPR1B
5	6137370	rs1146336706	SELL
5	14429550	rs782859172	ENSECAG00000022382
5	20946946	rs1145002664	KCNK2
5	21733976	rs394804598	ENSECAG00000022020
5	33208899		CD244
5	34273647		ENSECAG00000000403
5	34277628	rs1137566135	ENSECAG00000000403
5	35240328	rs1145807502	CD1C
5	35260229	rs1145217509	ENSECAG00000013997
5	35766465	rs1152362271	CD1A5
5	36044548	rs1150327805	CD1A1
5	38225083		NES
5	39350903		SLC50A1
5	40387647	rs394007964	ENSECAG00000014805
5	41072822	rs1138581648	ENSECAG00000016108
5	41655203	rs1140448029	CRNN
5	41971991	rs395607786	S100A10
5	42888630	rs394250848	CERS2
5	43003717	rs1143309106	ARNT
5	43003719	rs1148881479	ARNT
5	44238121	rs395815140	ENSECAG00000014464
5	46152450		NOTCH2
5	47758009	rs395823798	SPAG17
5	48230844	rs1139206280	MAN1A2
5	53515537	rs393696329	OVGP1
5	54361818	rs397287624	ENSECAG00000021152
5	55038896	rs1150118646	GSTM4
5	55736528	rs1145745907	ENSECAG00000019998
5	63782320	rs1136501196	ENSECAG00000008494
5	71965602	rs69530400	GBP2
5	74204724	rs1136204204	ENSECAG00000014656
5	81227217	rs69575469	IFI44
5	91214555		INSL5
5	91365249	rs1149481268	SGIP1
5	92377189		DNAJC6
5	95073857		PATJ
5	96700720	rs1143139682	C1orf87
6	779717	rs1150281902	LANCL1
6	5322467	rs782915452	FN1
6	8495870		CNPPD1
6	14090196	rs1140762164	ENSECAG00000006051
6	18306170	rs1140839557	ENSECAG00000007606
6	20358654	rs1142871109	UGT1A6
6	24089347	rs1140224895	ERFE
6	25977015	rs1144553027	ANKMY1
6	26141810	rs1148782457	KIF1A
6	29085767		CACNA1C
6	29087364	rs1145467045	CACNA1C
6	29863322	rs1144664133	CACNA2D4
6	29869412	rs397246384	CACNA2D4
6	35442581	rs782895613	PHB2
6	36142747	rs1137888695	ENSECAG00000007930
6	36316425	rs68834141	CLEC4A
6	37185400	rs1140266193	PZP
6	37489327	rs1141329686	ENSECAG00000015784
6	37512785		ENSECAG00000015784
6	37963050	rs1137258927	ENSECAG00000000653
6	37963051	rs1145702645	ENSECAG00000000653
6	38498713	rs1148955019	KLRK1
6	38859439	rs1140862788	ENSECAG00000016712
6	44739066	rs1151900841	SLC15A5
6	46650499	rs1147576213	PIK3C2G
6	48601073	rs395646579	ENSECAG00000009557
6	59454155	rs1138810816	ENSECAG00000024153
6	60453092	rs1151002768	ENSECAG00000006703
6	60460733	rs1151741754	ENSECAG00000006703
6	64949472		SCAF11
6	67178018	rs1146804137	ENSECAG00000000604
6	70258156	rs394337752	ENSECAG00000024398
6	70800023		KRT4
6	71177119		C12orf10
6	72255772	rs396945991	PPP1R1A
6	74920892	rs1150177384	TIMELESS
6	75311386	rs1140797908	ENSECAG00000017834
6	75444565	rs1150640769	ENSECAG00000017834
6	75970442	rs1150319114	INHBC
6	81326834		C12orf56
6	82875821	rs1147904013	IRAK3
7	743782	rs68719410	MUM1
7	1090856	rs397290995	ATP8B3
7	1244692		ENSECAG00000026946
7	1875398	rs1145112621	ZNF555
7	1908177		ZNF556
7	2367138	rs394947589	CELF5
7	2694194	rs396034019	MATK
7	2721079	rs396930619	ZFR2
7	2725000	rs68658015	ZFR2
7	2725011	rs1136590578	ZFR2
7	2939752	rs397426155	ENSECAG00000022652
7	3023976	rs394975514	SHD
7	4684677	rs1138215844	ENSECAG00000019352
7	5344629		C19orf45
7	5360321	rs395418595	MCOLN1
7	5423477		CAMSAP3
7	5424322	rs396883040	CAMSAP3
7	5538243	rs68675182	ENSECAG00000015885
7	5698866	rs1140890646	LRRC8E
7	6650603	rs1146909047	ENSECAG00000017583
7	6786383	rs1150645276	SESN3
7	10455086	rs1139458853	CNTN5
7	13450966	rs1143691184	ENSECAG00000016257
7	17775677	rs1137060246	NPAT
7	20600332		C11orf88
7	20988898		DIXDC1
7	22328427	rs396084205	ANKK1
7	22615222	rs1142381378	TMPRSS5
7	22732183	rs1137848781	USP28
7	23457943	rs1136448517	ENSECAG00000013719
7	25691513	rs782828973	ENSECAG00000021286
7	25691542	rs395857206	ENSECAG00000021286
7	25890629	rs1147772009	CEP164
7	27002106	rs394518879	PHLDB1
7	27002203		PHLDB1
7	27528410		CCDC153
7	27649405	rs1141702614	C1QTNF5
7	27677472		USP2
7	32039086	rs395371942	ENSECAG00000010408
7	32164101	rs395301887	ENSECAG00000001664
7	32524352	rs1146755407	ENSECAG00000015222
7	34428770		ROBO4
7	38764355	rs394250698	ENSECAG00000025132
7	39710294		ST14
7	46779964	rs1137300120	RAD23A
7	50168825	rs1138490082	ENSECAG00000020668
7	50597781	rs1135847877	ACP5
7	50600114	rs396594757	ACP5
7	50600393		ACP5
7	50602694	rs394658018	ELOF1
7	50604463	rs68838510	ELOF1
7	50605176	rs1143531222	ELOF1
7	50606404	rs1142439918	CNN1
7	50610362		ELOF1
7	50656733		ZNF653
7	50739279		CCDC159
7	51425496		TYK2
7	51432523	rs395680546	TYK2
7	51434713		TYK2
7	51588062	rs1152273859	EIF3G
7	51594789	rs1141580278	ENSECAG00000024469
7	51637130	rs1148234859	ENSECAG00000025081
7	51689567	rs1150529002	COL5A3
7	53275465	rs782851756	ENSECAG00000021649
7	54055433	rs1147179376	ENSECAG00000009441
7	54476072	rs1142157831	ENSECAG00000016181
7	54488037	rs68910146	ENSECAG00000016181
7	55983703	rs1151094999	ENSECAG00000021883
7	58567079	rs1136807223	TRIM77
7	68654468		INTS4
7	69321379	rs394505090	MYO7A
7	69321383		MYO7A
7	71166070	rs1149130476	ENSECAG00000005785
7	72282147		ENSECAG00000000878
7	73854402		CHRNA10
7	74571507	rs1150964995	ENSECAG00000008339
7	74646072		TRIM68
7	75548730	rs396748967	ENSECAG00000022846
7	84425423	rs1151981284	PTH
8	2495104	rs1145170578	ENSECAG00000015213
8	2497152	rs1151349753	ENSECAG00000015213
8	3046460	rs1147904425	LRRC75B
8	3916005		ENSECAG00000016780
8	4179741	rs1143131361	ENSECAG00000016780
8	4680152	rs1143081079	SMARCB1
8	4835386	rs1149016542	ENSECAG00000018136
8	5672993	rs1139667375	ENSECAG00000014327
8	8030813		SMTN
8	13368462	rs1139319743	ENSECAG00000018316
8	14159056	rs782908639	UNG
8	14859198	rs395182969	WSCD2
8	16079108	rs68824471	SRSF9
8	18984907	rs1141069874	RNFT2
8	21792774	rs782877206	DDX54
8	21831623	rs394505540	RASAL1
8	21856840	rs394694317	DTX1
8	21941410	rs1144598268	OAS3
8	23576650	rs395063987	CCDC63
8	23576690	rs395138406	CCDC63
8	24410505		KDM2B
8	24668346	rs1148705598	SETD1B
8	25404119		HIP1R
8	29048172	rs1150854228	TMEM132C
8	31750606		EP400
8	31869123	rs1142262356	ENSECAG00000009252
8	32145132		FBRSL1
8	35101910	rs1147526267	ENSECAG00000018061
8	36326793	rs1137785261	PTPRM
8	36339554	rs1144326222	PTPRM
8	58994869	rs393917394	ZSCAN30
8	59076426		ZNF396
8	63292680	rs1147977305	ENSECAG00000010362
8	71811384		MYO5B
8	80802626	rs1150518718	ENSECAG00000009017
8	83136952		KDSR
8	83515588	rs782826016	ENSECAG00000022827
8	92261609	rs1150453592	C18orf63
8	94087511	rs395836679	ZNF516
9	1111044	rs1147381641	ENSECAG00000020690
9	2686389	rs1140705615	SLC7A13
9	12658700		JPH1
9	19392932	rs68793916	ADHFE1
9	22095253		ENSECAG00000010857
9	26322691		SDCBP
9	32678987	rs1150843194	PXDNL
9	38496020	rs395490228	NBN
9	43021632	rs1144157818	ENSECAG00000020256
9	47060295	rs1135857239	ENSECAG00000009506
9	47643148	rs782867547	FBXO43
9	50636630		ENSECAG00000019962
9	50643539		ENSECAG00000019962
9	55786667	rs1142195437	SYBU
9	65375630	rs395686824	MRPL13
9	68469644	rs1145744912	FER1L6
9	69194886	rs394063746	ZNF572
9	69198113		ZNF572
9	73150530		ENSECAG00000022588
9	75021608	rs393827600	HHLA1
9	75069488	rs394733354	KCNQ3
9	75725970	rs394986279	TG
9	75819393		TG
9	83545299	rs1144306791	ENSECAG00000021955
9	83656726	rs1151130021	ENSECAG00000002331
9	84589339	rs1148117722	SCRIB
9	84589362	rs1141455869	SCRIB
9	84889843		ENSECAG00000010600
9	84908332	rs782897166	ENSECAG00000016964
9	84908686		ENSECAG00000016964
9	84909148		ENSECAG00000016964
9	84933345	rs1149988952	MROH1
9	85152744	rs1144762314	CPSF1
10	4879775	rs1151847349	CHST8
10	5773413	rs1151887229	ENSECAG00000008258
10	6356049	rs1149807983	HPN
10	7183899	rs397022941	NFKBID
10	7189260	rs1143152949	HCST
10	9643703	rs1141848468	RYR1
10	9646399	rs1148299499	RYR1
10	9657967	rs1150775293	RYR1
10	9658184		RYR1
10	9688194	rs396855770	RYR1
10	9727333	rs1142565244	RYR1
10	9830182	rs1147547558	ACTN4
10	9834406	rs1143953870	ACTN4
10	9907020	rs1145019389	ENSECAG00000021214
10	9918390		LGALS4
10	10014103	rs1144816935	ENSECAG00000019654
10	10189380	rs394331455	PAK4
10	10368644	rs1138631229	SAMD4B
10	10372526	rs782890631	SAMD4B
10	11095809	rs1142373827	LTBP4
10	11466447	rs1140064824	ENSECAG00000000683
10	13589929	rs1139350629	LIPE
10	14007878	rs1143191091	ATP1A3
10	14676332	rs1138318448	PHLDB3
10	15135146	rs396011158	ENSECAG00000020833
10	15139872	rs1150251070	ENSECAG00000020833
10	15141636		ENSECAG00000020833
10	15328628	rs396659271	ZNF112
10	15394818	rs1152057151	ZNF229
10	15613253		CBLC
10	15927323	rs1141840570	PPP1R37
10	16050922	rs396274145	MARK4
10	16368507	rs1141925892	GIPR
10	16396557	rs393736249	FBXO46
10	16628466	rs1137823541	CCDC61
10	16634535	rs1136669508	CCDC61
10	18322347	rs1139409679	ENSECAG00000024453
10	18501624	rs1150505211	C19orf68
10	18684501	rs1147701960	CCDC114
10	18958588	rs1137962981	NTN5
10	19019092	rs1142302623	RASIP1
10	19272873		LIN7B
10	19766874	rs1140048121	TSKS
10	20125279	rs396434817	ENSECAG00000006756
10	20579393	rs1144792733	KLK4
10	20611815	rs395914515	KLK4
10	21523760	rs68825518	ENSECAG00000024996
10	23093041	rs1145255721	ENSECAG00000023794
10	23591679	rs1138621354	TFPT
10	23933709	rs68860961	ENSECAG00000017969
10	24949410		KMT5C
10	25993755	rs1144498674	ENSECAG00000015788
10	26465902	rs395303626	USP29
10	27606632	rs68997470	ENSECAG00000017293
10	30080703	rs1151852865	ENSECAG00000025063
10	31240899	rs395857449	IMPG1
10	32684169	rs395176469	MEI4
10	37805321		PGM3
10	43097513	rs1150687107	MDN1
10	51856468	rs1141354898	ENSECAG00000007855
10	58231944	rs394996563	ENSECAG00000023533
10	64109590	rs397093684	HDAC2
10	66152660		FAM26F
10	66277767	rs1142919532	ENSECAG00000008885
10	66626467	rs1139470586	RFX6
10	70059962	rs1151479587	TBC1D32
10	75544894		ENSECAG00000000740
10	79290769	rs1145302073	ENPP1
10	81215045	rs1136436476	SLC2A12
11	1972511	rs68797750	ENSECAG00000021405
11	2601977	rs395010957	ENDOV
11	3705138	rs1148833017	ENSECAG00000023129
11	3705351	rs397001340	ENSECAG00000023129
11	5332358	rs397042697	MGAT5B
11	5339271	rs1147156214	MGAT5B
11	6431013	rs394434065	LLGL2
11	7073314	rs782840315	SLC9A3R1
11	7073943	rs1139206135	SLC9A3R1
11	7087366		RAB37
11	7245981	rs1143381965	CD300LD
11	7343624	rs397292569	ENSECAG00000012199
11	15792512		ENSECAG00000024326
11	16578598		TLK2
11	18806771	rs396475691	KIF18B
11	19246606	rs395393793	ITGA2B
11	19473057	rs397361470	HDAC5
11	19596164	rs395705375	MPP2
11	20344861	rs1146827970	BECN1
11	20375384		WNK4
11	20830972	rs68815069	KCNH4
11	21245888		KRT16
11	21395395		ENSECAG00000012909
11	21407813	rs68816574	ENSECAG00000014468
11	21535339		ENSECAG00000010427
11	21557510	rs1145916646	KRTAP4-1
11	21557511	rs1149007517	KRTAP4-1
11	21950514		KRT26
11	22188384	rs395883570	TNS4
11	23966456	rs1142322356	TBKBP1
11	24157590	rs1147218386	SP2
11	24848818		TTLL6
11	32743089	rs397449705	ENSECAG00000003409
11	35000727		TBX2
11	38559105		TMEM132E
11	40173734	rs397277609	ENSECAG00000014221
11	40634402	rs396536367	RNF135
11	42674030	rs395629343	TMEM199
11	44378366		CPD
11	47572801	rs396272316	ENSECAG00000024637
11	48292213	rs396485669	MYBBP1A
11	49442033	rs1148901284	NLRP1
11	49957498		CHRNE
11	50688844	rs1147959820	ACAP1
11	51184320		KCNAB3
11	51289483		ALOX15B
11	52317133	rs395140422	NTN1
11	53226680	rs1150468220	MYH8
11	53332366		MYH2
11	60160461	rs1138841902	MYO15A
11	60258656	rs1140712158	DRC3
11	61418301	rs1147939633	DHRS7B
12	3852901		ENSECAG00000022167
12	3852945	rs1143940076	ENSECAG00000022167
12	11010574		DGKZ
12	13993262	rs1138267875	ENSECAG00000004177
12	14086266	rs1151470808	ENSECAG00000004771
12	15459126	rs68878425	ENSECAG00000008180
12	19805769	rs1139626555	ENSECAG00000013249
12	21269042	rs396437021	ZDHHC5
12	21959279		OR10W1
12	23685052	rs1138264526	ENSECAG00000017313
12	24247757	rs1143226861	SLC15A3
12	24656216	rs1137027030	ENSECAG00000022592
12	24842589	rs395185418	ENSECAG00000009687
12	25246245	rs1139295642	DAGLA
12	26178064	rs1146823941	ENSECAG00000013044
12	26898016	rs1145068225	SLC22A10
12	28179979	rs1144336416	CCDC88B
12	28191044	rs1151642350	RPS6KA4
12	28468593	rs68894878	SLC22A12
12	28599445	rs1145824043	RASGRP2
12	28655635	rs394711984	MEN1
12	28676978	rs1142599673	CDC42BPG
12	28694097	rs1136240033	EHD1
12	28694098	rs1146395002	EHD1
12	29005734	rs1139831704	ENSECAG00000023574
12	29799982	rs1149119211	CATSPER1
12	30350340	rs1148800428	SPTBN2
12	30496099		PC
12	30889469	rs394408427	CARNS1
12	31033553	rs1137829197	ENSECAG00000022087
12	31394540	rs68940374	LRP5
12	31410895	rs1141734957	LRP5
12	31410897	rs1150617296	LRP5
12	31941116	rs1139264212	TPCN2
12	34512623		KCNQ1
12	35231984	rs68875892	CARS
12	35267340	rs1150203036	CARS
12	35269307	rs1145773953	CARS
12	35639882		CDHR5
12	35775926	rs1148244155	SLC25A22
12	36219575	rs1140845474	MUC5AC
12	36572107	rs1148451767	ENSECAG00000026957
12	36719853	rs394596987	ANO9
12	36743882	rs394474687	PKP3
13	3616705	rs1151481387	SDK1
13	3949254	rs1136910547	RADIL
13	3973186	rs1144394370	RADIL
13	4686325	rs782842353	RBAK
13	4690129	rs68894258	RBAK
13	5411941	rs1137035134	ENSECAG00000004548
13	6351854	rs397216552	SMURF1
13	7042736	rs394113849	CYP3A93
13	7049164	rs1140209277	CYP3A93
13	7065874	rs1139624991	CYP3A93
13	7230399	rs68936792	CYP3A94
13	8236417	rs396659493	ENSECAG00000001032
13	8899268	rs396607394	LRCH4
13	9051312	rs1147483410	EPHB4
13	9051624		EPHB4
13	10494802		ENSECAG00000016572
13	11888836	rs394850339	ELN
13	17318014	rs1148203856	WBSCR17
13	18879555		GUSB
13	20463602	rs69065968	ZG16
13	20497332		ENSECAG00000024341
13	20625606	rs395130205	TMEM219
13	20643879	rs1151435496	TAOK2
13	20898521		ENSECAG00000008746
13	20908445	rs782824047	ENSECAG00000008746
13	20908608	rs782867488	ENSECAG00000008746
13	24503733	rs1138558602	PRKCB
13	26172518		ENSECAG00000013085
13	26860571	rs1135923050	DNAH3
13	27022206	rs395363141	ENSECAG00000022632
13	27139743	rs395085660	ENSECAG00000022632
13	27324037		ENSECAG00000022181
13	28111324	rs1138238767	ENSECAG00000010735
13	30759786	rs395262911	ENSECAG00000010013
13	30759983	rs1140212770	ENSECAG00000010013
13	30810887	rs1143839396	ABCC6
13	31236237	rs782867020	C16orf45
13	31910830		MKL2
13	34389617	rs397208273	SOCS1
13	35480199	rs394961163	GRIN2A
13	36345665	rs1143391790	ABAT
13	40525416	rs1150799695	C16orf90
13	40532851	rs1137448568	NAA60
13	40604221		ENSECAG00000023327
13	40604271	rs1137373890	ENSECAG00000023327
13	41047352	rs1143864946	ENSECAG00000003259
13	41770475	rs397419982	RNPS1
13	42026316		NOXO1
13	42522622	rs1148503251	CCDC154
13	42601462	rs1144075054	TSR3
13	43152538	rs397180918	FBXL16
14	1255422	rs1143022863	FLT4
14	5418209	rs1136847938	HRH2
14	5418255	rs1144022316	HRH2
14	9553177	rs1143674646	ENSECAG00000019149
14	11643199	rs1144302722	ENSECAG00000024009
14	20663303		CLINT1
14	20748504	rs1151980909	SOX30
14	26466703		ZNF300
14	27175636	rs1146991908	PDGFRB
14	27852646		AFAP1L1
14	34687095	rs1138319855	RELL2
14	42089504	rs394749695	SOWAHA
14	50759696		ENSECAG00000014754
14	65377668	rs1151868968	ENSECAG00000014893
14	71715202	rs1139577293	RIOK2
14	73093739	rs396174507	ENSECAG00000024830
14	79227174	rs1150413736	TMEM161B
14	86931571	rs1137472286	BHMT2
14	87515938	rs1142760831	SCAMP1
14	88740691	rs1135940338	F2RL1
14	88893248	rs1140239030	IQGAP2
14	94050188	rs1147749799	OBSCN
15	521362	rs1147473307	SH3RF3
15	3117242	rs396667480	ST6GAL2
15	3119517	rs1144795807	ST6GAL2
15	5427605	rs1150753972	ENSECAG00000016868
15	7442843	rs1148714011	IL18RAP
15	11811885	rs1149823809	ZAP70
15	12586756	rs69081779	ASTL
15	14219079		BUB1
15	14310409		ACOXL
15	16039092	rs394333225	ENSECAG00000003801
15	16244934	rs1142075558	SLC20A1
15	16301142	rs1149668163	NT5DC4
15	17099561	rs396454610	ENSECAG00000019614
15	17105559		ENSECAG00000020361
15	18348920	rs1137401767	SMYD1
15	18614894	rs1142419250	ENSECAG00000022223
15	18657638	rs1151375084	RNF103
15	19708489	rs1150371890	ENSECAG00000013097
15	20860936	rs394234743	ENSECAG00000021344
15	20861200		ENSECAG00000021344
15	21275483	rs394484025	ENSECAG00000024162
15	29570522	rs1148365011	CCDC142
15	30215577	rs395984533	ENSECAG00000021118
15	30346744		ALMS1
15	30537625	rs69045189	ALMS1
15	32354797		ZNF638
15	32726042	rs1151252501	CD207
15	33290427		TIA1
15	39404177	rs1142034089	OTX1
15	43389476	rs394715909	ENSECAG00000011245
15	46553787	rs1139055942	SPTBN1
15	53530979	rs1144915560	EPAS1
15	53933539	rs393833761	ENSECAG00000010561
15	58607233	rs1148096077	ENSECAG00000000620
15	61364842		PRKD3
15	61527244		EIF2AK2
15	66247052	rs1146457777	ENSECAG00000021671
15	67447910	rs393939654	LBH
15	69691478	rs395747769	SLC4A1AP
15	70112053	rs1150300389	ABHD1
15	70112134	rs395997641	ABHD1
15	70186202	rs394268015	TMEM214
15	70702871	rs1146842867	DRC1
15	71310854	rs1142365732	ASXL2
15	75821812	rs1141377519	GDF7
15	85510368	rs1146394531	ENSECAG00000014714
15	88278822	rs397374534	SOX11
15	89750920	rs396926159	ENSECAG00000013638
16	2862612	rs1145794441	ENSECAG00000022487
16	3729214	rs1143407700	NUP210
16	8167546	rs782836711	GHRL
16	12495857	rs394884697	EDEM1
16	12788310		ITPR1
16	12789473	rs394930955	ITPR1
16	12814406	rs395287897	ITPR1
16	18822852	rs1147636604	ENSECAG00000000673
16	20493535	rs782875306	FOXP1
16	29659977		ENSECAG00000008553
16	31518248		ACOX2
16	36213925		ENSECAG00000006260
16	38463181		CACNA2D2
16	38465264	rs1149580449	CACNA2D2
16	38465273	rs1147869937	CACNA2D2
16	38465324	rs397081450	CACNA2D2
16	39961465	rs1142492453	COL7A1
16	43309284	rs1150504839	ENSECAG00000003160
16	43553705	rs396978240	ENSECAG00000017775
16	47821033	rs394679928	TTC21A
16	47859097		GORASP1
16	57728643	rs1136518104	ENSECAG00000020927
16	60481340		ENSECAG00000006849
16	60481599	rs1142500914	ENSECAG00000006849
16	67765398	rs1137773429	CAPN7
16	68948116	rs395352455	MRPL3
16	69831494	rs1145886855	DNAJC13
16	77885966	rs1148026565	XRN1
16	85283118	rs1151604840	MED12L
16	85698639	rs1137850594	AADACL2
17	19092151	rs1150495441	NEK5
17	21796198	rs782913895	FNDC3A
17	37993399	rs395702357	ENSECAG00000014029
17	46007958		ENSECAG00000021894
17	46008043	rs1148783729	ENSECAG00000021894
17	65768732	rs1138547894	ENSECAG00000018682
17	65769443	rs1147402195	ENSECAG00000018682
17	71159024	rs1146682165	METTL21C
17	71522112	rs1139574788	ENSECAG00000006818
17	71522951	rs1140963796	ENSECAG00000006818
17	79334966	rs1149312926	TUBGCP3
17	79905585	rs1152351908	CUL4A
17	80020389	rs1144153138	ENSECAG00000023426
18	3205855	rs396103897	MYO7B
18	3206147	rs396511413	MYO7B
18	13068898	rs1152009331	ENSECAG00000014433
18	13068961	rs395751821	ENSECAG00000014433
18	19543362	rs1137223842	R3HDM1
18	24081915	rs1144595929	ENSECAG00000012212
18	33472321		NMI
18	39640222	rs1143729663	TIGD1
18	39991580	rs1146018182	TANC1
18	40211537	rs1136317308	BAZ2B
18	45490021		SCN2A
18	45993020	rs395894221	TTC21B
18	46051331	rs395512920	TTC21B
18	46471080		SCN7A
18	46505046		SCN7A
18	73372441		PLCL1
18	74827827		ENSECAG00000013663
18	76681361	rs1151023450	ENSECAG00000019402
18	77238907	rs1137966951	ENSECAG00000024325
18	81009602		DYTN
18	81009959	rs1145820320	DYTN
19	4219992	rs1146437943	ENSECAG00000021962
19	5477142	rs1147607721	ENSECAG00000016980
19	8527183	rs1138925302	SI
19	9511719	rs1139620198	ENSECAG00000008419
19	9513444	rs394551537	ENSECAG00000008419
19	10615732	rs1136836528	ENSECAG00000017547
19	18962455	rs1139736598	TBL1XR1
19	22108753		FXR1
19	24852850		EIF2B5
19	24995818		EIF4G1
19	27083528	rs1139954172	AHSG
19	27681821	rs1149039850	ENSECAG00000023264
19	35262049	rs395733553	MELTF
19	36238417	rs1148638177	ENSECAG00000007931
19	38690502	rs1148510114	ADCY5
19	40197919	rs394912567	GOLGB1
19	40276330	rs69250643	ARGFX
19	42163741	rs1150207854	ENSECAG00000026895
19	45278901	rs69129081	ENSECAG00000015314
19	50372580	rs1138843455	ENSECAG00000012947
19	50465089	rs397419758	DPPA4
19	51100534	rs1150599455	KIAA1524
19	51834457	rs1148594617	BBX
19	59577181	rs1145005193	OR5K4
20	2407928	rs69219831	ENSECAG00000005509
20	3790728	rs1136888573	ENSECAG00000010258
20	4884991	rs1136579802	ENSECAG00000000200
20	13509132		TBC1D7
20	13711891	rs394937338	ENSECAG00000022409
20	13712120	rs395149397	ENSECAG00000022409
20	13731248		SIRT5
20	17094914	rs396093477	ENSECAG00000013511
20	26328423	rs394693670	PRSS16
20	26328468	rs1138937071	PRSS16
20	26591725	rs397422605	ENSECAG00000016906
20	27575780		ENSECAG00000016607
20	27634851	rs69177256	ZKSCAN4
20	28473440	rs1139957777	ENSECAG00000003582
20	28493109	rs1145217400	ENSECAG00000003950
20	29738050	rs1150778503	RNF39
20	30002689	rs1146620145	ENSECAG00000023595
20	30003324	rs394982210	ENSECAG00000023595
20	30091123	rs1136835002	ENSECAG00000023986
20	30092349	rs395882291	ENSECAG00000023986
20	30092785	rs394852952	ENSECAG00000023986
20	30374346	rs1143145385	ENSECAG00000011673
20	30642767		MDC1
20	30643142	rs395710000	MDC1
20	31085380	rs69300072	ENSECAG00000015505
20	31458271		ENSECAG00000008977
20	31884889	rs1148640998	MHCB3
20	31916666	rs1140548194	ENSECAG00000012217
20	31982180	rs1138806302	ENSECAG00000024771
20	32016141	rs1146366489	EQMHCC1
20	32016198	rs396149017	EQMHCC1
20	32095806	rs1149488922	ENSECAG00000013184
20	32137161	rs1149747875	ENSECAG00000013783
20	32271339	rs397105523	PRRC2A
20	32271369	rs395874854	PRRC2A
20	32271370	rs397112728	PRRC2A
20	32271416		PRRC2A
20	32271417	rs1138262602	PRRC2A
20	32554193	rs395331139	STK19
20	32554284	rs1139473661	STK19
20	33544732	rs396641461	BTNL2
20	34014879	rs1149390400	ENSECAG00000009142
20	34032650		HLA-DQB2
20	34096830		DRB
20	34248859	rs396324394	ENSECAG00000012400
20	34651973	rs1149461665	DAXX
20	35015049	rs396184477	MLN
20	37499934	rs393892561	RAB44
20	39743976	rs1140109198	KCNK17
20	41486112	rs1138508224	ENSECAG00000015483
20	43333220	rs1143150474	TJAP1
20	48872094	rs1151097378	CRISP1
20	54779966		DST
20	57530907		LGSN
20	59104100		ENSECAG00000007002
20	63203926	rs1144836203	FAM135A
20	64487518	rs1150187218	RIMS1
20	64506316		RIMS1
21	960741	rs395014307	ENSECAG00000018482
21	1047797	rs1142292245	SLC1A6
21	1050770	rs1138244222	SLC1A6
21	2560909	rs396217548	NWD1
21	3087822	rs1147575854	FAM129C
21	3087852	rs394149116	FAM129C
21	3211873	rs1136900715	MAP1S
21	3324275	rs393696025	SLC5A5
21	3326905	rs1147583659	SLC5A5
21	3837198	rs1144904367	CRLF1
21	4111403	rs394232638	HOMER3
21	4111876	rs1149885369	HOMER3
21	4745479	rs1150670163	ENSECAG00000000355
21	5471953	rs1146737887	SLC30A5
21	11419778	rs394187540	IPO11
21	11545515	rs69349927	ENSECAG00000013827
21	15971171	rs782891994	GPBP1
21	26015191	rs1146228861	ENSECAG00000022283
21	27531563		OSMR
21	50510966	rs395252749	2019-03-06
21	54775868	rs1145124465	ADAMTS16
21	57994275		CLPTM1L
22	450614		NINL
22	451024	rs1146362555	NINL
22	452716	rs1137556840	NINL
22	586565	rs1148763778	ENSECAG00000023806
22	4950747	rs1141626836	ENSECAG00000017853
22	5091667	rs1137045838	ENSECAG00000022183
22	6933717		OVOL2
22	10651938		SEL1L2
22	17521294	rs1139770977	LRRN4
22	19698631		GFRA4
22	21722082		ENSECAG00000002438
22	23471116		MYLK2
22	24231568	rs1147578307	DNMT3B
22	24381152		SUN5
22	27178511	rs1147576217	ERGIC3
22	27191189		ENSECAG00000009856
22	27244799	rs396943264	CPNE1
22	28420402	rs395771910	MROH8
22	28424910		MROH8
22	35527819	rs1143639752	ENSECAG00000022689
22	36432439	rs1139426277	SLC2A10
22	36803208		EYA2
22	39136573		TMEM189
22	39516235	rs393899844	FAM65C
22	45630718	rs1142079174	ENSECAG00000022603
22	46538977	rs1152332192	ZNF831
22	46538987	rs1136857079	ZNF831
22	50192755	rs1148209013	OGFR
23	6081394	rs1141918872	ENSECAG00000011327
23	6097783		ENSECAG00000011327
23	12296794	rs1152020227	ENSECAG00000002899
23	13397947	rs396591783	GNA14
23	13397948	rs394337620	GNA14
23	17164521	rs1149176347	TRPM6
23	17410041	rs395045942	ENSECAG00000018675
23	20404896	rs1136271690	PTAR1
23	21033029	rs396083425	ENSECAG00000019764
23	23870436	rs396745277	KCNV2
23	26794400	rs1140812664	ENSECAG00000009883
23	34728510	rs782914392	TTC39B
23	34728511	rs782833660	TTC39B
23	44698157	rs1147832386	ENSECAG00000019647
23	47480930	rs1138763083	ENSECAG00000013034
23	47481470	rs1144913599	ENSECAG00000013034
23	54610850	rs1136112932	WNK2
24	8415301	rs1138665932	ENSECAG00000026893
24	9139636	rs1143890509	SYT16
24	10740977	rs1151862784	ENSECAG00000020393
24	13738791		PLEKHH1
24	15890051	rs1138718712	SMOC1
24	16627529	rs1143160425	TTC9
24	20302860	rs1144394206	RPS6KL1
24	22642933		SAMD15
24	22717302	rs394039843	ISM2
24	32231888	rs1149703965	PTPN21
24	34507520	rs1149952384	C14orf159
24	34516389	rs1144414849	C14orf159
24	34526996	rs1138717160	ENSECAG00000018896
24	34528669	rs395919136	ENSECAG00000018896
24	34529629	rs1142828195	ENSECAG00000018896
24	38000192	rs1145968230	DICER1
24	38092100	rs396677563	DICER1
25	2648566	rs1136029705	FBXO10
25	3381765	rs1141907841	ALDH1B1
25	4374094	rs395300209	ENSECAG00000017439
25	10503265	rs1148393971	OR13C4
25	18169013	rs1143975044	ENSECAG00000011666
25	19229462		ZNF618
25	19770916	rs393922513	ATP6V1G1
25	27978525	rs1138515991	ENSECAG00000021531
25	28641170	rs1149370502	ENSECAG00000009255
25	29050877	rs1141571413	ADGRD2
25	30558586	rs1142565705	ENSECAG00000017098
25	31559747	rs395226771	FAM129B
25	31845509		AK1
25	33278759	rs1139315666	PTGES
25	33717851	rs69298490	HMCN2
25	33743682	rs1151062742	HMCN2
25	34423892	rs396316936	NUP214
25	34755266	rs1139310607	RAPGEF1
25	36751829	rs394283866	BRD3
25	37286178	rs1151503380	COL5A1
25	38083267	rs782883081	NOTCH1
25	39170542	rs395649970	CLIC3
25	39222819	rs396028537	ENTPD2
25	39296007	rs395201026	DPP7
25	39354096		TMEM210
25	39496819		EXD3
25	39574263		ENTPD8
26	550259	rs1138217956	ENSECAG00000023176
26	565727	rs1142519872	ENSECAG00000023176
26	3711192	rs1138553539	ENSECAG00000010586
26	4962945	rs1147826269	CADM2
26	15342102	rs396550110	ENSECAG00000022573
26	28190381	rs1144062046	ENSECAG00000020729
26	30598613		SYNJ1
26	31443450		SON
26	35243780	rs1150604778	ENSECAG00000008778
26	39500494	rs393773000	PDE9A
26	41278768	rs395968904	ITGB2
26	41860421		COL18A1
26	41875473	rs1142377628	COL18A1
27	1957162	rs394858812	ENSECAG00000017813
27	1957297	rs1140865425	ENSECAG00000017813
27	2578541	rs1141240943	ENSECAG00000020017
27	2578611	rs1143871511	ENSECAG00000020017
27	3107254	rs396914228	DKK4
27	3107255	rs394859028	DKK4
27	5403228	rs1136421952	ENSECAG00000022220
27	5706140	rs1149088878	ENSECAG00000023759
27	13001654	rs1151091409	ENSECAG00000000100
27	14992822		TNKS
27	24842121	rs1144391919	LRP2BP
27	33639555	rs1140438303	DEFA5L
27	34665211	rs1144978786	ENSECAG00000024572
27	37596960	rs1146397375	CSMD1
28	6457254	rs395989258	ENSECAG00000010637
28	6457871	rs1150684486	ENSECAG00000010637
28	8816931		ENSECAG00000010352
28	8889691	rs1145130245	PTPRQ
28	10016545	rs1136541599	PPFIA2
28	15342091	rs1136859348	C12orf29
28	16426551	rs1147979804	UBE2N
28	16724900	rs397242807	ATP2B1
28	20506944	rs1140642766	PLXNC1
28	22723811		NEDD1
28	26144466	rs1146496572	ANO4
28	26783686	rs1136642948	ENSECAG00000007537
28	28075825	rs1150200109	ENSECAG00000014629
28	31263688		BTBD11
28	35881121	rs395491744	CDC42EP1
28	35999985		TRIOBP
28	36183839	rs1149903506	ANKRD54
28	36183904	rs1138078014	ANKRD54
28	37520669	rs396221560	CACNA1I
28	38610387	rs1145915792	ENSECAG00000021050
28	39696428		ENSECAG00000023785
28	39790452	rs1149865996	ENSECAG00000007836
28	39810625		ENSECAG00000015223
28	41354555	rs1151742049	SAMM50
28	46851961	rs395155715	ENSECAG00000011168
28	46887897	rs1148214047	MAPK12
29	6178924	rs1139597016	ENSECAG00000024256
29	7877774	rs1136193554	ENSECAG00000020725
29	8488025	rs395307234	KIAA1462
29	9551414		WAC
29	11253968		APBB1IP
29	16199825	rs1142434609	NEBL
29	16205572		NEBL
29	17863971	rs1145642962	ENSECAG00000009056
29	19523998	rs1152111861	CUBN
29	19578844	rs1151970664	CUBN
29	19581083	rs1142102617	CUBN
29	19582675	rs1144418878	CUBN
29	27477340	rs395392424	ITIH2
29	30097650		ENSECAG00000019480
29	30156078		AKR1C1
30	306628	rs1149549960	ENSECAG00000007618
30	3241355		WDR64
30	7863067		SDE2
30	8738119	rs1139724272	DNAH14
30	25896888	rs1140958025	ENSECAG00000006816
30	25896908	rs69394569	ENSECAG00000006816
30	28946179	rs394459949	ZNF281
30	30755100	rs1149368641	SYT2
30	31166000		PPFIA4
31	581147	rs394288462	ENSECAG00000014357
31	15079610		SYNE1
31	15731167	rs394576123	AKAP12
31	17036875	rs1145304589	ENSECAG00000026818
Contig21903	41788	rs782872284	ENSECAG00000021292
Contig38194	101291		PTPRJ
Contig48262	36828	rs1139905424	PTCD3
Contig53312	26109		ENSECAG00000008900
Contig58644	53480		ENSECAG00000009538
Contig79891	3029	rs69042154	ENSECAG00000009367
Contig79891	3126	rs1142052394	ENSECAG00000009367
Contig79891	3229	rs1136164519	ENSECAG00000009367
Contig87501	32760	rs1144351977	C1orf106
Contig87501	62850		ENSECAG00000023530
Contig91059	28765	rs394627860	ENSECAG00000006837
Contig92565	174384	rs1148495638	CMAS
Contig94656	65694	rs1142616588	ENSECAG00000002347
MT	11791		ND5
X	1151046	rs1145706244	GYG2
X	1201217	rs1137431279	ARSD
X	3081569		ENSECAG00000000305
X	4771214		STS
X	6833093	rs1145542755	GPR143
X	6946910	rs1146128183	SHROOM2
X	17369608	rs1136142760	SMS
X	18985923	rs782884746	PRDX4
X	19840555	rs395129310	POLA1
X	20195827	rs1144502084	ENSECAG00000001613
X	26744696	rs1148406065	ENSECAG00000015568
X	31607711	rs1146980762	XK
X	39679167	rs395785017	RBM10
X	40503339	rs397007989	FTSJ1
X	45478944	rs1145416228	ENSECAG00000024747
X	57226791	rs1150328625	PHKA1
X	60830746		MAGT1
X	60830838		MAGT1
X	74011025		ENSECAG00000025113
X	80537940	rs1137319847	DIAPH2
X	80537946	rs1146372319	DIAPH2
X	80537970	rs1142570225	DIAPH2
X	90529051		NXT2
X	96817982	rs1151623647	ENSECAG00000003598
X	99090436	rs69606867	ENSECAG00000006747
X	100198591		ENSECAG00000016732
X	107000363	rs397253516	OCRL
X	107029794	rs69584176	OCRL
X	108828781	rs1137687536	ENSECAG00000013373
X	109048539	rs1139661072	FRMD7
X	111070119	rs394176436	PLAC1
X	113658960		ENSECAG00000017102
X	114204343	rs396282408	ENSECAG00000018006
X	122850906	rs69502988	ENSECAG00000009040
X	122942212		ENSECAG00000012488
X	126716956	rs782886123	FLNA
X	127717985	rs1145895789	VBP1

## Sheet: MJ
CHROM	POS	ID	Gene
1	65768		ZNF717
1	258793		ENSECAG00000009582
1	349806		ENSECAG00000009951
1	409700	rs396624479	PAOX
1	2467674	rs396702202	ENSECAG00000024936
1	4039725	rs396744695	MGMT
1	15549578	rs1148884959	HSPA12A
1	16067316	rs1138845417	ENSECAG00000006846
1	16075394	rs396586953	ENSECAG00000006846
1	26219613	rs1142165864	ITPRIP
1	26319869	rs1149595972	ENSECAG00000016166
1	26939316	rs395105936	NEURL1
1	26946131	rs782889960	NEURL1
1	26948691	rs1140416843	NEURL1
1	31171790		HPS1
1	33476814		ENSECAG00000016258
1	34344957	rs1136782041	ENSECAG00000005361
1	34818378		ENSECAG00000011584
1	34818704		ENSECAG00000011584
1	35592486	rs1140680115	FRA10AC1
1	35960923		MYOF
1	36173579	rs1144338965	ENSECAG00000023734
1	38991556	rs1140170820	PANK1
1	39662153	rs1148437982	FAS
1	40028200	rs1144125689	ENSECAG00000008026
1	47367582	rs1136966162	ENSECAG00000007119
1	49615107	rs1144670549	ENSECAG00000000814
1	49615141	rs1137839862	ENSECAG00000000814
1	58066256	rs1148381759	TACR2
1	59273184	rs1150388094	TBATA
1	59274796	rs394040685	TBATA
1	60136377	rs1140887227	ENSECAG00000023411
1	71198659	rs1149635108	ENSECAG00000024546
1	71625722	rs1144970560	RET
1	72211403	rs1146856940	ENSECAG00000002877
1	72232006	rs1137902631	ENSECAG00000002877
1	76906329	rs1138348887	TBCE
1	79728200	rs1136643627	ENSECAG00000020671
1	79729703	rs68522936	ENSECAG00000020671
1	81043613	rs1145461506	CAPN9
1	89669478		DYDC2
1	90142632	rs1141517831	EFL1
1	90766961		ENSECAG00000015454
1	94593754	rs1142365597	WDR93
1	94662830	rs68486582	ENSECAG00000019462
1	97229405	rs1152274917	ENSECAG00000007303
1	112340528	rs395052827	ENSECAG00000022450
1	119722465	rs1139873396	NEIL1
1	126559348		AAGAB
1	127802321	rs1138571680	MEGF11
1	128620033	rs68471192	ANKDD1A
1	130616238	rs1147708441	TLN2
1	134011198	rs1146851696	FAM63B
1	135655544	rs1147521189	ZNF280D
1	138941465	rs1150265665	ENSECAG00000012904
1	142096236	rs1144774947	CEP152
1	144314949		ENSECAG00000002004
1	145983751	rs397394000	PATL2
1	146749729	rs782889540	HYPK
1	146749762	rs396194345	HYPK
1	146800647	rs395823735	CATSPER2
1	146908520	rs1145830315	MAP1A
1	147125920		TGM7
1	147661676		ENSECAG00000022851
1	148000345		GANC
1	148012523		TMEM87A
1	148413427		MAPKBP1
1	149692394	rs1142593904	PLCB2
1	156332017	rs1140653238	NUTM1
1	156489501	rs397183336	ENSECAG00000003071
1	158834159	rs1139057026	ENSECAG00000022414
1	158836012	rs1148574178	ENSECAG00000022414
1	160216909	rs393930729	ENSECAG00000005317
1	161386555	rs1140457908	TRAV30
1	161674803	rs1147811386	ENSECAG00000018801
1	163315940	rs68497785	MYH7
1	163780503	rs1139075878	ENSECAG00000008025
1	163786144		ENSECAG00000008025
1	163862657	rs1150251593	IRF9
1	164159874	rs1139413599	ENSECAG00000024380
1	164482637	rs1139595670	ENSECAG00000021442
1	172829777	rs1147500205	ENSECAG00000021888
1	174491868		BRMS1L
1	182455976	rs393888819	FANCM
1	186823170	rs782867909	SAV1
2	2944300	rs1136232074	C8A
2	4636094	rs393951483	USP24
2	4916262	rs1147955928	TTC4
2	5931717	rs393981364	GLIS1
2	11203509	rs1139495021	ENSECAG00000023188
2	11400840	rs1137635460	ENSECAG00000019846
2	11476569		ENSECAG00000013479
2	11480156	rs396433349	ENSECAG00000013479
2	11612094		ENSECAG00000024144
2	12290027	rs1148774453	RAD54L
2	12510909	rs395546692	MAST2
2	12775069	rs1138684801	IPP
2	14891684	rs1143071101	SZT2
2	15228607	rs1150792880	ENSECAG00000014673
2	18337968		ENSECAG00000008955
2	19956251	rs394590955	EPHA10
2	19958087	rs1139852198	EPHA10
2	20682794	rs1136593348	GRIK3
2	22012052		ENSECAG00000024561
2	23472333	rs1137574189	CSMD2
2	23892810	rs1141921120	TRIM62
2	24096609	rs68605411	HPCA
2	24533986	rs396236130	LCK
2	28500963	rs1138592633	MAP3K6
2	29731072	rs397160186	MAN1C1
2	30573621	rs1140636271	SRRM1
2	31588465	rs1145525675	ASAP3
2	32890518	rs394966038	HSPG2
2	33091342	rs1139692566	RAP1GAP
2	34209548	rs1141103162	PLA2G2C
2	35426408	rs1139058166	PAX7
2	36273791		ARHGEF10L
2	44384571	rs1140569834	ESPN
2	47933982	rs1141795482	ENSECAG00000014263
2	48177356		TMEM52
2	48291500		NADK
2	51220004		DMTN
2	51699534		ENSECAG00000020618
2	52052134	rs394886914	RHOBTB2
2	52079002	rs1144834525	ENSECAG00000024512
2	54322980	rs396532682	DOCK5
2	58910166	rs1142610814	ENSECAG00000012766
2	59028729		RP1L1
2	67007898	rs1141438834	DDX60L
2	67351478	rs68610140	ANXA10
2	69650343	rs1136573897	ENSECAG00000009035
2	75154443	rs1140010517	ENSECAG00000006972
2	78401707	rs1145203369	ASIC5
2	78811545		MAP9
2	82416738	rs1138180679	PRSS48
2	82800046	rs1142702024	LRBA
2	83895778	rs1136036356	ENSECAG00000015949
2	87674448	rs1146437561	ENSECAG00000024476
2	88568037	rs1151557067	FREM3
2	88598544	rs1150186791	ENSECAG00000024603
2	88646635	rs1138623626	FREM3
2	89107465	rs1139126384	ENSECAG00000010301
2	106496341	rs396483419	TRPC3
2	108569500	rs1150128447	I-FABP
2	113564158		ANK2
3	866476	rs1138759839	ITFG1
3	1490870	rs1141429648	ABCC11
3	3327163	rs1138902317	ADCY7
3	3338756	rs1144522384	ADCY7
3	3352465	rs395162700	ADCY7
3	8612539	rs1141916801	ENSECAG00000013389
3	8937646	rs1136139842	ENSECAG00000009369
3	10113890	rs1146858691	CPNE2
3	10548268		ADGRG1
3	18086782	rs1137058427	NAE1
3	18340760	rs1137531770	KIAA0895L
3	18340962		KIAA0895L
3	19253036	rs68596589	SLC7A6
3	22696272	rs1137860869	ZNF821
3	23470159	rs1148844578	HYDIN
3	25716568	rs68479321	CNTNAP4
3	26268845	rs1138257832	ENSECAG00000012817
3	26811840		NUDT7
3	29531039		ATMIN
3	29630338	rs1139634770	ENSECAG00000015980
3	32128007	rs1144078959	HSDL1
3	34051322	rs393831305	FOXF1
3	35845466	rs1144413475	ZC3H18
3	36811712	rs1140099791	VPS9D1
3	40538934	rs1148850935	C4orf17
3	41997665	rs1148487790	STPG2
3	51691542	rs1141986543	NUDT9
3	51750970		HSD17B11
3	51813031	rs1142118677	HSD17B13
3	56152162	rs1141237431	HNRNPD
3	61642042	rs68599669	ENSECAG00000024233
3	61642741	rs1147389164	ENSECAG00000024233
3	61642742	rs1139374829	ENSECAG00000024233
3	62155312	rs1146871542	USO1
3	62292046	rs1137593952	CDKL2
3	63690740	rs394187249	ENSECAG00000005311
3	66833904	rs1147278402	SULT1E1
3	67529809	rs1151152194	ENSECAG00000019112
3	67529880	rs1143756819	ENSECAG00000019112
3	67549117	rs1148636738	ENSECAG00000019112
3	71032868		EPHA5
3	79038960		TMEM165
3	79281363	rs782850794	KDR
3	79361066		ENSECAG00000011833
3	81028788	rs1141700694	SCFD2
3	81612151		SPATA18
3	83065909	rs395549778	ATP10D
3	90446259	rs1149172671	FAM114A1
3	90475554	rs1147665201	FAM114A1
3	107753764	rs1148012058	FAM184B
3	107761427	rs397238010	FAM184B
3	109560892		ENSECAG00000025112
3	114140903	rs395194196	SLC2A9
3	115428869	rs1148433437	EVC2
3	116284250	rs1147617954	MAN2B2
3	117034432		PSAPL1
3	117715636	rs1145049935	SH3TC1
3	117788934		HTRA3
3	118014567	rs1149773661	CPZ
4	7885360	rs1146130326	LAMB1
4	8093778	rs1146314243	NRCAM
4	8382594	rs395128993	PNPLA8
4	8771635	rs1146219740	ENSECAG00000012591
4	9359219		ENSECAG00000019444
4	14266284	rs394739067	HECW1
4	15231652	rs1136662441	NPC1L1
4	15509519	rs1145657251	MYO1G
4	15589271		CCM2
4	18201066	rs69520973	ABCA13
4	19325066	rs1144162099	ENSECAG00000014450
4	20037820	rs69609305	POLB
4	23659289	rs1148343439	ENSECAG00000023389
4	34703779	rs1138586972	CDK14
4	34941016	rs1146668438	ENSECAG00000008734
4	36991007		VPS50
4	41893165		ICA1
4	44828367	rs1139289587	THSD7A
4	48297934		AGMO
4	54701277		ENSECAG00000022149
4	55427670	rs1149449797	FAM221A
4	58323030		HOXA3
4	58382694	rs393909626	HOXA10
4	64803893		NPSR1
4	66371700	rs1141323030	AOAH
4	94739103		ENSECAG00000008420
4	95037639	rs1150256057	ENSECAG00000010940
4	95698360	rs1148617733	ENSECAG00000011714
4	95899912	rs393695563	ENSECAG00000014933
4	97605474		ENSECAG00000021664
4	102059536	rs69557472	SSPO
4	102171772	rs1141758333	ZBED6CL
4	103081437		ENSECAG00000007991
4	103102907	rs1135995393	CRYGN
4	103479034	rs394873344	PRKAG2
4	103479035	rs395714110	PRKAG2
4	105878576	rs394078098	PAXIP1
4	106454807		ENSECAG00000022285
4	106454808		ENSECAG00000022285
4	106462754	rs394910217	ENSECAG00000022285
5	2430295	rs1141053049	AVPR1B
5	6137370	rs1146336706	SELL
5	14429550	rs782859172	ENSECAG00000022382
5	20946946	rs1145002664	KCNK2
5	21733976	rs394804598	ENSECAG00000022020
5	33208899		CD244
5	34273647		ENSECAG00000000403
5	34277628	rs1137566135	ENSECAG00000000403
5	35240328	rs1145807502	CD1C
5	35260229	rs1145217509	ENSECAG00000013997
5	35766465	rs1152362271	CD1A5
5	36044548	rs1150327805	CD1A1
5	38225083		NES
5	39350903		SLC50A1
5	40387647	rs394007964	ENSECAG00000014805
5	41072822	rs1138581648	ENSECAG00000016108
5	41655203	rs1140448029	CRNN
5	41971991	rs395607786	S100A10
5	42888630	rs394250848	CERS2
5	43003717	rs1143309106	ARNT
5	43003719	rs1148881479	ARNT
5	44238121	rs395815140	ENSECAG00000014464
5	46152450		NOTCH2
5	47758009	rs395823798	SPAG17
5	48230844	rs1139206280	MAN1A2
5	53515537	rs393696329	OVGP1
5	54361818	rs397287624	ENSECAG00000021152
5	55038896	rs1150118646	GSTM4
5	55736528	rs1145745907	ENSECAG00000019998
5	63782320	rs1136501196	ENSECAG00000008494
5	69598914		EPHX4
5	71965602	rs69530400	GBP2
5	74204724	rs1136204204	ENSECAG00000014656
5	81227217	rs69575469	IFI44
5	91214555		INSL5
5	91365249	rs1149481268	SGIP1
5	92377189		DNAJC6
5	95073857		PATJ
5	96700720	rs1143139682	C1orf87
6	779717	rs1150281902	LANCL1
6	5322467	rs782915452	FN1
6	8495870		CNPPD1
6	14090196	rs1140762164	ENSECAG00000006051
6	18306170	rs1140839557	ENSECAG00000007606
6	20358654	rs1142871109	UGT1A6
6	24089347	rs1140224895	ERFE
6	25977015	rs1144553027	ANKMY1
6	26141810	rs1148782457	KIF1A
6	29085767		CACNA1C
6	29087364	rs1145467045	CACNA1C
6	29863322	rs1144664133	CACNA2D4
6	29869412	rs397246384	CACNA2D4
6	35442581	rs782895613	PHB2
6	36142747	rs1137888695	ENSECAG00000007930
6	36316425	rs68834141	CLEC4A
6	37185400	rs1140266193	PZP
6	37489327	rs1141329686	ENSECAG00000015784
6	37512785		ENSECAG00000015784
6	37963050	rs1137258927	ENSECAG00000000653
6	37963051	rs1145702645	ENSECAG00000000653
6	38498713	rs1148955019	KLRK1
6	38859439	rs1140862788	ENSECAG00000016712
6	44739066	rs1151900841	SLC15A5
6	46650499	rs1147576213	PIK3C2G
6	48601073	rs395646579	ENSECAG00000009557
6	59454155	rs1138810816	ENSECAG00000024153
6	60453092	rs1151002768	ENSECAG00000006703
6	60460733	rs1151741754	ENSECAG00000006703
6	64949472		SCAF11
6	67178018	rs1146804137	ENSECAG00000000604
6	70258156	rs394337752	ENSECAG00000024398
6	70800023		KRT4
6	71177119		C12orf10
6	72255772	rs396945991	PPP1R1A
6	74920892	rs1150177384	TIMELESS
6	75311386	rs1140797908	ENSECAG00000017834
6	75444565	rs1150640769	ENSECAG00000017834
6	75970442	rs1150319114	INHBC
6	81326834		C12orf56
6	82875821	rs1147904013	IRAK3
7	743782	rs68719410	MUM1
7	1090856	rs397290995	ATP8B3
7	1244692		ENSECAG00000026946
7	1875398	rs1145112621	ZNF555
7	1908177		ZNF556
7	2367138	rs394947589	CELF5
7	2694194	rs396034019	MATK
7	2721079	rs396930619	ZFR2
7	2725000	rs68658015	ZFR2
7	2725011	rs1136590578	ZFR2
7	2939752	rs397426155	ENSECAG00000022652
7	3023976	rs394975514	SHD
7	4684677	rs1138215844	ENSECAG00000019352
7	5344629		C19orf45
7	5360321	rs395418595	MCOLN1
7	5423477		CAMSAP3
7	5424322	rs396883040	CAMSAP3
7	5538243	rs68675182	ENSECAG00000015885
7	5698866	rs1140890646	LRRC8E
7	6650603	rs1146909047	ENSECAG00000017583
7	6786383	rs1150645276	SESN3
7	10455086	rs1139458853	CNTN5
7	13450966	rs1143691184	ENSECAG00000016257
7	17775677	rs1137060246	NPAT
7	20600332		C11orf88
7	20988898		DIXDC1
7	22328427	rs396084205	ANKK1
7	22615222	rs1142381378	TMPRSS5
7	22732183	rs1137848781	USP28
7	23457943	rs1136448517	ENSECAG00000013719
7	25691513	rs782828973	ENSECAG00000021286
7	25691542	rs395857206	ENSECAG00000021286
7	25890629	rs1147772009	CEP164
7	27002106	rs394518879	PHLDB1
7	27002203		PHLDB1
7	27528410		CCDC153
7	27649405	rs1141702614	C1QTNF5
7	27677472		USP2
7	32039086	rs395371942	ENSECAG00000010408
7	32164101	rs395301887	ENSECAG00000001664
7	32524352	rs1146755407	ENSECAG00000015222
7	34428770		ROBO4
7	38764355	rs394250698	ENSECAG00000025132
7	39710294		ST14
7	46779964	rs1137300120	RAD23A
7	50168825	rs1138490082	ENSECAG00000020668
7	50597781	rs1135847877	ACP5
7	50600114	rs396594757	ACP5
7	50600393		ACP5
7	50602694	rs394658018	ELOF1
7	50604463	rs68838510	ELOF1
7	50605176	rs1143531222	ELOF1
7	50606404	rs1142439918	CNN1
7	50610362		ELOF1
7	50656733		ZNF653
7	50739279		CCDC159
7	51425496		TYK2
7	51432523	rs395680546	TYK2
7	51434713		TYK2
7	51588062	rs1152273859	EIF3G
7	51594789	rs1141580278	ENSECAG00000024469
7	51637130	rs1148234859	ENSECAG00000025081
7	53275465	rs782851756	ENSECAG00000021649
7	54055433	rs1147179376	ENSECAG00000009441
7	54476072	rs1142157831	ENSECAG00000016181
7	54488037	rs68910146	ENSECAG00000016181
7	55983703	rs1151094999	ENSECAG00000021883
7	58567079	rs1136807223	TRIM77
7	68654468		INTS4
7	69321379	rs394505090	MYO7A
7	69321383		MYO7A
7	71166070	rs1149130476	ENSECAG00000005785
7	72282147		ENSECAG00000000878
7	73854402		CHRNA10
7	74571507	rs1150964995	ENSECAG00000008339
7	74646072		TRIM68
7	75548730	rs396748967	ENSECAG00000022846
7	84425423	rs1151981284	PTH
8	2495104	rs1145170578	ENSECAG00000015213
8	2497152	rs1151349753	ENSECAG00000015213
8	3046460	rs1147904425	LRRC75B
8	3916005		ENSECAG00000016780
8	4179741	rs1143131361	ENSECAG00000016780
8	4680152	rs1143081079	SMARCB1
8	4835386	rs1149016542	ENSECAG00000018136
8	5672993	rs1139667375	ENSECAG00000014327
8	8030813		SMTN
8	13368462	rs1139319743	ENSECAG00000018316
8	14159056	rs782908639	UNG
8	14859198	rs395182969	WSCD2
8	16079108	rs68824471	SRSF9
8	18984907	rs1141069874	RNFT2
8	21792774	rs782877206	DDX54
8	21831623	rs394505540	RASAL1
8	21856840	rs394694317	DTX1
8	21941410	rs1144598268	OAS3
8	23576650	rs395063987	CCDC63
8	23576690	rs395138406	CCDC63
8	24410505		KDM2B
8	24668346	rs1148705598	SETD1B
8	25404119		HIP1R
8	29048172	rs1150854228	TMEM132C
8	31750606		EP400
8	31869123	rs1142262356	ENSECAG00000009252
8	32145132		FBRSL1
8	35101910	rs1147526267	ENSECAG00000018061
8	36326793	rs1137785261	PTPRM
8	36339554	rs1144326222	PTPRM
8	58994869	rs393917394	ZSCAN30
8	59076426		ZNF396
8	63292680	rs1147977305	ENSECAG00000010362
8	71811384		MYO5B
8	80802626	rs1150518718	ENSECAG00000009017
8	83136952		KDSR
8	83515588	rs782826016	ENSECAG00000022827
8	92261609	rs1150453592	C18orf63
8	94087511	rs395836679	ZNF516
9	1111044	rs1147381641	ENSECAG00000020690
9	2686389	rs1140705615	SLC7A13
9	12658700		JPH1
9	19392932	rs68793916	ADHFE1
9	22095253		ENSECAG00000010857
9	26322691		SDCBP
9	32678987	rs1150843194	PXDNL
9	38496020	rs395490228	NBN
9	43021632	rs1144157818	ENSECAG00000020256
9	47060295	rs1135857239	ENSECAG00000009506
9	47643148	rs782867547	FBXO43
9	47712632	rs1150675127	SPAG1
9	50636630		ENSECAG00000019962
9	50643539		ENSECAG00000019962
9	55786667	rs1142195437	SYBU
9	65375630	rs395686824	MRPL13
9	68469644	rs1145744912	FER1L6
9	69194886	rs394063746	ZNF572
9	69198113		ZNF572
9	73150530		ENSECAG00000022588
9	75021608	rs393827600	HHLA1
9	75069488	rs394733354	KCNQ3
9	75725970	rs394986279	TG
9	75819393		TG
9	83545299	rs1144306791	ENSECAG00000021955
9	83656726	rs1151130021	ENSECAG00000002331
9	84589339	rs1148117722	SCRIB
9	84589362	rs1141455869	SCRIB
9	84889843		ENSECAG00000010600
9	84908332	rs782897166	ENSECAG00000016964
9	84908686		ENSECAG00000016964
9	84909148		ENSECAG00000016964
9	84933345	rs1149988952	MROH1
9	85152744	rs1144762314	CPSF1
10	4879775	rs1151847349	CHST8
10	5773413	rs1151887229	ENSECAG00000008258
10	6356049	rs1149807983	HPN
10	7183899	rs397022941	NFKBID
10	7189260	rs1143152949	HCST
10	9643703	rs1141848468	RYR1
10	9646399	rs1148299499	RYR1
10	9657967	rs1150775293	RYR1
10	9658184		RYR1
10	9688194	rs396855770	RYR1
10	9727333	rs1142565244	RYR1
10	9830182	rs1147547558	ACTN4
10	9834406	rs1143953870	ACTN4
10	9907020	rs1145019389	ENSECAG00000021214
10	9918390		LGALS4
10	10014103	rs1144816935	ENSECAG00000019654
10	10189380	rs394331455	PAK4
10	10368644	rs1138631229	SAMD4B
10	10372526	rs782890631	SAMD4B
10	11095809	rs1142373827	LTBP4
10	11466447	rs1140064824	ENSECAG00000000683
10	13589929	rs1139350629	LIPE
10	14007878	rs1143191091	ATP1A3
10	14676332	rs1138318448	PHLDB3
10	15135146	rs396011158	ENSECAG00000020833
10	15139872	rs1150251070	ENSECAG00000020833
10	15141636		ENSECAG00000020833
10	15328628	rs396659271	ZNF112
10	15394818	rs1152057151	ZNF229
10	15613253		CBLC
10	15927323	rs1141840570	PPP1R37
10	16050922	rs396274145	MARK4
10	16368507	rs1141925892	GIPR
10	16396557	rs393736249	FBXO46
10	16628466	rs1137823541	CCDC61
10	16634535	rs1136669508	CCDC61
10	18322347	rs1139409679	ENSECAG00000024453
10	18501624	rs1150505211	C19orf68
10	18684501	rs1147701960	CCDC114
10	18958588	rs1137962981	NTN5
10	19019092	rs1142302623	RASIP1
10	19272873		LIN7B
10	19766874	rs1140048121	TSKS
10	19809311		AP2A1
10	20125279	rs396434817	ENSECAG00000006756
10	20579393	rs1144792733	KLK4
10	20611815	rs395914515	KLK4
10	21523760	rs68825518	ENSECAG00000024996
10	23093041	rs1145255721	ENSECAG00000023794
10	23591679	rs1138621354	TFPT
10	23933709	rs68860961	ENSECAG00000017969
10	24949410		KMT5C
10	25993755	rs1144498674	ENSECAG00000015788
10	26465902	rs395303626	USP29
10	27606632	rs68997470	ENSECAG00000017293
10	30080703	rs1151852865	ENSECAG00000025063
10	31240899	rs395857449	IMPG1
10	32684169	rs395176469	MEI4
10	37805321		PGM3
10	43097513	rs1150687107	MDN1
10	51856468	rs1141354898	ENSECAG00000007855
10	58231944	rs394996563	ENSECAG00000023533
10	64109590	rs397093684	HDAC2
10	66152660		FAM26F
10	66277767	rs1142919532	ENSECAG00000008885
10	66626467	rs1139470586	RFX6
10	70059962	rs1151479587	TBC1D32
10	75544894		ENSECAG00000000740
10	79290769	rs1145302073	ENPP1
10	81215045	rs1136436476	SLC2A12
11	1972511	rs68797750	ENSECAG00000021405
11	2601977	rs395010957	ENDOV
11	3705138	rs1148833017	ENSECAG00000023129
11	3705351	rs397001340	ENSECAG00000023129
11	5332358	rs397042697	MGAT5B
11	5339271	rs1147156214	MGAT5B
11	6431013	rs394434065	LLGL2
11	7073314	rs782840315	SLC9A3R1
11	7073943	rs1139206135	SLC9A3R1
11	7087366		RAB37
11	7245981	rs1143381965	CD300LD
11	7343624	rs397292569	ENSECAG00000012199
11	15792512		ENSECAG00000024326
11	16578598		TLK2
11	18774506	rs1142650182	C1QL1
11	18806771	rs396475691	KIF18B
11	19246606	rs395393793	ITGA2B
11	19473057	rs397361470	HDAC5
11	19596164	rs395705375	MPP2
11	20344861	rs1146827970	BECN1
11	20375384		WNK4
11	20830972	rs68815069	KCNH4
11	21245888		KRT16
11	21395395		ENSECAG00000012909
11	21407813	rs68816574	ENSECAG00000014468
11	21535339		ENSECAG00000010427
11	21557510	rs1145916646	KRTAP4-1
11	21557511	rs1149007517	KRTAP4-1
11	21950514		KRT26
11	22188384	rs395883570	TNS4
11	23966456	rs1142322356	TBKBP1
11	24157590	rs1147218386	SP2
11	24848818		TTLL6
11	32743089	rs397449705	ENSECAG00000003409
11	35000727		TBX2
11	38559105		TMEM132E
11	40173734	rs397277609	ENSECAG00000014221
11	40634402	rs396536367	RNF135
11	42674030	rs395629343	TMEM199
11	44378366		CPD
11	47572801	rs396272316	ENSECAG00000024637
11	48292213	rs396485669	MYBBP1A
11	49442033	rs1148901284	NLRP1
11	49957498		CHRNE
11	50688844	rs1147959820	ACAP1
11	51184320		KCNAB3
11	51289483		ALOX15B
11	52317133	rs395140422	NTN1
11	53226680	rs1150468220	MYH8
11	53332366		MYH2
11	60160461	rs1138841902	MYO15A
11	60258656	rs1140712158	DRC3
11	61418301	rs1147939633	DHRS7B
12	3852901		ENSECAG00000022167
12	3852945	rs1143940076	ENSECAG00000022167
12	11010574		DGKZ
12	13993262	rs1138267875	ENSECAG00000004177
12	14086266	rs1151470808	ENSECAG00000004771
12	15459126	rs68878425	ENSECAG00000008180
12	19805769	rs1139626555	ENSECAG00000013249
12	21269042	rs396437021	ZDHHC5
12	21959279		OR10W1
12	23685052	rs1138264526	ENSECAG00000017313
12	24247757	rs1143226861	SLC15A3
12	24656216	rs1137027030	ENSECAG00000022592
12	24842589	rs395185418	ENSECAG00000009687
12	25246245	rs1139295642	DAGLA
12	26178064	rs1146823941	ENSECAG00000013044
12	26898016	rs1145068225	SLC22A10
12	28179979	rs1144336416	CCDC88B
12	28191044	rs1151642350	RPS6KA4
12	28468593	rs68894878	SLC22A12
12	28599445	rs1145824043	RASGRP2
12	28655635	rs394711984	MEN1
12	28655658	rs395496538	MEN1
12	28676978	rs1142599673	CDC42BPG
12	28694097	rs1136240033	EHD1
12	28694098	rs1146395002	EHD1
12	29005734	rs1139831704	ENSECAG00000023574
12	29799982	rs1149119211	CATSPER1
12	30350340	rs1148800428	SPTBN2
12	30496099		PC
12	30889469	rs394408427	CARNS1
12	31033553	rs1137829197	ENSECAG00000022087
12	31394540	rs68940374	LRP5
12	31410895	rs1141734957	LRP5
12	31410897	rs1150617296	LRP5
12	31941116	rs1139264212	TPCN2
12	34512623		KCNQ1
12	35231984	rs68875892	CARS
12	35267340	rs1150203036	CARS
12	35269307	rs1145773953	CARS
12	35639882		CDHR5
12	35775926	rs1148244155	SLC25A22
12	36219575	rs1140845474	MUC5AC
12	36572107	rs1148451767	ENSECAG00000026957
12	36719853	rs394596987	ANO9
12	36743882	rs394474687	PKP3
13	3616705	rs1151481387	SDK1
13	3949254	rs1136910547	RADIL
13	3973186	rs1144394370	RADIL
13	4686325	rs782842353	RBAK
13	4690129	rs68894258	RBAK
13	5411941	rs1137035134	ENSECAG00000004548
13	6351854	rs397216552	SMURF1
13	7042736	rs394113849	CYP3A93
13	7049164	rs1140209277	CYP3A93
13	7065874	rs1139624991	CYP3A93
13	7230399	rs68936792	CYP3A94
13	8236417	rs396659493	ENSECAG00000001032
13	8899268	rs396607394	LRCH4
13	9051312	rs1147483410	EPHB4
13	9051624		EPHB4
13	10494802		ENSECAG00000016572
13	11888836	rs394850339	ELN
13	17318014	rs1148203856	WBSCR17
13	18879555		GUSB
13	20463602	rs69065968	ZG16
13	20497332		ENSECAG00000024341
13	20625606	rs395130205	TMEM219
13	20643879	rs1151435496	TAOK2
13	20898521		ENSECAG00000008746
13	20908445	rs782824047	ENSECAG00000008746
13	20908608	rs782867488	ENSECAG00000008746
13	24503733	rs1138558602	PRKCB
13	26172518		ENSECAG00000013085
13	26860571	rs1135923050	DNAH3
13	27022206	rs395363141	ENSECAG00000022632
13	27139743	rs395085660	ENSECAG00000022632
13	27324037		ENSECAG00000022181
13	28111324	rs1138238767	ENSECAG00000010735
13	30759786	rs395262911	ENSECAG00000010013
13	30759983	rs1140212770	ENSECAG00000010013
13	30810887	rs1143839396	ABCC6
13	31236237	rs782867020	C16orf45
13	31910830		MKL2
13	34389617	rs397208273	SOCS1
13	35480199	rs394961163	GRIN2A
13	36345665	rs1143391790	ABAT
13	40525416	rs1150799695	C16orf90
13	40532851	rs1137448568	NAA60
13	40604221		ENSECAG00000023327
13	40604271	rs1137373890	ENSECAG00000023327
13	41047352	rs1143864946	ENSECAG00000003259
13	41770475	rs397419982	RNPS1
13	42026316		NOXO1
13	42522622	rs1148503251	CCDC154
13	42601462	rs1144075054	TSR3
13	43152538	rs397180918	FBXL16
14	1255422	rs1143022863	FLT4
14	5418209	rs1136847938	HRH2
14	5418255	rs1144022316	HRH2
14	9553177	rs1143674646	ENSECAG00000019149
14	11643199	rs1144302722	ENSECAG00000024009
14	20663303		CLINT1
14	20748504	rs1151980909	SOX30
14	26466703		ZNF300
14	27175636	rs1146991908	PDGFRB
14	27852646		AFAP1L1
14	34687095	rs1138319855	RELL2
14	42089504	rs394749695	SOWAHA
14	50759696		ENSECAG00000014754
14	65377668	rs1151868968	ENSECAG00000014893
14	71715202	rs1139577293	RIOK2
14	73093739	rs396174507	ENSECAG00000024830
14	79227174	rs1150413736	TMEM161B
14	86931571	rs1137472286	BHMT2
14	87515938	rs1142760831	SCAMP1
14	88740691	rs1135940338	F2RL1
14	88893248	rs1140239030	IQGAP2
14	94050188	rs1147749799	OBSCN
15	521362	rs1147473307	SH3RF3
15	3117242	rs396667480	ST6GAL2
15	3119517	rs1144795807	ST6GAL2
15	5427605	rs1150753972	ENSECAG00000016868
15	7442843	rs1148714011	IL18RAP
15	11811885	rs1149823809	ZAP70
15	12586756	rs69081779	ASTL
15	14219079		BUB1
15	14310409		ACOXL
15	16039092	rs394333225	ENSECAG00000003801
15	16244934	rs1142075558	SLC20A1
15	16301142	rs1149668163	NT5DC4
15	17099561	rs396454610	ENSECAG00000019614
15	17105559		ENSECAG00000020361
15	18348920	rs1137401767	SMYD1
15	18614894	rs1142419250	ENSECAG00000022223
15	18657638	rs1151375084	RNF103
15	19708489	rs1150371890	ENSECAG00000013097
15	20860936	rs394234743	ENSECAG00000021344
15	20861200		ENSECAG00000021344
15	21275483	rs394484025	ENSECAG00000024162
15	29570522	rs1148365011	CCDC142
15	30215577	rs395984533	ENSECAG00000021118
15	30346744		ALMS1
15	30537625	rs69045189	ALMS1
15	32354797		ZNF638
15	32726042	rs1151252501	CD207
15	33290427		TIA1
15	39404177	rs1142034089	OTX1
15	43389476	rs394715909	ENSECAG00000011245
15	46553787	rs1139055942	SPTBN1
15	53530979	rs1144915560	EPAS1
15	53933539	rs393833761	ENSECAG00000010561
15	58607233	rs1148096077	ENSECAG00000000620
15	61364842		PRKD3
15	61527244		EIF2AK2
15	66247052	rs1146457777	ENSECAG00000021671
15	67447910	rs393939654	LBH
15	69691478	rs395747769	SLC4A1AP
15	70112053	rs1150300389	ABHD1
15	70112134	rs395997641	ABHD1
15	70186202	rs394268015	TMEM214
15	70702871	rs1146842867	DRC1
15	71310854	rs1142365732	ASXL2
15	75821812	rs1141377519	GDF7
15	85510368	rs1146394531	ENSECAG00000014714
15	88278822	rs397374534	SOX11
15	89750920	rs396926159	ENSECAG00000013638
16	2862612	rs1145794441	ENSECAG00000022487
16	3729214	rs1143407700	NUP210
16	8167546	rs782836711	GHRL
16	12495857	rs394884697	EDEM1
16	12788310		ITPR1
16	12789473	rs394930955	ITPR1
16	12814406	rs395287897	ITPR1
16	18822852	rs1147636604	ENSECAG00000000673
16	20493535	rs782875306	FOXP1
16	29659977		ENSECAG00000008553
16	31518248		ACOX2
16	36213925		ENSECAG00000006260
16	38463181		CACNA2D2
16	38465264	rs1149580449	CACNA2D2
16	38465273	rs1147869937	CACNA2D2
16	38465324	rs397081450	CACNA2D2
16	39961465	rs1142492453	COL7A1
16	43309284	rs1150504839	ENSECAG00000003160
16	43553705	rs396978240	ENSECAG00000017775
16	47821033	rs394679928	TTC21A
16	47859097		GORASP1
16	57728643	rs1136518104	ENSECAG00000020927
16	60481340		ENSECAG00000006849
16	60481599	rs1142500914	ENSECAG00000006849
16	67765398	rs1137773429	CAPN7
16	68948116	rs395352455	MRPL3
16	69831494	rs1145886855	DNAJC13
16	77885966	rs1148026565	XRN1
16	85283118	rs1151604840	MED12L
16	85698639	rs1137850594	AADACL2
17	19092151	rs1150495441	NEK5
17	21796198	rs782913895	FNDC3A
17	37993399	rs395702357	ENSECAG00000014029
17	46007958		ENSECAG00000021894
17	46008043	rs1148783729	ENSECAG00000021894
17	65768732	rs1138547894	ENSECAG00000018682
17	65769443	rs1147402195	ENSECAG00000018682
17	71159024	rs1146682165	METTL21C
17	71522112	rs1139574788	ENSECAG00000006818
17	71522951	rs1140963796	ENSECAG00000006818
17	79334966	rs1149312926	TUBGCP3
17	79905585	rs1152351908	CUL4A
17	80020389	rs1144153138	ENSECAG00000023426
18	3205855	rs396103897	MYO7B
18	3206147	rs396511413	MYO7B
18	13068898	rs1152009331	ENSECAG00000014433
18	13068961	rs395751821	ENSECAG00000014433
18	19543362	rs1137223842	R3HDM1
18	24081915	rs1144595929	ENSECAG00000012212
18	33472321		NMI
18	39640222	rs1143729663	TIGD1
18	39991580	rs1146018182	TANC1
18	40211537	rs1136317308	BAZ2B
18	45490021		SCN2A
18	45993020	rs395894221	TTC21B
18	46051331	rs395512920	TTC21B
18	46471080		SCN7A
18	46505046		SCN7A
18	73372441		PLCL1
18	74827827		ENSECAG00000013663
18	76681361	rs1151023450	ENSECAG00000019402
18	77238907	rs1137966951	ENSECAG00000024325
18	81009602		DYTN
18	81009959	rs1145820320	DYTN
19	4219992	rs1146437943	ENSECAG00000021962
19	5477142	rs1147607721	ENSECAG00000016980
19	8527183	rs1138925302	SI
19	9511719	rs1139620198	ENSECAG00000008419
19	9513444	rs394551537	ENSECAG00000008419
19	10615732	rs1136836528	ENSECAG00000017547
19	18962455	rs1139736598	TBL1XR1
19	22108753		FXR1
19	24852850		EIF2B5
19	24995818		EIF4G1
19	27083528	rs1139954172	AHSG
19	27681821	rs1149039850	ENSECAG00000023264
19	35262049	rs395733553	MELTF
19	36238417	rs1148638177	ENSECAG00000007931
19	38690502	rs1148510114	ADCY5
19	40197919	rs394912567	GOLGB1
19	40276330	rs69250643	ARGFX
19	42163741	rs1150207854	ENSECAG00000026895
19	45278901	rs69129081	ENSECAG00000015314
19	50372580	rs1138843455	ENSECAG00000012947
19	50465089	rs397419758	DPPA4
19	51100534	rs1150599455	KIAA1524
19	51834457	rs1148594617	BBX
19	59577181	rs1145005193	OR5K4
20	2407928	rs69219831	ENSECAG00000005509
20	3790728	rs1136888573	ENSECAG00000010258
20	4884991	rs1136579802	ENSECAG00000000200
20	13509132		TBC1D7
20	13711891	rs394937338	ENSECAG00000022409
20	13712120	rs395149397	ENSECAG00000022409
20	13731248		SIRT5
20	17094914	rs396093477	ENSECAG00000013511
20	26328423	rs394693670	PRSS16
20	26328468	rs1138937071	PRSS16
20	26591725	rs397422605	ENSECAG00000016906
20	27575780		ENSECAG00000016607
20	27634851	rs69177256	ZKSCAN4
20	28473440	rs1139957777	ENSECAG00000003582
20	28493109	rs1145217400	ENSECAG00000003950
20	29738050	rs1150778503	RNF39
20	30002689	rs1146620145	ENSECAG00000023595
20	30003324	rs394982210	ENSECAG00000023595
20	30091123	rs1136835002	ENSECAG00000023986
20	30092349	rs395882291	ENSECAG00000023986
20	30092785	rs394852952	ENSECAG00000023986
20	30374346	rs1143145385	ENSECAG00000011673
20	30642767		MDC1
20	30643142	rs395710000	MDC1
20	31085380	rs69300072	ENSECAG00000015505
20	31458271		ENSECAG00000008977
20	31884889	rs1148640998	MHCB3
20	31916666	rs1140548194	ENSECAG00000012217
20	31982180	rs1138806302	ENSECAG00000024771
20	32016141	rs1146366489	EQMHCC1
20	32016198	rs396149017	EQMHCC1
20	32095806	rs1149488922	ENSECAG00000013184
20	32137161	rs1149747875	ENSECAG00000013783
20	32271339	rs397105523	PRRC2A
20	32271369	rs395874854	PRRC2A
20	32271370	rs397112728	PRRC2A
20	32271416		PRRC2A
20	32271417	rs1138262602	PRRC2A
20	32554193	rs395331139	STK19
20	32554284	rs1139473661	STK19
20	33544732	rs396641461	BTNL2
20	34014879	rs1149390400	ENSECAG00000009142
20	34032650		HLA-DQB2
20	34096830		DRB
20	34248859	rs396324394	ENSECAG00000012400
20	34651973	rs1149461665	DAXX
20	35015049	rs396184477	MLN
20	37499934	rs393892561	RAB44
20	39743976	rs1140109198	KCNK17
20	41486112	rs1138508224	ENSECAG00000015483
20	43333220	rs1143150474	TJAP1
20	45004120	rs1138476512	RUNX2
20	48872094	rs1151097378	CRISP1
20	54779966		DST
20	57530907		LGSN
20	59104100		ENSECAG00000007002
20	63203926	rs1144836203	FAM135A
20	64487518	rs1150187218	RIMS1
20	64506316		RIMS1
21	960741	rs395014307	ENSECAG00000018482
21	1047797	rs1142292245	SLC1A6
21	1050770	rs1138244222	SLC1A6
21	2560909	rs396217548	NWD1
21	3087822	rs1147575854	FAM129C
21	3087852	rs394149116	FAM129C
21	3211873	rs1136900715	MAP1S
21	3324275	rs393696025	SLC5A5
21	3326905	rs1147583659	SLC5A5
21	3837198	rs1144904367	CRLF1
21	4111403	rs394232638	HOMER3
21	4111876	rs1149885369	HOMER3
21	4745479	rs1150670163	ENSECAG00000000355
21	5471953	rs1146737887	SLC30A5
21	11419778	rs394187540	IPO11
21	11545515	rs69349927	ENSECAG00000013827
21	15971171	rs782891994	GPBP1
21	26015191	rs1146228861	ENSECAG00000022283
21	27531563		OSMR
21	50510966	rs395252749	2019-03-06
21	54775868	rs1145124465	ADAMTS16
21	57994275		CLPTM1L
22	450614		NINL
22	451024	rs1146362555	NINL
22	452716	rs1137556840	NINL
22	586565	rs1148763778	ENSECAG00000023806
22	4950747	rs1141626836	ENSECAG00000017853
22	5091667	rs1137045838	ENSECAG00000022183
22	6933717		OVOL2
22	10651938		SEL1L2
22	17521294	rs1139770977	LRRN4
22	19698631		GFRA4
22	21722082		ENSECAG00000002438
22	23471116		MYLK2
22	24231568	rs1147578307	DNMT3B
22	24381152		SUN5
22	27178511	rs1147576217	ERGIC3
22	27191189		ENSECAG00000009856
22	27244799	rs396943264	CPNE1
22	28420402	rs395771910	MROH8
22	28424910		MROH8
22	35527819	rs1143639752	ENSECAG00000022689
22	36432439	rs1139426277	SLC2A10
22	36803208		EYA2
22	39136573		TMEM189
22	39516235	rs393899844	FAM65C
22	45630718	rs1142079174	ENSECAG00000022603
22	46538977	rs1152332192	ZNF831
22	46538987	rs1136857079	ZNF831
22	50192755	rs1148209013	OGFR
23	6081394	rs1141918872	ENSECAG00000011327
23	6097783		ENSECAG00000011327
23	12296794	rs1152020227	ENSECAG00000002899
23	13397947	rs396591783	GNA14
23	13397948	rs394337620	GNA14
23	17164521	rs1149176347	TRPM6
23	17410041	rs395045942	ENSECAG00000018675
23	20404896	rs1136271690	PTAR1
23	21033029	rs396083425	ENSECAG00000019764
23	23870436	rs396745277	KCNV2
23	26794400	rs1140812664	ENSECAG00000009883
23	34728510	rs782914392	TTC39B
23	34728511	rs782833660	TTC39B
23	44698157	rs1147832386	ENSECAG00000019647
23	47480930	rs1138763083	ENSECAG00000013034
23	47481470	rs1144913599	ENSECAG00000013034
23	54610850	rs1136112932	WNK2
24	8415301	rs1138665932	ENSECAG00000026893
24	9139636	rs1143890509	SYT16
24	10740977	rs1151862784	ENSECAG00000020393
24	13738791		PLEKHH1
24	15890051	rs1138718712	SMOC1
24	16627529	rs1143160425	TTC9
24	20302860	rs1144394206	RPS6KL1
24	22642933		SAMD15
24	22717302	rs394039843	ISM2
24	32231888	rs1149703965	PTPN21
24	34507520	rs1149952384	C14orf159
24	34516389	rs1144414849	C14orf159
24	34526996	rs1138717160	ENSECAG00000018896
24	34528669	rs395919136	ENSECAG00000018896
24	34529629	rs1142828195	ENSECAG00000018896
24	38000192	rs1145968230	DICER1
24	38092100	rs396677563	DICER1
25	2648566	rs1136029705	FBXO10
25	3381765	rs1141907841	ALDH1B1
25	4374094	rs395300209	ENSECAG00000017439
25	10503265	rs1148393971	OR13C4
25	18169013	rs1143975044	ENSECAG00000011666
25	19229462		ZNF618
25	19770916	rs393922513	ATP6V1G1
25	27978525	rs1138515991	ENSECAG00000021531
25	28641170	rs1149370502	ENSECAG00000009255
25	29050877	rs1141571413	ADGRD2
25	30558586	rs1142565705	ENSECAG00000017098
25	31559747	rs395226771	FAM129B
25	31845509		AK1
25	33278759	rs1139315666	PTGES
25	33717851	rs69298490	HMCN2
25	33743682	rs1151062742	HMCN2
25	34423892	rs396316936	NUP214
25	34755266	rs1139310607	RAPGEF1
25	36751829	rs394283866	BRD3
25	37286178	rs1151503380	COL5A1
25	38083267	rs782883081	NOTCH1
25	39170542	rs395649970	CLIC3
25	39222819	rs396028537	ENTPD2
25	39296007	rs395201026	DPP7
25	39354096		TMEM210
25	39496819		EXD3
25	39574263		ENTPD8
26	550259	rs1138217956	ENSECAG00000023176
26	565727	rs1142519872	ENSECAG00000023176
26	3711192	rs1138553539	ENSECAG00000010586
26	4962945	rs1147826269	CADM2
26	15342102	rs396550110	ENSECAG00000022573
26	28190381	rs1144062046	ENSECAG00000020729
26	30598613		SYNJ1
26	31443450		SON
26	35243780	rs1150604778	ENSECAG00000008778
26	39500494	rs393773000	PDE9A
26	41278768	rs395968904	ITGB2
26	41860421		COL18A1
26	41875473	rs1142377628	COL18A1
27	1957162	rs394858812	ENSECAG00000017813
27	1957297	rs1140865425	ENSECAG00000017813
27	2578541	rs1141240943	ENSECAG00000020017
27	2578611	rs1143871511	ENSECAG00000020017
27	3107254	rs396914228	DKK4
27	3107255	rs394859028	DKK4
27	5403228	rs1136421952	ENSECAG00000022220
27	5706140	rs1149088878	ENSECAG00000023759
27	13001654	rs1151091409	ENSECAG00000000100
27	14992822		TNKS
27	24842121	rs1144391919	LRP2BP
27	33639555	rs1140438303	DEFA5L
27	34665211	rs1144978786	ENSECAG00000024572
27	37596960	rs1146397375	CSMD1
28	6457254	rs395989258	ENSECAG00000010637
28	6457871	rs1150684486	ENSECAG00000010637
28	8816931		ENSECAG00000010352
28	8889691	rs1145130245	PTPRQ
28	10016545	rs1136541599	PPFIA2
28	15342091	rs1136859348	C12orf29
28	16426551	rs1147979804	UBE2N
28	16724900	rs397242807	ATP2B1
28	20506944	rs1140642766	PLXNC1
28	22723811		NEDD1
28	26144466	rs1146496572	ANO4
28	26783686	rs1136642948	ENSECAG00000007537
28	28075825	rs1150200109	ENSECAG00000014629
28	31263688		BTBD11
28	35881121	rs395491744	CDC42EP1
28	35999985		TRIOBP
28	36183839	rs1149903506	ANKRD54
28	36183904	rs1138078014	ANKRD54
28	37520669	rs396221560	CACNA1I
28	38610387	rs1145915792	ENSECAG00000021050
28	39696428		ENSECAG00000023785
28	39790452	rs1149865996	ENSECAG00000007836
28	39810625		ENSECAG00000015223
28	41354555	rs1151742049	SAMM50
28	46851961	rs395155715	ENSECAG00000011168
28	46887897	rs1148214047	MAPK12
29	6178924	rs1139597016	ENSECAG00000024256
29	7877774	rs1136193554	ENSECAG00000020725
29	8488025	rs395307234	KIAA1462
29	9551414		WAC
29	11253968		APBB1IP
29	16199825	rs1142434609	NEBL
29	16205572		NEBL
29	17863971	rs1145642962	ENSECAG00000009056
29	19523998	rs1152111861	CUBN
29	19578844	rs1151970664	CUBN
29	19581083	rs1142102617	CUBN
29	19582675	rs1144418878	CUBN
29	27477340	rs395392424	ITIH2
29	30097650		ENSECAG00000019480
29	30156078		AKR1C1
30	306628	rs1149549960	ENSECAG00000007618
30	3241355		WDR64
30	7863067		SDE2
30	8738119	rs1139724272	DNAH14
30	25896888	rs1140958025	ENSECAG00000006816
30	25896908	rs69394569	ENSECAG00000006816
30	28946179	rs394459949	ZNF281
30	30755100	rs1149368641	SYT2
30	31166000		PPFIA4
31	581147	rs394288462	ENSECAG00000014357
31	15079610		SYNE1
31	15731167	rs394576123	AKAP12
31	17036875	rs1145304589	ENSECAG00000026818
Contig21903	41788	rs782872284	ENSECAG00000021292
Contig38194	101291		PTPRJ
Contig48262	36828	rs1139905424	PTCD3
Contig53312	26109		ENSECAG00000008900
Contig58644	53480		ENSECAG00000009538
Contig79891	3029	rs69042154	ENSECAG00000009367
Contig79891	3126	rs1142052394	ENSECAG00000009367
Contig79891	3229	rs1136164519	ENSECAG00000009367
Contig87501	32760	rs1144351977	C1orf106
Contig87501	62850		ENSECAG00000023530
Contig91059	28765	rs394627860	ENSECAG00000006837
Contig92565	174384	rs1148495638	CMAS
Contig94656	65694	rs1142616588	ENSECAG00000002347
MT	11791		ND5
X	1151046	rs1145706244	GYG2
X	1201217	rs1137431279	ARSD
X	3081569		ENSECAG00000000305
X	4771214		STS
X	6833093	rs1145542755	GPR143
X	6946910	rs1146128183	SHROOM2
X	17369608	rs1136142760	SMS
X	18985923	rs782884746	PRDX4
X	19840555	rs395129310	POLA1
X	20195827	rs1144502084	ENSECAG00000001613
X	26744696	rs1148406065	ENSECAG00000015568
X	31607711	rs1146980762	XK
X	39679167	rs395785017	RBM10
X	40503339	rs397007989	FTSJ1
X	45478944	rs1145416228	ENSECAG00000024747
X	57226791	rs1150328625	PHKA1
X	60830746		MAGT1
X	60830838		MAGT1
X	74011025		ENSECAG00000025113
X	80537940	rs1137319847	DIAPH2
X	80537946	rs1146372319	DIAPH2
X	80537970	rs1142570225	DIAPH2
X	90529051		NXT2
X	96817982	rs1151623647	ENSECAG00000003598
X	99090436	rs69606867	ENSECAG00000006747
X	100198591		ENSECAG00000016732
X	107000363	rs397253516	OCRL
X	107029794	rs69584176	OCRL
X	108828781	rs1137687536	ENSECAG00000013373
X	109048539	rs1139661072	FRMD7
X	111070119	rs394176436	PLAC1
X	113658960		ENSECAG00000017102
X	114204343	rs396282408	ENSECAG00000018006
X	122850906	rs69502988	ENSECAG00000009040
X	122942212		ENSECAG00000012488
X	126716956	rs782886123	FLNA
X	127717985	rs1145895789	VBP1

## Sheet: MG
CHROM	POS	ID	Gene
1	65768		ZNF717
1	258793		ENSECAG00000009582
1	349806		ENSECAG00000009951
1	409700	rs396624479	PAOX
1	2467674	rs396702202	ENSECAG00000024936
1	4039725	rs396744695	MGMT
1	15549578	rs1148884959	HSPA12A
1	16067316	rs1138845417	ENSECAG00000006846
1	16075394	rs396586953	ENSECAG00000006846
1	26219613	rs1142165864	ITPRIP
1	26319869	rs1149595972	ENSECAG00000016166
1	26939316	rs395105936	NEURL1
1	26946131	rs782889960	NEURL1
1	26948691	rs1140416843	NEURL1
1	31171790		HPS1
1	33476814		ENSECAG00000016258
1	34344957	rs1136782041	ENSECAG00000005361
1	34818378		ENSECAG00000011584
1	34818704		ENSECAG00000011584
1	35592486	rs1140680115	FRA10AC1
1	35960923		MYOF
1	36173579	rs1144338965	ENSECAG00000023734
1	38991556	rs1140170820	PANK1
1	39662153	rs1148437982	FAS
1	40028200	rs1144125689	ENSECAG00000008026
1	47367582	rs1136966162	ENSECAG00000007119
1	49615107	rs1144670549	ENSECAG00000000814
1	49615141	rs1137839862	ENSECAG00000000814
1	58066256	rs1148381759	TACR2
1	59273184	rs1150388094	TBATA
1	59274796	rs394040685	TBATA
1	60136377	rs1140887227	ENSECAG00000023411
1	71198659	rs1149635108	ENSECAG00000024546
1	71625722	rs1144970560	RET
1	72211403	rs1146856940	ENSECAG00000002877
1	72232006	rs1137902631	ENSECAG00000002877
1	76906329	rs1138348887	TBCE
1	79728200	rs1136643627	ENSECAG00000020671
1	79729703	rs68522936	ENSECAG00000020671
1	81043613	rs1145461506	CAPN9
1	89669478		DYDC2
1	90142632	rs1141517831	EFL1
1	90766961		ENSECAG00000015454
1	94593754	rs1142365597	WDR93
1	94662830	rs68486582	ENSECAG00000019462
1	97229405	rs1152274917	ENSECAG00000007303
1	112340528	rs395052827	ENSECAG00000022450
1	119722465	rs1139873396	NEIL1
1	126559348		AAGAB
1	127802321	rs1138571680	MEGF11
1	128620033	rs68471192	ANKDD1A
1	130616238	rs1147708441	TLN2
1	134011198	rs1146851696	FAM63B
1	135655544	rs1147521189	ZNF280D
1	138941465	rs1150265665	ENSECAG00000012904
1	142096236	rs1144774947	CEP152
1	144314949		ENSECAG00000002004
1	145983751	rs397394000	PATL2
1	146749729	rs782889540	HYPK
1	146749762	rs396194345	HYPK
1	146800647	rs395823735	CATSPER2
1	146908520	rs1145830315	MAP1A
1	147125920		TGM7
1	147661676		ENSECAG00000022851
1	148000345		GANC
1	148012523		TMEM87A
1	148413427		MAPKBP1
1	149692394	rs1142593904	PLCB2
1	156332017	rs1140653238	NUTM1
1	156489501	rs397183336	ENSECAG00000003071
1	158834159	rs1139057026	ENSECAG00000022414
1	158836012	rs1148574178	ENSECAG00000022414
1	160216909	rs393930729	ENSECAG00000005317
1	161386555	rs1140457908	TRAV30
1	161674803	rs1147811386	ENSECAG00000018801
1	163315940	rs68497785	MYH7
1	163780503	rs1139075878	ENSECAG00000008025
1	163786144		ENSECAG00000008025
1	163862657	rs1150251593	IRF9
1	164159874	rs1139413599	ENSECAG00000024380
1	164482637	rs1139595670	ENSECAG00000021442
1	172829777	rs1147500205	ENSECAG00000021888
1	174491868		BRMS1L
1	182455976	rs393888819	FANCM
1	186823170	rs782867909	SAV1
2	2944300	rs1136232074	C8A
2	4636094	rs393951483	USP24
2	4916262	rs1147955928	TTC4
2	5931717	rs393981364	GLIS1
2	11203509	rs1139495021	ENSECAG00000023188
2	11400840	rs1137635460	ENSECAG00000019846
2	11476569		ENSECAG00000013479
2	11480156	rs396433349	ENSECAG00000013479
2	11612094		ENSECAG00000024144
2	12290027	rs1148774453	RAD54L
2	12510909	rs395546692	MAST2
2	12775069	rs1138684801	IPP
2	14891684	rs1143071101	SZT2
2	15228607	rs1150792880	ENSECAG00000014673
2	18337968		ENSECAG00000008955
2	19956251	rs394590955	EPHA10
2	19958087	rs1139852198	EPHA10
2	20682794	rs1136593348	GRIK3
2	22012052		ENSECAG00000024561
2	23472333	rs1137574189	CSMD2
2	23892810	rs1141921120	TRIM62
2	24096609	rs68605411	HPCA
2	24533986	rs396236130	LCK
2	28500963	rs1138592633	MAP3K6
2	29731072	rs397160186	MAN1C1
2	30573621	rs1140636271	SRRM1
2	31588465	rs1145525675	ASAP3
2	32890518	rs394966038	HSPG2
2	33091342	rs1139692566	RAP1GAP
2	34209548	rs1141103162	PLA2G2C
2	35426408	rs1139058166	PAX7
2	36273791		ARHGEF10L
2	44384571	rs1140569834	ESPN
2	47933982	rs1141795482	ENSECAG00000014263
2	48177356		TMEM52
2	48291500		NADK
2	51220004		DMTN
2	51699534		ENSECAG00000020618
2	52052134	rs394886914	RHOBTB2
2	52079002	rs1144834525	ENSECAG00000024512
2	54322980	rs396532682	DOCK5
2	58910166	rs1142610814	ENSECAG00000012766
2	59028729		RP1L1
2	67007898	rs1141438834	DDX60L
2	67351478	rs68610140	ANXA10
2	69650343	rs1136573897	ENSECAG00000009035
2	75154443	rs1140010517	ENSECAG00000006972
2	78401707	rs1145203369	ASIC5
2	78811545		MAP9
2	82416738	rs1138180679	PRSS48
2	82800046	rs1142702024	LRBA
2	83895778	rs1136036356	ENSECAG00000015949
2	87674448	rs1146437561	ENSECAG00000024476
2	88568037	rs1151557067	FREM3
2	88598544	rs1150186791	ENSECAG00000024603
2	88646635	rs1138623626	FREM3
2	89107465	rs1139126384	ENSECAG00000010301
2	106496341	rs396483419	TRPC3
2	108569500	rs1150128447	I-FABP
2	113564158		ANK2
3	866476	rs1138759839	ITFG1
3	1490870	rs1141429648	ABCC11
3	3327163	rs1138902317	ADCY7
3	3338756	rs1144522384	ADCY7
3	3352465	rs395162700	ADCY7
3	8612539	rs1141916801	ENSECAG00000013389
3	8937646	rs1136139842	ENSECAG00000009369
3	10113890	rs1146858691	CPNE2
3	10548268		ADGRG1
3	18086782	rs1137058427	NAE1
3	18340760	rs1137531770	KIAA0895L
3	18340962		KIAA0895L
3	19253036	rs68596589	SLC7A6
3	22696272	rs1137860869	ZNF821
3	23470159	rs1148844578	HYDIN
3	25716568	rs68479321	CNTNAP4
3	26268845	rs1138257832	ENSECAG00000012817
3	26811840		NUDT7
3	29531039		ATMIN
3	29630338	rs1139634770	ENSECAG00000015980
3	32128007	rs1144078959	HSDL1
3	34051322	rs393831305	FOXF1
3	35845466	rs1144413475	ZC3H18
3	36811712	rs1140099791	VPS9D1
3	40538934	rs1148850935	C4orf17
3	41997665	rs1148487790	STPG2
3	51691542	rs1141986543	NUDT9
3	51750970		HSD17B11
3	51813031	rs1142118677	HSD17B13
3	56152162	rs1141237431	HNRNPD
3	61642042	rs68599669	ENSECAG00000024233
3	61642741	rs1147389164	ENSECAG00000024233
3	61642742	rs1139374829	ENSECAG00000024233
3	62155312	rs1146871542	USO1
3	62292046	rs1137593952	CDKL2
3	63690740	rs394187249	ENSECAG00000005311
3	66833904	rs1147278402	SULT1E1
3	67529809	rs1151152194	ENSECAG00000019112
3	67529880	rs1143756819	ENSECAG00000019112
3	67549117	rs1148636738	ENSECAG00000019112
3	71032868		EPHA5
3	79038960		TMEM165
3	79281363	rs782850794	KDR
3	79361066		ENSECAG00000011833
3	81028788	rs1141700694	SCFD2
3	81612151		SPATA18
3	83065909	rs395549778	ATP10D
3	90446259	rs1149172671	FAM114A1
3	90475554	rs1147665201	FAM114A1
3	107753764	rs1148012058	FAM184B
3	107761427	rs397238010	FAM184B
3	109560892		ENSECAG00000025112
3	114140903	rs395194196	SLC2A9
3	115428869	rs1148433437	EVC2
3	116284250	rs1147617954	MAN2B2
3	117034432		PSAPL1
3	117715636	rs1145049935	SH3TC1
3	117788934		HTRA3
3	118014567	rs1149773661	CPZ
4	7885360	rs1146130326	LAMB1
4	8093778	rs1146314243	NRCAM
4	8382594	rs395128993	PNPLA8
4	8771635	rs1146219740	ENSECAG00000012591
4	9359219		ENSECAG00000019444
4	14266284	rs394739067	HECW1
4	15231652	rs1136662441	NPC1L1
4	15509519	rs1145657251	MYO1G
4	15589271		CCM2
4	18201066	rs69520973	ABCA13
4	19325066	rs1144162099	ENSECAG00000014450
4	20037820	rs69609305	POLB
4	23659289	rs1148343439	ENSECAG00000023389
4	34703779	rs1138586972	CDK14
4	34941016	rs1146668438	ENSECAG00000008734
4	36991007		VPS50
4	41893165		ICA1
4	44828367	rs1139289587	THSD7A
4	48297934		AGMO
4	54701277		ENSECAG00000022149
4	55427670	rs1149449797	FAM221A
4	58323030		HOXA3
4	58382694	rs393909626	HOXA10
4	64803893		NPSR1
4	66371700	rs1141323030	AOAH
4	93795601	rs1138830107	ADCK2
4	94739103		ENSECAG00000008420
4	95037639	rs1150256057	ENSECAG00000010940
4	95698360	rs1148617733	ENSECAG00000011714
4	95899912	rs393695563	ENSECAG00000014933
4	97605474		ENSECAG00000021664
4	102059536	rs69557472	SSPO
4	102171772	rs1141758333	ZBED6CL
4	103081437		ENSECAG00000007991
4	103102907	rs1135995393	CRYGN
4	103479034	rs394873344	PRKAG2
4	103479035	rs395714110	PRKAG2
4	105878576	rs394078098	PAXIP1
4	106454807		ENSECAG00000022285
4	106454808		ENSECAG00000022285
4	106462754	rs394910217	ENSECAG00000022285
5	2430295	rs1141053049	AVPR1B
5	6137370	rs1146336706	SELL
5	14429550	rs782859172	ENSECAG00000022382
5	20946946	rs1145002664	KCNK2
5	21733976	rs394804598	ENSECAG00000022020
5	33208899		CD244
5	34273647		ENSECAG00000000403
5	34277628	rs1137566135	ENSECAG00000000403
5	35240328	rs1145807502	CD1C
5	35260229	rs1145217509	ENSECAG00000013997
5	35766465	rs1152362271	CD1A5
5	36044548	rs1150327805	CD1A1
5	38225083		NES
5	39350903		SLC50A1
5	40387647	rs394007964	ENSECAG00000014805
5	41072822	rs1138581648	ENSECAG00000016108
5	41655203	rs1140448029	CRNN
5	41971991	rs395607786	S100A10
5	42888630	rs394250848	CERS2
5	43003717	rs1143309106	ARNT
5	43003719	rs1148881479	ARNT
5	44238121	rs395815140	ENSECAG00000014464
5	46152450		NOTCH2
5	47758009	rs395823798	SPAG17
5	48230844	rs1139206280	MAN1A2
5	53515537	rs393696329	OVGP1
5	54361818	rs397287624	ENSECAG00000021152
5	55038896	rs1150118646	GSTM4
5	55736528	rs1145745907	ENSECAG00000019998
5	63782320	rs1136501196	ENSECAG00000008494
5	69598914		EPHX4
5	71965602	rs69530400	GBP2
5	74204724	rs1136204204	ENSECAG00000014656
5	81227217	rs69575469	IFI44
5	91214555		INSL5
5	91365249	rs1149481268	SGIP1
5	92377189		DNAJC6
5	95073857		PATJ
5	96700720	rs1143139682	C1orf87
6	779717	rs1150281902	LANCL1
6	5322467	rs782915452	FN1
6	8495870		CNPPD1
6	14090196	rs1140762164	ENSECAG00000006051
6	18306170	rs1140839557	ENSECAG00000007606
6	20358654	rs1142871109	UGT1A6
6	24089347	rs1140224895	ERFE
6	25977015	rs1144553027	ANKMY1
6	26141810	rs1148782457	KIF1A
6	29085767		CACNA1C
6	29087364	rs1145467045	CACNA1C
6	29863322	rs1144664133	CACNA2D4
6	29869412	rs397246384	CACNA2D4
6	35442581	rs782895613	PHB2
6	36142747	rs1137888695	ENSECAG00000007930
6	36316425	rs68834141	CLEC4A
6	37185400	rs1140266193	PZP
6	37489327	rs1141329686	ENSECAG00000015784
6	37512785		ENSECAG00000015784
6	37963050	rs1137258927	ENSECAG00000000653
6	37963051	rs1145702645	ENSECAG00000000653
6	38498713	rs1148955019	KLRK1
6	38859439	rs1140862788	ENSECAG00000016712
6	44739066	rs1151900841	SLC15A5
6	46650499	rs1147576213	PIK3C2G
6	48601073	rs395646579	ENSECAG00000009557
6	59454155	rs1138810816	ENSECAG00000024153
6	60453092	rs1151002768	ENSECAG00000006703
6	60460733	rs1151741754	ENSECAG00000006703
6	64949472		SCAF11
6	67178018	rs1146804137	ENSECAG00000000604
6	70258156	rs394337752	ENSECAG00000024398
6	70800023		KRT4
6	71177119		C12orf10
6	72255772	rs396945991	PPP1R1A
6	74920892	rs1150177384	TIMELESS
6	75311386	rs1140797908	ENSECAG00000017834
6	75444565	rs1150640769	ENSECAG00000017834
6	75970442	rs1150319114	INHBC
6	81326834		C12orf56
6	82875821	rs1147904013	IRAK3
7	743782	rs68719410	MUM1
7	1090856	rs397290995	ATP8B3
7	1244692		ENSECAG00000026946
7	1875398	rs1145112621	ZNF555
7	1908177		ZNF556
7	2367138	rs394947589	CELF5
7	2694194	rs396034019	MATK
7	2721079	rs396930619	ZFR2
7	2725000	rs68658015	ZFR2
7	2725011	rs1136590578	ZFR2
7	2939752	rs397426155	ENSECAG00000022652
7	3023976	rs394975514	SHD
7	4684677	rs1138215844	ENSECAG00000019352
7	5344629		C19orf45
7	5360321	rs395418595	MCOLN1
7	5423477		CAMSAP3
7	5424322	rs396883040	CAMSAP3
7	5538243	rs68675182	ENSECAG00000015885
7	5698866	rs1140890646	LRRC8E
7	6650603	rs1146909047	ENSECAG00000017583
7	6786383	rs1150645276	SESN3
7	10455086	rs1139458853	CNTN5
7	13450966	rs1143691184	ENSECAG00000016257
7	17775677	rs1137060246	NPAT
7	20600332		C11orf88
7	20988898		DIXDC1
7	22328427	rs396084205	ANKK1
7	22615222	rs1142381378	TMPRSS5
7	22732183	rs1137848781	USP28
7	23457943	rs1136448517	ENSECAG00000013719
7	25691513	rs782828973	ENSECAG00000021286
7	25691542	rs395857206	ENSECAG00000021286
7	25890629	rs1147772009	CEP164
7	27002106	rs394518879	PHLDB1
7	27002203		PHLDB1
7	27528410		CCDC153
7	27649405	rs1141702614	C1QTNF5
7	27677472		USP2
7	32039086	rs395371942	ENSECAG00000010408
7	32164101	rs395301887	ENSECAG00000001664
7	32524352	rs1146755407	ENSECAG00000015222
7	34428770		ROBO4
7	38764355	rs394250698	ENSECAG00000025132
7	39710294		ST14
7	46779964	rs1137300120	RAD23A
7	50168825	rs1138490082	ENSECAG00000020668
7	50597781	rs1135847877	ACP5
7	50600114	rs396594757	ACP5
7	50600393		ACP5
7	50602694	rs394658018	ELOF1
7	50604463	rs68838510	ELOF1
7	50605176	rs1143531222	ELOF1
7	50606404	rs1142439918	CNN1
7	50610362		ELOF1
7	50656733		ZNF653
7	50739279		CCDC159
7	51425496		TYK2
7	51432523	rs395680546	TYK2
7	51434713		TYK2
7	51588062	rs1152273859	EIF3G
7	51594789	rs1141580278	ENSECAG00000024469
7	51637130	rs1148234859	ENSECAG00000025081
7	51689567	rs1150529002	COL5A3
7	53275465	rs782851756	ENSECAG00000021649
7	54055433	rs1147179376	ENSECAG00000009441
7	54476072	rs1142157831	ENSECAG00000016181
7	54488037	rs68910146	ENSECAG00000016181
7	55983703	rs1151094999	ENSECAG00000021883
7	58567079	rs1136807223	TRIM77
7	68654468		INTS4
7	69321379	rs394505090	MYO7A
7	69321383		MYO7A
7	71166070	rs1149130476	ENSECAG00000005785
7	72282147		ENSECAG00000000878
7	73854402		CHRNA10
7	74571507	rs1150964995	ENSECAG00000008339
7	74646072		TRIM68
7	75548730	rs396748967	ENSECAG00000022846
7	84425423	rs1151981284	PTH
8	2495104	rs1145170578	ENSECAG00000015213
8	2497152	rs1151349753	ENSECAG00000015213
8	3046460	rs1147904425	LRRC75B
8	3916005		ENSECAG00000016780
8	4179741	rs1143131361	ENSECAG00000016780
8	4680152	rs1143081079	SMARCB1
8	4835386	rs1149016542	ENSECAG00000018136
8	5672993	rs1139667375	ENSECAG00000014327
8	8030813		SMTN
8	13368462	rs1139319743	ENSECAG00000018316
8	14159056	rs782908639	UNG
8	14859198	rs395182969	WSCD2
8	16079108	rs68824471	SRSF9
8	18984907	rs1141069874	RNFT2
8	21792774	rs782877206	DDX54
8	21831623	rs394505540	RASAL1
8	21856840	rs394694317	DTX1
8	21941410	rs1144598268	OAS3
8	23576650	rs395063987	CCDC63
8	23576690	rs395138406	CCDC63
8	24410505		KDM2B
8	24668346	rs1148705598	SETD1B
8	25404119		HIP1R
8	29048172	rs1150854228	TMEM132C
8	31750606		EP400
8	31869123	rs1142262356	ENSECAG00000009252
8	32145132		FBRSL1
8	35101910	rs1147526267	ENSECAG00000018061
8	36326793	rs1137785261	PTPRM
8	36339554	rs1144326222	PTPRM
8	58994869	rs393917394	ZSCAN30
8	59076426		ZNF396
8	63292680	rs1147977305	ENSECAG00000010362
8	71811384		MYO5B
8	80802626	rs1150518718	ENSECAG00000009017
8	83136952		KDSR
8	83515588	rs782826016	ENSECAG00000022827
8	92261609	rs1150453592	C18orf63
8	94087511	rs395836679	ZNF516
9	1111044	rs1147381641	ENSECAG00000020690
9	2686389	rs1140705615	SLC7A13
9	12658700		JPH1
9	19392932	rs68793916	ADHFE1
9	22095253		ENSECAG00000010857
9	26322691		SDCBP
9	32678987	rs1150843194	PXDNL
9	38496020	rs395490228	NBN
9	43021632	rs1144157818	ENSECAG00000020256
9	47060295	rs1135857239	ENSECAG00000009506
9	47643148	rs782867547	FBXO43
9	50636630		ENSECAG00000019962
9	50643539		ENSECAG00000019962
9	55786667	rs1142195437	SYBU
9	65375630	rs395686824	MRPL13
9	68469644	rs1145744912	FER1L6
9	69194886	rs394063746	ZNF572
9	69198113		ZNF572
9	73150530		ENSECAG00000022588
9	75021608	rs393827600	HHLA1
9	75069488	rs394733354	KCNQ3
9	75725970	rs394986279	TG
9	75819393		TG
9	83545299	rs1144306791	ENSECAG00000021955
9	83656726	rs1151130021	ENSECAG00000002331
9	84589339	rs1148117722	SCRIB
9	84589362	rs1141455869	SCRIB
9	84889843		ENSECAG00000010600
9	84908332	rs782897166	ENSECAG00000016964
9	84908686		ENSECAG00000016964
9	84909148		ENSECAG00000016964
9	84933345	rs1149988952	MROH1
9	85152744	rs1144762314	CPSF1
10	4879775	rs1151847349	CHST8
10	5773413	rs1151887229	ENSECAG00000008258
10	6356049	rs1149807983	HPN
10	7183899	rs397022941	NFKBID
10	7189260	rs1143152949	HCST
10	9643703	rs1141848468	RYR1
10	9646399	rs1148299499	RYR1
10	9657967	rs1150775293	RYR1
10	9658184		RYR1
10	9688194	rs396855770	RYR1
10	9727333	rs1142565244	RYR1
10	9830182	rs1147547558	ACTN4
10	9834406	rs1143953870	ACTN4
10	9907020	rs1145019389	ENSECAG00000021214
10	9918390		LGALS4
10	10014103	rs1144816935	ENSECAG00000019654
10	10189380	rs394331455	PAK4
10	10368644	rs1138631229	SAMD4B
10	10372526	rs782890631	SAMD4B
10	11095809	rs1142373827	LTBP4
10	11466447	rs1140064824	ENSECAG00000000683
10	13589929	rs1139350629	LIPE
10	14007878	rs1143191091	ATP1A3
10	14676332	rs1138318448	PHLDB3
10	15135146	rs396011158	ENSECAG00000020833
10	15139872	rs1150251070	ENSECAG00000020833
10	15141636		ENSECAG00000020833
10	15328628	rs396659271	ZNF112
10	15394818	rs1152057151	ZNF229
10	15613253		CBLC
10	15927323	rs1141840570	PPP1R37
10	16050922	rs396274145	MARK4
10	16368507	rs1141925892	GIPR
10	16396557	rs393736249	FBXO46
10	16628466	rs1137823541	CCDC61
10	16634535	rs1136669508	CCDC61
10	18322347	rs1139409679	ENSECAG00000024453
10	18501624	rs1150505211	C19orf68
10	18684501	rs1147701960	CCDC114
10	18958588	rs1137962981	NTN5
10	19019092	rs1142302623	RASIP1
10	19272873		LIN7B
10	19809311		AP2A1
10	20125279	rs396434817	ENSECAG00000006756
10	20579393	rs1144792733	KLK4
10	20611815	rs395914515	KLK4
10	21523760	rs68825518	ENSECAG00000024996
10	23093041	rs1145255721	ENSECAG00000023794
10	23591679	rs1138621354	TFPT
10	23933709	rs68860961	ENSECAG00000017969
10	24949410		KMT5C
10	25993755	rs1144498674	ENSECAG00000015788
10	26465902	rs395303626	USP29
10	27606632	rs68997470	ENSECAG00000017293
10	30080703	rs1151852865	ENSECAG00000025063
10	31240899	rs395857449	IMPG1
10	32684169	rs395176469	MEI4
10	37805321		PGM3
10	43097513	rs1150687107	MDN1
10	51856468	rs1141354898	ENSECAG00000007855
10	58231944	rs394996563	ENSECAG00000023533
10	64109590	rs397093684	HDAC2
10	66152660		FAM26F
10	66277767	rs1142919532	ENSECAG00000008885
10	66626467	rs1139470586	RFX6
10	70059962	rs1151479587	TBC1D32
10	75544894		ENSECAG00000000740
10	79290769	rs1145302073	ENPP1
10	81215045	rs1136436476	SLC2A12
11	1972511	rs68797750	ENSECAG00000021405
11	2601977	rs395010957	ENDOV
11	3705138	rs1148833017	ENSECAG00000023129
11	3705351	rs397001340	ENSECAG00000023129
11	5332358	rs397042697	MGAT5B
11	5339271	rs1147156214	MGAT5B
11	6431013	rs394434065	LLGL2
11	7073314	rs782840315	SLC9A3R1
11	7073943	rs1139206135	SLC9A3R1
11	7087366		RAB37
11	7245981	rs1143381965	CD300LD
11	7343624	rs397292569	ENSECAG00000012199
11	15792512		ENSECAG00000024326
11	16578598		TLK2
11	18774506	rs1142650182	C1QL1
11	18806771	rs396475691	KIF18B
11	19246606	rs395393793	ITGA2B
11	19473057	rs397361470	HDAC5
11	19596164	rs395705375	MPP2
11	20344861	rs1146827970	BECN1
11	20375384		WNK4
11	20830972	rs68815069	KCNH4
11	21245888		KRT16
11	21395395		ENSECAG00000012909
11	21407813	rs68816574	ENSECAG00000014468
11	21535339		ENSECAG00000010427
11	21557510	rs1145916646	KRTAP4-1
11	21557511	rs1149007517	KRTAP4-1
11	21950514		KRT26
11	22188384	rs395883570	TNS4
11	23966456	rs1142322356	TBKBP1
11	24157590	rs1147218386	SP2
11	24848818		TTLL6
11	32743089	rs397449705	ENSECAG00000003409
11	35000727		TBX2
11	38559105		TMEM132E
11	40173734	rs397277609	ENSECAG00000014221
11	40634402	rs396536367	RNF135
11	42674030	rs395629343	TMEM199
11	44378366		CPD
11	47572801	rs396272316	ENSECAG00000024637
11	48292213	rs396485669	MYBBP1A
11	49442033	rs1148901284	NLRP1
11	49957498		CHRNE
11	50688844	rs1147959820	ACAP1
11	51184320		KCNAB3
11	51289483		ALOX15B
11	52317133	rs395140422	NTN1
11	53226680	rs1150468220	MYH8
11	53332366		MYH2
11	60160461	rs1138841902	MYO15A
11	60258656	rs1140712158	DRC3
11	61418301	rs1147939633	DHRS7B
12	3852901		ENSECAG00000022167
12	3852945	rs1143940076	ENSECAG00000022167
12	11010574		DGKZ
12	13993262	rs1138267875	ENSECAG00000004177
12	14086266	rs1151470808	ENSECAG00000004771
12	15459126	rs68878425	ENSECAG00000008180
12	19805769	rs1139626555	ENSECAG00000013249
12	21269042	rs396437021	ZDHHC5
12	21959279		OR10W1
12	23685052	rs1138264526	ENSECAG00000017313
12	24247757	rs1143226861	SLC15A3
12	24656216	rs1137027030	ENSECAG00000022592
12	24842589	rs395185418	ENSECAG00000009687
12	25246245	rs1139295642	DAGLA
12	26178064	rs1146823941	ENSECAG00000013044
12	26898016	rs1145068225	SLC22A10
12	28179979	rs1144336416	CCDC88B
12	28191044	rs1151642350	RPS6KA4
12	28468593	rs68894878	SLC22A12
12	28599445	rs1145824043	RASGRP2
12	28655635	rs394711984	MEN1
12	28655658	rs395496538	MEN1
12	28655698	rs1136832912	MEN1
12	28676978	rs1142599673	CDC42BPG
12	28694097	rs1136240033	EHD1
12	28694098	rs1146395002	EHD1
12	29005734	rs1139831704	ENSECAG00000023574
12	29799982	rs1149119211	CATSPER1
12	30350340	rs1148800428	SPTBN2
12	30496099		PC
12	30889469	rs394408427	CARNS1
12	31033553	rs1137829197	ENSECAG00000022087
12	31394540	rs68940374	LRP5
12	31410895	rs1141734957	LRP5
12	31410897	rs1150617296	LRP5
12	31941116	rs1139264212	TPCN2
12	34512623		KCNQ1
12	35231984	rs68875892	CARS
12	35267340	rs1150203036	CARS
12	35269307	rs1145773953	CARS
12	35639882		CDHR5
12	35775926	rs1148244155	SLC25A22
12	36219575	rs1140845474	MUC5AC
12	36572107	rs1148451767	ENSECAG00000026957
12	36719853	rs394596987	ANO9
12	36743882	rs394474687	PKP3
13	3616705	rs1151481387	SDK1
13	3949254	rs1136910547	RADIL
13	3973186	rs1144394370	RADIL
13	4686325	rs782842353	RBAK
13	4690129	rs68894258	RBAK
13	5411941	rs1137035134	ENSECAG00000004548
13	6351854	rs397216552	SMURF1
13	7042736	rs394113849	CYP3A93
13	7049164	rs1140209277	CYP3A93
13	7065874	rs1139624991	CYP3A93
13	7230399	rs68936792	CYP3A94
13	8236417	rs396659493	ENSECAG00000001032
13	8899268	rs396607394	LRCH4
13	9051312	rs1147483410	EPHB4
13	9051624		EPHB4
13	10494802		ENSECAG00000016572
13	11888836	rs394850339	ELN
13	17318014	rs1148203856	WBSCR17
13	18879555		GUSB
13	20463602	rs69065968	ZG16
13	20497332		ENSECAG00000024341
13	20625606	rs395130205	TMEM219
13	20643879	rs1151435496	TAOK2
13	20898521		ENSECAG00000008746
13	20908445	rs782824047	ENSECAG00000008746
13	20908608	rs782867488	ENSECAG00000008746
13	24503733	rs1138558602	PRKCB
13	26172518		ENSECAG00000013085
13	26860571	rs1135923050	DNAH3
13	27022206	rs395363141	ENSECAG00000022632
13	27139743	rs395085660	ENSECAG00000022632
13	27324037		ENSECAG00000022181
13	28111324	rs1138238767	ENSECAG00000010735
13	30759786	rs395262911	ENSECAG00000010013
13	30759983	rs1140212770	ENSECAG00000010013
13	30810887	rs1143839396	ABCC6
13	31236237	rs782867020	C16orf45
13	31910830		MKL2
13	34389617	rs397208273	SOCS1
13	35480199	rs394961163	GRIN2A
13	36345665	rs1143391790	ABAT
13	40525416	rs1150799695	C16orf90
13	40532851	rs1137448568	NAA60
13	40604221		ENSECAG00000023327
13	40604271	rs1137373890	ENSECAG00000023327
13	41047352	rs1143864946	ENSECAG00000003259
13	41770475	rs397419982	RNPS1
13	42026316		NOXO1
13	42522622	rs1148503251	CCDC154
13	42601462	rs1144075054	TSR3
13	43152538	rs397180918	FBXL16
14	1255422	rs1143022863	FLT4
14	5418209	rs1136847938	HRH2
14	5418255	rs1144022316	HRH2
14	9553177	rs1143674646	ENSECAG00000019149
14	11643199	rs1144302722	ENSECAG00000024009
14	20663303		CLINT1
14	20748504	rs1151980909	SOX30
14	26466703		ZNF300
14	27175636	rs1146991908	PDGFRB
14	27852646		AFAP1L1
14	34687095	rs1138319855	RELL2
14	42089504	rs394749695	SOWAHA
14	50759696		ENSECAG00000014754
14	65377668	rs1151868968	ENSECAG00000014893
14	71715202	rs1139577293	RIOK2
14	73093739	rs396174507	ENSECAG00000024830
14	79227174	rs1150413736	TMEM161B
14	86931571	rs1137472286	BHMT2
14	87515938	rs1142760831	SCAMP1
14	88740691	rs1135940338	F2RL1
14	88893248	rs1140239030	IQGAP2
14	94050188	rs1147749799	OBSCN
15	521362	rs1147473307	SH3RF3
15	3117242	rs396667480	ST6GAL2
15	3119517	rs1144795807	ST6GAL2
15	5427605	rs1150753972	ENSECAG00000016868
15	7442843	rs1148714011	IL18RAP
15	11811885	rs1149823809	ZAP70
15	12586756	rs69081779	ASTL
15	14219079		BUB1
15	14310409		ACOXL
15	16039092	rs394333225	ENSECAG00000003801
15	16244934	rs1142075558	SLC20A1
15	16301142	rs1149668163	NT5DC4
15	17099561	rs396454610	ENSECAG00000019614
15	17105559		ENSECAG00000020361
15	18348920	rs1137401767	SMYD1
15	18614894	rs1142419250	ENSECAG00000022223
15	18657638	rs1151375084	RNF103
15	19708489	rs1150371890	ENSECAG00000013097
15	20860936	rs394234743	ENSECAG00000021344
15	20861200		ENSECAG00000021344
15	21275483	rs394484025	ENSECAG00000024162
15	29570522	rs1148365011	CCDC142
15	30215577	rs395984533	ENSECAG00000021118
15	30346744		ALMS1
15	30537625	rs69045189	ALMS1
15	32354797		ZNF638
15	32726042	rs1151252501	CD207
15	33290427		TIA1
15	39404177	rs1142034089	OTX1
15	43389476	rs394715909	ENSECAG00000011245
15	46553787	rs1139055942	SPTBN1
15	53530979	rs1144915560	EPAS1
15	53933539	rs393833761	ENSECAG00000010561
15	58607233	rs1148096077	ENSECAG00000000620
15	61364842		PRKD3
15	61527244		EIF2AK2
15	66247052	rs1146457777	ENSECAG00000021671
15	67447910	rs393939654	LBH
15	69691478	rs395747769	SLC4A1AP
15	70112053	rs1150300389	ABHD1
15	70112134	rs395997641	ABHD1
15	70186202	rs394268015	TMEM214
15	70702871	rs1146842867	DRC1
15	71310854	rs1142365732	ASXL2
15	75821812	rs1141377519	GDF7
15	85510368	rs1146394531	ENSECAG00000014714
15	88278822	rs397374534	SOX11
15	89750920	rs396926159	ENSECAG00000013638
16	2862612	rs1145794441	ENSECAG00000022487
16	3729214	rs1143407700	NUP210
16	8167546	rs782836711	GHRL
16	12495857	rs394884697	EDEM1
16	12788310		ITPR1
16	12789473	rs394930955	ITPR1
16	12814406	rs395287897	ITPR1
16	18822852	rs1147636604	ENSECAG00000000673
16	20493535	rs782875306	FOXP1
16	29659977		ENSECAG00000008553
16	31518248		ACOX2
16	36213925		ENSECAG00000006260
16	38463181		CACNA2D2
16	38465264	rs1149580449	CACNA2D2
16	38465273	rs1147869937	CACNA2D2
16	38465324	rs397081450	CACNA2D2
16	39961465	rs1142492453	COL7A1
16	43309284	rs1150504839	ENSECAG00000003160
16	43553705	rs396978240	ENSECAG00000017775
16	47821033	rs394679928	TTC21A
16	47859097		GORASP1
16	57728643	rs1136518104	ENSECAG00000020927
16	60481340		ENSECAG00000006849
16	60481599	rs1142500914	ENSECAG00000006849
16	67765398	rs1137773429	CAPN7
16	68948116	rs395352455	MRPL3
16	69831494	rs1145886855	DNAJC13
16	77885966	rs1148026565	XRN1
16	85283118	rs1151604840	MED12L
16	85698639	rs1137850594	AADACL2
17	19092151	rs1150495441	NEK5
17	21796198	rs782913895	FNDC3A
17	37993399	rs395702357	ENSECAG00000014029
17	46007958		ENSECAG00000021894
17	46008043	rs1148783729	ENSECAG00000021894
17	65768732	rs1138547894	ENSECAG00000018682
17	65769443	rs1147402195	ENSECAG00000018682
17	71159024	rs1146682165	METTL21C
17	71522112	rs1139574788	ENSECAG00000006818
17	71522951	rs1140963796	ENSECAG00000006818
17	79334966	rs1149312926	TUBGCP3
17	79905585	rs1152351908	CUL4A
17	80020389	rs1144153138	ENSECAG00000023426
18	3205855	rs396103897	MYO7B
18	3206147	rs396511413	MYO7B
18	13068898	rs1152009331	ENSECAG00000014433
18	13068961	rs395751821	ENSECAG00000014433
18	19543362	rs1137223842	R3HDM1
18	24081915	rs1144595929	ENSECAG00000012212
18	33472321		NMI
18	39640222	rs1143729663	TIGD1
18	39991580	rs1146018182	TANC1
18	40211537	rs1136317308	BAZ2B
18	45490021		SCN2A
18	45993020	rs395894221	TTC21B
18	46051331	rs395512920	TTC21B
18	46471080		SCN7A
18	46505046		SCN7A
18	73372441		PLCL1
18	74827827		ENSECAG00000013663
18	76681361	rs1151023450	ENSECAG00000019402
18	77238907	rs1137966951	ENSECAG00000024325
18	81009602		DYTN
18	81009959	rs1145820320	DYTN
19	4219992	rs1146437943	ENSECAG00000021962
19	5477142	rs1147607721	ENSECAG00000016980
19	8527183	rs1138925302	SI
19	9511719	rs1139620198	ENSECAG00000008419
19	9513444	rs394551537	ENSECAG00000008419
19	10615732	rs1136836528	ENSECAG00000017547
19	18962455	rs1139736598	TBL1XR1
19	22108753		FXR1
19	24852850		EIF2B5
19	24995818		EIF4G1
19	27083528	rs1139954172	AHSG
19	27681821	rs1149039850	ENSECAG00000023264
19	35262049	rs395733553	MELTF
19	36238417	rs1148638177	ENSECAG00000007931
19	38690502	rs1148510114	ADCY5
19	40197919	rs394912567	GOLGB1
19	40276330	rs69250643	ARGFX
19	42163741	rs1150207854	ENSECAG00000026895
19	45278901	rs69129081	ENSECAG00000015314
19	50372580	rs1138843455	ENSECAG00000012947
19	50465089	rs397419758	DPPA4
19	51100534	rs1150599455	KIAA1524
19	51834457	rs1148594617	BBX
19	59577181	rs1145005193	OR5K4
20	2407928	rs69219831	ENSECAG00000005509
20	3790728	rs1136888573	ENSECAG00000010258
20	4884991	rs1136579802	ENSECAG00000000200
20	13509132		TBC1D7
20	13711891	rs394937338	ENSECAG00000022409
20	13712120	rs395149397	ENSECAG00000022409
20	13731248		SIRT5
20	17094914	rs396093477	ENSECAG00000013511
20	26328423	rs394693670	PRSS16
20	26328468	rs1138937071	PRSS16
20	26591725	rs397422605	ENSECAG00000016906
20	27575780		ENSECAG00000016607
20	27634851	rs69177256	ZKSCAN4
20	28473440	rs1139957777	ENSECAG00000003582
20	28493109	rs1145217400	ENSECAG00000003950
20	29738050	rs1150778503	RNF39
20	30002689	rs1146620145	ENSECAG00000023595
20	30003324	rs394982210	ENSECAG00000023595
20	30091123	rs1136835002	ENSECAG00000023986
20	30092349	rs395882291	ENSECAG00000023986
20	30092785	rs394852952	ENSECAG00000023986
20	30374346	rs1143145385	ENSECAG00000011673
20	30642767		MDC1
20	30643142	rs395710000	MDC1
20	31085380	rs69300072	ENSECAG00000015505
20	31458271		ENSECAG00000008977
20	31884889	rs1148640998	MHCB3
20	31916666	rs1140548194	ENSECAG00000012217
20	31982180	rs1138806302	ENSECAG00000024771
20	32016141	rs1146366489	EQMHCC1
20	32016198	rs396149017	EQMHCC1
20	32095806	rs1149488922	ENSECAG00000013184
20	32137161	rs1149747875	ENSECAG00000013783
20	32271339	rs397105523	PRRC2A
20	32271369	rs395874854	PRRC2A
20	32271370	rs397112728	PRRC2A
20	32271416		PRRC2A
20	32271417	rs1138262602	PRRC2A
20	32554193	rs395331139	STK19
20	32554284	rs1139473661	STK19
20	33544732	rs396641461	BTNL2
20	34014879	rs1149390400	ENSECAG00000009142
20	34032650		HLA-DQB2
20	34096830		DRB
20	34248859	rs396324394	ENSECAG00000012400
20	34651973	rs1149461665	DAXX
20	35015049	rs396184477	MLN
20	37499934	rs393892561	RAB44
20	39743976	rs1140109198	KCNK17
20	41486112	rs1138508224	ENSECAG00000015483
20	43333220	rs1143150474	TJAP1
20	45004120	rs1138476512	RUNX2
20	48872094	rs1151097378	CRISP1
20	54779966		DST
20	57530907		LGSN
20	59104100		ENSECAG00000007002
20	63203926	rs1144836203	FAM135A
20	64487518	rs1150187218	RIMS1
20	64506316		RIMS1
21	960741	rs395014307	ENSECAG00000018482
21	1047797	rs1142292245	SLC1A6
21	1050770	rs1138244222	SLC1A6
21	2560909	rs396217548	NWD1
21	3087822	rs1147575854	FAM129C
21	3087852	rs394149116	FAM129C
21	3211873	rs1136900715	MAP1S
21	3324275	rs393696025	SLC5A5
21	3326905	rs1147583659	SLC5A5
21	3837198	rs1144904367	CRLF1
21	4111403	rs394232638	HOMER3
21	4111876	rs1149885369	HOMER3
21	4745479	rs1150670163	ENSECAG00000000355
21	5471953	rs1146737887	SLC30A5
21	11419778	rs394187540	IPO11
21	11545515	rs69349927	ENSECAG00000013827
21	15971171	rs782891994	GPBP1
21	26015191	rs1146228861	ENSECAG00000022283
21	27531563		OSMR
21	50510966	rs395252749	2019-03-06
21	54775868	rs1145124465	ADAMTS16
21	57994275		CLPTM1L
22	450614		NINL
22	451024	rs1146362555	NINL
22	452716	rs1137556840	NINL
22	586565	rs1148763778	ENSECAG00000023806
22	4950747	rs1141626836	ENSECAG00000017853
22	5091667	rs1137045838	ENSECAG00000022183
22	6933717		OVOL2
22	10651938		SEL1L2
22	17521294	rs1139770977	LRRN4
22	19698631		GFRA4
22	21722082		ENSECAG00000002438
22	23471116		MYLK2
22	24231568	rs1147578307	DNMT3B
22	24381152		SUN5
22	27178511	rs1147576217	ERGIC3
22	27191189		ENSECAG00000009856
22	27244799	rs396943264	CPNE1
22	28420402	rs395771910	MROH8
22	28424910		MROH8
22	35527819	rs1143639752	ENSECAG00000022689
22	36432439	rs1139426277	SLC2A10
22	36803208		EYA2
22	39136573		TMEM189
22	39516235	rs393899844	FAM65C
22	45630718	rs1142079174	ENSECAG00000022603
22	46538977	rs1152332192	ZNF831
22	46538987	rs1136857079	ZNF831
22	50192755	rs1148209013	OGFR
23	6081394	rs1141918872	ENSECAG00000011327
23	6097783		ENSECAG00000011327
23	12296794	rs1152020227	ENSECAG00000002899
23	13397947	rs396591783	GNA14
23	13397948	rs394337620	GNA14
23	17164521	rs1149176347	TRPM6
23	17410041	rs395045942	ENSECAG00000018675
23	20404896	rs1136271690	PTAR1
23	21033029	rs396083425	ENSECAG00000019764
23	23870436	rs396745277	KCNV2
23	26794400	rs1140812664	ENSECAG00000009883
23	34728510	rs782914392	TTC39B
23	34728511	rs782833660	TTC39B
23	44698157	rs1147832386	ENSECAG00000019647
23	47480930	rs1138763083	ENSECAG00000013034
23	47481470	rs1144913599	ENSECAG00000013034
23	54610850	rs1136112932	WNK2
24	8415301	rs1138665932	ENSECAG00000026893
24	9139636	rs1143890509	SYT16
24	10740977	rs1151862784	ENSECAG00000020393
24	13738791		PLEKHH1
24	15890051	rs1138718712	SMOC1
24	16627529	rs1143160425	TTC9
24	20302860	rs1144394206	RPS6KL1
24	22642933		SAMD15
24	22717302	rs394039843	ISM2
24	32231888	rs1149703965	PTPN21
24	34507520	rs1149952384	C14orf159
24	34516389	rs1144414849	C14orf159
24	34526996	rs1138717160	ENSECAG00000018896
24	34528669	rs395919136	ENSECAG00000018896
24	34529629	rs1142828195	ENSECAG00000018896
24	38000192	rs1145968230	DICER1
24	38092100	rs396677563	DICER1
25	2648566	rs1136029705	FBXO10
25	3381765	rs1141907841	ALDH1B1
25	4374094	rs395300209	ENSECAG00000017439
25	10503265	rs1148393971	OR13C4
25	18169013	rs1143975044	ENSECAG00000011666
25	19229462		ZNF618
25	19770916	rs393922513	ATP6V1G1
25	27978525	rs1138515991	ENSECAG00000021531
25	28641170	rs1149370502	ENSECAG00000009255
25	29050877	rs1141571413	ADGRD2
25	30558586	rs1142565705	ENSECAG00000017098
25	31559747	rs395226771	FAM129B
25	31845509		AK1
25	32143896		DNM1
25	33278759	rs1139315666	PTGES
25	33717851	rs69298490	HMCN2
25	33743682	rs1151062742	HMCN2
25	34423892	rs396316936	NUP214
25	34755266	rs1139310607	RAPGEF1
25	36751829	rs394283866	BRD3
25	37286178	rs1151503380	COL5A1
25	38083267	rs782883081	NOTCH1
25	39170542	rs395649970	CLIC3
25	39222819	rs396028537	ENTPD2
25	39296007	rs395201026	DPP7
25	39354096		TMEM210
25	39496819		EXD3
25	39574263		ENTPD8
26	550259	rs1138217956	ENSECAG00000023176
26	565727	rs1142519872	ENSECAG00000023176
26	3711192	rs1138553539	ENSECAG00000010586
26	4962945	rs1147826269	CADM2
26	15342102	rs396550110	ENSECAG00000022573
26	28190381	rs1144062046	ENSECAG00000020729
26	30598613		SYNJ1
26	31443450		SON
26	35243780	rs1150604778	ENSECAG00000008778
26	39500494	rs393773000	PDE9A
26	41278768	rs395968904	ITGB2
26	41860421		COL18A1
26	41875473	rs1142377628	COL18A1
27	1957162	rs394858812	ENSECAG00000017813
27	1957297	rs1140865425	ENSECAG00000017813
27	2578541	rs1141240943	ENSECAG00000020017
27	2578611	rs1143871511	ENSECAG00000020017
27	3107254	rs396914228	DKK4
27	3107255	rs394859028	DKK4
27	5403228	rs1136421952	ENSECAG00000022220
27	5706140	rs1149088878	ENSECAG00000023759
27	13001654	rs1151091409	ENSECAG00000000100
27	14992822		TNKS
27	24842121	rs1144391919	LRP2BP
27	33639555	rs1140438303	DEFA5L
27	34665211	rs1144978786	ENSECAG00000024572
27	37596960	rs1146397375	CSMD1
28	6457254	rs395989258	ENSECAG00000010637
28	6457871	rs1150684486	ENSECAG00000010637
28	8816931		ENSECAG00000010352
28	8889691	rs1145130245	PTPRQ
28	10016545	rs1136541599	PPFIA2
28	15342091	rs1136859348	C12orf29
28	16426551	rs1147979804	UBE2N
28	16724900	rs397242807	ATP2B1
28	20506944	rs1140642766	PLXNC1
28	22723811		NEDD1
28	26144466	rs1146496572	ANO4
28	26783686	rs1136642948	ENSECAG00000007537
28	28075825	rs1150200109	ENSECAG00000014629
28	31263688		BTBD11
28	35881121	rs395491744	CDC42EP1
28	35999985		TRIOBP
28	36183839	rs1149903506	ANKRD54
28	36183904	rs1138078014	ANKRD54
28	37520669	rs396221560	CACNA1I
28	38610387	rs1145915792	ENSECAG00000021050
28	39696428		ENSECAG00000023785
28	39790452	rs1149865996	ENSECAG00000007836
28	39810625		ENSECAG00000015223
28	41354555	rs1151742049	SAMM50
28	46851961	rs395155715	ENSECAG00000011168
28	46887897	rs1148214047	MAPK12
29	6178924	rs1139597016	ENSECAG00000024256
29	7877774	rs1136193554	ENSECAG00000020725
29	8488025	rs395307234	KIAA1462
29	9551414		WAC
29	11253968		APBB1IP
29	16199825	rs1142434609	NEBL
29	16205572		NEBL
29	17863971	rs1145642962	ENSECAG00000009056
29	19523998	rs1152111861	CUBN
29	19578844	rs1151970664	CUBN
29	19581083	rs1142102617	CUBN
29	19582675	rs1144418878	CUBN
29	27477340	rs395392424	ITIH2
29	30097650		ENSECAG00000019480
29	30156078		AKR1C1
30	306628	rs1149549960	ENSECAG00000007618
30	3241355		WDR64
30	7863067		SDE2
30	8738119	rs1139724272	DNAH14
30	25896888	rs1140958025	ENSECAG00000006816
30	25896908	rs69394569	ENSECAG00000006816
30	28946179	rs394459949	ZNF281
30	30755100	rs1149368641	SYT2
30	31166000		PPFIA4
31	581147	rs394288462	ENSECAG00000014357
31	15079610		SYNE1
31	15731167	rs394576123	AKAP12
31	17036875	rs1145304589	ENSECAG00000026818
Contig21903	41788	rs782872284	ENSECAG00000021292
Contig38194	101291		PTPRJ
Contig48262	36828	rs1139905424	PTCD3
Contig53312	26109		ENSECAG00000008900
Contig58644	53480		ENSECAG00000009538
Contig79891	3029	rs69042154	ENSECAG00000009367
Contig79891	3126	rs1142052394	ENSECAG00000009367
Contig79891	3229	rs1136164519	ENSECAG00000009367
Contig87501	32760	rs1144351977	C1orf106
Contig87501	62850		ENSECAG00000023530
Contig91059	28765	rs394627860	ENSECAG00000006837
Contig92565	174384	rs1148495638	CMAS
Contig94656	65694	rs1142616588	ENSECAG00000002347
MT	11791		ND5
X	1151046	rs1145706244	GYG2
X	1201217	rs1137431279	ARSD
X	3081569		ENSECAG00000000305
X	4771214		STS
X	6833093	rs1145542755	GPR143
X	6946910	rs1146128183	SHROOM2
X	17369608	rs1136142760	SMS
X	18985923	rs782884746	PRDX4
X	19840555	rs395129310	POLA1
X	20195827	rs1144502084	ENSECAG00000001613
X	26744696	rs1148406065	ENSECAG00000015568
X	31607711	rs1146980762	XK
X	39679167	rs395785017	RBM10
X	40503339	rs397007989	FTSJ1
X	45478944	rs1145416228	ENSECAG00000024747
X	57226791	rs1150328625	PHKA1
X	60830746		MAGT1
X	60830838		MAGT1
X	74011025		ENSECAG00000025113
X	80537940	rs1137319847	DIAPH2
X	80537946	rs1146372319	DIAPH2
X	80537970	rs1142570225	DIAPH2
X	90529051		NXT2
X	96817982	rs1151623647	ENSECAG00000003598
X	99090436	rs69606867	ENSECAG00000006747
X	100198591		ENSECAG00000016732
X	107000363	rs397253516	OCRL
X	107029794	rs69584176	OCRL
X	108828781	rs1137687536	ENSECAG00000013373
X	109048539	rs1139661072	FRMD7
X	111070119	rs394176436	PLAC1
X	113658960		ENSECAG00000017102
X	114204343	rs396282408	ENSECAG00000018006
X	122850906	rs69502988	ENSECAG00000009040
X	122942212		ENSECAG00000012488
X	126716956	rs782886123	FLNA
X	127717985	rs1145895789	VBP1
