# Supplementary material for: Comprehensive genome and transcriptome analyses reveal genetic relationship, selection signature, and transcriptome landscape of small-sized Korean native Jeju horse
Source: Sci Rep. 2019 Nov 13;9:16672. doi: 10.1038/s41598-019-53102-8 (PMC6853925; doi:10.1038/s41598-019-53102-8)
Supplement: Supplementary file 7 — Supplemental file S6 [file 41598_2019_53102_MOESM7_ESM.xlsx]

## Sheet: Fixed_LOF_JH
Fixed_LOF_JH
CHROM	POS	ID	Gene
1	127802321	rs1138571680	MEGF11
1	134011198	rs1146851696	FAM63B
1	142096236	rs1144774947	CEP152
1	146908520	rs1145830315	MAP1A
1	148087904	rs1138645358	VPS39
1	163780503	rs1139075878	ENSECAG00000008025
1	1706140		JAKMIP3
1	26948691	rs1140416843	NEURL1
1	29152047	rs1145786696	SLF2
1	39662153	rs1148437982	FAS
1	40027912	rs68580474	ENSECAG00000008026
1	4039725	rs396744695	MGMT
1	409700	rs396624479	PAOX
1	59274796	rs394040685	TBATA
1	94662830	rs68486582	ENSECAG00000019462
10	10372526	rs782890631	SAMD4B
10	15927323	rs1141840570	PPP1R37
10	16396557	rs393736249	FBXO46
10	20125279	rs396434817	ENSECAG00000006756
10	21523760	rs68825518	ENSECAG00000024996
10	27606632	rs68997470	ENSECAG00000017293
10	64109590	rs397093684	HDAC2
10	7183899	rs397022941	NFKBID
11	18806771	rs396475691	KIF18B
11	19473057	rs397361470	HDAC5
11	1972511	rs68797750	ENSECAG00000021405
11	20830610	rs1147873821	KCNH4
11	20830972	rs68815069	KCNH4
11	24157590	rs1147218386	SP2
11	47572801	rs396272316	ENSECAG00000024637
11	50407499	rs1137071406	SLC16A11
11	52317133	rs395140422	NTN1
11	60061919	rs1144335454	FLII
11	6431013	rs394434065	LLGL2
12	21269042	rs396437021	ZDHHC5
12	24247757	rs1143226861	SLC15A3
12	30496099		PC
12	31410895	rs1141734957	LRP5
12	31410897	rs1150617296	LRP5
12	35773851	rs394756886	SLC25A22
12	36743882	rs394474687	PKP3
13	20625606	rs395130205	TMEM219
13	34389617	rs397208273	SOCS1
13	35480199	rs394961163	GRIN2A
13	3973186	rs1144394370	RADIL
13	41047352	rs1143864946	ENSECAG00000003259
13	42601462	rs1144075054	TSR3
13	8899268	rs396607394	LRCH4
14	27175636	rs1146991908	PDGFRB
14	27601056	rs1147353490	ARHGEF37
14	42089504	rs394749695	SOWAHA
14	5418209	rs1136847938	HRH2
15	16039092	rs394333225	ENSECAG00000003801
15	39404177	rs1142034089	OTX1
15	67447910	rs393939654	LBH
15	69691478	rs395747769	SLC4A1AP
15	75821812	rs1141377519	GDF7
16	12495857	rs394884697	EDEM1
16	38465324	rs397081450	CACNA2D2
16	39961465	rs1142492453	COL7A1
16	57728643	rs1136518104	ENSECAG00000020927
16	67765398	rs1137773429	CAPN7
16	68948116	rs395352455	MRPL3
18	45993020	rs395894221	TTC21B
18	46051331	rs395512920	TTC21B
18	77238907	rs1137966951	ENSECAG00000024325
19	24852850		EIF2B5
19	35262049	rs395733553	MELTF
19	38690502	rs1148510114	ADCY5
19	40197919	rs394912567	GOLGB1
2	106496341	rs396483419	TRPC3
2	12290027	rs1148774453	RAD54L
2	30573621	rs1140636271	SRRM1
2	32890518	rs394966038	HSPG2
2	47933982	rs1141795482	ENSECAG00000014263
2	5931717	rs393981364	GLIS1
20	26328423	rs394693670	PRSS16
20	32271369	rs395874854	PRRC2A
20	32271370	rs397112728	PRRC2A
21	11419778	rs394187540	IPO11
21	2560909	rs396217548	NWD1
21	3087822	rs1147575854	FAM129C
21	3837198	rs1144904367	CRLF1
21	4111403	rs394232638	HOMER3
21	50510966	rs395252749	2018-03-06
22	24231568	rs1147578307	DNMT3B
22	27244799	rs396943264	CPNE1
22	36432439	rs1139426277	SLC2A10
23	34728510	rs782914392	TTC39B
23	34728511	rs782833660	TTC39B
24	16627529	rs1143160425	TTC9
24	32231888	rs1149703965	PTPN21
25	25152291	rs1140993777	ENSECAG00000020296
25	27978525	rs1138515991	ENSECAG00000021531
25	31559747	rs395226771	FAM129B
25	36751829	rs394283866	BRD3
27	3107254	rs396914228	DKK4
27	3107255	rs394859028	DKK4
28	16724900	rs397242807	ATP2B1
28	20506944	rs1140642766	PLXNC1
28	36183904	rs1138078014	ANKRD54
29	8488025	rs395307234	KIAA1462
3	114140903	rs395194196	SLC2A9
3	19253036	rs68596589	SLC7A6
3	32128007	rs1144078959	HSDL1
3	3352465	rs395162700	ADCY7
3	35845466	rs1144413475	ZC3H18
3	36811712	rs1140099791	VPS9D1
3	51691542	rs1141986543	NUDT9
30	28946179	rs394459949	ZNF281
31	581147	rs394288462	ENSECAG00000014357
4	102059536	rs69557472	SSPO
4	103479034	rs394873344	PRKAG2
4	103479035	rs395714110	PRKAG2
4	106462754	rs394910217	ENSECAG00000022285
4	14266284	rs394739067	HECW1
4	15231652	rs1136662441	NPC1L1
4	44828367	rs1139289587	THSD7A
4	55427670	rs1149449797	FAM221A
5	42888630	rs394250848	CERS2
5	43003717	rs1143309106	ARNT
5	47758009	rs395823798	SPAG17
5	82381444		AK5
6	26141810	rs1148782457	KIF1A
6	29869412	rs397246384	CACNA2D4
6	36316425	rs68834141	CLEC4A
6	5322467	rs782915452	FN1
6	70258156	rs394337752	ENSECAG00000024398
7	17775677	rs1137060246	NPAT
7	22732183	rs1137848781	USP28
7	2694194	rs396034019	MATK
7	2939752	rs397426155	ENSECAG00000022652
7	38764344	rs1141326754	ENSECAG00000025132
7	38764355	rs394250698	ENSECAG00000025132
7	51588062	rs1152273859	EIF3G
7	554876	rs1143649184	ENSECAG00000011827
7	5698866	rs1140890646	LRRC8E
7	69321379	rs394505090	MYO7A
8	36326793	rs1137785261	PTPRM
9	38496020	rs395490228	NBN
9	75725970	rs394986279	TG
9	83656726	rs1151130021	ENSECAG00000002331
9	84589339	rs1148117722	SCRIB
X	109048539	rs1139661072	FRMD7
X	126716956	rs782886123	FLNA
X	39679167	rs395785017	RBM10
X	39687481	rs1139632001	RBM10
X	44920208	rs1148797047	HUWE1
X	80537946	rs1146372319	DIAPH2
X	80537970	rs1142570225	DIAPH2

## Sheet: Fixed_LOF_TB
Fixed_LOF_TB
CHROM	POS	ID	Gene
1	127802321	rs1138571680	MEGF11
1	133668677	rs1146768784	MYO1E
1	134011198	rs1146851696	FAM63B
1	142096236	rs1144774947	CEP152
1	146908520	rs1145830315	MAP1A
1	148087904	rs1138645358	VPS39
1	163780503	rs1139075878	ENSECAG00000008025
1	26948691	rs1140416843	NEURL1
1	39662153	rs1148437982	FAS
1	4039725	rs396744695	MGMT
1	409700	rs396624479	PAOX
1	94662830	rs68486582	ENSECAG00000019462
10	15927323	rs1141840570	PPP1R37
10	16396557	rs393736249	FBXO46
10	18958588	rs1137962981	NTN5
10	23093041	rs1145255721	ENSECAG00000023794
10	64109590	rs397093684	HDAC2
10	7183899	rs397022941	NFKBID
10	9830182	rs1147547558	ACTN4
11	19473057	rs397361470	HDAC5
11	1972511	rs68797750	ENSECAG00000021405
11	20830610	rs1147873821	KCNH4
11	20830972	rs68815069	KCNH4
11	24157590	rs1147218386	SP2
11	42674030	rs395629343	TMEM199
11	47572801	rs396272316	ENSECAG00000024637
11	50407499	rs1137071406	SLC16A11
11	52317133	rs395140422	NTN1
11	60061919	rs1144335454	FLII
11	6431013	rs394434065	LLGL2
12	21269042	rs396437021	ZDHHC5
12	24247757	rs1143226861	SLC15A3
12	30496099		PC
12	31410895	rs1141734957	LRP5
12	31410897	rs1150617296	LRP5
12	35773851	rs394756886	SLC25A22
13	10337918	rs1145697825	SH2B2
13	12128245	rs1136317089	CLIP2
13	20625606	rs395130205	TMEM219
13	34389617	rs397208273	SOCS1
13	35480199	rs394961163	GRIN2A
13	41047352	rs1143864946	ENSECAG00000003259
13	43152538	rs397180918	FBXL16
13	8899268	rs396607394	LRCH4
14	20748504	rs1151980909	SOX30
14	27175636	rs1146991908	PDGFRB
14	27601056	rs1147353490	ARHGEF37
14	42089504	rs394749695	SOWAHA
14	5418209	rs1136847938	HRH2
15	16039092	rs394333225	ENSECAG00000003801
15	39404177	rs1142034089	OTX1
15	67447910	rs393939654	LBH
15	75821812	rs1141377519	GDF7
16	12495857	rs394884697	EDEM1
16	39961465	rs1142492453	COL7A1
16	47821033	rs394679928	TTC21A
16	57728643	rs1136518104	ENSECAG00000020927
16	67765398	rs1137773429	CAPN7
17	79334966	rs1149312926	TUBGCP3
18	45993020	rs395894221	TTC21B
18	46051331	rs395512920	TTC21B
18	77238907	rs1137966951	ENSECAG00000024325
19	3992539	rs394122326	ENSECAG00000021962
19	40197919	rs394912567	GOLGB1
2	106496341	rs396483419	TRPC3
2	12290027	rs1148774453	RAD54L
2	30573621	rs1140636271	SRRM1
2	32890518	rs394966038	HSPG2
2	5931717	rs393981364	GLIS1
20	26328423	rs394693670	PRSS16
20	32271369	rs395874854	PRRC2A
20	32271370	rs397112728	PRRC2A
21	1050770	rs1138244222	SLC1A6
21	1463071		ENSECAG00000009236
21	2560909	rs396217548	NWD1
21	3087822	rs1147575854	FAM129C
21	4111403	rs394232638	HOMER3
21	50510966	rs395252749	2018-03-06
21	58525241	rs1139230349	TPPP
22	24231568	rs1147578307	DNMT3B
22	27244799	rs396943264	CPNE1
23	34728510	rs782914392	TTC39B
23	34728511	rs782833660	TTC39B
24	16627529	rs1143160425	TTC9
24	32231888	rs1149703965	PTPN21
25	25152291	rs1140993777	ENSECAG00000020296
25	27978525	rs1138515991	ENSECAG00000021531
25	31559747	rs395226771	FAM129B
25	36751829	rs394283866	BRD3
27	3107254	rs396914228	DKK4
27	3107255	rs394859028	DKK4
28	16724900	rs397242807	ATP2B1
28	35881121	rs395491744	CDC42EP1
28	36183839	rs1149903506	ANKRD54
28	36183904	rs1138078014	ANKRD54
28	37520669	rs396221560	CACNA1I
29	8488025	rs395307234	KIAA1462
3	118020117	rs1140202264	CPZ
3	118020829	rs1137576017	CPZ
3	3352465	rs395162700	ADCY7
3	35845466	rs1144413475	ZC3H18
3	36811712	rs1140099791	VPS9D1
3	51691542	rs1141986543	NUDT9
3	866476	rs1138759839	ITFG1
30	25896908	rs69394569	ENSECAG00000006816
30	26156392	rs1151812730	ENSECAG00000011534
30	28946179	rs394459949	ZNF281
4	103479034	rs394873344	PRKAG2
4	103479035	rs395714110	PRKAG2
4	106462754	rs394910217	ENSECAG00000022285
4	14266284	rs394739067	HECW1
4	15231652	rs1136662441	NPC1L1
4	15509519	rs1145657251	MYO1G
4	44828367	rs1139289587	THSD7A
5	54728740	rs1139424899	ALX3
6	26141810	rs1148782457	KIF1A
7	17775677	rs1137060246	NPAT
7	2694194	rs396034019	MATK
7	2939752	rs397426155	ENSECAG00000022652
7	38764344	rs1141326754	ENSECAG00000025132
7	38764355	rs394250698	ENSECAG00000025132
7	3945501	rs397450491	LONP1
7	5360321	rs395418595	MCOLN1
7	5698866	rs1140890646	LRRC8E
7	68654468		INTS4
7	69321379	rs394505090	MYO7A
8	18984907	rs1141069874	RNFT2
8	29048172	rs1150854228	TMEM132C
8	36326793	rs1137785261	PTPRM
9	38496020	rs395490228	NBN
9	47712678	rs1143538880	SPAG1
9	75725970	rs394986279	TG
9	83656726	rs1151130021	ENSECAG00000002331
9	84589339	rs1148117722	SCRIB
Contig79891	3029	rs69042154	ENSECAG00000009367
Contig92565	174384	rs1148495638	CMAS
X	107000363	rs397253516	OCRL
X	109048539	rs1139661072	FRMD7
X	126716956	rs782886123	FLNA
X	39679167	rs395785017	RBM10
X	39687481	rs1139632001	RBM10
