# Supplementary material for: Comprehensive genome and transcriptome analyses reveal genetic relationship, selection signature, and transcriptome landscape of small-sized Korean native Jeju horse
Source: Sci Rep. 2019 Nov 13;9:16672. doi: 10.1038/s41598-019-53102-8 (PMC6853925; doi:10.1038/s41598-019-53102-8)
Supplement: Supplementary file 8 — Supplemental file S7 [file 41598_2019_53102_MOESM8_ESM.xlsx]

## Sheet: Total_LOF
JH_LOF_Private									TB_LOF_Private								Common_LOF_SNPs
CHROM	POS	ID	Gene	EquCab2	EquCab3				CHROM	POS	ID	Gene	EquCab2	EquCab3			CHROM	POS	ID	Gene	EquCab2	EquCab3
1	259598		ENSECAG00000009582	1:259598	1:258793				1	891387	rs396971559	ENSECAG00000006777	1:891387	1:920831			1	408937	rs396624479	PAOX	1:408937	1:409700
1	1680132		JAKMIP3	1:1680132	1:1706140				1	10214810	rs1137015001	ENSECAG00000005588	1:10214810	1:10334306			1	2442679	rs396702202	ENSECAG00000024936	1:2442679	1:2467674
1	13281124		PRDX3	1:13281124	1:13396668				1	13366912		EIF3A	1:13366912	1:13482534			1	4014007	rs396744695	MGMT	1:4014007	1:4039725
1	15948576	rs1138845417	ENSECAG00000006846	1:15948576	1:16067316				1	26149524	rs1149595972	ENSECAG00000016166	1:26149524	1:26319869			1	26778328	rs1140416843	NEURL1	1:26778328	1:26948691
1	26775767	rs782889960	NEURL1	1:26775767	1:26946131				1	31363865		CRTAC1	1:31363865	1:31539632			1	39326115	rs1148437982	FAS	1:39326115	1:39662153
1	28973466	rs1145786696	SLF2	1:28973466	1:29152047				1	49252161	rs1144670549	ENSECAG00000000814	1:49252161	1:49615107			1	39691797	rs68580474	ENSECAG00000008026	1:39691797	1:40027912
1	30994893		HPS1	1:30994893	1:31171790				1	71640662	rs1141738639	ZNF25	1:71640662	1:72175497			1	49252195	rs1137839862	ENSECAG00000000814	1:49252195	1:49615141
1	34172837	rs1136782041	ENSECAG00000005361	1:34172837	1:34344957				1	78749714	rs68522936	ENSECAG00000020671	1:78749714	1:79729703			1	57619341	rs1148381759	TACR2	1:57619341	1:58066256
1	38741917	rs1140170820	PANK1	1:38741917	1:38991556				1	96349606	rs1140509041	ENSECAG00000007303	1:96349606	1:97241741			1	58828297	rs394040685	TBATA	1:58828297	1:59274796
1	58826685	rs1150388094	TBATA	1:58826685	1:59273184				1	111395359	rs395052827	ENSECAG00000022450	1:111395359	1:112340528			1	70655940	rs1149635108	ENSECAG00000024546	1:70655940	1:71198659
1	67488507	rs1139414721	ENSECAG00000000147	1:67488507	1:68038574				1	114050952	rs396621623;rs68613472	CYFIP1	1:114050952	1:114989091			1	71083428	rs1144970560	RET	1:71083428	1:71625722
1	75925917	rs1138348887	TBCE	1:75925917	1:76906329				1	118586655	rs1139873396	NEIL1	1:118586655	1:119722465			1	71697005	rs1139116311	ENSECAG00000002877	1:71697005	1:72231838
1	89273484	rs1141517831	EFL1	1:89273484	1:90142632				1	127372024	rs68471192	ANKDD1A	1:127372024	1:128620033			1	93751084	rs68486582	ENSECAG00000019462	1:93751084	1:94662830
1	93681754	rs1142365597	WDR93	1:93681754	1:94593754				1	132401198	rs1146768784	MYO1E	1:132401198	1:133668677			1	96336429	rs1152274917	ENSECAG00000007303	1:96336429	1:97229405
1	115622380		ADAMTS7	1:115622380	1:116760573				1	140836807		SECISBP2L	1:140836807	1:141898944			1	126547018	rs1138571680	MEGF11	1:126547018	1:127802321
1	124195174		CORO2B	1:124195174	1:125340937				1	145283165	rs782889540	HYPK	1:145283165	1:146749729			1	132744309	rs1146851696	FAM63B	1:132744309	1:134011198
1	134621288	rs1147521189	ZNF280D	1:134621288	1:135655544				1	145283198	rs396194345	HYPK	1:145283198	1:146749762			1	137886708	rs1150265665	ENSECAG00000012904	1:137886708	1:138941465
1	142847063		ENSECAG00000002004	1:142847063	1:144314949				1	157219539	rs395749055	ENSECAG00000022414	1:157219539	1:158827392			1	141034982	rs1144774947	CEP152	1:141034982	1:142096236
1	155984890	rs1140288813	ENSECAG00000007160	1:155984890	1:157582035				1	157226291	rs1151645479	ENSECAG00000022414	1:157226291	1:158834150			1	144516945	rs397394000	PATL2	1:144516945	1:145983751
1	157228153	rs1148574178	ENSECAG00000022414	1:157228153	1:158836012				1	157664736		RNASE4	1:157664736	1:159281782			1	145334307	rs395823735	CATSPER2	1:145334307	1:146800647
1	179575008		FSCB	1:179575008	1:181933312				2	2931469	rs1136232074	C8A	2:2931469	2:2944300			1	145442306	rs1145830315	MAP1A	1:145442306	1:146908520
1	184163368	rs1147332572	L2HGDH	1:184163368	1:186521597				2	11609001		ENSECAG00000024144	2:11609001	2:11612094			1	146620843	rs1138645358	VPS39	1:146620843	1:148087904
1	184615534	rs1144152723	ABHD12B	1:184615534	1:186973543				2	23972801		AZIN2	2:23972801	2:23968014			1	154815664	rs397183336	ENSECAG00000003071	1:154815664	1:156489501
2	11148828	rs1139495021	ENSECAG00000023188	2:11148828	2:11203509				2	29252387	rs1144604424	CEP85	2:29252387	2:29330897			1	157226300	rs1139057026	ENSECAG00000022414	1:157226300	1:158834159
2	12727163	rs1138684801	IPP	2:12727163	2:12775069				2	82227390	rs1138180679	PRSS48	2:82227390	2:82416738			1	158600381	rs393930729	ENSECAG00000005317	1:158600381	1:160216909
2	14842077	rs1143071101	SZT2	2:14842077	2:14891684				2	88411155	rs1138623626	FREM3	2:88411155	2:88646635			1	159989840	rs1147811386	ENSECAG00000018801	1:159989840	1:161674803
2	18436310		PABPC4	2:18436310	2:18481743				2	100769040		PGRMC2	2:100769040	2:101105045			1	161984461	rs1139075878	ENSECAG00000008025	1:161984461	1:163780503
2	35209867	rs1139058166	PAX7	2:35209867	2:35426408				3	10092577	rs1149675152	TEPP	3:10092577	3:10788697			1	162816782	rs1139595670	ENSECAG00000021442	1:162816782	1:164482637
2	69177654	rs1136573897	ENSECAG00000009035	2:69177654	2:69650343				3	17392214	rs1137058427	NAE1	3:17392214	3:18086782			1	170799583	rs1147500205	ENSECAG00000021888	1:170799583	1:172829777
2	78642178		MAP9	2:78642178	2:78811545				3	60509274	rs1137593952	CDKL2	3:60509274	3:62292046			1	180097331	rs393888819	FANCM	1:180097331	1:182455976
2	79670896		DCHS2	2:79670896	2:79842085				3	77472655	rs782850794	KDR	3:77472655	3:79281363			1	184465046	rs782867909	SAV1	1:184465046	1:186823170
2	81870824		GATB	2:81870824	2:82055500				3	116192046	rs1137576017	CPZ	3:116192046	3:118020829			2	4621562	rs393951483	USP24	2:4621562	2:4636094
2	83705128	rs1136036356	ENSECAG00000015949	2:83705128	2:83895778				3	116806156		HGFAC	3:116806156	3:118676927			2	5917987	rs393981364	GLIS1	2:5917987	2:5931717
2	94988740	rs1147861049	ENSECAG00000023005	2:94988740	2:95321576				3	117925473	rs395466430	ZFYVE28	3:117925473	3:119799361			2	11346614	rs1137635460	ENSECAG00000019846	2:11346614	2:11400840
2	100769012		PGRMC2	2:100769012	2:101105017				4	14956653	rs782857095	AEBP1	4:14956653	4:14877631			2	11425851	rs396433349	ENSECAG00000013479	2:11425851	2:11480156
3	1425329	rs1141429648	ABCC11	3:1425329	3:1490870				4	54889038	rs1144322012	IGF2BP3	4:54889038	4:55074365			2	12242278	rs1148774453	RAD54L	2:12242278	2:12290027
3	9255920		HERPUD1	3:9255920	3:9954998				4	77608264		FAM3C	4:77608264	4:77846853			2	15178077	rs1150792880	ENSECAG00000014673	2:15178077	2:15228607
3	33363326	rs393831305	FOXF1	3:33363326	3:34051322				4	77627020		FAM3C	4:77627020	4:77865608			2	19908662	rs394590955	EPHA10	2:19908662	2:19956251
3	48991168		FAM13A	3:48991168	3:50372249				4	93685830	rs1138830107	ADCK2	4:93685830	4:93795601			2	19910498	rs1139852198	EPHA10	2:19910498	2:19958087
3	50431993	rs1142118677	HSD17B13	3:50431993	3:51813031				5	819613	rs1146523949	GOLT1A	5:819613	5:821157			2	24101435	rs68605411	HPCA	2:24101435	2:24096609
3	54679563	rs1141237431	HNRNPD	3:54679563	3:56152162				5	15099384	rs394122326	ENSECAG00000021962	5:15099384	19:3992539			2	24534462	rs396236130	LCK	2:24534462	2:24533986
3	59862053	rs1147389164	ENSECAG00000024233	3:59862053	3:61642741				5	15233759	rs1147450860	ENSECAG00000024616	5:15233759	19:3858540			2	29653429	rs397160186	MAN1C1	2:29653429	2:29731072
3	59862054	rs1139374829	ENSECAG00000024233	3:59862054	3:61642742				5	39643781	rs1150327805	CD1A1	5:39643781	5:36044548			2	30497322	rs1140636271	SRRM1	2:30497322	2:30573621
3	60372663	rs1146871542	USO1	3:60372663	3:62155312				5	57205725		ENSECAG00000012855	5:57205725	5:53783757			2	31441015	rs1145525675	ASAP3	2:31441015	2:31588465
3	65752046	rs1148636738	ENSECAG00000019112	3:65752046	3:67549117				5	58148340	rs1139424899	ALX3	5:58148340	5:54728740			2	32724289	rs394966038	HSPG2	2:32724289	2:32890518
3	88322120	rs1149172671	FAM114A1	3:88322120	3:90446259				5	87529991	rs1148660035	CRYZ	5:87529991	5:84500814			2	32925858	rs1139692566	RAP1GAP	2:32925858	2:33091342
3	98221294		STIM2	3:98221294	3:100038572				6	28843293	rs1144664133	CACNA2D4	6:28843293	6:29863322			2	34048373	rs1141103162	PLA2G2C	2:34048373	2:34209548
3	105935799	rs397238010	FAM184B	3:105935799	3:107761427				6	36432631	rs1141329686	ENSECAG00000015784	6:36432631	6:37489327			2	47288577	rs1140217937	FAM213B	2:47288577	2:47518338
3	115205710		PSAPL1	3:115205710	3:117034432				6	37447809	rs1148955019	KLRK1	6:37447809	6:38498713			2	47674543	rs1141795482	ENSECAG00000014263	2:47674543	2:47933982
3	115961771		HTRA3	3:115961771	3:117788934				6	48143962	rs1148495638	CMAS	6:48143962	Contig92565:174384			2	47917975		TMEM52	2:47917975	2:48177356
4	7885880	rs1146130326	LAMB1	4:7885880	4:7885360				6	59580243	rs1151002768	ENSECAG00000006703	6:59580243	6:60453092			2	66890429	rs68610140	ANXA10	2:66890429	2:67351478
4	8772295	rs1146219740	ENSECAG00000012591	4:8772295	4:8771635				6	59581454	rs1151741754	ENSECAG00000006703	6:59581454	6:60460733			2	75076867	rs1140010517	ENSECAG00000006972	2:75076867	2:75154443
4	8918211	rs1139944829	ENSECAG00000017663	4:8918211	4:8917601				6	69361689	rs397045869	ENSECAG00000024398	6:69361689	6:70260606			2	78232474	rs1145203369	ASIC5	2:78232474	2:78401707
4	58140957		HOXA3	4:58140957	4:58323030				6	74613393	rs1137199600	SDR9C7	6:74613393	6:75519183			2	87484334	rs1146437561	ENSECAG00000024476	2:87484334	2:87674448
4	66133986	rs1141323030	AOAH	4:66133986	4:66371700				6	74620403	rs1147484538	ENSECAG00000018883	6:74620403	6:75526193			2	88363074	rs1150186791	ENSECAG00000024603	2:88363074	2:88598544
4	94626571		ENSECAG00000008420	4:94626571	4:94739103				6	81721621	rs1140107792	IRAK3	6:81721621	6:82885477			2	88871523	rs1139126384	ENSECAG00000010301	2:88871523	2:89107465
4	96813508	rs1141878066	ENSECAG00000014110	4:96813508	4:96956116				7	4210504	rs1138215844	ENSECAG00000019352	7:4210504	7:4684677			2	106153675	rs396483419	TRPC3	2:106153675	2:106496341
4	101868890	rs1141758333	ZBED6CL	4:101868890	4:102171772				7	4633205	rs396883040	CAMSAP3	7:4633205	7:5424322			2	113072404		ANK2	2:113072404	2:113564158
4	102959984		ENSECAG00000007991	4:102959984	4:103081437				7	5314358		ELAVL1	7:5314358	7:5788374			3	867207	rs1138759839	ITFG1	3:867207	3:866476
5	6122406	rs1146336706	SELL	5:6122406	5:6137370				7	23136193		ENSECAG00000014568	7:23136193	7:23643365			3	3199645	rs1138902317	ADCY7	3:3199645	3:3327163
5	19114792		ENSECAG00000015425	5:19114792	5:16355881				7	27002501	rs1141702614	C1QTNF5	7:27002501	7:27649405			3	3225240	rs395162700	ADCY7	3:3225240	3:3352465
5	21935786	rs395007342	SWT1	5:21935786	5:19176540				7	45477724	rs1137300120	RAD23A	7:45477724	7:46779964			3	7926352	rs1141916801	ENSECAG00000013389	3:7926352	3:8612539
5	38859842	rs1145217509	ENSECAG00000013997	5:38859842	5:35260229				7	53971396	rs1151094999	ENSECAG00000021883	7:53971396	7:55983703			3	8195051	rs1136139842	ENSECAG00000009369	3:8195051	3:8937646
5	39365787	rs1152362271	CD1A5	5:39365787	5:35766465				7	66474475		INTS4	7:66474475	7:68654468			3	9414995	rs1146858691	CPNE2	3:9414995	3:10113890
5	43780097	rs394007964	ENSECAG00000014805	5:43780097	5:40387647				7	73371894	rs396748967	ENSECAG00000022846	7:73371894	7:75548730			3	9851226		ADGRG1	3:9851226	3:10548268
5	44463887	rs1138581648	ENSECAG00000016108	5:44463887	5:41072822				7	82253407	rs1151981284	PTH	7:82253407	7:84425423			3	17625801	rs396213386	TRADD	3:17625801	3:18319740
5	57781170	rs397287624	ENSECAG00000021152	5:57781170	5:54361818				8	11417629		GLTP	8:11417629	8:13575509			3	17646950	rs1137531770	KIAA0895L	3:17646950	3:18340760
5	58458421	rs1150118646	GSTM4	5:58458421	5:55038896				8	19504019	rs1144598268	OAS3	8:19504019	8:21941410			3	17647152		KIAA0895L	3:17647152	3:18340962
5	85413665		AK5	5:85413665	5:82381444				8	78672824		KIAA1468	8:78672824	8:82161711			3	18560062	rs68596589	SLC7A6	3:18560062	3:19253036
5	94278795	rs1149481268	SGIP1	5:94278795	5:91365249				8	90581420	rs395836679	ZNF516	8:90581420	8:94087511			3	22000833	rs1137860869	ZNF821	3:22000833	3:22696272
5	99622101	rs1143139682	C1orf87	5:99622101	5:96700720				9	65830200		ATAD2	9:65830200	9:67905132			3	25575403	rs1138257832	ENSECAG00000012817	3:25575403	3:26268845
6	26177128		KIF1A	6:26177128	6:26148932				9	67117949	rs394063746	ZNF572	9:67117949	9:69194886			3	28936929	rs1139634770	ENSECAG00000015980	3:28936929	3:29630338
6	26545851		ANO7	6:26545851	6:26520772				9	82681167		ENSECAG00000010600	9:82681167	9:84889843			3	31435349	rs1144078959	HSDL1	3:31435349	3:32128007
6	28066552	rs1145467045	CACNA1C	6:28066552	6:29087364				10	4759437	rs1151847349	CHST8	10:4759437	10:4879775			3	35127864	rs1144413475	ZC3H18	3:35127864	3:35845466
6	31238857	rs1149666278	TSPAN11	6:31238857	6:32261300				10	7023026		NPHS1	10:7023026	10:7140525			3	36091308	rs1140099791	VPS9D1	3:36091308	3:36811712
6	33917120		SCNN1A	6:33917120	6:34934662				10	7034910	rs1150424395	NPHS1	10:7034910	10:7152330			3	39926553	rs1148850935	C4orf17	3:39926553	3:40538934
6	37679292	rs1142905528	ENSECAG00000021893	6:37679292	6:38730340				10	7072518	rs1143152949	HCST	10:7072518	10:7189260			3	41185577	rs1148487790	STPG2	3:41185577	3:41997665
6	42289158		WBP11	6:42289158	6:43422717				10	9521060	rs1141848468	RYR1	10:9521060	10:9643703			3	50310522	rs1141986543	NUDT9	3:50310522	3:51691542
6	43604972	rs1151900841	SLC15A5	6:43604972	6:44739066				10	9523734	rs1148299499	RYR1	10:9523734	10:9646399			3	59861354	rs68599669	ENSECAG00000024233	3:59861354	3:61642042
6	45513574	rs1147576213	PIK3C2G	6:45513574	6:46650499				10	10810232		PLD3	10:10810232	10:10940772			3	61909104		ENSECAG00000005311	3:61909104	3:63690740
6	48000312		ABCC9	6:48000312	Contig92565:30689				10	10967189	rs1142373827	LTBP4	10:10967189	10:11095809			3	65732808	rs1143756819	ENSECAG00000019112	3:65732808	3:67529880
6	52155211		ITPR2	6:52155211	6:53066595				10	15675823	rs1136155877	CLASRP	10:15675823	10:15868100			3	81256096	rs395549778	ATP10D	3:81256096	3:83065909
6	58448685	rs1138810816	ENSECAG00000024153	6:58448685	6:59454155				10	16385119	rs1148121185	NOVA2	10:16385119	10:16579880			3	105928136	rs1148012058	FAM184B	3:105928136	3:107753764
6	71551788		TESPA1	6:71551788	6:72443355				10	16441169	rs1136669508	CCDC61	10:16441169	10:16634535			3	112311898	rs395194196	SLC2A9	3:112311898	3:114140903
6	75028363	rs1150319114	INHBC	6:75028363	6:75970442				10	19020525		PPFIA3	10:19020525	10:19282574			3	115888216	rs1145049935	SH3TC1	3:115888216	3:117715636
6	81711965	rs1147904013	IRAK3	6:81711965	6:82875821				10	19599947	rs1137141528	PTOV1	10:19599947	10:19860183			3	116186886	rs1149773661	CPZ	3:116186886	3:118014567
7	210635	rs1143649184	ENSECAG00000011827	7:210635	7:554876				10	21061039	rs394209505	ENSECAG00000024840	10:21061039	10:21354215			3	116191335	rs1140202264	CPZ	3:116191335	3:118020117
7	2608624	rs394975514	SHD	7:2608624	7:3023976				10	23378563	rs1142429718	ENSECAG00000009905	10:23378563	10:23814325			4	8383494	rs395128993	PNPLA8	4:8383494	4:8382594
7	4361189		VAV1	7:4361189	7:4834665				10	24121800	rs1139588863	NCR1	10:24121800	10:24557352			4	14345958	rs394739067	HECW1	4:14345958	4:14266284
7	4634050		CAMSAP3	7:4634050	7:5423477				10	65105435	rs1142919532	ENSECAG00000008885	10:65105435	10:66277767			4	15310183	rs1136662441	NPC1L1	4:15310183	4:15231652
7	5063365	rs68675182	ENSECAG00000015885	7:5063365	7:5538243				11	18710592	rs1142650182	C1QL1	11:18710592	11:18774506			4	15588436	rs1145657251	MYO1G	4:15588436	4:15509519
7	22950799	rs1136448517	ENSECAG00000013719	7:22950799	7:23457943				11	19534237	rs395705375	MPP2	11:19534237	11:19596164			4	16102404	rs1151833565	ADCY1	4:16102404	4:16027566
7	25184403	rs782828973	ENSECAG00000021286	7:25184403	7:25691513				11	23106040	rs1137816388	PLXDC1	11:23106040	11:23181002			4	18272955	rs69520973	ABCA13	4:18272955	4:18201066
7	31055025	rs395371942	ENSECAG00000010408	7:31055025	7:32039086				11	32445188	rs397449705	ENSECAG00000003409	11:32445188	11:32743089			4	20110278	rs69609305	POLB	4:20110278	4:20037820
7	31180113	rs395301887	ENSECAG00000001664	7:31180113	7:32164101				11	33275187		SKA2	11:33275187	11:33572955			4	23723226	rs1148343439	ENSECAG00000023389	4:23723226	4:23659289
7	41655687		ENSECAG00000010509	7:41655687	7:42690083				11	40335226	rs396536367	RNF135	11:40335226	11:40634402			4	36943686		VPS50	4:36943686	4:36991007
7	48365779	rs1138490082	ENSECAG00000020668	7:48365779	7:50168825				11	42352093	rs395629343	TMEM199	11:42352093	11:42674030			4	44658490	rs1139289587	THSD7A	4:44658490	4:44828367
7	67141804		MYO7A	7:67141804	7:69321383				11	44054714		CPD	11:44054714	11:44378366			4	55242483	rs1149449797	FAM221A	4:55242483	4:55427670
7	68984890	rs1149130476	ENSECAG00000005785	7:68984890	7:71166070				12	13431655	rs1138267875	ENSECAG00000004177	12:13431655	12:13993262			4	58200675	rs393909626	HOXA10	4:58200675	4:58382694
7	72672884	rs1151211464	ENSECAG00000001895	7:72672884	7:74849531				12	21668029	rs1139295642	DAGLA	12:21668029	12:25246245			4	95785494	rs393695563	ENSECAG00000014933	4:95785494	4:95899912
8	2834723	rs1149016542	ENSECAG00000018136	8:2834723	8:4835386				12	28230121	rs1139264212	TPCN2	12:28230121	12:31941116			4	101756153	rs69557472	SSPO	4:101756153	4:102059536
8	6676588		GATSL3	8:6676588	8:8894895				13	1121451	rs1151291078	BHLHA15	13:1121451	13:5722678			4	103357330	rs394873344	PRKAG2	4:103357330	4:103479034
8	10353982		MYO18B	8:10353982	8:12616771				13	2625789	rs782911058	ENSECAG00000021171	13:2625789	13:4222046			4	103357331	rs395714110	PRKAG2	4:103357331	4:103479035
8	19410568		DTX1	8:19410568	8:21848512				13	7002982	rs394113849	CYP3A93	13:7002982	13:7042736			4	105761668	rs394078098	PAXIP1	4:105761668	4:105878576
8	21113255	rs395063987	CCDC63	8:21113255	8:23576650				13	7151194	rs68936792	CYP3A94	13:7151194	13:7230399			4	106337265		ENSECAG00000022285	4:106337265	4:106454807
8	21113295	rs395138406	CCDC63	8:21113295	8:23576690				13	8154267	rs396472338	ENSECAG00000001032	13:8154267	13:8234833			4	106345229	rs394910217	ENSECAG00000022285	4:106345229	4:106462754
8	21947792		KDM2B	8:21947792	8:24410505				13	8758168	rs397388233	ZAN	13:8758168	13:9046467			5	2423133	rs1141053049	AVPR1B	5:2423133	5:2430295
8	22206459	rs1148705598	SETD1B	8:22206459	8:24668346				13	10021940	rs1145697825	SH2B2	13:10021940	13:10337918			5	14871877	rs1146437943	ENSECAG00000021962	5:14871877	19:4219992
8	49612589	rs1151964408	ENSECAG00000004713	8:49612589	8:52686512				13	11242634	rs1140327895	TBL2	13:11242634	13:11555111			5	23706059	rs1145002664	KCNK2	5:23706059	5:20946946
8	72075890	rs1150640377	POLI	8:72075890	8:75559504				13	11816998	rs1136317089	CLIP2	13:11816998	13:12128245			5	24492931	rs394804598	ENSECAG00000022020	5:24492931	5:21733976
8	76051332		ZNF532	8:76051332	8:79541142				13	12188981	rs1144861407	NCF1	13:12188981	13:12499246			5	45050894	rs1143602346	CRNN	5:45050894	5:41654576
8	79647852		KDSR	8:79647852	8:83136952				13	16238581	rs1148203856	WBSCR17	13:16238581	13:17318014			5	45360438	rs395607786	S100A10	5:45360438	5:41971991
9	19437737	rs782896106	MTFR1	9:19437737	9:20028057				13	19481349		SEZ6L2	13:19481349	13:20561575			5	46212324	rs394250848	CERS2	5:46212324	5:42888630
9	21318011		ENSECAG00000010857	9:21318011	9:22095253				13	19563641	rs1151435496	TAOK2	13:19563641	13:20643879			5	46327475	rs1143309106	ARNT	5:46327475	5:43003717
9	45886478		ENSECAG00000018644	9:45886478	9:47544566				13	19818835		ENSECAG00000008746	13:19818835	13:20898521			5	47390536	rs395815140	ENSECAG00000014464	5:47390536	5:44238121
9	45985131	rs782867547	FBXO43	9:45985131	9:47643148				13	19828897	rs782867488	ENSECAG00000008746	13:19828897	13:20908608			5	49575867		NOTCH2	5:49575867	5:46152450
9	54026334	rs1142195437	SYBU	9:54026334	9:55786667				13	23412829	rs1138558602	PRKCB	13:23412829	13:24503733			5	51181548	rs395823798	SPAG17	5:51181548	5:47758009
9	66392409	rs1145744912	FER1L6	9:66392409	9:68469644				13	26988334		ENSECAG00000010735	13:26988334	13:28101967			5	56937381	rs393696329	OVGP1	5:56937381	5:53515537
9	71038240		ENSECAG00000022588	9:71038240	9:73149679				13	39388471	rs1137373890	ENSECAG00000023327	13:39388471	13:40604271			5	73220961	rs1146248859	ENSECAG00000009812	5:73220961	5:70112304
9	81344420	rs1144306791	ENSECAG00000021955	9:81344420	9:83545299				14	26960926	rs397265774	ANXA6	14:26960926	14:26271605			5	77313815	rs1136204204	ENSECAG00000014656	5:77313815	5:74204724
9	82386736	rs1141455869	SCRIB	9:82386736	9:84589362				14	26960927	rs395001739	ANXA6	14:26960927	14:26271606			5	84259614	rs69575469	IFI44	5:84259614	5:81227217
10	4759438	rs1139265396	CHST8	10:4759438	10:4879776				14	46395664	rs1146035409	FBN2	14:46395664	14:45698851			6	5551232	rs782915452	FN1	6:5551232	6:5322467
10	7265951		CAPNS1	10:7265951	10:7381742				14	93359902	rs1147749799	OBSCN	14:93359902	14:94050188			6	14225499	rs1140762164	ENSECAG00000006051	6:14225499	6:14090196
10	10448529		DYRK1B	10:10448529	10:10579878				15	5567895	rs1150753972	ENSECAG00000016868	15:5567895	15:5427605			6	18441543	rs1140839557	ENSECAG00000007606	6:18441543	6:18306170
10	13410081	rs1139350629	LIPE	10:13410081	10:13589929				15	32591693		SNRNP27	15:32591693	15:33559424			6	26032355	rs1144553027	ANKMY1	6:26032355	6:25977015
10	13457533	rs395733154	MEGF8	10:13457533	10:13637197				15	40230650		PUS10	15:40230650	15:41200278			6	26169877	rs1148782457	KIF1A	6:26169877	6:26141810
10	18054134	rs1139409679	ENSECAG00000024453	10:18054134	10:18322347				15	56957726	rs1149810199	ENSECAG00000023933	15:56957726	15:57943550			6	28849383	rs397246384	CACNA2D4	6:28849383	6:29869412
10	19850539	rs395983368	ENSECAG00000006756	10:19850539	10:20109669				16	526712	rs1137389819	KBTBD12	16:526712	16:1964638			6	29118420	rs1147023857	FBXL14	6:29118420	6:30138027
10	20171764		ENSECAG00000018051	10:20171764	10:20445976				16	23943966	rs1147889803	MAGI1	16:23943966	16:25422353			6	35126586	rs1137888695	ENSECAG00000007930	6:35126586	6:36142747
10	23660250		ENSECAG00000010496	10:23660250	10:24095509				16	31004829		ENSECAG00000015633	16:31004829	16:32508519			6	35261632	rs68834141	CLEC4A	6:35261632	6:36316425
10	26029889	rs395303626	USP29	10:26029889	10:26465902				16	58479381	rs1141922802	THRB	16:58479381	16:60057472			6	42288747	rs782859004	WBP11	6:42288747	6:43422306
10	29552353	rs1151852865	ENSECAG00000025063	10:29552353	10:30080703				16	73135040	rs1145757468	ESYT3	16:73135040	16:74719552			6	42290394		WBP11	6:42290394	6:43423953
10	36988706		PGM3	10:36988706	10:37805321				16	84108455	rs1137850594	AADACL2	16:84108455	16:85698639			6	42294927		WBP11	6:42294927	6:43428486
10	83848732		ECT2L	10:83848732	10:85022695				17	51818703	rs1144481163	RBM26	17:51818703	17:51697097			6	47360313	rs395646579	ENSECAG00000009557	6:47360313	6:48601073
11	745241		C17orf62	11:745241	11:746904				17	79423271	rs1149312926	TUBGCP3	17:79423271	17:79334966			6	69359238	rs394337752	ENSECAG00000024398	6:69359238	6:70258156
11	5346999	rs1147156214	MGAT5B	11:5346999	11:5339271				18	1093	rs1136164519	ENSECAG00000009367	18:1093	Contig79891:3229			6	74405469	rs1150640769	ENSECAG00000017834	6:74405469	6:75444565
11	7357957	rs1143027688	ENSECAG00000012199	11:7357957	11:7347288				18	13114849	rs1152009331	ENSECAG00000014433	18:13114849	18:13068898			6	74406165	rs1140797908	ENSECAG00000017834	6:74406165	6:75311386
11	21325991		ENSECAG00000012909	11:21325991	11:21395395				18	78522879		CTLA4	18:78522879	18:78631912			7	379176	rs68719410	MUM1	7:379176	7:743782
11	21456139		ENSECAG00000010427	11:21456139	11:21535339				19	24678778	rs1139954172	AHSG	19:24678778	19:27083528			7	698735	rs397290995	ATP8B3	7:698735	7:1090856
11	23390796	rs395951929	MLLT6	11:23390796	11:23465155				19	37692717	rs69250643	ARGFX	19:37692717	19:40276330			7	855076		ENSECAG00000026946	7:855076	7:1244692
11	23893314	rs1142322356	TBKBP1	11:23893314	11:23966456				19	49072890	rs1148594617	BBX	19:49072890	19:51834457			7	1488079	rs1145112621	ZNF555	7:1488079	7:1875398
11	24193425	rs1149610533	ENSECAG00000007777	11:24193425	11:24266470				20	4516209	rs1136579802	ENSECAG00000000200	20:4516209	20:4884991			7	1969416	rs394947589	CELF5	7:1969416	7:2367138
11	24805018	rs1136310891	TTLL6	11:24805018	11:24878641				20	20744600	rs1141219023	HDGFL1	20:20744600	20:21531214			7	2276011	rs396034019	MATK	7:2276011	7:2694194
11	40334467		RNF135	11:40334467	11:40633643				20	28161354	rs1143750896	ENSECAG00000006483	20:28161354	20:29065781			7	2523402	rs397426155	ENSECAG00000022652	7:2523402	7:2939752
11	46829595	rs1149765065	ENSECAG00000021381	11:46829595	11:47151395				20	29182354	rs1136835002	ENSECAG00000023986	20:29182354	20:30091123			7	3467476	rs397450491	LONP1	7:3467476	7:3945501
11	47956940	rs396485669	MYBBP1A	11:47956940	11:48292213				20	29462002	rs1151919435	ENSECAG00000011673	20:29462002	20:30373747			7	4697513	rs395418595	MCOLN1	7:4697513	7:5360321
11	61051803	rs1147939633	DHRS7B	11:61051803	11:61418301				20	31231692	rs1149488922	ENSECAG00000013184	20:31231692	20:32095806			7	5224193	rs1140890646	LRRC8E	7:5224193	7:5698866
12	21313096		DDB1	12:21313096	12:24889776				20	33105088	rs1144028400	ENSECAG00000009142	20:33105088	20:34014805			7	9980622	rs1139458853	CNTN5	7:9980622	7:10455086
12	22631643	rs1146823941	ENSECAG00000013044	12:22631643	12:26178064				20	43140625	rs1150072782	ENSECAG00000000710	20:43140625	20:44040098			7	17280446	rs1137060246	NPAT	7:17280446	7:17775677
12	23348647	rs1141084392	SLC22A10	12:23348647	12:26898121				20	44103110	rs1138476512	RUNX2	20:44103110	20:45004120			7	21820317	rs396084205	ANKK1	7:21820317	7:22328427
12	24976314	rs394711984	MEN1	12:24976314	12:28655635				20	53673870	rs1141818294	DST	20:53673870	20:54781801			7	22225115	rs1137848781	USP28	7:22225115	7:22732183
12	24976380	rs1136832912	MEN1	12:24976380	12:28655698				20	56603371	rs782898628	PTP4A1	20:56603371	20:57713594			7	25184432	rs395857206	ENSECAG00000021286	7:25184432	7:25691542
12	24997779	rs1142599673	CDC42BPG	12:24997779	12:28676978				20	63316636	rs1150187218	RIMS1	20:63316636	20:64487518			7	25301937	rs1137983566	BACE1	7:25301937	7:25808714
12	31904219	rs1148244155	SLC25A22	12:31904219	12:35775926				21	696343		ENSECAG00000009236	21:696343	21:1463071			7	31529998	rs1146755407	ENSECAG00000015222	7:31529998	7:32524352
12	32863377	rs394474687	PKP3	12:32863377	12:36743882				21	696344		ENSECAG00000009236	21:696344	21:1463072			7	37599763	rs1141326754	ENSECAG00000025132	7:37599763	7:38764344
13	1432651	rs1137035134	ENSECAG00000004548	13:1432651	13:5411941				21	1946133	rs1152236415	NWD1	21:1946133	21:2558226			7	37599774	rs394250698	ENSECAG00000025132	7:37599774	7:38764355
13	5571335		TMEM184A	13:5571335	13:1182530				21	57263209	rs1139230349	TPPP	21:57263209	21:58525241			7	48854386		ZNF653	7:48854386	7:50656733
13	8763325		EPHB4	13:8763325	13:9051624				22	27733601	rs1142419972	SRC	22:27733601	22:28634668			7	49791833	rs1152273859	EIF3G	7:49791833	7:51588062
13	17141039		SBDS	13:17141039	13:18216548				22	34373138	rs69207200	MATN4	22:34373138	22:35273146			7	49798674	rs1141580278	ENSECAG00000024469	7:49798674	7:51594789
13	25064580		ERI2	13:25064580	13:26147287				22	34627910	rs1143639752	ENSECAG00000022689	22:34627910	22:35527819			7	49841293	rs1148234859	ENSECAG00000025081	7:49841293	7:51637130
13	26997661	rs1138238767	ENSECAG00000010735	13:26997661	13:28111324				22	34972592	rs1137741271	SLC12A5	22:34972592	22:35872091			7	51476444	rs782851756	ENSECAG00000021649	7:51476444	7:53275465
13	30073089	rs782867020	C16orf45	13:30073089	13:31236237				22	36307345		SULF2	22:36307345	22:37206294			7	52300503	rs1147179376	ENSECAG00000009441	7:52300503	7:54055433
13	39309580	rs1150799695	C16orf90	13:39309580	13:40525416				22	49210014	rs1148209013	OGFR	22:49210014	22:50192755			7	52631881	rs1142157831	ENSECAG00000016181	7:52631881	7:54476072
13	41317701		CCDC154	13:41317701	13:42526450				23	6051832	rs1144049169	ENSECAG00000014048	23:6051832	23:6266947			7	52633974	rs68910146	ENSECAG00000016181	7:52633974	7:54488037
13	41393234	rs1144075054	TSR3	13:41393234	13:42601462				23	6525887		UBQLN1	23:6525887	23:6668168			7	67141800	rs394505090	MYO7A	7:67141800	7:69321379
13	41595485	rs1139541363	ENSECAG00000014654	13:41595485	13:42802649				24	10887546	rs1151862784	ENSECAG00000020393	24:10887546	24:10740977			7	70100765		ENSECAG00000000878	7:70100765	7:72282147
14	27381105		RBM22	14:27381105	14:26692145				24	32724406	rs394629232	ENSECAG00000004953	24:32724406	24:32747860			8	692092	rs1151349753	ENSECAG00000015213	8:692092	8:2497152
14	35369859	rs1138319855	RELL2	14:35369859	14:34687095				24	46090739		ADSSL1	24:46090739	24:46527210			8	1239164	rs1147904425	LRRC75B	8:1239164	8:3046460
14	88348263	rs1140239030	IQGAP2	14:88348263	14:88893248				25	5104137		TBC1D2	25:5104137	25:5153104			8	2678683	rs1143081079	SMARCB1	8:2678683	8:4680152
14	93465758		OBSCN	14:93465758	14:94156768				25	7674874	rs1149733705	ENSECAG00000012860	25:7674874	25:7721636			8	3648465	rs1139667375	ENSECAG00000014327	8:3648465	8:5672993
15	12227130	rs782895104	CIAO1	15:12227130	15:12497526				25	14490433		TMEM245	25:14490433	25:14829429			8	11153182	rs1139319743	ENSECAG00000018316	8:11153182	8:13368462
15	17977980	rs1151375084	RNF103	15:17977980	15:18657638				25	16437131	rs1140840722	ENSECAG00000004698	25:16437131	25:16840753			8	12005228	rs782908639	UNG	8:12005228	8:14159056
15	19028324	rs1150371890	ENSECAG00000013097	15:19028324	15:19708489				25	27535017		ENSECAG00000021531	25:27535017	25:27978524			8	12706189	rs395182969	WSCD2	8:12706189	8:14859198
15	29281190	rs395984533	ENSECAG00000021118	15:29281190	15:30215577				25	29970606	rs1142565705	ENSECAG00000017098	25:29970606	25:30558586			8	13683412	rs68824471	SRSF9	8:13683412	8:16079108
15	29281799		ENSECAG00000021118	15:29281799	15:30216186				25	31558560		DNM1	25:31558560	25:32143896			8	16547749	rs1141069874	RNFT2	8:16547749	8:18984907
15	29283416		ENSECAG00000021118	15:29283416	15:30217803				25	33086001	rs69298490	HMCN2	25:33086001	25:33717851			8	19354564	rs782877206	DDX54	8:19354564	8:21792774
15	31650346	rs1149540907	ATP6V1B1	15:31650346	15:32616880				27	1950911	rs394858812	ENSECAG00000017813	27:1950911	27:1957162			8	22940468		HIP1R	8:22940468	8:25404119
15	31760241		CD207	15:31760241	15:32726871				27	1951046	rs1140865425	ENSECAG00000017813	27:1951046	27:1957297			8	26585221	rs1150854228	TMEM132C	8:26585221	8:29048172
15	32322507		TIA1	15:32322507	15:33289096				27	7785654	rs1146592118	BRF2	27:7785654	27:7808482			8	29258457	rs1142262356	ENSECAG00000009252	8:29258457	8:31869123
15	32323838		TIA1	15:32323838	15:33290427				27	24788472	rs1144391919	LRP2BP	27:24788472	27:24842121			8	32038599	rs1147526267	ENSECAG00000018061	8:32038599	8:35101910
15	32323839		TIA1	15:32323839	15:33290428				28	30544306	rs1144020217	PWP1	28:30544306	28:31590163			8	33284650	rs1137785261	PTPRM	8:33284650	8:36326793
15	42832860	rs1137154617	ENSECAG00000009857	15:42832860	15:43831393				28	36400402	rs396221560	CACNA1I	28:36400402	28:37520669			8	45630988		ENSECAG00000021277	8:45630988	8:48705679
15	52545128	rs1144915560	EPAS1	15:52545128	15:53530979				29	18450935	rs1152111861	CUBN	29:18450935	29:19523998			8	55629554	rs393917394	ZSCAN30	8:55629554	8:58994869
15	60406633		PRKD3	15:60406633	15:61394287				29	18507998	rs1142102617	CUBN	29:18507998	29:19581083			8	59923723	rs1147977305	ENSECAG00000010362	8:59923723	8:63292680
15	60409323		PRKD3	15:60409323	15:61396977				30	1673007	rs397475394	SDCCAG8	30:1673007	30:1960444			8	77313800	rs1150518718	ENSECAG00000009017	8:77313800	8:80802626
15	69119083	rs1150300389	ABHD1	15:69119083	15:70112053				30	24822969	rs1151812730	ENSECAG00000011534	30:24822969	30:26156392			8	88774594	rs1150453592	C18orf63	8:88774594	8:92261609
15	84233453	rs1146394531	ENSECAG00000014714	15:84233453	15:85510368				30	28421796		TNNT2	30:28421796	30:29753390			9	1033938	rs1147381641	ENSECAG00000020690	9:1033938	9:1111044
16	2291599	rs1143407700	NUP210	16:2291599	16:3729214				30	28931655	rs1143907923	RNPEP	30:28931655	30:30260501			9	2652959	rs1140705615	SLC7A13	9:2652959	9:2686389
16	6704968	rs782836711	GHRL	16:6704968	16:8167546				31	16993276	rs1145304589	ENSECAG00000026818	31:16993276	31:17036875			9	36840163	rs395490228	NBN	9:36840163	9:38496020
16	17362718	rs1147636604	ENSECAG00000000673	16:17362718	16:18822852				X	5948502	rs1145542755	GPR143	X:5948502	X:6833093			9	46054625	rs1143538880	SPAG1	9:46054625	9:47712678
16	19034281	rs782875306	FOXP1	16:19034281	16:20493535				X	6062482	rs1146128183	SHROOM2	X:6062482	X:6946910			9	63322870	rs395686824	MRPL13	9:63322870	9:65375630
16	30015490		ACOX2	16:30015490	16:31518248				X	16474374	rs1136142760	SMS	X:16474374	X:17369608			9	72913111	rs393827600	HHLA1	9:72913111	9:75021608
16	35706686	rs1143289925	GPR62	16:35706686	16:37222214				X	19233652	rs1144502084	ENSECAG00000001613	X:19233652	X:20195827			9	72961066	rs394733354	KCNQ3	9:72961066	9:75069488
16	38653566		NME6	16:38653566	16:40212279				X	38524167	rs1146184709	ENSECAG00000023891	X:38524167	X:39923695			9	73618335	rs394986279	TG	9:73618335	9:75725970
17	21866418		CDADC1	17:21866418	17:21768436				X	84499345	rs1142497642	MORC4	X:84499345	X:88544661			9	81457478	rs1151130021	ENSECAG00000002331	9:81457478	9:83656726
17	46128488	rs1148783729	ENSECAG00000021894	17:46128488	17:46008043				X	95446291		ENSECAG00000006747	X:95446291	X:99090688			9	82386712	rs1148117722	SCRIB	9:82386712	9:84589339
17	80092443	rs1144153138	ENSECAG00000023426	17:80092443	17:80020389				X	118819465	rs69502988	ENSECAG00000009040	X:118819465	X:122850906			10	7067161	rs397022941	NFKBID	10:7067161	10:7183899
18	13159212		DDX18	18:13159212	18:13102992				X	121642516	rs1149811409	ENSECAG00000013558	X:121642516	X:125707437			10	9011703	rs1147527260	ENSECAG00000021830	10:9011703	10:9128654
18	45283613		SCN3A	18:45283613	18:45320209												10	9011704	rs1150904682	ENSECAG00000021830	10:9011704	10:9128655
18	54542196		ENSECAG00000019796	18:54542196	18:54578624												10	9535520	rs1150775293	RYR1	10:9535520	10:9657967
18	56234744	rs1150663035	ENSECAG00000016145	18:56234744	18:56334102												10	9564690	rs396855770	RYR1	10:9564690	10:9688194
18	56844230		ENSECAG00000012544	18:56844230	18:56945020												10	9604489	rs1142565244	RYR1	10:9604489	10:9727333
18	74673622		ENSECAG00000013663	18:74673622	18:74827827												10	9707820	rs1147547558	ACTN4	10:9707820	10:9830182
18	80901896	rs1145820320	DYTN	18:80901896	18:81009959												10	9892452	rs1144816935	ENSECAG00000019654	10:9892452	10:10014103
19	7124631	rs1139620198	ENSECAG00000008419	19:7124631	19:9511719												10	10068071	rs394331455	PAK4	10:10068071	10:10189380
19	22476409		EIF2B5	19:22476409	19:24852850												10	10240125	rs782890631	SAMD4B	10:10240125	10:10372526
19	22617689		EIF4G1	19:22617689	19:24995818												10	15133582	rs396659271	ZNF112	10:15133582	10:15328628
19	47615909	rs1138843455	ENSECAG00000012947	19:47615909	19:50372580												10	15735527	rs1141840570	PPP1R37	10:15735527	10:15927323
19	47708384	rs397419758	DPPA4	19:47708384	19:50465089												10	15855337	rs396274145	MARK4	10:15855337	10:16050922
19	56721785	rs1145005193	OR5K4	19:56721785	19:59577181												10	16171873	rs1141925892	GIPR	10:16171873	10:16368507
20	13355515		MCUR1	20:13355515	20:13919482												10	16200097	rs393736249	FBXO46	10:16200097	10:16396557
20	26763797		ZSCAN26	20:26763797	20:27668422												10	16528352	rs397495210	ENSECAG00000012514	10:16528352	10:16719499
20	27994350		ENSECAG00000021490	20:27994350	20:28898708												10	18233759	rs1150505211	C19orf68	10:18233759	10:18501624
20	27996200		ENSECAG00000021490	20:27996200	20:28900558												10	18695170	rs1137962981	NTN5	10:18695170	10:18958588
20	28828979	rs1150778503	RNF39	20:28828979	20:29738050												10	19864525	rs396434817	ENSECAG00000006756	10:19864525	10:20125279
20	29093804	rs1146620145	ENSECAG00000023595	20:29093804	20:30002689												10	20334980	rs395914515	KLK4	10:20334980	10:20611815
20	30073936	rs1144957528	CCHCR1	20:30073936	20:30985843												10	20345468	rs1144792733	KLK4	10:20345468	10:20579393
20	30834507	rs1148640998	MHCB3	20:30834507	20:31884889												10	21230686	rs68825518	ENSECAG00000024996	10:21230686	10:21523760
20	31690163	rs1139473661	STK19	20:31690163	20:32554284												10	22661681	rs1145255721	ENSECAG00000023794	10:22661681	10:23093041
20	33429217	rs395949847	TAP1	20:33429217	20:34338898												10	23155166	rs1138621354	TFPT	10:23155166	10:23591679
20	40583460	rs1138508224	ENSECAG00000015483	20:40583460	20:41486112												10	23497932	rs68860961	ENSECAG00000017969	10:23497932	10:23933709
20	40711993	rs1151933220	NCR2	20:40711993	20:41614526												10	27135492	rs68997470	ENSECAG00000017293	10:27135492	10:27606632
20	62031751	rs1144836203	FAM135A	20:62031751	20:63203926												10	32086524	rs395176469	MEI4	10:32086524	10:32684169
21	2866332	rs1144540582	ENSECAG00000009499	21:2866332	21:3496873												10	42096730	rs1150687107	MDN1	10:42096730	10:43097513
21	4110491	rs1147676750	ENSECAG00000000355	21:4110491	21:4739178												10	50730657	rs1141354898	ENSECAG00000007855	10:50730657	10:51856468
21	25309595	rs1146228861	ENSECAG00000022283	21:25309595	21:26015191												10	57100012	rs394996563	ENSECAG00000023533	10:57100012	10:58231944
21	56747363		CLPTM1L	21:56747363	21:57994275												10	62976477	rs397093684	HDAC2	10:62976477	10:64109590
22	404558	rs1146362555	NINL	22:404558	22:451024												10	65452179	rs1139470586	RFX6	10:65452179	10:66626467
22	406250	rs1137556840	NINL	22:406250	22:452716												10	68884213	rs1151479587	TBC1D32	10:68884213	10:70059962
22	4900295	rs1141626836	ENSECAG00000017853	22:4900295	22:4950747												10	78114311	rs1145302073	ENPP1	10:78114311	10:79290769
22	19262495	rs1143198720	GFRA4	22:19262495	22:19698685												10	80039529	rs1136436476	SLC2A12	10:80039529	10:81215045
22	22841152		MYLK2	22:22841152	22:23471116												11	1979667	rs68797750	ENSECAG00000021405	11:1979667	11:1972511
22	26279091	rs1147576217	ERGIC3	22:26279091	22:27178511												11	2607541	rs395010957	ENDOV	11:2607541	11:2601977
23	5886108	rs1141918872	ENSECAG00000011327	23:5886108	23:6081394												11	3714027	rs397001340	ENSECAG00000023129	11:3714027	11:3705351
23	12928001	rs1152020227	ENSECAG00000002899	23:12928001	23:12296794												11	5340014	rs397042697	MGAT5B	11:5340014	11:5332358
23	21021044	rs1136271690	PTAR1	23:21021044	23:20404896												11	5860618		QRICH2	11:5860618	11:5853402
23	27366027	rs1140812664	ENSECAG00000009883	23:27366027	23:26794400												11	6439918	rs394434065	LLGL2	11:6439918	11:6431013
23	37039973		CNTLN	23:37039973	23:36630827												11	7354293	rs397292569	ENSECAG00000012199	11:7354293	11:7343624
23	45024380	rs1147832386	ENSECAG00000019647	23:45024380	23:44698157												11	16606332		TLK2	11:16606332	11:16578598
23	47669350	rs1138763083	ENSECAG00000013034	23:47669350	23:47480930												11	18743055	rs396475691	KIF18B	11:18743055	11:18806771
23	47669890	rs1144913599	ENSECAG00000013034	23:47669890	23:47481470												11	19183217	rs395393793	ITGA2B	11:19183217	11:19246606
23	50607074	rs69297377	CCL19	23:50607074	23:50416948												11	19410997	rs397361470	HDAC5	11:19410997	11:19473057
24	8290167		ENSECAG00000024289	24:8290167	24:8148785												11	20759852	rs1147873821	KCNH4	11:20759852	11:20830610
24	8556529	rs782883092	ENSECAG00000026893	24:8556529	24:8415228												11	20760207	rs68815069	KCNH4	11:20760207	11:20830972
24	16648834		ENSECAG00000015686	24:16648834	Contig29178:19447												11	21338409	rs68816574	ENSECAG00000014468	11:21338409	11:21407813
24	34419250	rs1149952384	C14orf159	24:34419250	24:34507520												11	22116715	rs395883570	TNS4	11:22116715	11:22188384
24	41705180		HHIPL1	24:41705180	24:42135743												11	24084138	rs1147218386	SP2	11:24084138	11:24157590
25	962460	rs782895206	CREB3	25:962460	25:999816												11	39874127	rs397277609	ENSECAG00000014221	11:39874127	11:40173734
25	3342367	rs1141907841	ALDH1B1	25:3342367	25:3381765												11	47239453	rs396272316	ENSECAG00000024637	11:47239453	11:47572801
25	4324263		ENSECAG00000017439	25:4324263	25:4373881												11	49101308	rs1148901284	NLRP1	11:49101308	11:49442033
25	5104125	rs1136710376	TBC1D2	25:5104125	25:5153092												11	49617767		CHRNE	11:49617767	11:49957498
25	17760061	rs1143975044	ENSECAG00000011666	25:17760061	25:18169013												11	50066087	rs1137071406	SLC16A11	11:50066087	11:50407499
25	28462690	rs1141571413	ADGRD2	25:28462690	25:29050877												11	50347082	rs1147959820	ACAP1	11:50347082	11:50688844
25	29970238		ENSECAG00000017098	25:29970238	25:30558218												11	50941984		ALOX15B	11:50941984	11:51289483
25	37455302	rs782883081	NOTCH1	25:37455302	25:38083267												11	51968264	rs395140422	NTN1	11:51968264	11:52317133
25	38590480	rs396028537	ENTPD2	25:38590480	25:39222819												11	52874438	rs1150468220	MYH8	11:52874438	11:53226680
25	38722231		TMEM210	25:38722231	25:39354096												11	59694773	rs1144335454	FLII	11:59694773	11:60061919
26	160716	rs1138217956	ENSECAG00000023176	26:160716	26:550259												11	59793710	rs1138841902	MYO15A	11:59793710	11:60160461
26	4566688	rs1147826269	CADM2	26:4566688	26:4962945												12	13524611	rs1151470808	ENSECAG00000004771	12:13524611	12:14086266
26	29364526	rs1147799004	SYNJ1	26:29364526	26:30598604												12	14415745	rs68878425	ENSECAG00000008180	12:14415745	12:15459126
26	33984114	rs1150604778	ENSECAG00000008778	26:33984114	26:35243780												12	17691024	rs396437021	ZDHHC5	12:17691024	12:21269042
27	12977807	rs1151091409	ENSECAG00000000100	27:12977807	27:13001654												12	20137464	rs1138264526	ENSECAG00000017313	12:20137464	12:23685052
27	33538700	rs1140438303	DEFA5L	27:33538700	27:33639555												12	20699336	rs1143226861	SLC15A3	12:20699336	12:24247757
27	33963620		XKR5	27:33963620	27:34161491												12	21265750	rs395185418	ENSECAG00000009687	12:21265750	12:24842589
27	38565739		ARHGEF10	27:38565739	27:38856040												12	24976337	rs395496538	MEN1	12:24976337	12:28655658
28	5691039	rs395989258	ENSECAG00000010637	28:5691039	28:6457254												12	25327900	rs1139831704	ENSECAG00000023574	12:25327900	12:29005734
28	25095253	rs1146496572	ANO4	28:25095253	28:26144466												12	26071888	rs1145895125	CST6	12:26071888	12:29788003
28	25735273	rs1136642948	ENSECAG00000007537	28:25735273	28:26783686												12	26781789		PC	12:26781789	12:30496099
28	27467062	rs1143480053	TDG	28:27467062	28:28514081												12	27174544	rs394408427	CARNS1	12:27174544	12:30889469
28	35713944	rs396123069	GTPBP1	28:35713944	28:36846333												12	27681637	rs68940374	LRP5	12:27681637	12:31394540
28	42128388	rs1146926581	CDPF1	28:42128388	28:43259992												12	27697992	rs1141734957	LRP5	12:27697992	12:31410895
29	18509582	rs1144418878	CUBN	29:18509582	29:19582675												12	27697994	rs1150617296	LRP5	12:27697994	12:31410897
29	21458345	rs1149444156	ENSECAG00000004121	29:21458345	29:22541009												12	31379608	rs1150203036	CARS	12:31379608	12:35267340
29	28647768	rs782872284	ENSECAG00000021292	29:28647768	Contig21903:41788												12	31384787	rs68875892	CARS	12:31384787	12:35231984
30	102784	rs1149549960	ENSECAG00000007618	30:102784	30:306628												12	31766768		CDHR5	12:31766768	12:35639882
30	24614059	rs1140958025	ENSECAG00000006816	30:24614059	30:25896888												12	31902009	rs394756886	SLC25A22	12:31902009	12:35773851
30	29426104	rs1149368641	SYT2	30:29426104	30:30755100												12	32343780	rs1140845474	MUC5AC	12:32343780	12:36219575
X	21377126	rs1145206460	MAGEB10	X:21377126	X:22333809												12	32690557	rs1148451767	ENSECAG00000026957	12:32690557	12:36572107
X	25705222	rs1148406065	ENSECAG00000015568	X:25705222	X:26744696												12	32839055	rs394596987	ANO9	12:32839055	12:36719853
X	54162589	rs1150328625	PHKA1	X:54162589	X:57226791												13	2156557	rs68894258	RBAK	13:2156557	13:4690129
X	79862063	rs397046364	ENSECAG00000023581	X:79862063	X:84255717												13	2872955	rs1144394370	RADIL	13:2872955	13:3973186
X	80101629		ENSECAG00000000761	X:80101629	Contig4863:4821												13	5623251		INTS1	13:5623251	13:1130939
X	80270971		ENSECAG00000013376	X:80270971	X:84818530												13	7009406	rs1140209277	CYP3A93	13:7009406	13:7049164
X	102968000	rs1141631133	OCRL	X:102968000	X:107029795												13	8155850	rs396659493	ENSECAG00000001032	13:8155850	13:8236417
X	109630713	rs1150945958	ENSECAG00000017102	X:109630713	X:113659152												13	8610225	rs396607394	LRCH4	13:8610225	13:8899268
X	109630847	rs1143122069	ENSECAG00000017102	X:109630847	X:113659286												13	8763013	rs1147483410	EPHB4	13:8763013	13:9051312
X	110176554	rs396282408	ENSECAG00000018006	X:110176554	X:114204343												13	10515666	rs1136478381	TMEM120A	13:10515666	13:10829760
																	13	11577062	rs394850339	ELN	13:11577062	13:11888836
																	13	19383091	rs69065968	ZG16	13:19383091	13:20463602
																	13	19545368	rs395130205	TMEM219	13:19545368	13:20625606
																	13	26145254	rs395085660	ENSECAG00000022632	13:26145254	13:27139743
																	13	26262770	rs395363141	ENSECAG00000022632	13:26262770	13:27022206
																	13	26424385	rs1135923050	DNAH3	13:26424385	13:26860571
																	13	29596119	rs395262911	ENSECAG00000010013	13:29596119	13:30759786
																	13	33227079	rs397208273	SOCS1	13:33227079	13:34389617
																	13	34319917	rs394961163	GRIN2A	13:34319917	13:35480199
																	13	38010796	rs1136443531	ENSECAG00000008022	13:38010796	13:39247972
																	13	39317015	rs1137448568	NAA60	13:39317015	13:40532851
																	13	39833506	rs1143864946	ENSECAG00000003259	13:39833506	13:41047352
																	13	40558499	rs397419982	RNPS1	13:40558499	13:41770475
																	13	41948978	rs397180918	FBXL16	13:41948978	13:43152538
																	14	2014625	rs1143022863	FLT4	14:2014625	14:1255422
																	14	6184788	rs1136847938	HRH2	14:6184788	14:5418209
																	14	6184837	rs1144022316	HRH2	14:6184837	14:5418255
																	14	12411809	rs1144302722	ENSECAG00000024009	14:12411809	14:11643199
																	14	21617615	rs1151980909	SOX30	14:21617615	14:20748504
																	14	27865733	rs1146991908	PDGFRB	14:27865733	14:27175636
																	14	28291354	rs1147353490	ARHGEF37	14:28291354	14:27601056
																	14	42785734	rs394749695	SOWAHA	14:42785734	14:42089504
																	14	65418254	rs1151868968	ENSECAG00000014893	14:65418254	14:65377668
																	14	71698132	rs1139577293	RIOK2	14:71698132	14:71715202
																	14	73076274	rs396174507	ENSECAG00000024830	14:73076274	14:73093739
																	15	3163337	rs396667480	ST6GAL2	15:3163337	15:3117242
																	15	11540445	rs1149823809	ZAP70	15:11540445	15:11811885
																	15	12316683	rs69081779	ASTL	15:12316683	15:12586756
																	15	15378929	rs394333225	ENSECAG00000003801	15:15378929	15:16039092
																	15	16435190	rs396454610	ENSECAG00000019614	15:16435190	15:17099561
																	15	17935202	rs1142419250	ENSECAG00000022223	15:17935202	15:18614894
																	15	18437534	rs1139905424	PTCD3	15:18437534	Contig48262:36828
																	15	20180898	rs394234743	ENSECAG00000021344	15:20180898	15:20860936
																	15	20596164	rs394484025	ENSECAG00000024162	15:20596164	15:21275483
																	15	28634310	rs1148365011	CCDC142	15:28634310	15:29570522
																	15	29569393	rs69045189	ALMS1	15:29569393	15:30537625
																	15	31759412	rs1151252501	CD207	15:31759412	15:32726042
																	15	38435127	rs1142034089	OTX1	15:38435127	15:39404177
																	15	42391263	rs394715909	ENSECAG00000011245	15:42391263	15:43389476
																	15	52947696	rs393833761	ENSECAG00000010561	15:52947696	15:53933539
																	15	66453654	rs393939654	LBH	15:66453654	15:67447910
																	15	68697547	rs395747769	SLC4A1AP	15:68697547	15:69691478
																	15	69119164	rs395997641	ABHD1	15:69119164	15:70112134
																	15	69193485	rs394268015	TMEM214	15:69193485	15:70186202
																	15	74559249	rs1141377519	GDF7	15:74559249	15:75821812
																	15	87002004	rs397374534	SOX11	15:87002004	15:88278822
																	15	88474045	rs396926159	ENSECAG00000013638	15:88474045	15:89750920
																	16	1422757	rs1145794441	ENSECAG00000022487	16:1422757	16:2862612
																	16	11035898	rs394884697	EDEM1	16:11035898	16:12495857
																	16	11329686	rs394930955	ITPR1	16:11329686	16:12789473
																	16	11354620	rs395287897	ITPR1	16:11354620	16:12814406
																	16	36910959	rs1149580449	CACNA2D2	16:36910959	16:38465264
																	16	36910968	rs1147869937	CACNA2D2	16:36910968	16:38465273
																	16	36911019	rs397081450	CACNA2D2	16:36911019	16:38465324
																	16	38403119	rs1142492453	COL7A1	16:38403119	16:39961465
																	16	41972373	rs396978240	ENSECAG00000017775	16:41972373	16:43553705
																	16	46203269	rs394679928	TTC21A	16:46203269	16:47821033
																	16	56157142	rs1136518104	ENSECAG00000020927	16:56157142	16:57728643
																	16	58903445	rs1142500914	ENSECAG00000006849	16:58903445	16:60481599
																	16	66182083	rs1137773429	CAPN7	16:66182083	16:67765398
																	16	67364267	rs395352455	MRPL3	16:67364267	16:68948116
																	16	68246280	rs1145886855	DNAJC13	16:68246280	16:69831494
																	16	76298398	rs1148026565	XRN1	16:76298398	16:77885966
																	17	38089971	rs395702357	ENSECAG00000014029	17:38089971	17:37993399
																	17	65868504	rs1147402195	ENSECAG00000018682	17:65868504	17:65769443
																	17	71257989	rs1146682165	METTL21C	17:71257989	17:71159024
																	17	71621182	rs1139574788	ENSECAG00000006818	17:71621182	17:71522112
																	17	71622021	rs1140963796	ENSECAG00000006818	17:71622021	17:71522951
																	17	79976855	rs1152351908	CUL4A	17:79976855	17:79905585
																	18	894	rs69042154	ENSECAG00000009367	18:894	Contig79891:3029
																	18	991	rs1142052394	ENSECAG00000009367	18:991	Contig79891:3126
																	18	3182111	rs396103897	MYO7B	18:3182111	18:3205855
																	18	3182403	rs396511413	MYO7B	18:3182403	18:3206147
																	18	13114912	rs395751821	ENSECAG00000014433	18:13114912	18:13068961
																	18	24018082	rs1144595929	ENSECAG00000012212	18:24018082	18:24081915
																	18	39605721	rs1143729663	TIGD1	18:39605721	18:39640222
																	18	39955932	rs1146018182	TANC1	18:39955932	18:39991580
																	18	40175796	rs1136317308	BAZ2B	18:40175796	18:40211537
																	18	45956511	rs395894221	TTC21B	18:45956511	18:45993020
																	18	46014695	rs395512920	TTC21B	18:46014695	18:46051331
																	18	76570117	rs1151023450	ENSECAG00000019402	18:76570117	18:76681361
																	18	77128377	rs1137966951	ENSECAG00000024325	18:77128377	18:77238907
																	19	6140272	rs1138925302	SI	19:6140272	19:8527183
																	19	8228173	rs1136836528	ENSECAG00000017547	19:8228173	19:10615732
																	19	21617179		MCF2L2	19:21617179	19:23993134
																	19	32729731	rs395733553	MELTF	19:32729731	19:35262049
																	19	33652063	rs1148638177	ENSECAG00000007931	19:33652063	19:36238417
																	19	36106209	rs1148510114	ADCY5	19:36106209	19:38690502
																	19	37614317	rs394912567	GOLGB1	19:37614317	19:40197919
																	19	42525739	rs69129081	ENSECAG00000015314	19:42525739	19:45278901
																	20	2153135	rs69219831	ENSECAG00000005509	20:2153135	20:2407928
																	20	13147645	rs394937338	ENSECAG00000022409	20:13147645	20:13711891
																	20	13147874	rs395149397	ENSECAG00000022409	20:13147874	20:13712120
																	20	16530648	rs396093477	ENSECAG00000013511	20:16530648	20:17094914
																	20	25422844	rs394693670	PRSS16	20:25422844	20:26328423
																	20	26730242	rs69177256	ZKSCAN4	20:26730242	20:27634851
																	20	27569108	rs1139957777	ENSECAG00000003582	20:27569108	20:28473440
																	20	27588776	rs1145217400	ENSECAG00000003950	20:27588776	20:28493109
																	20	29094439	rs394982210	ENSECAG00000023595	20:29094439	20:30003324
																	20	31152011	rs396149017	EQMHCC1	20:31152011	20:32016198
																	20	31406772	rs397105523	PRRC2A	20:31406772	20:32271339
																	20	31406802	rs395874854	PRRC2A	20:31406802	20:32271369
																	20	31406803	rs397112728	PRRC2A	20:31406803	20:32271370
																	20	31406851		PRRC2A	20:31406851	20:32271416
																	20	31406852	rs1138262602	PRRC2A	20:31406852	20:32271417
																	20	31690072	rs395331139	STK19	20:31690072	20:32554193
																	20	33743172	rs1149461665	DAXX	20:33743172	20:34651973
																	20	36598548	rs393892561	RAB44	20:36598548	20:37499934
																	21	192391	rs395014307	ENSECAG00000018482	21:192391	21:960741
																	21	282491	rs1138244222	SLC1A6	21:282491	21:1050770
																	21	1948796	rs396217548	NWD1	21:1948796	21:2560909
																	21	2464479	rs1147575854	FAM129C	21:2464479	21:3087822
																	21	2464510	rs394149116	FAM129C	21:2464510	21:3087852
																	21	2690552	rs393696025	SLC5A5	21:2690552	21:3324275
																	21	2693465	rs1147583659	SLC5A5	21:2693465	21:3326905
																	21	3205375	rs1144904367	CRLF1	21:3205375	21:3837198
																	21	3481552	rs394232638	HOMER3	21:3481552	21:4111403
																	21	4928969	rs1146737887	SLC30A5	21:4928969	21:5471953
																	21	10717382	rs394187540	IPO11	21:10717382	21:11419778
																	21	10890941	rs69349927	ENSECAG00000013827	21:10890941	21:11545515
																	21	30699645	rs1151274045	RXFP3	21:30699645	21:31723708
																	21	49260910	rs395252749	2018-03-06	21:49260910	21:50510966
																	21	53525663	rs1145124465	ADAMTS16	21:53525663	21:54775868
																	22	2143504		GZF1	22:2143504	22:2195320
																	22	17306831	rs1139770977	LRRN4	22:17306831	22:17521294
																	22	23601378	rs1147578307	DNMT3B	22:23601378	22:24231568
																	22	26345264	rs396943264	CPNE1	22:26345264	22:27244799
																	22	35534968	rs1139426277	SLC2A10	22:35534968	22:36432439
																	22	45569366	rs1152332192	ZNF831	22:45569366	22:46538977
																	22	45569376	rs1136857079	ZNF831	22:45569376	22:46538987
																	23	18070837	rs395045942	ENSECAG00000018675	23:18070837	23:17410041
																	23	21648247	rs396083425	ENSECAG00000019764	23:21648247	23:21033029
																	23	35135605	rs782914392	TTC39B	23:35135605	23:34728510
																	23	35135606	rs782833660	TTC39B	23:35135606	23:34728511
																	24	16770634	rs1143160425	TTC9	24:16770634	24:16627529
																	24	22809795	rs394039843	ISM2	24:22809795	24:22717302
																	24	32207405	rs1149703965	PTPN21	24:32207405	24:32231888
																	24	34438726	rs1138717160	ENSECAG00000018896	24:34438726	24:34526996
																	24	34440399	rs395919136	ENSECAG00000018896	24:34440399	24:34528669
																	24	34441359	rs1142828195	ENSECAG00000018896	24:34441359	24:34529629
																	25	873387	rs1137875733	CD72	25:873387	25:909532
																	25	2610250	rs1136029705	FBXO10	25:2610250	25:2648566
																	25	4133642	rs1146016077	OR2S2	25:4133642	25:4181448
																	25	4324476	rs395300209	ENSECAG00000017439	25:4324476	25:4374094
																	25	19358865	rs393922513	ATP6V1G1	25:19358865	25:19770916
																	25	24714940	rs1140993777	ENSECAG00000020296	25:24714940	25:25152291
																	25	27535018	rs1138515991	ENSECAG00000021531	25:27535018	25:27978525
																	25	28052634	rs1149370502	ENSECAG00000009255	25:28052634	25:28641170
																	25	30972149	rs395226771	FAM129B	25:30972149	25:31559747
																	25	33787518	rs396316936	NUP214	25:33787518	25:34423892
																	25	36151881	rs394283866	BRD3	25:36151881	25:36751829
																	25	38541463	rs395649970	CLIC3	25:38541463	25:39170542
																	25	38663030	rs395201026	DPP7	25:38663030	25:39296007
																	26	3315835	rs1138553539	ENSECAG00000010586	26:3315835	26:3711192
																	26	14842572	rs396550110	ENSECAG00000022573	26:14842572	26:15342102
																	26	30208992		SON	26:30208992	26:31443450
																	26	38231149	rs393773000	PDE9A	26:38231149	26:39500494
																	26	40009887	rs395968904	ITGB2	26:40009887	26:41278768
																	26	40580718		COL18A1	26:40580718	26:41860421
																	26	40591656	rs1142377628	COL18A1	26:40591656	26:41875473
																	27	3102897	rs396914228	DKK4	27:3102897	27:3107254
																	27	3102898	rs394859028	DKK4	27:3102898	27:3107255
																	27	5681573	rs1149088878	ENSECAG00000023759	27:5681573	27:5706140
																	27	37393963	rs1146397375	CSMD1	27:37393963	27:37596960
																	28	14310423	rs1136859348	C12orf29	28:14310423	28:15342091
																	28	15392938	rs1147979804	UBE2N	28:15392938	28:16426551
																	28	15691330	rs397242807	ATP2B1	28:15691330	28:16724900
																	28	19465304	rs1140642766	PLXNC1	28:19465304	28:20506944
																	28	27028819	rs1150200109	ENSECAG00000014629	28:27028819	28:28075825
																	28	30217545		BTBD11	28:30217545	28:31263688
																	28	34836331	rs395491744	CDC42EP1	28:34836331	28:35881121
																	28	35054895	rs1149903506	ANKRD54	28:35054895	28:36183839
																	28	35054961	rs1138078014	ANKRD54	28:35054961	28:36183904
																	28	37491020	rs1145915792	ENSECAG00000021050	28:37491020	28:38610387
																	28	38586047	rs1149865996	ENSECAG00000007836	28:38586047	28:39790452
																	28	45685022	rs395155715	ENSECAG00000011168	28:45685022	28:46851961
																	28	45720972	rs1148214047	MAPK12	28:45720972	28:46887897
																	29	5160979	rs1139597016	ENSECAG00000024256	29:5160979	29:6178924
																	29	6859537	rs1136193554	ENSECAG00000020725	29:6859537	29:7877774
																	29	7470566	rs395307234	KIAA1462	29:7470566	29:8488025
																	29	15127568	rs1142434609	NEBL	29:15127568	29:16199825
																	29	26326324	rs395392424	ITIH2	29:26326324	29:27477340
																	30	8410531	rs1139724272	DNAH14	30:8410531	30:8738119
																	30	12442304	rs1147259354	MIA3	30:12442304	30:12888678
																	30	21658296	rs1139334861	CDC73	30:21658296	30:22498584
																	30	24614079	rs69394569	ENSECAG00000006816	30:24614079	30:25896908
																	30	27610889	rs394459949	ZNF281	30:27610889	30:28946179
																	30	28039256	rs1144351977	C1orf106	30:28039256	Contig87501:32760
																	30	28824684	rs782881780	IPO9	30:28824684	30:30153782
																	31	10074162	rs394288462	ENSECAG00000014357	31:10074162	31:581147
																	31	15694066	rs394576123	AKAP12	31:15694066	31:15731167
																	X	390466	rs1145706244	GYG2	X:390466	X:1151046
																	X	18023660	rs782884746	PRDX4	X:18023660	X:18985923
																	X	38279072	rs395785017	RBM10	X:38279072	X:39679167
																	X	38287388	rs1139632001	RBM10	X:38287388	X:39687481
																	X	39103165	rs397007989	FTSJ1	X:39103165	X:40503339
																	X	41540445	rs1145416228	ENSECAG00000024747	X:41540445	X:45478944
																	X	44790637	rs1148797047	HUWE1	X:44790637	X:44920208
																	X	54383595	rs394627860	ENSECAG00000006837	X:54383595	Contig91059:28765
																	X	76146500	rs1146372319	DIAPH2	X:76146500	X:80537946
																	X	76146524	rs1142570225	DIAPH2	X:76146524	X:80537970
																	X	95446543	rs69606867	ENSECAG00000006747	X:95446543	X:99090436
																	X	102938569	rs397253516	OCRL	X:102938569	X:107000363
																	X	102967999	rs69584176	OCRL	X:102967999	X:107029794
																	X	104760723	rs1137687536	ENSECAG00000013373	X:104760723	X:108828781
																	X	104982887	rs1139661072	FRMD7	X:104982887	X:109048539
																	X	107003770	rs394176436	PLAC1	X:107003770	X:111070119
																	X	109927551	rs1137168932	ENSECAG00000017622	X:109927551	X:113955236
																	X	122651407	rs782886123	FLNA	X:122651407	X:126716956

## Sheet: Fixed_LOF
JH_LOF_Private						TB_LOF_Private					Common_LOF_SNPs
CHROM	POS	ID	Gene			CHROM	POS	ID	Gene		CHROM	POS	ID	Gene
1	1680132		JAKMIP3			1	133668677	rs1146768784	MYO1E		1	409700	rs396624479	PAOX
1	28973466	rs1145786696	SLF2			3	866476	rs1138759839	ITFG1		1	4039725	rs396744695	MGMT
1	39691797	rs68580474	ENSECAG00000008026			3	118020117	rs1140202264	CPZ		1	26948691	rs1140416843	NEURL1
1	58828297	rs394040685	TBATA			3	118020829	rs1137576017	CPZ		1	39662153	rs1148437982	FAS
2	47674543	rs1141795482	ENSECAG00000014263			4	15509519	rs1145657251	MYO1G		1	94662830	rs68486582	ENSECAG00000019462
3	18560062	rs68596589	SLC7A6			5	54728740	rs1139424899	ALX3		1	127802321	rs1138571680	MEGF11
3	31435349	rs1144078959	HSDL1			7	3945501	rs397450491	LONP1		1	134011198	rs1146851696	FAM63B
3	112311898	rs395194196	SLC2A9			7	5360321	rs395418595	MCOLN1		1	142096236	rs1144774947	CEP152
4	55242483	rs1149449797	FAM221A			7	68654468		INTS4		1	146908520	rs1145830315	MAP1A
4	101756153	rs69557472	SSPO			8	18984907	rs1141069874	RNFT2		1	148087904	rs1138645358	VPS39
5	46212324	rs394250848	CERS2			8	29048172	rs1150854228	TMEM132C		1	163780503	rs1139075878	ENSECAG00000008025
5	46327475	rs1143309106	ARNT			9	47712678	rs1143538880	SPAG1		2	5931717	rs393981364	GLIS1
5	51181548	rs395823798	SPAG17			10	9830182	rs1147547558	ACTN4		2	12290027	rs1148774453	RAD54L
5	85413665		AK5			10	18958588	rs1137962981	NTN5		2	30573621	rs1140636271	SRRM1
6	5551232	rs782915452	FN1			10	23093041	rs1145255721	ENSECAG00000023794		2	32890518	rs394966038	HSPG2
6	28849383	rs397246384	CACNA2D4			11	42674030	rs395629343	TMEM199		2	106496341	rs396483419	TRPC3
6	35261632	rs68834141	CLEC4A			13	10337918	rs1145697825	SH2B2		3	3352465	rs395162700	ADCY7
6	69359238	rs394337752	ENSECAG00000024398			13	12128245	rs1136317089	CLIP2		3	35845466	rs1144413475	ZC3H18
7	210635	rs1143649184	ENSECAG00000011827			13	43152538	rs397180918	FBXL16		3	36811712	rs1140099791	VPS9D1
7	22225115	rs1137848781	USP28			14	20748504	rs1151980909	SOX30		3	51691542	rs1141986543	NUDT9
7	49791833	rs1152273859	EIF3G			16	47821033	rs394679928	TTC21A		4	14266284	rs394739067	HECW1
10	10240125	rs782890631	SAMD4B			17	79334966	rs1149312926	TUBGCP3		4	15231652	rs1136662441	NPC1L1
10	19864525	rs396434817	ENSECAG00000006756			19	3992539	rs394122326	ENSECAG00000021962		4	44828367	rs1139289587	THSD7A
10	21230686	rs68825518	ENSECAG00000024996			21	1050770	rs1138244222	SLC1A6		4	103479034	rs394873344	PRKAG2
10	27135492	rs68997470	ENSECAG00000017293			21	1463071		ENSECAG00000009236		4	103479035	rs395714110	PRKAG2
11	18743055	rs396475691	KIF18B			21	58525241	rs1139230349	TPPP		4	106462754	rs394910217	ENSECAG00000022285
12	32863377	rs394474687	PKP3			28	35881121	rs395491744	CDC42EP1		6	26141810	rs1148782457	KIF1A
13	2872955	rs1144394370	RADIL			28	36183839	rs1149903506	ANKRD54		7	2694194	rs396034019	MATK
13	41393234	rs1144075054	TSR3			28	37520669	rs396221560	CACNA1I		7	2939752	rs397426155	ENSECAG00000022652
15	68697547	rs395747769	SLC4A1AP			30	25896908	rs69394569	ENSECAG00000006816		7	5698866	rs1140890646	LRRC8E
16	36911019	rs397081450	CACNA2D2			30	26156392	rs1151812730	ENSECAG00000011534		7	17775677	rs1137060246	NPAT
16	67364267	rs395352455	MRPL3			Contig79891	3029	rs69042154	ENSECAG00000009367		7	38764344	rs1141326754	ENSECAG00000025132
19	22476409		EIF2B5			Contig92565	174384	rs1148495638	CMAS		7	38764355	rs394250698	ENSECAG00000025132
19	32729731	rs395733553	MELTF			X	107000363	rs397253516	OCRL		7	69321379	rs394505090	MYO7A
19	36106209	rs1148510114	ADCY5								8	36326793	rs1137785261	PTPRM
21	3205375	rs1144904367	CRLF1								9	38496020	rs395490228	NBN
21	10717382	rs394187540	IPO11								9	75725970	rs394986279	TG
22	35534968	rs1139426277	SLC2A10								9	83656726	rs1151130021	ENSECAG00000002331
28	19465304	rs1140642766	PLXNC1								9	84589339	rs1148117722	SCRIB
31	10074162	rs394288462	ENSECAG00000014357								10	7183899	rs397022941	NFKBID
X	44790637	rs1148797047	HUWE1								10	15927323	rs1141840570	PPP1R37
X	76146500	rs1146372319	DIAPH2								10	16396557	rs393736249	FBXO46
X	76146524	rs1142570225	DIAPH2								10	64109590	rs397093684	HDAC2
											11	1972511	rs68797750	ENSECAG00000021405
											11	6431013	rs394434065	LLGL2
											11	19473057	rs397361470	HDAC5
											11	20830610	rs1147873821	KCNH4
											11	20830972	rs68815069	KCNH4
											11	24157590	rs1147218386	SP2
											11	47572801	rs396272316	ENSECAG00000024637
											11	50407499	rs1137071406	SLC16A11
											11	52317133	rs395140422	NTN1
											11	60061919	rs1144335454	FLII
											12	21269042	rs396437021	ZDHHC5
											12	24247757	rs1143226861	SLC15A3
											12	30496099		PC
											12	31410895	rs1141734957	LRP5
											12	31410897	rs1150617296	LRP5
											12	35773851	rs394756886	SLC25A22
											13	8899268	rs396607394	LRCH4
											13	20625606	rs395130205	TMEM219
											13	34389617	rs397208273	SOCS1
											13	35480199	rs394961163	GRIN2A
											13	41047352	rs1143864946	ENSECAG00000003259
											14	5418209	rs1136847938	HRH2
											14	27175636	rs1146991908	PDGFRB
											14	27601056	rs1147353490	ARHGEF37
											14	42089504	rs394749695	SOWAHA
											15	16039092	rs394333225	ENSECAG00000003801
											15	39404177	rs1142034089	OTX1
											15	67447910	rs393939654	LBH
											15	75821812	rs1141377519	GDF7
											16	12495857	rs394884697	EDEM1
											16	39961465	rs1142492453	COL7A1
											16	57728643	rs1136518104	ENSECAG00000020927
											16	67765398	rs1137773429	CAPN7
											18	45993020	rs395894221	TTC21B
											18	46051331	rs395512920	TTC21B
											18	77238907	rs1137966951	ENSECAG00000024325
											19	40197919	rs394912567	GOLGB1
											20	26328423	rs394693670	PRSS16
											20	32271369	rs395874854	PRRC2A
											20	32271370	rs397112728	PRRC2A
											21	2560909	rs396217548	NWD1
											21	3087822	rs1147575854	FAM129C
											21	4111403	rs394232638	HOMER3
											21	50510966	rs395252749	2018-03-06
											22	24231568	rs1147578307	DNMT3B
											22	27244799	rs396943264	CPNE1
											23	34728510	rs782914392	TTC39B
											23	34728511	rs782833660	TTC39B
											24	16627529	rs1143160425	TTC9
											24	32231888	rs1149703965	PTPN21
											25	25152291	rs1140993777	ENSECAG00000020296
											25	27978525	rs1138515991	ENSECAG00000021531
											25	31559747	rs395226771	FAM129B
											25	36751829	rs394283866	BRD3
											27	3107254	rs396914228	DKK4
											27	3107255	rs394859028	DKK4
											28	16724900	rs397242807	ATP2B1
											28	36183904	rs1138078014	ANKRD54
											29	8488025	rs395307234	KIAA1462
											30	28946179	rs394459949	ZNF281
											X	39679167	rs395785017	RBM10
											X	39687481	rs1139632001	RBM10
											X	109048539	rs1139661072	FRMD7
											X	126716956	rs782886123	FLNA
