# Supplementary material for: Comprehensive genome and transcriptome analyses reveal genetic relationship, selection signature, and transcriptome landscape of small-sized Korean native Jeju horse
Source: Sci Rep. 2019 Nov 13;9:16672. doi: 10.1038/s41598-019-53102-8 (PMC6853925; doi:10.1038/s41598-019-53102-8)
Supplement: Supplementary file 9 — Supplemental file S8 [file 41598_2019_53102_MOESM9_ESM.xlsx]

## Sheet: Raw_ZHp
Chrom	Start	End	Bin	Gene_Symbol	jeju_Hp	jeju_ZHp	jeju_REF	jeju_ALT	jeju_SNP
2	53037505	53187487	704		0.0115938	-6.50237	59334	348	352
7	75526836	75677069	978		0.0384676	-6.46949	62115	1243	786
2	53112505	53262488	705	ADAM28	0.0156665	-6.42239	62701	499	374
2	52962431	53112504	703		0.023294	-6.27259	30185	360	182
17	69051900	69201950	922	PCCA	0.0369937	-6.25344	30758	591	189
17	68977230	69126871	921	PCCA	0.0398791	-6.19449	32392	673	216
7	75601832	75752302	979		0.0516753	-6.18302	73792	2012	937
17	69126872	69277037	923	PCCA	0.0516002	-5.95503	33206	904	207
17	69201951	69352089	924	PCCA	0.0565744	-5.85341	31489	945	200
15	36368097	36518118	472	MEIS1	0.0838125	-5.71362	22406	1027	153
17	68902069	69051899	920	PCCA	0.0646037	-5.68937	26060	901	185
1	1676013	1825286	22	JAKMIP3	0.0969118	-5.67311	55193	2970	468
2	53187488	53337485	706	ADAM28,ADAMDEC1	0.0575232	-5.60035	44360	1355	271
27	2854715	3004528	38	CHRNB3,SLC20A2,U6,SMIM19	0.120171	-5.32946	43854	3009	305
1	1750562	1900205	23	BNIP3,PPP2R2D	0.112908	-5.2882	39797	2543	324
15	36443105	36593124	473	MEIS1	0.102856	-5.27171	28254	1625	194
27	2929558	3079403	39	SLC20A2,SMIM19,VDAC3	0.122799	-5.26499	60576	4261	440
14	36349444	36499025	494	CXXC5,UBE2D2	0.142641	-5.20335	24818	2079	221
19	13846129	13996193	153	TNIK	0.0819568	-5.17162	27389	1225	185
2	52889305	53037504	702		0.0822047	-5.11562	32179	1444	211
10	49724270	49874416	648	MMS22L	0.10332	-5.03642	48854	2824	303
16	12261146	12409959	144		0.138913	-5.01108	41740	3389	307
19	13921188	14071204	154	TNIK	0.0959763	-4.89752	16794	894	120
1	1601103	1750561	21	STK32C,DPYSL4,JAKMIP3	0.133621	-4.78979	57258	4442	504
9	69201873	69352074	895	SQLE,KIAA0196,U4,NSMCE2	0.128857	-4.70926	30134	2241	208
1	184309445	184459634	2426		0.140982	-4.61265	68845	5688	461
6	28471816	28621899	366	BID,BCL2L13,ATP6V1E1	0.106097	-4.60895	36571	2178	274
6	28396814	28546899	365	BID,BCL2L13	0.107635	-4.57687	55510	3360	434
3	56447333	56597326	733		0.142638	-4.46802	90142	7551	610
6	28546900	28696840	367	BCL2L13,ATP6V1E1,SLC25A18,CECR2	0.113777	-4.44873	25939	1672	191
27	3004529	3155573	40	SLC20A2,VDAC3,DKK4	0.156261	-4.444	57650	5385	438
6	28320348	28471815	364		0.114966	-4.42393	46285	3019	356
17	2018631	2168573	26	SAP18,SKA3,ZDHHC20	0.127631	-4.40172	75257	5535	535
14	21556071	21705845	299	SGCD	0.174518	-4.39473	67016	7165	461
6	28168784	28320347	362	TUBA8,PEX26	0.117394	-4.37328	37784	2524	286
19	13996194	14146087	155	TNIK	0.125864	-4.31317	31463	2277	232
6	28092612	28243686	361	TUBA8,PEX26	0.121111	-4.29573	45948	3181	331
9	69277063	69427193	896	KIAA0196,U4,NSMCE2	0.147506	-4.29415	39623	3454	273
22	46719370	46870858	610		0.157292	-4.27786	49080	4621	399
14	36268187	36424049	493	PSD2,CXXC5	0.180062	-4.2541	20970	2331	228
1	1825287	1975139	24	BNIP3,PPP2R2D	0.156877	-4.23019	42620	4000	359
22	46569612	46719369	608	ZNF831,EDN3	0.161119	-4.1866	34611	3355	282
14	88669800	88819691	1175	CRHBP,S100Z,F2RL1,F2R,IQGAP2	0.182921	-4.18156	39312	4457	321
6	28243687	28396813	363		0.128115	-4.14961	38716	2860	291
3	112078439	112228501	1470		0.157006	-4.13501	40087	3766	261
9	69127113	69277062	894	ZNF572,SQLE,KIAA0196	0.15549	-4.11642	33440	3105	267
5	35550488	35700655	522	CD1B	0.180603	-4.09553	139276	15540	1007
8	20588604	20738510	242	TBX3	0.158827	-4.05448	10602	1010	101
8	92512167	92662242	1187		0.159368	-4.04177	673274	64404	659
14	36424050	36573686	495	UBE2D2,TMEM173,DNAJC18,SPATA24	0.188538	-4.03909	28527	3360	221
15	15659211	15809210	199	ANAPC1,MERTK,7SK	0.156054	-4.03727	73162	6823	533
4	16951970	17101880	227		0.14518	-4.03621	45476	3890	319
3	36571097	36720871	478	SPG7,RPL13,snoMBII-202,CPNE7	0.161765	-4.0247	5708	556	60
1	179959227	180110435	2368		0.166427	-4.00038	54461	5492	353
11	42396762	42546874	561	IFT20,NLK	0.171264	-3.97441	50050	5228	353
6	73200750	73349693	964	OR6C76,OR6C3	0.136695	-3.97062	33801	2693	416
6	28621900	28771776	368	ATP6V1E1,SLC25A18,CECR2	0.136703	-3.97045	26444	2107	197
1	184234470	184384444	2425		0.167895	-3.96506	85575	8723	581
18	66564943	66714966	886	MSTN	0.181343	-3.92427	74376	13357	534
16	46693559	46843772	601	ZNF621,ZNF619,RPL14,ENTPD3	0.180943	-3.90817	69841	7811	522
1	108839273	108989003	1439	MCEE	0.170554	-3.90108	108995	11327	772
Contig51780	1	116291	198	ANAPC1,MERTK	0.162046	-3.89821	64264	6273	450
14	2838834	2988775	48	PROP1	0.162485	-3.89492	105454	25350	852
11	42471804	42621975	562	IFT20,NLK	0.174434	-3.89358	43977	4699	289
10	49799418	49949510	649	MMS22L	0.156684	-3.87378	51540	4830	331
3	36271968	36421409	474	ACSF3,CDH15	0.16898	-3.85747	6706	689	75
19	8987131	9137060	88		0.149279	-3.85537	76168	6735	485
14	21481026	21630878	298	SGCD	0.195792	-3.85508	51016	6305	360
Contig41746	171127	321112	861		0.167263	-3.85434	65856	6682	432
3	112153504	112303474	1471		0.169457	-3.84642	57963	5976	383
1	184384445	184534681	2427		0.17396	-3.81911	69085	7357	485
29	26201248	26351608	334		0.19028	-3.8168	63273	7540	417
3	36646070	36795489	479	SPG7,RPL13,snoMBII-202,CPNE7,DPEP1,SPATA33,CDK10	0.171286	-3.80403	5925	619	66
3	36122750	36271967	472		0.171656	-3.79547	6778	710	72
2	85316250	85466280	1135	ARHGAP10	0.150531	-3.77374	71504	6386	502
2	59225267	59374517	785	PINX1,XKR6	0.150609	-3.7722	33033	2952	260
20	32663917	32817888	424	PRRT1,PPT2,EGFL8,AGPAT1,RNF5,AGER,PBX2,GPSM3,NOTCH4	0.204222	-3.76835	120060	15668	927
23	26168215	26353636	357	CD274,PDCD1LG2,U6	0.185449	-3.76758	36125	4167	256
18	3317013	3418838	43	IWS1	0.18566	-3.7664	91936	10620	448
23	26243219	26428378	358	PDCD1LG2,U6,RIC1	0.186144	-3.74946	44868	5200	309
14	40702924	40852884	552	CDKN2AIPNL,UBE2B,CDKL3,snoR442,SNORD112,PPP2CA	0.200166	-3.74411	26126	3322	188
16	46993793	47143809	605	MYRIP	0.187317	-3.7409	75647	8837	558
22	46644436	46796126	609	EDN3	0.179978	-3.73695	51461	5717	432
28	21894511	22046886	278	CCDC38,AMDHD1,HAL,LTA4H	0.186383	-3.73497	49723	5772	379
19	8912059	9062062	87		0.155933	-3.72529	53557	4990	346
3	36795490	36945008	481	CDK10,SPATA2L,VPS9D1,ZNF276,FANCA,SPIRE2,TCF25	0.174849	-3.72147	6140	658	74
2	37567739	37717695	498	DNAJC16,CASP9,CTRC,EFHD2	0.155002	-3.68593	47815	4423	401
10	15941596	16094976	210	DACT3,TRAPPC6A,EXOC3L2,MARK4,CKM	0.305803	-3.62496	67145	15586	702
19	34331501	34481475	424	XXYLT1	0.161208	-3.62215	51289	4975	403
18	65965093	66115046	878	WDR75	0.191355	-3.62163	109754	13173	743
14	84509803	84659868	1121	ATG10	0.205026	-3.62082	45399	5955	320
10	43975794	44125959	573		0.16897	-3.60611	54674	5617	372
18	21517196	21667231	286	HNMT	0.192034	-3.60439	111782	13477	773
3	107575804	107725656	1410	LCORL,NCAPG,U6,DCAF16,FAM184B	0.197745	-3.5908	103392	12942	754
2	85241225	85391216	1134	ARHGAP10	0.160616	-3.57567	55671	5376	379
3	36196968	36346778	473	ACSF3	0.18184	-3.55942	6087	685	60
9	66063272	66184699	865		0.180645	-3.55645	88926	9925	593
17	19479115	19629110	261	WDFY2	0.169674	-3.54279	27677	2858	191
17	50128638	50278542	670	SCEL	0.169685	-3.54257	55708	5753	378
2	76803771	76953782	1023	GRIA2	0.162424	-3.54016	69864	6839	448
16	47068767	47218800	606	MYRIP	0.195664	-3.52187	63967	7899	454
8	3913399	4063398	26		0.18156	-3.51997	15011	1686	328
14	93206618	93356700	1234	OCLN,U6,MARVELD2,RAD17	0.20931	-3.51217	63675	8581	502
7	75677070	75827430	980		0.175155	-3.50479	63334	6802	817
9	84403770	84552628	1096	EEF1D,CCDC166,PYCRL,TSTA3,ZNF623,ZNF707	0.183598	-3.49074	20702	2358	209
21	48158344	48308351	625	snoU2-30,snoU2_19	0.209053	-3.46723	100360	13503	673
Contig41746	96193	246096	860		0.184857	-3.4627	42677	4903	292
19	34256438	34406562	423	XXYLT1	0.170276	-3.44485	62036	6434	502
28	11299509	11449279	137		0.198212	-3.44287	55163	6926	375
15	36293090	36443104	471	MEIS1	0.18171	-3.4419	31494	3541	220
20	408867	553581	2		0.21677	-3.42886	19371	2734	166
17	19026906	19179167	255	NEK3,NEK5,ALG11,ATP7B	0.175319	-3.42747	3562	383	35
1	180034224	180185505	2369		0.190533	-3.42033	56188	6707	368
14	19756237	19906237	275	EBF1	0.212939	-3.42011	31608	4357	227
15	1076055	1225979	15	CCDC138,RANBP2,LIMS1	0.182684	-3.41931	66799	7561	451
2	82314638	82464284	1095	PRSS48	0.168698	-3.41695	60410	6194	445
2	47810190	47959326	634	MORN1,C-SKI,PRKCZ	0.168737	-3.41618	13699	1405	142
23	26324249	26503386	359	RIC1	0.199003	-3.41453	44976	5676	305
3	36720872	36870357	480	CPNE7,DPEP1,SPATA33,CDK10,SPATA2L,VPS9D1,ZNF276,FANCA	0.188666	-3.40122	5446	642	59
28	16182039	16333588	202		0.200038	-3.39779	49619	6304	348
2	39441758	39591618	523	DHRS3,VPS13D,ACA59	0.169678	-3.3977	23822	2460	192
1	117838163	117988544	1556	ETFA,ISL2,SCAPER	0.191707	-3.39208	43066	5181	311
18	71517621	71667625	952	DNAH7	0.200447	-3.39053	76666	9766	554
31	10292601	10441945	3	ZDHHC14	0.213033	-3.39029	85394	11778	697
19	22475403	22626311	268		0.173444	-3.38292	28275	3000	187
21	4828671	4920181	56		0.212246	-3.37859	43700	5998	374
31	10217591	10367295	4	ZDHHC14,7SK	0.213773	-3.36945	85610	11862	689
28	11374289	11524351	138		0.201519	-3.36123	78330	10047	521
10	56107719	56257810	733		0.181413	-3.33503	91967	10319	641
6	28696841	28846514	369	CECR2	0.167183	-3.33459	26350	2672	191
8	32534002	32683741	399	ZNF140,ZNF10,ZNF268,ANHX	0.189491	-3.3335	16754	1986	127
14	21106062	21256059	293	ITK,FAM71B,MED7,HAVCR2,HAVCR1	0.216411	-3.33202	53661	7557	392
21	24486950	24636956	317	CCDC152,GHR	0.213935	-3.33173	27679	3839	195
15	64214573	64364407	843	FAM98A	0.18715	-3.31567	35488	4141	254
9	69577097	69726890	900		0.192234	-3.29849	56442	6814	465
11	46369347	46519302	614	PAFAH1B1,CLUH	0.198213	-3.28737	24762	3109	181
Contig51780	41346	182946	197	ANAPC1	0.188464	-3.28519	45445	5350	327
2	47884976	48034049	635	C-SKI,PRKCZ	0.1756	-3.28141	22100	2381	219
12	36897775	36988790	440	PSMD13,SIRT3,RIC8A,BET1L,ODF3	0.23587	-3.27566	7206	1140	70
15	15250913	15400912	196	ANAPC1	0.188878	-3.27558	55543	6557	430
2	62557263	62707215	828	SCRG1,SAP30	0.17616	-3.27041	35936	3887	243
16	46768570	46918778	602	ENTPD3,EIF1B	0.205914	-3.25291	58570	7726	441
4	52298914	52449805	695	ITGB8	0.180993	-3.24314	40973	4584	273
8	19314218	19464307	225	MED13L	0.193517	-3.23884	34315	4178	243
11	25576826	25726622	340	SLC35B1,FAM117A,KAT7,TAC4	0.200405	-3.23149	27303	3477	220
3	36496015	36646069	477		0.196091	-3.22914	4918	609	50
15	15733410	15883151	202	FBLN7,ZC3H8,ZC3H6	0.191286	-3.2197	42078	5048	322
23	21967010	22116816	301	DOCK8	0.206703	-3.21398	74149	9830	559
3	35341151	35491208	462		0.197925	-3.18663	39395	4937	353
10	32247161	32397689	422		0.188294	-3.18511	75389	8865	509
23	26428379	26578394	360	RIC1,ERMP1	0.207954	-3.1814	34860	4658	243
1	81330772	81481065	1073	MARCH8,ZFAND4	0.200488	-3.18078	73742	9396	502
14	87620600	87770749	1161	AP3B1	0.22241	-3.17986	49773	7270	343
3	56522333	56672320	734		0.198317	-3.17755	79489	9987	572
4	52449806	52599847	697	ITGB8	0.184208	-3.17196	46084	5271	303
16	46918779	47068766	604	MYRIP	0.209433	-3.16055	82066	11068	630
18	65889841	66040092	877		0.209532	-3.15962	119807	16168	806
14	21031072	21181060	292	CYFIP2,ITK,FAM71B,MED7	0.223307	-3.15709	44411	6522	337
13	19227845	19378117	242	2017-09-14	0.232782	-3.15417	109444	17004	773
5	20189094	20340953	306	PRG4,TPR,C1orf27,PDC	0.217243	-3.14571	77034	10904	505
2	47735383	47884975	633	PEX10,RER1,MORN1,C-SKI	0.182523	-3.14544	13762	1556	125
3	36346779	36496014	475	ACSF3,CDH15	0.199881	-3.14128	5145	653	61
1	81255926	81406051	1072	ALOX5,MARCH8	0.202179	-3.1401	76167	9811	577
15	62264547	62414586	817		0.194825	-3.13758	58270	7156	411
6	54536606	54686337	715	CCDC91	0.177267	-3.12422	42583	4642	289
8	33575416	33725311	407	EPB41L3	0.198503	-3.1216	23825	2997	188
15	15026018	15175923	195		0.195615	-3.11925	55093	6801	436
4	52373924	52524947	696	ITGB8	0.186597	-3.11904	27948	3249	189
20	54282487	54432992	709	COL21A1,U1	0.228338	-3.11588	48143	7286	333
8	33800003	33949884	410		0.198808	-3.11443	32180	4056	242
26	689794	788869	4		0.208461	-3.11405	72348	9698	555
6	56954683	57104762	746	KIAA1551	0.178036	-3.10817	57436	6295	410
8	92436909	92587153	1186	CNDP1,ZNF407	0.199406	-3.10036	783615	99151	1037
3	36870358	37019757	482	FANCA,SPIRE2,TCF25,MC1R,TUBB3,DEF8	0.20182	-3.09634	6404	823	81
21	48083343	48233346	624	snoU2-30,snoU2_19	0.222437	-3.09573	91979	13437	623
10	43900930	44050735	572		0.192483	-3.09385	40455	4892	278
3	112228502	112378473	1472		0.202109	-3.08965	71005	9142	481
14	40626119	40777970	551	CDKN2AIPNL,UBE2B,CDKL3,snoR442	0.225997	-3.08887	34648	5171	270
2	85166212	85316249	1133	NR3C2,ARHGAP10	0.185473	-3.0875	50629	5841	364
24	9382218	9532151	127		0.223929	-3.08561	45161	6657	301
15	64289443	64439423	844	FAM98A,RASGRP3	0.197296	-3.08024	37305	4656	267
19	1929067	2079064	25		0.18904	-3.07799	32264	3813	205
1	120984603	121134457	1598	CD276,NPTN,REC114	0.205112	-3.06952	25655	3367	200
4	18751606	18901667	251		0.188964	-3.06664	137148	16200	946
2	119140331	119290213	1582	AIMP1,TBCK	0.186984	-3.05783	60117	7007	422
3	36048062	36196967	471	GALNS,TRAPPC2L,PABPN1L,CBFA2T3	0.203751	-3.0516	7632	993	87
17	1943767	2093725	25	LATS2,SAP18	0.193839	-3.0491	74418	9080	548
5	69489376	69641320	968	KIAA1107,BTBD8,EPHX4,BRDT	0.220997	-3.04839	50559	7322	360
8	33650380	33800002	408	SNORD112	0.201775	-3.04467	29562	3798	232
8	33725312	33874948	409	SNORD112	0.202351	-3.03112	30306	3908	231
2	51239750	51389070	680	FAM160B2,NUDT18,HR,REEP4,LGI3,SFTPC,BMP1,PHYHIP	0.188354	-3.03092	31546	3711	301
1	116071860	116221817	1534	TMED3,ANKRD34C	0.206717	-3.03089	67226	8913	499
5	33217408	33367416	491	CD244,LY9,SLAMF7,CD48	0.221678	-3.03074	34294	4987	263
30	2763263	2913521	33	PLD5	0.224223	-3.02783	102325	15110	756
11	46294406	46444312	613	METTL16	0.208555	-3.02371	47612	6386	349
19	22400408	22550400	267		0.192247	-3.01529	34124	4120	228
4	33041980	33191980	440		0.191821	-3.00336	130919	15762	882
13	43504548	43653237	564	AXIN1,ARHGDIG,RGS11,LUC7L,HBQ1,HBZ1	0.237951	-3.00328	57922	9275	522
9	74858408	75008497	970	EFR3A	0.205545	-3.00219	83372	10972	583
22	45595034	45745426	595	ANKRD60,RAB22A	0.211039	-2.99635	44793	6102	352
7	42287878	42437679	550		0.199111	-2.98518	90768	11463	667
23	21892000	22041823	300	DOCK8	0.215643	-2.98113	64966	9106	497
6	7872588	8022453	108	USP37,RQCD1,PLCD4,ZNF142	0.18415	-2.98063	47869	5473	342
1	33922044	34072088	450	PDLIM1	0.208827	-2.98012	41874	5626	287
2	31204313	31422688	415	FUCA1,HMGCL,GALE,LYPLA2,PITHD1,TCEB3,RPL11	0.190977	-2.9794	77388	9265	619
4	16651565	16801607	223		0.1933	-2.97061	81913	9959	576
2	47959327	48108206	636	PRKCZ,GABRD	0.191498	-2.96918	24905	2992	234
10	56182787	56332691	734	HACE1	0.198267	-2.96783	84873	10660	606
26	614965	765806	3		0.214253	-2.96043	80003	11118	619
8	71320238	71470308	905	DYM	0.205429	-2.95875	62902	8272	437
17	32976936	33127602	441		0.198534	-2.95319	124498	15664	837
9	63851803	64001809	824	SAMD12	0.207771	-2.95265	60682	8099	439
25	24587361	24737401	322	CDK5RAP2	0.229061	-2.94968	63339	9627	519
15	15583996	15733409	200	MERTK,7SK,TMEM87B	0.203123	-2.94503	80153	10387	591
2	85091256	85241224	1132	NR3C2,ARHGAP10	0.192751	-2.94457	45039	5456	331
4	14771298	14920928	198	MRPS24,UBE2D4,DBNL,PGAM2,POLM,AEBP1,POLD2,MYL7,GCK	0.194478	-2.94452	56232	6890	518
20	25613690	25763723	330	ZNF322	0.234777	-2.94167	127892	20104	865
20	54357442	54507987	710	COL21A1	0.234843	-2.93989	51464	8093	366
9	63551847	63701843	820		0.208513	-2.93613	61809	8288	445
2	82197020	82389354	1094		0.193224	-2.93528	65027	7902	466
7	42809362	42959184	557		0.201575	-2.93174	91356	11722	673
1	117763165	117912722	1555	C15orf27,ETFA	0.211049	-2.92666	47396	6457	366
11	6291346	6440969	84	ITGB4,SAP30BP,RECQL5,SMIM5,MYO15B,LLGL2	0.21241	-2.92543	46385	6373	422
6	81867176	82017034	1076	WIF1	0.186934	-2.92256	33978	3959	258
7	42884266	43034197	558		0.202064	-2.92113	79859	10279	597
1	121209533	121359038	1601	HCN4,NEO1	0.211355	-2.91929	61687	8420	484
9	63776843	63926800	823	SAMD12	0.209316	-2.91825	56794	7654	408
27	6772293	6922287	90	ADAM9,TM2D2,HTRA4,PLEKHA2	0.218533	-2.91618	85422	12187	635
9	75532713	75682638	979	TMEM71,PHF20L1	0.209505	-2.91403	48374	6527	346
28	12052365	12202303	147		0.21965	-2.91354	101906	14638	696
22	48673529	48823357	636	TAF4,CDH4	0.214516	-2.91345	73666	10254	680
3	36945009	37094434	483	TCF25,MC1R,TUBB3,DEF8,DBNDD1,GAS8	0.209816	-2.91104	6391	864	71
4	35819597	35969664	477	AKAP9,CYP51A1,LRRD1	0.196462	-2.90058	37299	4630	253
31	81032	230883	139	OR6F1	0.230448	-2.89993	28647	4390	216
8	51673575	51823571	648		0.207965	-2.89913	66445	8879	452
13	43430005	43578740	563	TMEM8A,MRPL28,AXIN1,ARHGDIG,RGS11	0.241523	-2.89902	55894	9137	536
9	84329125	84478482	1095	ZC3H3,GSDMD,NAPRT,EEF1D,CCDC166,PYCRL,TSTA3,ZNF623	0.210259	-2.89725	20278	2749	198
2	31279328	31497584	416	TCEB3,RPL11,ID3	0.195222	-2.89605	70439	8673	607
19	39033647	39183652	486	PDIA5,SEMA5B	0.198739	-2.88837	87193	10985	730
22	45670520	45820391	596	RAB22A,VAPB	0.215846	-2.88173	43031	6039	332
1	121059443	121209532	1599	NPTN,REC114	0.212958	-2.88071	44842	6182	323
16	38679194	38829107	495	RBM5,RBM6,MON1A	0.220176	-2.87865	34198	4928	254
14	35320448	35470493	481	Vault,ZMAT2,HARS2,HARS	0.234348	-2.87701	42742	6702	321
31	10142600	10292600	5	7SK	0.231329	-2.87512	75089	11567	587
14	40777971	40927899	553	SNORD112,PPP2CA,SKP1,TCF7	0.234694	-2.86824	21226	3335	168
8	34327257	34477684	417		0.209351	-2.86653	138912	18725	1012
4	16877044	17026880	226		0.198257	-2.86085	52018	6533	375
3	112303475	112453479	1473		0.212106	-2.85795	74591	10229	509
6	81942180	82089432	1077	WIF1,MSRB3,LEMD3	0.190298	-2.85236	35635	4247	263
8	19389119	19539079	226	MED13L	0.210452	-2.84064	38039	5163	271
14	27284752	27434782	373	TIGD14,SLC26A2,PDE6A,U6,PPARGC1B	0.235865	-2.83855	49489	7829	408
3	53748518	53898547	697		0.212987	-2.83754	114174	15743	778
2	51464103	51613577	683	PIWIL2,SLC39A14,PPP3CC	0.198445	-2.83275	53052	6671	389
6	56879667	57029855	745	AMN1	0.191271	-2.83207	61998	7437	439
3	56372444	56522332	732		0.213596	-2.82341	60387	8358	424
4	18303038	18450675	245	ABCA13	0.200132	-2.81932	109939	13976	814
6	54236434	54386373	711		0.191902	-2.81891	42728	5147	289
11	42546875	42696935	563	IFT20,NLK,TMEM97,TNFAIP1,POLDIP2,TMEM199,SEBOX,VTN,SARM1	0.21674	-2.81503	46360	6542	343
20	46051360	46201375	602	CYP39A1,SLC25A27,PLA2G7	0.239565	-2.81212	63452	10256	474
29	14119311	14269064	174	C10orf67,PTF1A	0.226747	-2.80097	153608	23028	1156
10	42175229	42324989	549	RNGTT	0.20597	-2.8	52676	6951	357
2	51314396	51464102	681	BMP1,PHYHIP,PIWIL2	0.200134	-2.79957	50257	6389	391
11	46219506	46369346	612	SGSM2,MNT,METTL16	0.217372	-2.79892	41896	5935	330
22	46796127	46946289	611		0.219405	-2.79688	50311	7216	426
4	14846139	14995817	199	MRPS24,POLM,AEBP1,POLD2,MYL7,GCK,YKT6,CAMK2B	0.201234	-2.79491	74076	9484	688
3	35266482	35415960	461	BANP	0.215022	-2.79036	39454	5509	340
17	69277038	69427120	925	PCCA,GGACT	0.206542	-2.78958	28157	3729	205
1	108913814	109063967	1440	MCEE,MPHOSPH10,FAN1,MTMR10	0.21695	-2.78466	119035	16819	849
9	35439233	35589160	461	EFCAB1	0.215341	-2.78414	51199	7163	370
4	37322206	37473278	497	GNGT1	0.201858	-2.78109	99335	12769	662
17	69427121	69577013	927	TMTC4,U6	0.207153	-2.7771	41159	5472	308
Contig41746	246097	396073	862		0.215725	-2.77559	85948	12053	576
9	84179858	84329124	1093	TOP1MT,RHPN1,ZC3H3	0.215956	-2.77045	25834	3628	272
25	936153	1084419	12	C25H9orf100,CA9,TPM2,TLN1,CREB3,GBA2,RGP1,MSMP,NPR2,HINT2	0.23547	-2.76736	33960	5360	303
15	9197095	9346851	119	CHST10,LONRF2	0.210876	-2.76512	116226	15817	851
28	11449280	11599514	139		0.225897	-2.7593	100513	14992	685
15	1000909	1151048	14	CCDC138,RANBP2	0.211514	-2.75031	94642	12931	640
9	10517468	10667542	136	ZFHX4	0.216997	-2.74727	42608	6022	294
6	73125584	73275783	963	OR6C76	0.195427	-2.74536	29604	3650	358
1	117912723	118063450	1557	ETFA,ISL2,SCAPER	0.21865	-2.74375	28024	4001	215
21	41160292	41310285	535	CDH12	0.235267	-2.73964	147711	23286	997
29	2210702	2361685	16		0.228968	-2.73911	331320	50330	1275
10	56482787	56632718	738	LIN28B,POPDC3	0.208996	-2.73407	45391	6105	330
19	52788914	52938953	667		0.206657	-2.73356	131485	17426	897
5	33292417	33442930	492	CD48,SLAMF1,CD84	0.233327	-2.72874	29025	4524	224
16	72233536	72382625	942		0.225955	-2.727	96517	14401	735
2	119215222	119364159	1583	TBCK	0.203925	-2.72512	55906	7282	393
12	12981655	13128995	168	OR8J2,OR8K5	0.254082	-2.72197	315018	55306	1285
8	26089393	26239361	315	DNAH10,CCDC92	0.215597	-2.71966	74754	10475	628
17	19404114	19554111	260	WDFY2	0.210124	-2.71639	47936	6493	353
5	35625658	35775679	523	CD1A5	0.233955	-2.71248	168940	26429	1250
3	35967429	36122749	470	PIEZO1,CDT1,APRT,GALNS,TRAPPC2L,PABPN1L,CBFA2T3	0.218483	-2.71014	9851	1405	116
4	52524948	52674845	698		0.205263	-2.7057	67650	8887	481
2	47723515	47810189	632	PEX10,RER1,MORN1	0.204941	-2.70517	10473	1373	97
9	63402183	63551846	818	EXT1	0.218977	-2.7032	54958	7862	415
15	9269577	9421889	120	LONRF2,CYB5A	0.213619	-2.70146	154132	21336	1145
8	3521538	3614665	27		0.216619	-2.69565	18772	2647	373
18	71592633	71742625	953	DNAH7,STK17B	0.227791	-2.69552	54140	8167	392
9	63626846	63776842	821	SAMD12	0.219368	-2.6945	57310	8218	417
6	27125542	27275541	360	D2HGDH,GAL3ST2,NEU4,PDCD1	0.197905	-2.69367	55425	6945	454
16	46843773	46993792	603	EIF1B,MYRIP	0.227248	-2.69309	69858	10504	527
8	33874949	34024883	411		0.21675	-2.69257	38761	5470	287
5	94057323	94206968	1293	7SK	0.234954	-2.68658	53496	8418	405
2	94982597	95132774	1262		0.206219	-2.68007	117807	15570	769
9	72278767	72428713	936		0.220103	-2.67814	74071	10669	512
29	476125	626124	0		0.239032	-2.67415	3345	539	21
20	28054350	28204399	362	U6	0.244799	-2.67052	109862	18300	815
19	22325255	22475402	266		0.209895	-2.67025	49890	6748	339
27	18780369	18930412	251	TUSC3	0.2286	-2.66917	101559	15394	717
2	76878784	77028761	1024	GRIA2	0.206961	-2.66549	81883	10873	532
21	16068102	16218099	206		0.238074	-2.66173	58249	9334	436
9	72203768	72353779	935		0.221038	-2.65732	45148	6540	312
15	15658732	15808113	201	MERTK,TMEM87B,FBLN7	0.215565	-2.65631	76896	10773	578
2	51389071	51538831	682	PIWIL2,SLC39A14	0.207547	-2.65398	66605	8877	498
7	46827044	46975122	607	DNASE2,MAST1,RTBDN,RNASEH2A,PRDX2,HOOK2,JUNB,ASNA1,C19orf43,TNPO2,SNORD41,FBXW9,DHPS,WDR83,WDR83OS	0.214428	-2.65296	10322	1436	150
21	11352393	11502291	142	IPO11,U6	0.238477	-2.65055	62633	10060	431
17	19101515	19254164	256	ALG11,ATP7B	0.21345	-2.64844	13834	1913	114
16	45005410	45180029	579	KLHL40,ZBTB47,NKTR,SS18L2,SEC22C,VIPR1	0.228951	-2.64838	54940	8345	427
19	9062063	9212059	89	BCHE	0.211037	-2.64792	128735	17537	856
11	60888762	61038588	807	COPS3,MPRIP	0.22335	-2.64654	52991	7784	435
16	44703986	44855526	575	POMGNT2,FAM198A,ZNF662	0.229139	-2.64347	72806	11071	569
3	107352134	107500899	1407	LCORL	0.221374	-2.64316	51243	7438	350
6	56430761	56580532	739	CAPRIN2,FAM60A,DENND5B	0.200392	-2.64179	55066	7012	412
6	54611376	54761344	716	CCDC91	0.200445	-2.64069	48186	6138	336
9	84478483	84626198	1097	CCDC166,ZNF707,SCRIB,PUF60,NRBP2	0.221914	-2.63782	32913	4793	324
18	66040093	66189953	879	WDR75	0.230073	-2.63754	86400	13211	617
1	33997049	34147066	451		0.223067	-2.63748	36981	5423	253
26	33960550	34110496	436	MORC3,CHAF1B,CLDN14	0.226456	-2.63677	39725	5945	311
9	35364234	35514242	460	EFCAB1	0.22199	-2.63612	36261	5283	259
25	3563698	3722135	47		0.240295	-2.63008	97100	15761	770
5	30953130	31103138	452	NUF2,RGS4	0.23714	-2.62991	84743	13506	607
30	28935291	29084570	368	ZNF281,KIF14	0.239155	-2.62946	87584	14123	759
9	63926801	64076833	825		0.222436	-2.6262	53927	7878	389
15	38918499	39068501	506	MDH1,WDPCP	0.216875	-2.62591	70559	9965	482
19	13771152	13921187	152	TNIK	0.212214	-2.6249	54603	7493	406
19	45429911	45579944	569		0.212435	-2.62059	49798	6843	348
14	69162940	69312958	922	FAM174A	0.244458	-2.62056	108982	18118	742
2	59150246	59299739	784	PINX1	0.209254	-2.62046	29811	4016	220
31	10067585	10217590	6	SNX9	0.24038	-2.62026	83844	13616	649
9	75607631	75757635	980	PHF20L1,TG	0.223133	-2.61067	37416	5489	287
31	155966	305877	138	OR2W3,OR6F1	0.240732	-2.61036	19671	3201	144
17	18590549	18742119	246		0.215344	-2.60975	27175	3802	208
2	50490824	50640802	670	SNORD112	0.209916	-2.60746	50135	6782	407
8	3688730	3837747	25		0.22042	-2.60628	38021	5487	482
2	39367135	39516601	522	DHRS3,VPS13D,ACA59	0.210173	-2.60242	49870	6757	451
16	69835295	69985181	910	DNAJC13,ACAD11,ACKR4	0.230839	-2.59885	46107	7082	336
3	112378474	112528549	1474		0.223295	-2.59863	86922	12764	594
17	50053638	50203543	669	SCEL	0.216141	-2.59347	64170	9022	439
25	8596776	8746844	114		0.241693	-2.59031	154470	25276	1028
30	2688347	2838255	32	PLD5	0.240636	-2.58995	102240	16628	767
14	27359698	27509698	374	PDE6A,PPARGC1B,eca-mir-378	0.24568	-2.58956	38187	6393	341
4	83502367	83651700	1112	LEP,RBM28,IMPDH1	0.210569	-2.5882	39388	5350	352
11	6366293	6515756	85	RECQL5,SMIM5,MYO15B,LLGL2,TSEN54,CASKIN2,KIAA0195	0.225667	-2.58745	36623	5455	358
19	3792708	3942195	202	IQCJ-SCHIP1	0.238782	-2.58734	59738	9612	482
4	30939837	31089744	412		0.210625	-2.58696	118307	16075	802
10	27760916	27919004	364	ZNF671,ZNF256	0.215802	-2.58579	36799	5163	279
20	37953097	38104122	494	TBC1D22B,RNF8,CMTR1	0.248002	-2.58387	99422	16866	789
2	85766182	85916098	1141		0.211133	-2.58355	78690	10726	538
20	37878133	38029115	493	TMEM217,7SK,TBC1D22B,RNF8	0.248026	-2.58321	100811	17104	825
5	38535716	38685211	559	HCN3,TMEM79,SMG5,PAQR6,BGLAP,PMF1,SLC25A44,SEMA4A,LMNA	0.238954	-2.58289	47764	7693	438
11	37721448	37870899	499	MMP28,C17orf50,GAS2L2,RASL10B,AP2B1	0.225869	-2.5823	63354	9448	474
10	32322356	32472603	423		0.215973	-2.58207	66878	9393	464
15	4579783	4729360	63	MRPS9	0.218769	-2.58195	67353	9623	498
11	42321865	42471803	560	IFT20,NLK	0.225883	-2.58195	54753	8166	432
2	95057711	95207770	1263		0.211308	-2.58012	104078	14202	688
3	899256	1049095	12	PHKB	0.22418	-2.57812	55606	8209	392
20	32738945	32892883	425		0.248255	-2.57701	196639	33406	1453
1	81406052	81556040	1074	ZFAND4	0.225731	-2.57336	53984	8044	380
21	1292141	1441950	7	BRD4,AKAP8,AKAP8L,WIZ	0.2413	-2.5722	19668	3211	187
16	44780504	44930537	576	ZNF662,CYP8B1,ACKR2,HIGD1A	0.23186	-2.57206	77210	11931	597
1	112845175	112995177	1492	GABRB3	0.225809	-2.57149	52027	7756	360
2	85841160	85991046	1142		0.211907	-2.56835	72230	9893	509
1	27392244	27541890	363	CNNM2,AS3MT	0.226017	-2.5665	41511	6196	303
2	90387745	90537804	1202	7SK	0.212163	-2.56334	89246	12243	636
7	42362891	42512558	551		0.218617	-2.56211	81133	11581	609
17	19329116	19479114	259	WDFY2	0.217695	-2.56172	68395	9708	520
4	8624606	8774340	115	STARD3NL	0.211841	-2.56002	68016	9312	469
1	179884210	180034223	2367		0.226346	-2.55856	80632	12059	551
7	12774728	12924807	164	BIRC3,MMP7,BIRC2,TMEM123	0.218928	-2.55535	34948	4998	247
29	30597225	30747285	393		0.235576	-2.55503	113645	17948	808
4	35894535	36044664	478	AKAP9,CYP51A1,LRRD1,KRIT1	0.212531	-2.54476	39681	5456	277
17	18290950	18440833	242		0.218664	-2.54192	47828	6829	362
4	14920929	15070125	200	GCK,YKT6,CAMK2B	0.212769	-2.53948	58809	8098	547
10	54756349	54906402	715		0.218011	-2.53766	126956	18055	857
18	73654155	73804186	980		0.234081	-2.53564	60943	9541	429
14	19831239	19981182	276	EBF1	0.247933	-2.53241	52679	8933	389
22	11595752	11745763	152		0.230594	-2.53009	84276	12926	595
4	36571933	36722167	487	CDK6	0.213249	-2.52886	36442	5033	268
5	39434505	39584302	571	DCST1,DCST2,ZBTB7B,FLAD1,CKS1B,SHC1,PYGO2,PBXIP1,PMVK,KCNN3	0.241079	-2.52778	25599	4174	239
15	14951016	15100913	194		0.221105	-2.52776	41293	5984	338
6	54461550	54611375	714	CCDC91	0.206024	-2.5243	41575	5488	277
3	107500900	107650800	1409	LCORL,NCAPG,U6,DCAF16	0.226542	-2.52338	74347	11132	433
15	15808114	15996512	203	ZC3H8,ZC3H6	0.221471	-2.51926	35893	5213	269
Contig31628	29964	114249	146		0.236105	-2.50725	112329	17795	757
29	14044309	14194245	173	C10orf67	0.237303	-2.50691	151673	24196	1126
3	41686943	41836899	545	RAP1GDS1	0.227297	-2.50586	33948	5106	233
8	33348173	33500456	404		0.224886	-2.50127	25409	3767	206
1	121134458	121284269	1600	REC114,HCN4	0.228734	-2.5011	69342	10519	517
1	184459635	184609684	2428		0.228983	-2.49511	118219	17960	854
3	598906	749267	8	ITFG1	0.227805	-2.4941	84004	12673	585
17	19254165	19404113	258	CCDC70	0.221064	-2.49289	83752	12134	636
8	71245224	71395324	904	DYM	0.225306	-2.4914	66044	9816	460
9	38406024	38555842	490	OSGIN2,NBN,DECR1	0.228534	-2.49046	16117	2442	121
4	32966908	33116973	439	C7orf62	0.215028	-2.48945	113495	15848	773
24	21284659	21434551	285	TTLL5,TGFB3	0.245815	-2.48936	49116	8229	377
4	30864835	31014743	411		0.21508	-2.4883	142310	19878	981
16	53731237	53881095	695	OSBPL10	0.235118	-2.48655	32341	5094	254
8	4327865	4476934	31		0.225522	-2.48632	11954	1779	450
10	56557791	56707674	739	LIN28B,POPDC3	0.220595	-2.48136	75255	10872	546
6	54161418	54311387	710		0.208095	-2.48108	44998	6018	311
8	35013360	35163311	426	ARHGAP28,LAMA1	0.225746	-2.48105	66689	9938	521
30	29010190	29159438	369	KIF14,DDX59	0.244907	-2.47601	117180	19531	1027
19	13696143	13846128	151	TNIK	0.219873	-2.47517	60673	8727	447
18	65814852	65965092	876		0.236469	-2.47496	93679	14872	643
2	24524769	24675047	327	LCK,FAM167B,EIF3I,TMEM234,DCDC2B,IQCC,CCDC28B,TXLNA,KPNA6,TMEM39B	0.216847	-2.47133	33908	4788	286
22	50406201	50555572	659	RTEL1,ABHD16B,ARFRP1,ZGPAT,SLC2A4RG,ZBTB46,5S_rRNA	0.233096	-2.47044	29103	4530	278
2	118914685	119064738	1579		0.216981	-2.46871	49752	7031	355
15	62714350	62864385	823		0.22387	-2.46359	97188	14321	653
8	19464308	19614109	227	MED13L	0.226551	-2.46211	37759	5654	271
2	119064739	119215221	1581	AIMP1,TBCK	0.217347	-2.46151	60725	8601	440
10	54380735	54530782	710		0.221552	-2.46051	136427	19824	937
10	55732616	55882887	728		0.221876	-2.45345	87181	12693	600
18	19042361	19192368	253	RAB3GAP1	0.237375	-2.45194	87328	13937	605
8	24662172	24811416	296	SETD1B,HPD,WDR66	0.227108	-2.44902	44270	6651	368
1	116146794	116296740	1535	ANKRD34C,eca-mir-184	0.231005	-2.44646	47961	7374	370
20	6292733	6442737	79	FARS2	0.253098	-2.44599	75156	13122	575
20	50741752	50891735	663	PKHD1,eca-mir-206-2,eca-mir-133b,IL17	0.253165	-2.44418	80229	14013	614
14	69087556	69237949	921	FAM174A	0.251412	-2.44416	97157	16803	670
22	48446065	48598809	633	TAF4	0.234202	-2.44405	108823	17049	985
2	51538832	51688556	684	PPP3CC,SORBS3,PDLIM2	0.218247	-2.44383	35283	5025	278
25	8521516	8671763	113		0.246987	-2.43969	140948	23773	954
29	26126244	26276541	333	U6	0.23973	-2.43929	74103	11989	500
10	27702117	27844479	363		0.222591	-2.43788	39303	5747	306
18	77210594	77360302	1028	SUMO1,NOP58,SNORD70,SNORD11B,SNORD11	0.237931	-2.43779	51733	8283	411
8	26164453	26315391	316	DNAH10,CCDC92	0.227655	-2.43616	44816	6755	382
22	12945629	13095640	170		0.234598	-2.43462	60587	9514	430
17	69352090	69502014	926	PCCA,GGACT,TMTC4	0.223953	-2.43387	39043	5756	295
4	43794165	43914521	583		0.217619	-2.43209	87888	12469	623
17	19179168	19329115	257	ATP7B,CCDC70	0.224057	-2.43175	64690	9543	493
12	36815968	36972571	439	IFITM5,ATHL1,PSMD13,SIRT3,RIC8A	0.263631	-2.43165	10716	1984	96
31	20747194	20897194	276		0.24712	-2.43048	119632	20193	865
22	50331617	50480661	658	GMEB2,STMN3,RTEL1,ABHD16B,ARFRP1,ZGPAT,SLC2A4RG,ZBTB46	0.234772	-2.43047	25415	3995	244
26	26972638	27122619	350	MAP3K7CL	0.234395	-2.4262	85435	13400	627
21	2188105	2337689	21	KLF2,EPS15L1	0.24664	-2.42398	41347	6960	394
25	24512345	24662393	321	CDK5RAP2	0.247543	-2.42389	62199	10524	536
16	48194823	48332627	621	SCN10A,SCN5A	0.237526	-2.42336	26688	4263	237
19	13621131	13771151	150	SLC2A2,TNIK	0.222619	-2.42147	45416	6642	322
18	7098686	7248670	95		0.238632	-2.41999	158277	25445	1089
4	37247241	37398202	496		0.218184	-2.41957	80041	11395	544
7	42734372	42884265	556		0.225256	-2.41809	47717	7090	352
22	13770824	13920886	181	SNAP25	0.235328	-2.41723	81204	12806	604
19	60004491	60154545	762		0.223049	-2.41306	109079	15994	768
4	84179281	84329332	1121	AHCYL2,STRIP2	0.218557	-2.41131	28888	4122	215
17	18515826	18665540	245		0.225071	-2.41103	46126	6846	361
17	18665541	18817119	247	FOXO1	0.225072	-2.41102	30380	4509	232
23	37990524	38140223	512	SAXO1,HAUS6,SCARNA8,PLIN2	0.23765	-2.40794	93238	14904	704
6	54311388	54461549	712	CCDC91	0.211662	-2.40668	46060	6299	316
10	84424227	84574105	1110	PERP,ARFGEF3	0.224132	-2.4043	47220	6969	372
10	44050736	44200962	574		0.224151	-2.40389	63671	9398	463
21	37931520	38081509	492		0.247376	-2.40354	85318	14422	559
5	52828448	52978340	750	KCND3	0.246184	-2.39546	69496	11668	555
18	71667626	71817575	954	DNAH7,STK17B,HECW2	0.239727	-2.39213	53163	8601	393
8	33266335	33425540	403		0.229626	-2.3898	31416	4791	252
1	31525773	31675772	418	CRTAC1,GOLGA7B	0.233376	-2.38941	50311	7844	432
9	66444944	66594955	854		0.233083	-2.38919	52974	8245	371
25	2363283	2513227	31	ZCCHC7	0.248845	-2.38685	51750	8821	368
3	36421410	36571096	476		0.232482	-2.38568	3514	545	40
6	38475903	38625938	499		0.212744	-2.38411	152631	21014	1008
10	80526934	80676780	1058		0.225061	-2.38408	29971	4448	220
13	40440837	40590800	523	SLX4,NLRC3,CLUAP1,C16orf90,NAA60,ZNF597	0.259185	-2.38345	45250	8174	369
8	44733301	44883446	556		0.230145	-2.3776	99228	15179	676
10	71675737	71826009	940	U6	0.22542	-2.37624	107463	15983	727
17	18365924	18515825	243		0.226804	-2.37562	51772	7764	399
17	68827284	68977229	919	ZIC2	0.226927	-2.37312	21316	3199	178
19	29026813	29176848	355		0.225158	-2.37184	59860	8889	424
16	12186183	12336143	143		0.239526	-2.37089	59178	9563	433
18	3535597	3685596	44	IWS1	0.240564	-2.37086	104952	17062	544
6	82017035	82164164	1078	MSRB3,LEMD3	0.213459	-2.3692	34153	4723	254
19	43631560	43781592	547		0.225411	-2.3669	51035	7590	348
13	10440777	10590188	135	SRRM3,LRWD1,POLR2J,UPK3B,DTX2	0.259777	-2.36618	61202	11092	608
3	53673493	53823522	696		0.233331	-2.36601	158171	24654	1097
30	28560160	28710104	363	SF-2	0.249118	-2.36366	74743	12760	583
29	2361686	2511626	18		0.242534	-2.36118	74624	12270	520
21	44072463	44222532	571	7SK	0.248932	-2.36035	75244	12832	519
21	48233347	48383444	626		0.248979	-2.35906	140846	24026	969
18	10462866	10588371	143	INHBB	0.241061	-2.35823	49486	8068	459
5	35475402	35625657	521	OR10K2,OR10T2,CD1B	0.247685	-2.35655	120406	20389	842
29	11297959	11447829	137	APBB1IP	0.242836	-2.35278	102690	16914	755
1	122041088	122190738	1612	TMEM202	0.235105	-2.3478	46566	7334	363
15	38993507	39143502	507	WDPCP	0.228863	-2.34772	54949	8342	379
15	51616244	51766253	675	LHCGR,U6atac,PPP1R21	0.229035	-2.34375	83011	12615	587
17	18215461	18365923	241		0.228365	-2.34373	69917	10583	515
11	25427308	25576825	338	NXPH3,NGFR,SPOP	0.235297	-2.34195	29003	4573	262
2	119290214	119438952	1584	TBCK,NPNT	0.22344	-2.34186	78899	11596	627
4	35594490	35744606	474	AKAP9	0.22171	-2.34148	72253	10509	512
30	2838256	2987843	34	PLD5	0.249968	-2.34098	93091	15969	694
10	55657856	55807635	727		0.227064	-2.34043	103650	15568	710
4	18826603	18976664	252		0.221986	-2.33537	92484	13474	629
16	27637943	27788168	349		0.240912	-2.33452	72402	11794	518
5	48926249	49076900	698	IGSF3,CD58	0.24857	-2.33361	44627	7595	377
11	25651585	25800876	341	FAM117A,KAT7,TAC4	0.23572	-2.33117	30298	4789	271
1	146516672	146666652	1934	FRMD5	0.235821	-2.33056	53801	8509	391
3	76461220	76611330	994		0.234881	-2.33009	71905	11310	495
6	54386374	54536605	713	CCDC91	0.215341	-2.32993	47568	6655	321
3	55400221	55548046	719	PLAC8,COPS4	0.234892	-2.32985	80038	12590	614
30	25432500	25582526	322	KCNT2	0.250418	-2.32898	83301	14326	591
2	100537032	100686983	1336	SCLT1,JADE1	0.224102	-2.32884	56750	8374	378
6	56355740	56505626	738	IPO8,CAPRIN2	0.215421	-2.32827	51181	7164	362
27	18855338	19005376	252	TUSC3	0.242672	-2.32393	117882	19398	822
5	56057657	56207911	793	SLC25A24	0.249026	-2.32177	163934	27972	1195
4	29739466	29889539	396		0.222714	-2.31924	69561	10179	479
20	24636656	24786653	318	TRIM38,HIST1H1A,HIST1H2BB,HIST1H1C,HFE	0.257794	-2.31894	86523	15509	660
9	84254360	84403769	1094	ZC3H3,GSDMD,NAPRT,EEF1D	0.236316	-2.31722	20200	3204	201
5	50351986	50501998	717	SYCP1	0.249236	-2.31635	54217	9262	375
17	18440834	18590548	244		0.229716	-2.31614	67465	10294	528
16	67733304	67883325	882	EAF1,SH3BP5,CAPN7	0.241615	-2.31607	85279	13948	643
16	6488157	6637998	67	SYN2,TIMP4	0.24165	-2.31515	79308	12974	580
28	23692335	23842507	302		0.243972	-2.31299	55282	9165	402
20	54432993	54582948	711		0.258035	-2.31241	58299	10464	439
20	479536	631791	3		0.258043	-2.3122	17421	3127	164
18	27064525	27214527	360	GTDC1	0.243148	-2.30519	44726	7380	305
2	62481632	62632264	827	HAND2	0.225442	-2.30254	31227	4645	235
18	79308721	79458610	1056	PARD3B	0.243335	-2.30045	68331	11287	500
14	19681238	19831238	274	EBF1	0.257094	-2.30002	22218	3967	166
17	17990457	18140459	238	COG6	0.230535	-2.2994	50801	7789	350
5	48176551	48326548	688	MAN1A2	0.24998	-2.29704	64283	11028	446
16	72307660	72457597	943		0.242431	-2.29465	128366	21094	985
21	55249917	55399828	720		0.251347	-2.29331	68601	11860	498
2	121241588	121349284	1610		0.225944	-2.29267	62146	9272	446
8	26012850	26164452	314	ATP6V0A2,DNAH10	0.233786	-2.29201	93323	14585	783
21	4230745	4380322	48	SLC25A42,TMEM161A,MEF2BNB-MEF2B,MEF2BNB,RFXANK,NR2C2AP,NCAN,HAPLN4,TM6SF2,SUGP1	0.251396	-2.29197	65078	11254	628
10	54455811	54606261	711		0.229323	-2.2912	147732	22489	989
4	69911534	70061535	929		0.224037	-2.28995	120724	17807	845
17	18742120	18891964	248	FOXO1,MRPS31	0.231111	-2.28763	29419	4526	227
5	48251551	48401374	689	MAN1A2	0.250347	-2.28754	60590	10416	433
28	21969518	22121884	279	LTA4H	0.245086	-2.28549	56771	9472	447
25	3649813	3791181	48		0.252663	-2.27822	136935	23850	1127
25	9121837	9271984	121	CYLC2	0.252708	-2.27695	106524	18558	714
26	26897639	27047634	349	USP16,CCT8,MAP3K7CL	0.240033	-2.27668	74202	12026	544
Contig95075	1	89261	866		0.238458	-2.26955	69128	11102	505
25	14738977	14888946	192	TMEM245,eca-mir-32,FRRS1L,EPB41L4B	0.253008	-2.2684	75234	13129	581
14	27209745	27359697	372	CSF1R,SMF,TIGD14,SLC26A2,PDE6A,U6	0.258351	-2.26814	65321	11745	548
25	9196914	9346928	122		0.25303	-2.26779	124225	21681	846
11	46896748	47046852	621		0.238272	-2.2661	82841	13290	584
24	36450146	36600485	481	BTBD7	0.254013	-2.26602	74104	13005	565
15	38839361	38993506	505	MDH1	0.232418	-2.26522	90805	14078	650
1	112245110	112395165	1484		0.238572	-2.26437	35686	5735	271
29	25826139	25976211	329		0.246017	-2.26417	78159	13110	533
3	55475242	55622993	720	PLAC8,COPS4,LIN54	0.237823	-2.26191	69527	11125	512
6	25895153	26072015	346	GPR35,eca-mir-149,GPC1,ANKMY1	0.218619	-2.26154	85118	12150	827
18	21442135	21592194	285	HNMT	0.24491	-2.26039	112204	18702	799
25	861681	1012355	11	RUSC2,FAM166B,TESK1,CD72,SIT1,RNase_MRP,CCDC107,C25H9orf100,CA9,TPM2,TLN1,CREB3,GBA2	0.253307	-2.2599	31344	5479	296
13	43578741	43727821	565	LUC7L,HBQ1,HBZ1,NPRL3,MPG	0.263421	-2.25982	54913	10155	506
5	8567230	8717094	114	FASL,7SK	0.251481	-2.25813	46262	8004	345
2	65186144	65336069	863		0.227799	-2.25624	41967	6331	283
11	48032832	48185335	636	ANKFY1,UBE2G1	0.238711	-2.2549	79876	12847	588
1	106436913	106586804	1407	ADAMTS17,CERS3	0.23908	-2.25215	115628	18637	852
23	38065435	38215144	513	HAUS6,PLIN2,DENND4C	0.243699	-2.25037	78247	12952	593
5	71368216	71518110	993		0.251931	-2.24647	80177	13907	610
6	23785253	23934822	318	LRRFIP1,RBM44,RAMP1	0.219363	-2.24602	89538	12839	748
10	37567320	37716654	490	UBE3D	0.231476	-2.2443	87386	13473	635
14	21406258	21556070	297	SGCD	0.259317	-2.24364	40869	7388	294
2	76728806	76878783	1022		0.228442	-2.24362	115991	17565	801
19	54888994	55039031	695		0.231759	-2.24278	73403	11336	502
5	84195761	84345801	1163		0.252112	-2.24179	82405	14308	566
25	8221242	8371254	109		0.253973	-2.24096	79746	13992	551
4	24761148	24911090	331	EGFR	0.226332	-2.23914	53249	7963	389
21	8595681	8813140	107	CENPK,ADAMTS6	0.253352	-2.23767	76124	13310	518
8	51598573	51748577	647		0.236144	-2.23657	65653	10403	471
1	115997198	116146793	1533	TMED3	0.239855	-2.2335	79071	12802	608
19	55585739	55735764	703		0.23228	-2.2326	76703	11882	497
1	166141867	166291901	2189		0.24003	-2.22929	77936	12631	554
1	146441672	146591671	1933		0.240103	-2.22754	87568	14198	613
7	64129765	64279755	826	CCDC90B,ANKRD42,PCF11,RAB30	0.234102	-2.22624	72221	11308	516
10	84949095	85098893	1117	CCDC28A,ECT2L,REPS1	0.232363	-2.22499	38507	5968	278
20	45976350	46126466	601	CYP39A1,SLC25A27	0.261269	-2.22492	58870	10758	440
8	34788132	34938209	423	ARHGAP28	0.236662	-2.22439	90560	14393	676
5	55982727	56133000	792	SLC25A24	0.252802	-2.22389	146248	25492	1065
9	63477029	63626845	819		0.240525	-2.22353	61040	9921	448
17	2093726	2243520	27	SAP18,SKA3,ZDHHC20,MICU2	0.23425	-2.2235	71335	11179	518
2	16098797	16248716	214	FOXJ3,GUCA2A	0.229543	-2.222	54984	8381	405
15	11671495	11821439	152	TMEM131,ZAP70	0.234503	-2.21684	65068	10212	489
16	55762760	55912686	722		0.245538	-2.21313	70135	11732	484
29	28375813	28525807	363		0.247902	-2.21167	83872	14220	636
Contig51106	32117	182086	348	OR1J2	0.255062	-2.20997	108881	19221	762
2	73983978	74133977	978		0.230167	-2.20974	34440	5269	222
24	11627822	11777638	157	MAX	0.256101	-2.20913	68579	12177	560
13	39032192	39185960	504		0.265308	-2.20473	55153	10306	475
15	66543343	66693269	874	EHD3,CAPN14,GALNT14	0.235095	-2.20312	77511	12207	601
31	12334780	12484747	164	NOX3,TFB1M,CLDN20,TIAM2	0.255251	-2.20153	89181	15760	680
9	65352695	65503050	844	MRPL13,MTBP,SNTB1	0.241555	-2.2006	63651	10407	446
16	22237095	22387123	277	FRMD4B,LMOD3,ARL6IP5,UBA3,TMF1,EOGT	0.24602	-2.20047	69984	11739	519
18	30781376	30931529	410		0.247272	-2.20036	43063	7275	302
21	48458452	48597350	629		0.254712	-2.19993	95246	16781	668
4	31913829	32063955	425	ABCB1,RUNDC3B	0.228107	-2.19982	47779	7221	344
6	76017087	76166702	1001	MARS,DDIT3,MBD6,DCTN2,KIF5A,PIP4K2C,DTX3,ARHGEF25,SLC26A10,B4GALNT1	0.221613	-2.19909	35422	5149	303
7	12699711	12849801	163	BIRC3,MMP7,BIRC2,TMEM123	0.235432	-2.19739	36344	5735	267
6	56505627	56655500	740	FAM60A,DENND5B	0.221731	-2.19662	61994	9018	464
21	38006511	38156545	493		0.254861	-2.19579	83104	14654	558
11	2393920	2544602	32	RPTOR	0.241035	-2.19565	104201	16986	836
1	12112326	12262577	160	PPAPDC1A	0.241475	-2.19453	66012	10788	535
9	63701844	63851802	822	SAMD12	0.241846	-2.19413	58434	9570	421
16	47143810	47293749	607	MYRIP	0.246297	-2.19323	78600	13205	582
13	19981774	20131512	252	ZNF629,RNF40,C16orf93,PHKG2,SNORA30	0.265715	-2.19286	40677	7618	351
4	16576659	16726563	222		0.228534	-2.19038	76645	11613	557
5	36522309	36672242	535	FCRL3,FCRL4	0.254109	-2.19002	84042	14757	604
10	27546150	27694074	361	ZNF211	0.233975	-2.18986	35038	5482	275
10	54831376	54981453	716		0.233976	-2.18983	153509	24018	1044
8	39328049	39478193	484	MC2R	0.238191	-2.18843	71636	11487	525
5	56431381	56581389	798	VAV3	0.254176	-2.18828	65588	11521	466
20	62522601	62672860	818	LMBRD1	0.26265	-2.18755	79525	14644	581
12	13054428	13203739	169	OR8K5	0.271693	-2.18656	394051	76252	1738
6	56280502	56430760	737	IPO8,CAPRIN2	0.222256	-2.18567	87797	12812	627
7	46752584	46900991	606	DAND5,GADD45GIP1,RAD23A,CALR,FARSA,SYCE2,GCDH,DNASE2,MAST1,RTBDN,RNASEH2A,PRDX2,HOOK2,JUNB	0.23604	-2.18421	11013	1744	153
13	32961450	33057941	424	SHISA9	0.266021	-2.18392	63349	11884	505
10	49649234	49799417	647	KLHL32,U5,MMS22L	0.234264	-2.18356	39375	6171	273
17	60040667	60190699	802		0.23624	-2.18286	97885	15519	673
26	11899932	12050203	152		0.243574	-2.18277	104064	17213	713
16	6563093	6712929	68	SYN2	0.246742	-2.18155	104691	17633	759
20	55183844	55334046	721	ZNF451,BAG2,RAB23	0.262878	-2.18139	58907	10861	437
26	539506	687997	2		0.243658	-2.18053	93445	15464	658
10	27621035	27769517	362		0.234443	-2.17966	36338	5701	297
23	22041824	22191822	302	KANK1	0.246425	-2.17936	76175	12807	583
15	925924	1076054	13	EDAR,CCDC138	0.236122	-2.17928	86187	13655	621
1	112170170	112320141	1483	ATP10A	0.242178	-2.17762	32245	5291	250
19	53463922	53613978	676	CBLB	0.235103	-2.1774	58205	9167	419
2	9388774	9538795	125		0.231837	-2.17693	46846	7238	326
3	107425985	107575803	1408	LCORL	0.241503	-2.17662	69354	11336	404
3	673908	824266	9	ITFG1	0.241508	-2.17649	51922	8487	365
10	84874155	85023963	1116	CCDC28A,ECT2L	0.234621	-2.17578	37841	5943	289
30	28110403	28260272	357		0.256217	-2.17427	99518	17682	713
19	54813988	54963992	694		0.2353	-2.17355	66662	10511	458
2	53262489	53412486	707	ADAM28,ADAMDEC1,ADAM7	0.232112	-2.17154	46137	7140	318
3	33462909	33612055	437	U6atac,IRF8	0.241758	-2.1707	40619	6649	367
16	53806173	53956013	696	OSBPL10	0.247257	-2.16801	36543	6173	296
10	84499107	84649176	1111	ARFGEF3	0.234982	-2.16791	40684	6403	319
4	29814466	29964456	397		0.229628	-2.16614	98424	15010	671
18	65739847	65889840	875	COL5A2	0.2487	-2.16408	71609	12196	491
18	3634054	3782568	49	ERCC3,CYP27C1,BIN1	0.248711	-2.16378	81362	13858	742
9	38180920	38331067	487	RIPK2	0.243221	-2.16352	14963	2470	108
14	24158468	24308521	333	GRIA1	0.262483	-2.16333	78767	14491	605
10	85023964	85154379	1118	ECT2L,REPS1	0.235213	-2.16288	35299	5563	253
2	118989684	119140330	1580		0.232686	-2.16027	56511	8775	411
21	46432017	46584190	602		0.256204	-2.15852	67307	11958	506
1	186783122	186933149	2459	ATL1,SAV1,NIN	0.243101	-2.1554	73242	12082	559
7	42662055	42809361	555		0.237397	-2.15477	28857	4606	219
28	23617433	23767352	301		0.250427	-2.15361	60324	10375	445
24	24807355	24957360	332		0.258157	-2.15312	73370	13178	518
1	152118017	152268016	2004		0.243293	-2.15077	64175	10598	458
5	72566259	72716425	1009		0.255625	-2.1507	79824	14136	567
6	57179473	57330136	749	BICD1	0.224058	-2.14807	83480	12315	607
5	50801769	50951870	723	TRIM33	0.255765	-2.14709	51194	9073	379
9	65277714	65427779	843	COL14A1,MRPL13,MTBP	0.243978	-2.14667	38669	6411	272
5	60803285	60953287	853		0.25583	-2.1454	72451	12845	500
6	56205478	56355739	736	IPO8	0.224247	-2.14413	106028	15659	784
24	34062067	34212108	453	TTC7B	0.258521	-2.14322	76911	13842	600
8	33949885	34099760	412	TMEM200C	0.240115	-2.1432	51231	8307	394
17	2168574	2318527	28	ZDHHC20,MICU2	0.23826	-2.14158	94641	15182	685
1	146141824	146291844	1929	CTDSPL2,CASC4	0.243688	-2.14127	51578	8537	358
18	43235940	43386030	576		0.249613	-2.14087	111310	19056	783
4	33116974	33267111	441		0.23077	-2.14085	105929	16264	737
12	30040450	30189871	351	RIN1,BRMS1,B4GAT1,SLC29A2,NPAS4,MRPL11,ZDHHC24,PELI3,DPP3	0.273206	-2.14056	35278	6883	329
9	38255948	38406023	488	RIPK2	0.244284	-2.13987	14824	2462	110
29	2285718	2436657	17		0.250625	-2.13582	160286	27598	1115
17	15293703	15443819	203	SERTM1	0.238553	-2.1356	69090	11102	490
Contig41746	396074	503355	864		0.244494	-2.13518	89715	14918	605
14	22456013	22606010	311		0.26365	-2.13371	80745	14951	592
14	18706750	18856421	261	PWWP2A,TTC1,ADRA1B	0.263668	-2.13326	78631	14561	627
7	69453956	69603241	897	B3GNT6,ACER3	0.238415	-2.13269	80057	12854	587
10	71750686	71900993	941	U6	0.236687	-2.13077	77197	12271	529
1	180410719	180560800	2374		0.244146	-2.13026	155046	25730	1065
2	118839680	118989683	1578		0.23423	-2.12995	54840	8593	398
16	38754093	38904200	496	RBM6,MON1A,MST1R,CAMKV,TRAIP	0.24872	-2.12962	33540	5713	284
1	122115908	122265556	1613	PARP6,PKM	0.244197	-2.12903	46717	7755	387
24	44237904	44387849	584	HSP90AA1,WDR20,MOK	0.259046	-2.1289	45839	8274	385
13	19907038	20056521	251	ORAI3,FBXL19,CTF1,BCL7C,ZNF629	0.267935	-2.12806	44378	8413	387
25	38575658	38725109	506	UBAC1,CAMSAP1,KCNT1	0.257947	-2.1279	36204	6495	344
20	55108898	55258825	720	BEND6,KIAA1586,ZNF451	0.2649	-2.12669	61472	11461	456
17	70101899	70251028	936	ITGBL1	0.239019	-2.12607	76047	12253	542
5	31028140	31178133	453	RGS4,RGS5	0.256665	-2.12375	95766	17058	695
25	8146207	8296250	108		0.258104	-2.12343	77201	13862	549
2	24599805	24749757	328	TXLNA,KPNA6,TMEM39B,KHDRBS1	0.234623	-2.12222	33861	5318	267
16	52157226	52307188	674	PDCD6IP,5S_rRNA,CLASP2	0.249012	-2.12198	81927	13978	596
3	54575685	54725632	708		0.243861	-2.12196	75543	12516	549
20	38104123	38253971	496	CMTR1,CCDC167	0.265095	-2.1214	68414	12769	627
6	76091755	76241082	1002	PIP4K2C,DTX3,ARHGEF25,SLC26A10,B4GALNT1,OS9,AGAP2,TSPAN31,CDK4,MARCH9	0.225399	-2.1201	38874	5781	325
3	18544311	18693684	238	ZDHHC1,11-HSD2,ATP6V0D1,AGRP,FAM65A,CTCF	0.243945	-2.12002	46151	7650	411
14	21331244	21481025	296	SGCD	0.264203	-2.1197	44829	8326	323
3	74464401	74614402	968		0.244158	-2.11507	77668	12890	554
27	3911700	4061700	52	SFRP1	0.251239	-2.11375	75791	13095	587
28	23842508	23993956	304		0.252104	-2.1122	58771	10204	442
3	824267	974262	11	ITFG1,PHKB	0.24429	-2.11202	67410	11196	480
21	54875182	55025154	715		0.257974	-2.1094	108228	19419	823
26	18925400	19075418	244		0.246377	-2.10842	127523	21434	891
6	23860011	24009790	319	RAMP1,SCLY	0.226	-2.10757	66876	9981	576
16	52232224	52382188	675	CLASP2	0.249667	-2.10478	67638	11583	488
22	11670752	11820737	153		0.248446	-2.10443	63039	10721	450
26	765807	857370	5		0.246565	-2.10343	59212	9963	376
2	77852408	78093921	1037		0.235619	-2.10266	93758	14811	637
2	121166508	121316608	1609	TACR3	0.235624	-2.10256	75879	11987	557
12	21727582	21877602	242		0.274493	-2.10142	160905	31614	1147
5	49001959	49151901	699	IGSF3,CD58	0.257555	-2.10069	56003	10025	469
20	6217722	6367734	78	FARS2	0.265974	-2.09763	59777	11211	442
20	50816723	50966735	664	eca-mir-206-2,eca-mir-133b,IL17,IL17F,MCM3	0.265984	-2.09735	55071	10329	426
14	77419262	77569202	1032	CETN3	0.265191	-2.09463	44832	8372	324
15	1151049	1300964	16	LIMS1	0.2398	-2.09393	46610	7544	344
16	87918623	88069860	1151		0.250111	-2.09314	118278	20306	897
8	19239193	19389118	224	MED13L	0.242278	-2.09234	38902	6387	310
16	47293750	47443670	609	U6	0.250144	-2.09227	110260	18933	814
4	17702998	17853002	237		0.232979	-2.09194	96408	14996	751
15	850913	1000908	12	EDAR	0.239915	-2.09126	53908	8731	442
16	77937571	78088587	1018	XRN1,ATR	0.250206	-2.09064	107712	18502	762
30	18839143	18989102	240		0.259362	-2.09036	157401	28461	1072
12	12116983	12266722	160	FNBP4,NUP160	0.274867	-2.09007	71858	14147	580
15	4503762	4654624	62	TGFBRAP1,GPR45	0.239971	-2.08998	65970	10688	527
11	46144863	46294405	611	SMG6,SRR,TSR1,SNORD91,SGSM2,MNT,METTL16	0.245219	-2.08899	21752	3632	198
17	34852962	35002952	466	DIAPH3	0.240934	-2.08695	44489	7248	326
2	120941744	121091608	1606		0.236566	-2.08407	106236	16875	790
21	54950179	55100276	716		0.259011	-2.08061	90804	16387	698
10	54681333	54831375	714		0.239008	-2.08021	126737	20419	879
18	71442626	71592632	951	DNAH7	0.252067	-2.07849	88895	15431	668
1	146066804	146216840	1928	SPG11,EIF3J,CTDSPL2,CASC4	0.246487	-2.07393	50831	8549	363
18	31156597	31306522	415	EPC2	0.252299	-2.07259	31551	5484	237
20	54507988	54657933	712	DST	0.266924	-2.07192	75124	14163	568
16	47218801	47368754	608	MYRIP,U6	0.250968	-2.07064	103093	17785	763
11	37494859	37645479	496	CCL3,CCL14,CCL5,HEATR9	0.245955	-2.07022	61583	10326	490
14	64984186	65134200	867		0.266153	-2.07022	84237	15814	584
22	11520625	11670751	151		0.24989	-2.07001	111363	19095	804
14	24233507	24383530	334		0.266215	-2.06866	95801	17991	722
9	69052092	69201872	893	ZNF572	0.247555	-2.06706	50458	8538	427
5	87197859	87347873	1202	NEGR1	0.258891	-2.06605	96548	17412	674
1	80029914	80182440	1054	DISC1	0.246831	-2.06565	62048	10456	494
28	46439949	46619078	604	ZBED4,ALG12	0.254016	-2.065	31436	5517	291
25	22932357	23082270	300		0.260201	-2.06378	112819	20495	815
Contig28146	70003	163009	201		0.254091	-2.06314	52075	9143	375
10	35458927	35609359	462		0.239829	-2.06233	70719	11448	519
22	50257345	50406200	657	OGFR,PPDPF,PTK6,SRMS,C20orf195,HELZ2,GMEB2,STMN3,RTEL1,ABHD16B	0.250219	-2.06216	27121	4659	275
8	34639296	34788131	421	7SK	0.243604	-2.06115	94604	15651	730
21	16143129	16293092	207	MIER3,SETD9,MAP3K1	0.259724	-2.06081	41908	7593	323
18	81631757	81782591	1087	CREB1,METTL21A	0.252846	-2.05869	43734	7625	340
6	57104763	57254467	748	BICD1	0.228358	-2.05837	81766	12376	600
6	7799199	7947408	107	CATIP,NRAMP1,CTDSP1,VIL1,USP37	0.228395	-2.0576	65849	9969	552
3	77362943	77512351	1006		0.246645	-2.05744	93135	15678	686
Contig53312	72064	222076	390	CAPSL,IL7R	0.259849	-2.05736	78728	14274	589
24	2714929	2865030	38	SAMD4A	0.261673	-2.05733	71198	13040	560
4	3599669	3749758	48	FGL2,FAM185A,FBXL13,LRRC17	0.234577	-2.05656	75275	11819	560
20	49391115	49541103	645		0.267585	-2.05404	70566	13352	503
1	114646989	114797034	1516	HERC2	0.247356	-2.05302	62638	10587	445
22	11745764	11895742	154		0.250645	-2.05201	70848	12200	514
22	28275596	28426336	365	SAMHD1,RBL1,MROH8	0.250648	-2.05194	71654	12339	559
26	22773536	22923715	294		0.248514	-2.05173	90734	15437	650
8	37067258	37217304	454	ANKRD12,TWSG1	0.244064	-2.05034	56712	9407	399
25	38650427	38799682	507	CAMSAP1,KCNT1,SOHLH1	0.260743	-2.04837	39032	7112	390
6	25817550	25969845	345	GPR35,eca-mir-149,GPC1,ANKMY1	0.229007	-2.04482	80892	12291	775
11	46971691	47121733	622		0.246973	-2.04428	86504	14589	625
2	90462781	90612814	1203	7SK,ZNF330	0.238628	-2.04358	92138	14812	663
5	69414375	69566109	967	C1orf146,KIAA1107,BTBD8	0.259764	-2.04341	46578	8441	335
14	26536044	26686039	363	SMIM3,DCTN4,RBM22	0.26727	-2.04188	60650	11456	462
1	180485747	180635848	2375	U6	0.247871	-2.04063	119931	20330	834
27	16847529	16977710	225		0.254225	-2.04049	62252	10938	449
22	27149466	27299533	350	C20orf173,ERGIC3,SPAG4,CPNE1,RBM12,ROMO1	0.251136	-2.04031	31388	5420	263
25	8671764	8821842	115		0.261031	-2.04016	134580	24561	913
18	2481789	2648260	33	UGGT1,HS6ST1	0.2536	-2.03952	90696	15880	829
26	22848537	22998716	295		0.248975	-2.0395	93733	15989	657
18	79233750	79383634	1055	PARD3B	0.253608	-2.03932	65826	11526	502
30	30803614	30953083	393	KDM5B	0.26128	-2.03919	56218	10274	484
27	16910695	17052885	226		0.254343	-2.03758	76384	13430	556
3	1199323	1415542	16		0.247548	-2.03652	135222	22880	1099
22	48748359	48898034	637	TAF4,CDH4	0.251297	-2.03646	76495	13221	753
10	43825938	43975793	571	MAP3K7	0.241077	-2.03512	26139	4262	186
19	1179189	1329157	15	VEPH1,PTX3	0.242439	-2.03398	51584	8477	380
11	25199731	25349506	335	GNGT2,ABI3,PHOSPHO1,ZNF652,NXPH3	0.247407	-2.03321	27829	4705	237
1	85983256	86132248	1135		0.248195	-2.03281	90280	15332	666
15	62339631	62489303	818		0.242452	-2.03239	71124	11689	514
16	58948450	59098400	765	TOP2B,RARB	0.252443	-2.03193	63459	11039	490
19	55660723	55810725	704		0.242594	-2.03095	72951	11999	508
9	69502042	69652048	899	NSMCE2,TRIB1	0.249178	-2.03093	56214	9600	487
7	42587095	42734371	554		0.243145	-2.0301	27424	4525	202
16	72757091	72907075	949	PPP2R3A,MSL2	0.252534	-2.02955	76113	13247	545
5	71443646	71592639	994	LRRC8C	0.2603	-2.02951	82327	14964	623
16	67657951	67808321	881	EAF1,SH3BP5,CAPN7	0.252583	-2.02825	91756	15974	732
22	48371591	48521468	632		0.251641	-2.02825	128099	22183	1161
2	82989091	83139149	1104	LRBA,MAB21L2	0.239485	-2.02673	47611	7692	326
20	45001014	45151136	588	RUNX2	0.268621	-2.02602	54764	10421	449
6	54911355	55061346	720		0.229986	-2.02441	50541	7724	357
15	51691254	51841219	676	U6atac,PPP1R21	0.242801	-2.0243	66142	10892	491
10	54606262	54756348	713		0.241729	-2.02093	134837	22068	922
23	23616493	23767472	323	7SK	0.252529	-2.02039	68795	11973	519
11	22573538	22723610	300	GSDMA,LRRC3C,ORMDL3,GSDMB,ZPBP2,IKZF3	0.247916	-2.02024	33033	5601	260
13	14387395	14537561	180		0.271679	-2.01877	55971	10830	439
11	22121673	22271669	294	CCR7,TNS4,IGFBP4,TOP2A	0.247988	-2.0184	37323	6331	325
26	32959776	33109647	423		0.24983	-2.01684	62821	10768	477
1	144417865	144567868	1906		0.24887	-2.01658	99127	16899	698
11	1201514	1350666	16	STRA13,DCXR,RAC3,LRRC45,ASPSCR1,NOTUM,MYADML2,PYCR1,MAFG,SIRT7,PCYT2,ANAPC11	0.248091	-2.01579	31704	5381	349
14	87545577	87695589	1160	AP3B1	0.268388	-2.01352	62516	11881	460
19	34406563	34556486	425	XXYLT1,ACAP2	0.243501	-2.01321	41799	6911	314
19	41359336	41509314	517	GSK3B	0.243516	-2.01292	33746	5580	241
22	50784876	50922450	664	MYT1,PCMTD2	0.252295	-2.01267	23100	4015	226
9	51806495	51958328	668		0.250041	-2.0117	118004	20251	816
1	92666551	92816299	1224	HOMER2,WHAMM,FSD2,SCARNA15	0.249116	-2.01067	78985	13484	651
14	2088822	2238501	38	RUFY1	0.268509	-2.01045	64357	12239	553
14	3139029	3288849	52	CLK4	0.268531	-2.0099	112952	21483	891
5	48101551	48251550	687	MAN1A2	0.261059	-2.00983	59541	10868	441
3	107650801	107800628	1411	FAM184B,MED28,LAP3	0.248755	-2.00854	121426	20687	953
10	45025643	45175565	587		0.242337	-2.00769	125489	20610	884
6	56580533	56730498	741	DENND5B	0.230833	-2.00674	55113	8465	400
14	3063806	3214027	51		0.268659	-2.00666	127931	24349	986
14	26611033	26760727	364	SMIM3,DCTN4,RBM22,MYOZ3,SYNPO	0.268668	-2.00643	48792	9287	412
5	48701254	48851248	695	PTGFRN	0.261212	-2.00587	61505	11236	508
6	56655501	56804837	742	DENND5B	0.230942	-2.00447	54056	8308	404
14	34958411	35095485	476	PCDHB15,PCDHB10,PCDHB5	0.268757	-2.00417	40298	7674	311
24	9457204	9607224	128		0.263651	-2.00343	42654	7898	299
9	50033376	50230959	645	ATP6V1C1	0.250575	-1.99981	84778	14593	645
25	20889511	21039407	273		0.262465	-1.99936	77671	14288	569
14	38525015	38674978	523	SPOCK1	0.268972	-1.99871	49571	9451	382
3	27767958	27917931	361		0.249331	-1.99518	72178	12337	563
30	28485268	28635215	362		0.262951	-1.9946	94302	17394	703
6	28920842	29070812	372	CECR1,CECR5,IL17RA	0.231423	-1.99442	40440	6233	335
4	62432913	62582777	830	PDE1C	0.237452	-1.99289	81151	12957	606
15	50416356	50566506	659	NRXN1	0.24418	-1.99229	99588	16530	680
10	84798953	84949094	1115		0.243047	-1.99221	47784	7880	380
7	50627557	50776024	651	ECSIT,ZNF653,ELAVL3,PRKCSH,CCDC151,RGL3,EPOR,SWSAP1,CCDC159,TMEM205,RAB3D,TSPAN16	0.244916	-1.99167	9443	1574	120
10	33797834	33947872	442	IRAK1BP1,PHIP	0.24315	-1.98997	60525	9987	431
5	56731497	56881501	802	NTNG1	0.261843	-1.98952	76406	14007	575
7	62704522	62854504	807		0.245026	-1.9893	75101	12526	515
18	1651998	1801999	22		0.255591	-1.98892	118251	20937	858
14	27434783	27584696	375	eca-mir-378	0.269405	-1.98773	52358	10006	454
15	90376460	90526294	1188		0.244424	-1.98664	79734	13253	695
21	42490754	42630037	552	CDH18	0.262452	-1.98511	86571	15924	608
12	31537570	31687367	371	SAPS3,GAL,MTL5	0.278323	-1.985	67905	13621	605
9	38331068	38480856	489	RIPK2,OSGIN2,NBN	0.251248	-1.98484	13126	2268	98
29	25901228	26051234	330		0.256181	-1.98103	87142	15480	608
5	70166355	70316493	977	HFM1	0.262258	-1.97875	59207	10879	448
4	16726564	16877043	224		0.238134	-1.97779	66089	10594	492
22	13020638	13170716	171		0.253946	-1.9733	83087	14576	616
23	16287762	16437922	226		0.25438	-1.97217	78438	13794	555
3	749268	899255	10	ITFG1,PHKB	0.25036	-1.97134	63488	10915	457
4	15900367	16050022	213	U7,ADCY1	0.238431	-1.9712	71144	11424	592
19	41434310	41584292	518	GSK3B	0.245734	-1.96954	28818	4826	201
5	26190360	26340556	386		0.262615	-1.9695	68802	12667	533
2	85691238	85841159	1140		0.242406	-1.96937	94910	15594	675
4	30039524	30189813	400		0.238519	-1.96925	132026	21211	884
8	94405974	94555663	1212	ZNF236,MBP	0.247593	-1.96737	57431	9720	467
3	119923665	120073221	1574	POLN,NAT8L	0.250531	-1.96737	65594	11288	539
5	52753604	52903344	749		0.262703	-1.96722	63383	11675	505
4	33191981	33342103	442		0.238705	-1.96515	144674	23268	1021
2	121091609	121241587	1608	TACR3	0.24273	-1.96302	61473	10119	460
17	12296321	12446312	163	STARD13	0.247023	-1.96255	46325	7815	338
16	88519682	88669783	1159	PLCH1	0.255101	-1.96219	85388	15077	690
9	35514243	35664231	462		0.25233	-1.96076	32046	5571	244
1	1900206	2050138	25	PPP2R2D	0.251211	-1.96024	67137	11598	612
17	51628395	51778382	690	RBM26	0.247156	-1.95983	74905	12646	512
22	29853418	30003000	386	PPP1R16B,FAM83D,DHX35	0.254516	-1.95971	44803	7885	380
2	78018896	78168881	1038		0.242938	-1.95894	109511	18048	757
28	24594867	24744864	314	ANKS1B	0.25833	-1.95846	66580	11970	467
7	71781164	71930765	928	P4HA3,PPME1,C2CD3	0.246562	-1.95599	74315	12504	555
16	29662313	29812456	376		0.25534	-1.95592	80619	14254	599
14	69237950	69388018	923		0.270734	-1.95401	117995	22714	826
17	74452407	74602328	994	EFNB2,ARGLU1	0.247476	-1.95329	75023	12689	577
2	118166109	118314932	1569	PAPSS1	0.243268	-1.95244	74165	12246	567
10	45100566	45250556	588		0.244889	-1.95208	115836	19305	818
16	22312187	22462113	278	ARL6IP5,UBA3,TMF1,EOGT,U6	0.255505	-1.95158	63050	11158	472
11	58251750	58402237	772	CENPV,U6,PIGL,NCOR1	0.250612	-1.95151	66929	11523	514
1	141161535	141311530	1868	ATP8B4	0.251638	-1.94997	72502	12555	530
2	99486865	99636891	1322		0.243396	-1.94993	33406	5520	226
18	21592195	21742176	287	HNMT	0.257181	-1.94852	98536	17602	718
1	136262297	136412300	1803	NEDD4,PRTG	0.251733	-1.94769	48759	8448	359
4	90185888	90334669	1201	MTPN	0.239511	-1.94729	79835	12900	581
29	13744481	13894411	169		0.257406	-1.9469	86179	15414	641
28	17908262	18058029	225	LUM,DCN	0.258801	-1.94685	75665	13639	521
13	43653238	43780891	566	HBZ1,NPRL3,MPG,RHBDF1,SNRNP25,POLR3K,IL9R	0.27415	-1.94664	44271	8682	430
5	20265950	20415953	307	C1orf27,PDC	0.263548	-1.94533	63915	11828	441
2	115840831	115990871	1538	ENPEP	0.243634	-1.94525	49950	8265	372
7	62629524	62779521	806		0.247082	-1.94469	76092	12841	523
23	26503387	26653452	361	ERMP1,MLANA	0.255436	-1.94467	41311	7308	313
1	127705488	127855258	1686	MEGF11,RAB11A	0.251912	-1.94338	64883	11253	563
1	117162949	117313261	1547	IREB2,HYKK,PSMA4	0.251927	-1.94302	56414	9785	434
12	30564313	30713975	358	PC,C11orf86,SYT12,RHOD,KDM2A	0.279708	-1.94289	50368	10179	458
27	8873203	9023342	118		0.258208	-1.94276	122486	22006	868
7	8125309	8275437	102		0.247173	-1.94274	60429	10203	449
21	10827790	10975387	135		0.264023	-1.9415	103388	19183	742
9	64001810	64151840	826		0.253259	-1.94007	54316	9492	403
28	12802349	12951958	157	LRRIQ1	0.259085	-1.93983	44101	7962	303
18	68890193	69040075	917		0.257525	-1.93976	94352	16887	650
9	74783440	74933460	969	7SK,EFR3A	0.253302	-1.93913	98583	17232	702
11	44198965	44348722	585	5HTT,BLMH,TMIGD1,CPD	0.251108	-1.93886	52557	9074	413
13	18475935	18625488	232	TPST1	0.274425	-1.9386	60396	11862	448
8	33191291	33348172	402		0.248838	-1.93809	43597	7431	315
6	19643981	19793980	263	GIGYF2,KCNJ13,NGEF	0.234219	-1.93609	59279	9288	457
29	13369487	13519486	164	KIAA1217	0.25786	-1.93427	64234	11518	493
28	24523695	24669863	313	ANKS1B	0.259321	-1.934	51981	9397	374
2	42522350	42672296	564	RERE	0.244221	-1.93374	14998	2490	107
14	84434780	84584857	1120	ATG10	0.271593	-1.93223	59115	11433	428
6	75942095	76091754	1000	INHBC,INHBE,GLI1,ARHGAP9,MARS,DDIT3,MBD6,DCTN2,KIF5A,PIP4K2C	0.234437	-1.93155	47322	7424	404
5	62754454	62904381	879	SASS6,HIAT1,SLC35A3,AGL	0.264109	-1.93077	63685	11822	463
4	31988638	32139024	426	RUNDC3B	0.240295	-1.92993	43680	7090	309
4	75688197	75838179	1006		0.240299	-1.92985	113165	18369	768
11	6216636	6366292	83	UNK,GALK1,ITGB4,SAP30BP,RECQL5	0.251469	-1.92965	56132	9711	498
15	69094709	69244455	908	BRE	0.246932	-1.92843	58264	9824	437
16	27713065	27863089	350	CADPS	0.256389	-1.92839	86310	15350	638
21	11277338	11427286	141	IPO11,7SK	0.264534	-1.9273	74962	13948	524
27	14955309	15105344	199	TNKS	0.258902	-1.92574	53228	9600	371
27	15030341	15180343	200	TNKS	0.258925	-1.92516	76982	13886	548
17	52978349	53128341	708		0.248904	-1.92412	91765	15647	628
17	55229427	55379467	738		0.248957	-1.92305	128815	21971	888
14	38374321	38525014	521	SPOCK1,7SK	0.271978	-1.92247	66865	12959	531
23	13617352	13767331	190	VPS13A	0.256315	-1.92178	69234	12308	482
10	56407673	56557790	737	LIN28B	0.246293	-1.92149	40774	6850	301
10	84124957	84274510	1106	TNFAIP3	0.246366	-1.9199	48956	8228	423
5	11264062	11414148	150	SCARNA3,RFWD2	0.264585	-1.91844	91957	17115	631
16	80113436	80263468	1047		0.25681	-1.91733	160232	28564	1139
11	45322883	45472702	600	DOC2B,YWHAE,CRK	0.251964	-1.91705	36516	6335	299
14	20656019	20806291	287	CLINT1,LSM11,THG1L,SOX30	0.272205	-1.9167	43685	8477	336
18	26614719	26764638	354	ARHGAP15	0.258449	-1.91629	43507	7827	306
24	24732356	24882359	331	SNORA31	0.266869	-1.91577	82771	15600	593
10	54906403	55056465	717		0.246568	-1.91549	174257	29321	1185
5	37437319	37638382	545		0.264711	-1.91518	119872	22326	940
3	54875665	55025491	712		0.252859	-1.91341	57931	10101	419
24	8858433	9007390	120	SNAPC1	0.267007	-1.91201	43125	8134	339
6	57630087	57780097	755	DNM1L,YARS2,PKP2	0.235394	-1.91158	42716	6739	305
18	77135707	77285181	1027	KIAA2012,SUMO1	0.258638	-1.91148	58648	10562	495
24	32572954	32723446	434	7SK	0.2671	-1.90948	56531	10668	460
4	76138090	76288168	1012		0.241248	-1.90883	101929	16636	682
10	80601855	80751804	1059	EYA4	0.246944	-1.9073	43944	7410	323
24	34212109	34362039	455	RPS6KA5	0.267182	-1.90725	66331	12523	509
19	428964	578497	5	KCNAB1,SSR3	0.248924	-1.90718	107453	18324	865
13	43353817	43504547	562	DECR2,NME4,TMEM8A,MRPL28,AXIN1	0.27554	-1.90605	52881	10449	502
23	32142659	32292653	434		0.256931	-1.90574	89906	16038	627
8	97254193	97403445	1250	TXNL4A,RBFA	0.250221	-1.90557	47646	8185	382
5	62079333	62229445	870	SLC30A7,EXTL2,VCAM1	0.265084	-1.9055	71483	13341	511
25	17884309	18033664	233	SNX30,SLC46A2	0.265769	-1.90538	65097	12195	577
26	13625655	13775730	175		0.254056	-1.90474	97790	17166	669
4	29664692	29814465	395		0.241463	-1.90407	58612	9578	400
21	47933466	48083342	622		0.265375	-1.90396	132252	24722	960
13	35952393	36103698	463	C16orf72	0.275634	-1.90331	107079	21169	981
3	72585507	72735709	943		0.253298	-1.90325	86983	15204	606
1	158432617	158582620	2091		0.253596	-1.90287	66179	11587	474
29	29650085	29772423	380	UCN3	0.259051	-1.90109	64851	11706	454
24	44312818	44462684	585	WDR20,MOK,ZNF839	0.267424	-1.90067	45936	8684	374
19	52713920	52863913	666		0.24926	-1.9006	88361	15097	618
20	32817889	32967594	426	C6orf10	0.273303	-1.89934	193704	37813	1437
19	14071205	14221075	156	PLD1	0.249336	-1.89913	45475	7773	352
1	182508882	182658871	2402		0.253802	-1.89791	74637	13083	559
21	44147463	44296853	572	7SK	0.265639	-1.89663	72702	13610	520
3	27842932	27992857	362		0.253603	-1.89618	73778	12918	573
27	9173381	9323398	122		0.260122	-1.89579	118959	21601	841
24	2789929	2939841	39	SAMD4A	0.267604	-1.89576	63953	12102	540
24	34137106	34287026	454	TTC7B,RPS6KA5	0.267608	-1.89565	63772	12068	509
1	184759779	184910304	2432		0.253897	-1.89561	175428	30767	1256
18	66489952	66639941	885	PMS1,MSTN	0.259328	-1.89394	68662	12413	477
5	37512318	37713381	546		0.265537	-1.89377	111835	20924	887
5	30878213	31028139	451	NUF2	0.265578	-1.89269	101897	19069	769
5	89185524	89335555	1228	7SK	0.265609	-1.89189	83971	15717	597
8	51748578	51898572	649		0.250864	-1.89045	77877	13427	559
3	20793004	20942998	268	PTMA	0.253903	-1.88921	60728	10651	426
10	54305722	54455810	709		0.247778	-1.88915	97294	16484	694
24	21211968	21359558	284	TTLL5	0.267881	-1.88821	37463	7100	284
18	51860407	52010183	691	RAPGEF4	0.259564	-1.88794	104971	19002	776
12	11368100	11518101	150	CKAP5,LRP4,C11orf49	0.281571	-1.88623	55465	11322	455
2	24675048	24824683	329	TMEM39B,KHDRBS1,PTP4A2	0.246643	-1.88616	38572	6493	304
28	30746306	30896309	396	RFX4,RIC8B	0.26127	-1.88588	39925	7296	300
5	87947518	88097455	1212		0.265861	-1.88536	86768	16263	638
26	35084848	35234672	451	KCNJ6	0.254794	-1.88517	104126	18354	841
1	38949649	39100850	516	PANK1,eca-mir-107b	0.254385	-1.88387	47372	8331	361
21	37856517	38006510	491		0.266127	-1.88309	71559	13432	497
18	70616758	70766850	940		0.259768	-1.88276	106000	19210	736
6	57555049	57705086	754	FGD4,DNM1L,YARS2	0.236795	-1.88235	38634	6145	277
7	19325330	19475197	251	ZC3H12C	0.249967	-1.88213	84324	14465	624
2	103615290	103765773	1377		0.246854	-1.88203	64621	10891	455
4	19277374	19427461	258		0.24246	-1.88199	103843	17067	709
9	41181083	41331363	527		0.255886	-1.88161	71374	12658	495
4	62357916	62507773	829	PDE1C	0.242503	-1.88103	111883	18393	834
17	74001429	74151483	988		0.251037	-1.88055	79464	13714	584
15	56566187	56716041	741	HAAO,MTA3	0.249045	-1.87942	53637	9153	458
18	28189821	28339911	375		0.259937	-1.87845	80084	14527	565
4	87115413	87265411	1160	CHCHD3	0.242632	-1.87819	88654	14585	625
14	40551507	40702923	550	JADE2,CDKN2AIPNL	0.27373	-1.87802	39573	7743	360
11	37795899	37945911	500	AP2B1,PEX12,snoZ30,SLFN14	0.2535	-1.87789	74758	13082	542
22	13845842	13995886	182	SNAP25	0.257961	-1.87757	90266	16195	681
27	15105345	15255343	201	TNKS	0.260894	-1.87686	106409	19405	788
2	74395554	74552721	991		0.247139	-1.87642	83638	14119	580
4	72687275	72837273	966		0.242734	-1.87591	88304	14536	601
1	182433719	182583858	2401	PRPF39,SNORD127,FKBP3,FANCM	0.254734	-1.87548	63550	11198	494
20	51660163	51810169	674	GSTA4,7SK,ICK,FBXO9	0.274211	-1.87476	64534	12660	520
20	41033404	41177922	535	5S_rRNA	0.274218	-1.87457	80700	15832	711
9	9387212	9537221	121		0.256223	-1.8741	42182	7495	297
10	54981454	55131858	718		0.248489	-1.87364	176144	29964	1218
22	50480662	50630143	660	ABHD16B,ZBTB46,5S_rRNA,DNAJC5,eca-mir-1388	0.258142	-1.87324	31209	5605	296
9	78906474	79056434	1024		0.256309	-1.87219	113266	20135	805
5	31178134	31328127	455	RGS4	0.266388	-1.87169	71499	13440	528
7	78001964	78151983	1011		0.250461	-1.87143	151924	26134	1099
27	6246911	6397098	83	ADAM18	0.261122	-1.87127	118767	21686	811
4	16500981	16651564	221		0.242953	-1.87108	86810	14308	652
1	152567338	152717354	2012	MEIS2	0.254917	-1.87108	53677	9468	401
1	27317292	27467202	362	NT5C2,CNNM2	0.254989	-1.86933	38972	6877	294
4	43569232	43719133	580		0.243082	-1.86822	59227	9769	409
25	40224	262645	1		0.267175	-1.86538	18730	3536	157
1	93041128	93190850	1229	PDE8A,SLC28A1	0.255231	-1.86351	78642	13896	664
24	44387850	44537749	586	MOK,ZNF839,CINP,TECPR2	0.268835	-1.86222	53503	10193	436
10	27471214	27621034	360	ZNF154,ZNF211	0.249067	-1.86105	45263	7725	343
9	18667411	18814692	241	ARFGEF1,CSPP1	0.256814	-1.86094	47428	8455	341
2	83064124	83216007	1105	LRBA,5S_rRNA	0.247932	-1.86085	46564	7896	324
20	39975976	40125960	521	KIF6	0.274778	-1.85942	72365	14240	525
5	15315005	15464592	241	XPR1	0.266905	-1.8583	110430	20817	803
Contig51106	937	107068	349		0.267424	-1.8583	106260	20088	741
4	33492110	33642240	446		0.243549	-1.85787	60586	10020	423
15	11596437	11746551	151	TMEM131	0.250112	-1.85464	70788	12153	498
18	1576986	1726996	21		0.260904	-1.85387	92958	16953	683
7	34372044	34521941	445	ROBO3,ROBO4,HEPACAM,CCDC15	0.25128	-1.85365	54485	9416	443
9	51881495	52033320	669		0.257176	-1.85289	126216	22546	879
18	3484161	3634053	47	MAP3K2,ERCC3	0.26095	-1.85272	64796	11820	494
10	55507151	55657855	725		0.249452	-1.85266	84985	14536	607
10	84574106	84723955	1112	ARFGEF3,HEBP2	0.249489	-1.85187	37714	6452	309
18	1501969	1651997	20		0.260999	-1.85145	101409	18504	738
7	92521594	92671592	1205		0.251407	-1.8509	138301	23918	978
18	46687849	46836169	622		0.26105	-1.85017	43776	7990	306
1	145842104	145991806	1925	SORD,C15orf43,TRIM69,B2M,PATL2,SPG11	0.255786	-1.85016	40350	7152	311
12	11293098	11443091	149	ARHGAP1,ZNF408,F2,CKAP5,SNORD67,LRP4	0.282813	-1.84848	70727	14534	592
28	23767353	23918960	303		0.262792	-1.84829	53590	9876	407
4	30789792	30939836	410		0.243994	-1.84801	154143	25558	1117
2	121016634	121166507	1607	TACR3	0.248596	-1.8478	60283	10261	441
16	69384898	69534569	904	CPNE4	0.259472	-1.84749	71973	13022	548
4	64964030	65113856	863	DPY19L1,DPY19L2	0.244044	-1.84692	108909	18063	758
30	30878241	31027563	394	KDM5B,RABIF,KLHL12	0.268497	-1.84665	60570	11518	504
25	12574548	12724900	167	ZNF462	0.267837	-1.84653	59248	11226	453
10	73926101	74076010	970	NCOA7,HINT3	0.249757	-1.84602	82113	14069	621
7	66681856	66831844	860		0.251634	-1.84597	73780	12776	544
15	62189629	62339630	816	CRIM1	0.250515	-1.8453	37519	6456	279
29	13444482	13594487	165		0.261062	-1.84508	66224	12088	494
28	42082533	42235623	546		0.262947	-1.84448	83705	15439	785
14	40476475	40626118	549	SEC24A,SAR1B,JADE2	0.275071	-1.84399	33091	6522	295
8	34024884	34174767	413	TMEM200C	0.252854	-1.84368	85606	14926	696
26	13475641	13625654	173		0.256373	-1.8433	84687	15060	595
4	17628283	17778002	236		0.244217	-1.84309	70179	11651	597
23	5444353	5594220	70	NTRK2,eca-mir-544b	0.259337	-1.84306	95363	17241	729
10	78726700	78876656	1034	ARG1	0.249935	-1.84214	105918	18166	791
15	50341326	50491448	658	NRXN1	0.250661	-1.8419	89539	15420	611
10	54530783	54681332	712		0.250013	-1.84044	142809	24504	971
28	22642703	22792687	288	NEDD1	0.263121	-1.84018	77623	14331	577
16	12336144	12484958	145	EDEM1	0.259752	-1.84015	41278	7480	346
23	16212611	16362788	225		0.259525	-1.83816	87467	15830	612
25	1012356	1159342	13	GBA2,RGP1,MSMP,NPR2,HINT2,FAM221B,TMEM8B,OR13J1	0.268145	-1.83778	38352	7279	345
6	41783564	41933725	542	GPRC5A,GPRC5D,HEBP1,KIAA1467	0.238954	-1.83732	65701	10582	516
7	66606936	66756857	859		0.252042	-1.83712	74538	12937	546
1	27467203	27616916	364	CNNM2,AS3MT,CYP17A1,WBP1L	0.256329	-1.83711	41814	7434	339
24	6762390	6912255	92	DAAM1,L3HYPDH,JKAMP	0.26976	-1.83702	75267	14412	583
8	96507932	96657786	1240		0.253157	-1.83654	44127	7707	345
8	9794374	9944034	101	KREMEN1,C22orf31,ZNRF3	0.253188	-1.83582	63709	11129	541
6	25139698	25291621	336		0.239033	-1.83567	87162	14045	791
11	37419969	37570646	495	CCL4,CCL3	0.255159	-1.8356	57007	10069	440
14	93131126	93281550	1233	NAIP,OCLN,U6	0.275417	-1.83522	58568	11565	496
6	56804838	56954682	744	METTL20,AMN1	0.239069	-1.83491	48458	7810	366
5	20114054	20265949	305	PRG4,TPR,C1orf27	0.267814	-1.83473	86112	16314	623
1	146216841	146366668	1930	CASC4	0.256452	-1.83413	59974	10670	443
9	10592477	10742490	137	ZFHX4	0.258057	-1.83328	41942	7529	307
17	69951914	70101898	934	NALCN	0.25338	-1.83269	58528	10235	425
18	23463709	23613701	312		0.261749	-1.83239	148394	27190	1037
8	23838353	23988160	285	RAD9B,VPS29,FAM216A,GPN3,ARPC3,ANAPC7,ATP2A2	0.253334	-1.83238	51662	9032	430
25	39703461	39853189	521	ZMYND19,ARRDC1,EHMT1	0.268339	-1.83225	38627	7339	327
4	22433647	22583284	300		0.244728	-1.83176	158902	26458	1087
29	9117026	9267057	108		0.26156	-1.83119	101619	18600	776
23	36790715	36940716	496	SH3GL2	0.259801	-1.83099	77287	14009	571
9	11759549	11909602	152		0.25816	-1.83098	67946	12204	485
26	1293362	1443549	13		0.256884	-1.82975	115510	20600	825
12	29592594	29741346	345	RELA,OVOL1,SNX32,CFL1,MUS81,EFEMP2,CTSW,FIBP,FOSL1,DRAP1,TSGA10IP	0.283437	-1.82951	52885	10904	529
15	90227729	90376459	1186		0.251244	-1.82838	83712	14464	706
5	87272852	87422874	1203	NEGR1	0.268119	-1.82683	78317	14862	556
16	19234967	19384417	237		0.2603	-1.82576	76864	13971	650
24	16321542	16440075	220		0.270259	-1.82342	24578	4719	136
12	35531145	35672731	422	DUSP8,HRAS,LRRC56,LMNTD2,RASSF7,PHRF1,IRF7,CDHR5,SCT,DRD4,DEAF1	0.283637	-1.82342	64015	13213	640
8	71620158	71770057	909	ACAA2	0.253738	-1.82287	80399	14088	635
3	54650631	54800634	709	OOEP	0.256784	-1.82245	66315	11820	479
25	10699678	10849847	142		0.268688	-1.82233	96239	18320	704
1	84479973	84629731	1115	WAPAL,U3,LDB3	0.256967	-1.82174	84328	15046	694
3	18393583	18544310	236	SLC9A5,PLEKHG4,KCTD19,LRRC36,TPPP3,ZDHHC1	0.256852	-1.82087	48405	8631	410
23	35442203	35592201	478		0.260207	-1.8204	45770	8315	368
3	98941120	99091140	1295	SNORD112	0.256886	-1.82009	96506	17211	661
6	28771777	28920841	370		0.239812	-1.81941	30371	4916	249
8	23763698	23913220	284	PPTC7,RAD9B,VPS29,FAM216A,GPN3,ARPC3,ANAPC7	0.253889	-1.81932	48097	8435	388
28	24444855	24594866	312	ANKS1B	0.263968	-1.81927	57206	10611	425
14	36499026	36648576	496	TMEM173,DNAJC18,SPATA24,PROB1,MZB1,SLC23A1,PAIP2,MATR3	0.276057	-1.81898	32617	6463	274
4	83427428	83577364	1111	eca-mir-129a,LEP,RBM28	0.245308	-1.81892	53730	8976	465
3	18468484	18619022	237	LRRC36,TPPP3,ZDHHC1,11-HSD2,ATP6V0D1,AGRP	0.256958	-1.81842	49419	8817	430
31	23438419	23588404	312	VTA1,GJE1	0.268935	-1.81624	80250	15297	595
15	41694545	41844481	543		0.251771	-1.81614	70503	12218	554
5	7515748	7665770	100	PRRC2C	0.268543	-1.81584	62563	11900	459
29	29575091	29724615	379	NET1,UCN3	0.262201	-1.81334	65285	11992	493
26	918317	1068310	8		0.257569	-1.81157	40358	7225	315
4	96116310	96266245	1280	TRPV5,C7orf34,KEL,OR9A2	0.24565	-1.81134	72223	12089	540
7	64204775	64354827	827	PCF11,RAB30	0.253248	-1.81096	72174	12612	551
7	42437680	42587094	552		0.253485	-1.80583	70175	12279	545
18	66115047	66264904	880	SLC40A1	0.262802	-1.80564	82779	15256	621
9	38480857	38630848	491	NBN,DECR1,CALB1	0.259304	-1.80552	17349	3136	131
1	184159468	184309444	2424	MDGA2	0.257646	-1.80541	80810	14473	585
10	84199710	84349068	1107	TNFAIP3	0.251649	-1.8048	44971	7788	380
2	76953783	77103764	1025	GRIA2	0.250834	-1.80386	90409	15585	615
15	39218501	39368500	508	WDPCP	0.252312	-1.80359	55820	9703	400
3	41761941	41911956	546	7SK,STPG2	0.257618	-1.80311	27045	4843	196
18	10387966	10537751	142		0.262905	-1.80301	51447	9487	478
11	4414429	4564426	59	TNRC6C	0.25644	-1.80292	69742	12407	551
3	35415961	35564992	463		0.257631	-1.80281	41176	7374	411
24	33987067	34137105	452	TTC7B	0.271035	-1.80228	76389	14729	620
4	32514097	32664149	433	SRI,STEAP4	0.246092	-1.80155	52459	8803	381
23	27931887	28084293	380		0.260942	-1.80126	105317	19211	796
4	24836170	24986066	332		0.246114	-1.80107	44355	7444	320
Contig60549	55713	205667	835		0.26912	-1.80089	141927	27081	994
3	27693045	27842931	360		0.257716	-1.80084	69638	12477	539
9	24553844	24704036	317	RAB2A	0.259583	-1.7993	91775	16615	696
13	18550488	18700485	233	TPST1	0.279202	-1.79917	72863	14685	549
24	16183538	16320772	217	COX16,SYNJ2BP	0.27115	-1.79916	80690	15568	594
7	8050306	8200362	101		0.253795	-1.79911	56897	9973	416
1	64196633	64346586	850		0.257944	-1.79823	69884	12537	499
19	11519238	11669194	122	eca-mir-551b	0.25451	-1.79797	62715	11037	441
15	92178110	92328183	1212	TMEM18	0.252559	-1.79786	126979	22103	1030
11	58402238	58552491	774	NCOR1,TTC19	0.256676	-1.79692	61488	10953	445
22	13470562	13620794	177	SLX4IP	0.26135	-1.79677	47390	8664	357
9	49133488	49283444	633	NCALD	0.259712	-1.79643	71292	12916	537
22	21926855	22076758	284	C20orf202,TMEM74B,PSMF1	0.261373	-1.79621	65623	11999	573
31	12259730	12409774	163	NOX3	0.269667	-1.79564	91702	17550	686
4	75613097	75763187	1005		0.24636	-1.79561	115236	19367	799
5	37362326	37512317	544		0.269324	-1.79559	113484	21678	952
14	21630879	21780848	300	SGCD	0.277072	-1.79323	58623	11680	438
2	118241092	118389948	1570		0.251382	-1.79309	87348	15104	643
17	32601366	32751758	436		0.255319	-1.79306	106835	18887	726
6	8398217	8547888	115	SLC23A3,CNPPD1,FAM134A,ZFAND2B,ABCB6,ATG9A,ANKZF1	0.241105	-1.79245	63001	10274	545
7	99232754	99383013	1293		0.254176	-1.79084	66015	11596	495
25	17808826	17958672	232	SNX30,SLC46A2	0.269834	-1.78973	59189	11338	471
10	35533947	35684445	463		0.252409	-1.78824	71952	12514	518
7	46059972	46228329	597	PRKACA,SAMD1,C19orf67,IER2,PALM3,IL27RA,RLN3,CC2D1A	0.2543	-1.78815	9529	1675	130
27	12173851	12323738	162		0.264516	-1.78799	69127	12861	503
18	54561480	54710739	727	EVX2,HOXD13,HOXD11,HOXD10,HOXD9,HOXD8,eca-mir-10b,HOXD3,HOXD1	0.263522	-1.78734	37653	6967	368
1	115694897	115847156	1529		0.258401	-1.78724	70040	12597	525
9	8034581	8184764	103	HEY1	0.260142	-1.78685	73798	13402	600
1	116221818	116371739	1536	eca-mir-184,RASGRF1	0.258427	-1.78661	47387	8524	386
28	36832497	36982191	476	JOSD1,GTPBP1,SUN2,DNAL4,NPTXR	0.265306	-1.78623	71139	13293	677
3	27618044	27767957	359		0.258357	-1.78599	89105	16022	684
8	25863150	26012849	312	SNRNP35,RILPL1,DDX55,EIF2B1,GTF2H3,TCTN2	0.255325	-1.78557	72888	12886	630
12	35045510	35197193	416	SLC22A18,PHLDA2,NAP1L4,SNORA54,CARS	0.284897	-1.78512	50322	10457	518
14	35245460	35395489	480		0.277429	-1.7842	35026	6992	279
11	20920432	21070388	278	ZNF385C,NKIRAS2,DNAJC7,CNP,TTC25,KLHL11,ACLY,KLHL10,NT5C3B	0.257189	-1.78385	61732	11028	533
13	43279202	43430004	561	CAPN15,RAB11FIP3,DECR2,NME4	0.279753	-1.78307	58162	11757	579
1	145991807	146141823	1927	SPG11,EIF3J,CTDSPL2	0.258617	-1.78204	44588	8029	325
24	20387697	20537595	273	MLH3,ACYP1,ZC2HC1C,NEK9,TMED10	0.271778	-1.78203	64448	12477	492
6	57029856	57179472	747	KIAA1551	0.241753	-1.77893	74502	12195	564
5	33593640	33742241	496	NHLH1,NCSTN,COPA,PEX19,PEA15	0.269983	-1.7785	19957	3826	172
3	41611957	41761940	544	RAP1GDS1	0.258689	-1.7783	37931	6833	266
10	55282136	55432170	722		0.25287	-1.7782	105280	18358	727
5	27689932	27839619	406	CR1L	0.270008	-1.77786	52045	9979	374
18	60752271	60902248	808	DUSP19,NUP35,U6	0.263895	-1.77785	69283	12846	495
21	15992932	16143128	205	GPBP1	0.269984	-1.77603	59735	11452	448
4	18375646	18525760	246	ABCA13	0.247254	-1.77583	113503	19173	837
1	175804450	175954215	2317	MIPOL1	0.258911	-1.77496	68156	12293	497
8	26390406	26542557	319	FAM101A,NCOR2	0.255776	-1.77496	66605	11805	695
1	174229134	174379144	2296	RALGAPA1	0.258933	-1.77444	59533	10739	416
1	68424872	68575000	905		0.258999	-1.77284	87651	15817	675
28	12876846	13027018	158	U6	0.26585	-1.77279	44323	8307	304
22	22001745	22151665	285	PSMF1,RSPO4	0.262371	-1.77243	68188	12537	624
16	52532311	52682297	679	UBP1,FBXL2,SUSD5	0.262337	-1.77231	47703	8769	351
7	62554524	62704521	805		0.255123	-1.77029	81436	14381	569
10	39676919	39826918	516	NT5E	0.253252	-1.76987	90101	15745	689
18	35957905	36107971	479	GALNT13	0.264286	-1.7679	81318	15110	566
17	22925779	23075831	307		0.256577	-1.76737	82018	14602	622
12	34971274	35122239	415	KCNQ1,SLC22A18,PHLDA2	0.285502	-1.76674	48778	10169	533
24	40553868	40703866	535		0.27237	-1.7659	85582	16622	659
8	71695045	71844883	910	ACAA2,SCARNA17,SCARNA18,MYO5B	0.256192	-1.76518	62161	11043	484
Contig37161	128083	252653	30		0.266171	-1.76488	68229	12810	499
8	96432505	96582925	1239		0.256216	-1.76461	34850	6192	261
24	22482991	22632175	301	TMEM63C,NGB,POMT2,GSTZ1,TMED8	0.27242	-1.76454	68130	13236	617
17	70176860	70326118	937	ITGBL1	0.256729	-1.76426	81533	14528	590
23	21434750	21584749	294	TMEM252,PGM5,Y_RNA	0.262384	-1.76372	79664	14648	612
10	84349299	84499106	1109	PERP,ARFGEF3	0.253569	-1.76298	68057	11914	567
7	95933531	96082823	1249	CCDC34,LGR4	0.255463	-1.76292	75584	13373	625
14	65584536	65734554	875		0.278283	-1.76251	88558	17760	613
30	13645558	13795643	176	LYPLAL1	0.271656	-1.76235	94971	18374	672
10	55882888	56032951	730		0.253598	-1.76234	59393	10399	429
1	93717890	93867726	1238	BLM	0.259487	-1.7611	59101	10694	489
8	40454054	40602996	499	PTPN2,CEP76	0.256391	-1.76051	55221	9821	409
4	24236328	24386236	324	SEC61G	0.247981	-1.75973	50672	8595	380
15	25766377	25916388	333		0.254207	-1.75962	157575	27684	1078
10	81502379	81652358	1071		0.253756	-1.7589	87604	15352	661
Contig91813	1	136079	384	7SK	0.262581	-1.75858	70885	13048	511
1	127930448	128080504	1689	DENND4A,SLC24A1,VWA9	0.259613	-1.75807	54382	9847	408
2	24749758	24899676	330	PTP4A2,SPOCD1	0.253186	-1.75767	64099	11197	544
9	64526884	64676812	833	NOV,ENPP2	0.261478	-1.75712	44607	8161	332
15	50491449	50641521	660	NRXN1	0.254374	-1.75574	75768	13324	531
4	52223913	52373923	694	MACC1	0.248189	-1.75512	62030	10534	434
5	18990781	19140748	290	FAM129A,U6,RNF2,TRMT1L	0.270918	-1.75428	51533	9930	385
10	84723956	84874154	1114		0.253982	-1.75398	48887	8578	400
2	119364160	119513814	1585	NPNT	0.253464	-1.7522	102694	17967	839
14	21181061	21331243	294	HAVCR2,HAVCR1	0.278726	-1.75128	51635	10380	399
1	117238002	117388150	1548	HYKK,PSMA4,CHRNA5,CHRNA3,CHRNB4	0.259907	-1.75099	56802	10302	436
10	32172135	32322355	421		0.254135	-1.75064	103931	18252	726
22	7506011	7655749	98	PCSK2	0.263285	-1.75063	85286	15760	653
6	55286299	55436607	725	ERGIC2,TMTC1	0.243122	-1.75036	116002	19138	833
21	4305686	4455272	49	MEF2BNB,RFXANK,NR2C2AP,NCAN,HAPLN4,TM6SF2,SUGP1,MAU2	0.27091	-1.75034	46065	8876	438
16	45854564	46004657	590		0.263175	-1.75031	57749	10665	434
8	25563170	25713396	308	MPHOSPH9	0.256845	-1.74982	56657	10102	488
21	48533452	48651390	630		0.270932	-1.74974	120909	23300	785
5	26115325	26265507	385		0.271101	-1.74953	89017	17170	695
8	34713146	34863193	422	7SK	0.256883	-1.74893	88601	15801	695
16	17435845	17585672	213	CNTN3	0.263228	-1.74892	85686	15829	608
4	24686144	24836169	330	EGFR	0.248533	-1.74751	71671	12195	536
26	27047635	27197527	351	BACH1	0.260034	-1.7462	74680	13554	563
5	62829431	62979381	880	SLC35A3,AGL	0.271255	-1.74554	66958	12926	482
28	21819397	21969517	277	SNRPF,CCDC38,AMDHD1,HAL	0.266969	-1.74517	48384	9124	382
10	74226019	74375972	974		0.254403	-1.74479	99010	17414	702
20	50665018	50816722	662	PKHD1	0.279036	-1.74424	88264	17773	683
10	42324990	42475076	551	RNGTT	0.25443	-1.7442	61066	10742	442
23	36490876	36640779	492	CNTLN	0.263133	-1.7442	63899	11798	440
19	25281347	25429812	305	EPHB3	0.257263	-1.74414	44534	7959	414
15	51766254	51916239	677	PPP1R21,FOXN2	0.254911	-1.74328	48338	8526	361
4	21308636	21458666	285		0.248755	-1.74258	131005	22319	929
8	37142249	37293188	455	ANKRD12,TWSG1	0.257155	-1.74253	53950	9636	404
28	33219493	33369447	429		0.26709	-1.74217	102199	19285	762
15	83620353	83770329	1098	ROCK2,SNORA31,PQLC3,C2orf50	0.254977	-1.74176	86139	15199	665
6	56730499	56879666	743	METTL20,AMN1	0.243536	-1.74174	51998	8599	402
23	36865720	37015718	497	SH3GL2	0.263247	-1.74122	75458	13941	575
8	40378162	40528567	498	PTPN2	0.257232	-1.74073	61857	11053	456
20	28129426	28279340	363	U6,TRIM27	0.279181	-1.74031	98725	19895	776
27	10224081	10374323	136		0.266465	-1.74018	119418	22457	855
15	21379408	21529406	276		0.255068	-1.73963	142870	25222	981
28	1939753	2089668	19		0.267208	-1.73927	46144	8713	331
6	75867093	76017086	999	R3HDM2,INHBC,INHBE,GLI1,ARHGAP9,MARS	0.243686	-1.73859	50503	8359	396
5	89110526	89260526	1227		0.271535	-1.73826	88977	17203	625
8	10694013	10843790	113	TTC28,SNORD112	0.257345	-1.73808	56119	10034	452
2	62707216	62856817	830	HMGB2,GALNT7	0.25419	-1.73794	69078	12135	524
1	71119768	71267638	941	ZNF239	0.260462	-1.73763	67082	12204	486
5	71518111	71667416	995	LRRC8C,LRRC8B	0.27161	-1.73634	68695	13287	517
15	1750436	1900648	24		0.255265	-1.73508	63384	11202	458
8	52048795	52198783	653		0.257542	-1.73343	114511	20497	822
4	54560522	54710479	725	IL6,TOMM7,SNORD93	0.249196	-1.73283	19345	3304	149
26	11974964	12125122	153		0.260555	-1.73239	88831	16169	631
1	64271549	64421622	851		0.260699	-1.73195	85730	15617	602
19	8837060	8987130	86		0.25792	-1.73129	65266	11707	451
17	32901971	33052593	440		0.258365	-1.73085	95630	17196	639
6	8473217	8622860	116	SLC23A3,CNPPD1,FAM134A,ZFAND2B,ABCB6,ATG9A,ANKZF1,GLB1L,STK16,TUBA4A,DNAJB2,PTPRN,eca-mir-153-2	0.244142	-1.72908	57235	9498	523
8	36992342	37142248	453	NDUFV2,ANKRD12	0.257735	-1.7289	52163	9347	366
7	50552794	50701926	650	ACP5,ELOF1,CNN1,ECSIT,ZNF653,ELAVL3,PRKCSH,CCDC151,RGL3	0.257062	-1.72823	9254	1652	111
27	4886459	5036459	65	C8orf4	0.266979	-1.72756	78829	14866	572
4	84253551	84404252	1122	AHCYL2,STRIP2	0.249438	-1.72746	46963	8032	385
16	69759431	69910187	909	DNAJC13	0.26407	-1.72682	54167	10053	401
2	62632265	62781902	829	SCRG1,SAP30,HMGB2,GALNT7	0.254757	-1.72682	43761	7712	333
2	85916099	86066053	1143		0.254775	-1.72646	83689	14750	615
19	38359165	38509166	477		0.258214	-1.72554	55586	9987	459
29	6117945	6268086	68		0.265363	-1.72526	80800	15103	561
8	39628425	39778414	488	FAM210A,LDLRAD4	0.257897	-1.72509	78790	14131	607
30	25657514	25807513	323	KCNT2,U6	0.273066	-1.72475	77011	15014	552
10	42250041	42400109	550	RNGTT	0.255332	-1.72457	59548	10528	418
4	24386237	24536197	326		0.249592	-1.72405	50398	8627	356
22	1094609	1244353	14	SYNDIG1	0.264417	-1.72363	115855	21543	998
15	20404978	20554628	263	DNAH6,SUCLG1	0.255818	-1.72224	61947	10982	449
8	52123792	52273779	654		0.258027	-1.72203	87564	15716	629
10	55432171	55582865	724		0.255453	-1.72193	104568	18500	741
3	6232875	6383134	74		0.261122	-1.72191	98465	17979	759
1	86432369	86582262	1141	CCSER2,RGR	0.261177	-1.72043	75292	13752	574
20	55258826	55409061	722	ZNF451,BAG2,RAB23	0.279916	-1.7204	71298	14425	546
14	27135008	27284751	371	PDGFRB,CSF1R,SMF,TIGD14	0.279973	-1.71966	53844	10897	496
15	41769532	41919737	544		0.255932	-1.71959	70927	12582	536
1	182359894	182508881	2400	FAM179B,PRPF39,SNORD127,FKBP3,FANCM	0.261242	-1.71887	69874	12767	538
4	24311363	24461200	325	SEC61G	0.249837	-1.71863	48549	8322	362
28	43506165	43655854	565	CELSR1,GRAMD4,CERK	0.268071	-1.71796	74379	14111	734
28	27747053	27897062	356		0.268091	-1.71746	91663	17392	716
21	16368079	16518066	210		0.272095	-1.71745	47398	9192	363
4	30114533	30264744	401		0.249915	-1.71691	125745	21564	863
10	55807636	55957870	729		0.255683	-1.7169	64167	11367	467
11	58327269	58477487	773	PIGL,NCOR1	0.259848	-1.71605	69170	12541	512
24	40478868	40628866	534		0.274265	-1.7143	75380	14792	602
3	120524058	120675507	1582	UVSSA,MAEA	0.26145	-1.71429	51152	9357	508
22	27224426	27374556	351	SPAG4,CPNE1,RBM12,ROMO1,RBM39,U6	0.264817	-1.71411	24174	4505	194
11	6740669	6890348	90	HN1,NT5C,ARMC7,SLC16A5,KCTD2,ATP5H,ICT1,CDR2L,HID1	0.259931	-1.71392	47676	8648	451
19	18123753	18273735	210		0.258879	-1.71254	107179	19328	754
18	68815196	68965226	916		0.266469	-1.71243	88579	16658	613
5	50427004	50576855	718	SYCP1,SIKE1	0.272547	-1.71203	49447	9613	348
22	50704455	50851167	663	PRPF6,TCEA2,RGS19,LKAAEAR1,OPRL1,NPBWR2,MYT1	0.264923	-1.71157	22374	4172	257
26	878867	993305	7		0.261375	-1.71063	57747	10559	416
14	2163617	2313480	39	RUFY1	0.280334	-1.71049	59884	12143	542
8	59015299	59168080	742	ZNF24,ZNF396,INO80C	0.258551	-1.7097	55704	10027	432
8	97328560	97478346	1251	ADNP2,PARD6G	0.258564	-1.7094	49845	8973	399
4	69836536	69986533	928		0.250255	-1.70936	91351	15696	662
20	25688721	25838728	331	ZNF322	0.280355	-1.70853	105992	21495	768
14	3737046	3886928	60	B4GALT7,TMED9,FAM193B,DDX41	0.280414	-1.70847	61771	12531	515
Contig86417	1	120775	137	VPS41,7SK	0.250299	-1.7084	95419	16399	697
29	9267058	9416884	110		0.26599	-1.70779	82825	15535	651
Contig61424	1	96157	426	CPPED1	0.282333	-1.70777	119542	24502	1014
19	38434181	38584131	478	HACD2	0.259146	-1.70732	51943	9381	434
18	43160942	43311020	575		0.266671	-1.70729	111294	20953	776
13	42609136	42757565	552	BAIAP3,UBE2I,MTC1,TPSG1,CACNA1H	0.282358	-1.70703	48943	10033	538
20	55334047	55484125	723	PRIM2	0.280426	-1.7066	64463	13078	493
26	30634095	30784083	392	SYNJ1,PAXBP1,C21orf62	0.26155	-1.70598	66422	12157	490
22	10548548	10698371	138	SEL1L2,NDUFAF5	0.265159	-1.70596	80607	15050	580
12	21652665	21802595	241		0.287505	-1.70583	167086	35208	1230
2	37492745	37642695	497	DDI2,AGMAT,DNAJC16,CASP9,CTRC	0.25583	-1.70573	60826	10784	507
21	46584191	46733850	604	ANKH	0.272522	-1.7056	67799	13179	553
29	30522167	30672224	392		0.26609	-1.70501	116387	21842	842
26	13550651	13700727	174		0.261595	-1.70479	88954	16285	628
17	670062	820125	8	MPHOSPH8,PSPC1,7SK	0.259651	-1.70457	61405	11121	456
9	49958084	50109923	644	AZIN1,ATP6V1C1	0.263857	-1.70416	93837	17395	718
19	52863914	53014052	668	SNORA31	0.259328	-1.70376	118019	21336	844
1	86357371	86507341	1140	CCSER2	0.261881	-1.70351	62374	11437	450
1	93116128	93268309	1230	SLC28A1,ALPK3,ZNF592	0.261898	-1.70309	78444	14385	705
15	90451434	90603102	1189		0.256685	-1.70213	90563	16133	827
2	61655906	61806073	816		0.256066	-1.7011	81216	14418	578
6	23710251	23860010	317	LRRFIP1,RBM44	0.245518	-1.70038	68786	11505	555
23	38290144	38439527	516	RPS6,ACER2,SLC24A2	0.264842	-1.69969	84498	15749	692
18	13714893	13864895	182		0.267003	-1.69885	122973	23194	851
13	3172324	3322458	47		0.282649	-1.69855	65193	13385	503
13	17354402	17504330	217	CALN1	0.282672	-1.69789	67362	13832	522
31	5865000	6014668	62	PACRG	0.273138	-1.69788	66598	12989	514
27	17878443	18028417	239		0.268192	-1.69781	171231	32507	1191
23	23541450	23692498	322		0.26492	-1.69764	69783	13012	540
1	152717355	152867087	2014	MEIS2	0.262134	-1.69742	58981	10830	437
25	3489223	3639508	46		0.273089	-1.69713	108563	21168	855
1	92592394	92741413	1223	HOMER2,WHAMM	0.262163	-1.69672	73924	13576	628
4	32439096	32589082	432	ADAM22,SRI,STEAP4	0.250842	-1.69638	44196	7619	315
19	353932	503756	4	KCNAB1,SSR3	0.25971	-1.6963	88647	16060	730
16	45779533	45929592	589	ULK4	0.265238	-1.69618	58531	10933	438
14	36193447	36349443	492	NRG2,PSD2	0.2809	-1.69614	19804	4028	209
20	38029116	38178973	495	RNF8,CMTR1,CCDC167	0.280817	-1.69603	58612	11916	476
10	28871805	29021626	378	MTO1,U6,EEF1A1,SLC17A5	0.256661	-1.69561	15035	2678	128
30	428943	578581	3	DESI2,C1orf101	0.274175	-1.69516	72949	14308	581
6	41858562	42008812	543	HEBP1,KIAA1467,GSG1	0.245768	-1.69515	70222	11762	555
3	57047938	57198143	741	PRKG2	0.262279	-1.69509	66133	12153	484
Contig91813	61121	148265	383		0.265026	-1.69489	69185	12908	505
15	87599739	87749732	1151		0.257022	-1.6943	98248	17535	721
8	10318981	10469035	108		0.259264	-1.69295	66047	11936	472
23	24217449	24367481	331	RFX3	0.265116	-1.69255	57290	10694	416
24	389786	539823	7		0.275077	-1.69216	200275	39474	1459
6	20931086	21080989	280	ARL4C	0.245924	-1.6919	73649	12347	611
18	3559061	3708644	48	MAP3K2,ERCC3,CYP27C1	0.267319	-1.69083	74104	14001	604
3	91598812	91748714	1193	NWD2	0.262467	-1.69072	99561	18315	723
22	12495721	12645748	164		0.265829	-1.68997	129441	24257	952
23	55026982	55176962	736	CENPP,ECM2,snoU2_19,ASPN,OMD,OGN	0.265227	-1.68967	34806	6501	284
13	7729362	7880620	102	WBSCR16	0.282958	-1.68952	122132	25117	510
10	31946970	32097044	418		0.256949	-1.68933	41277	7364	293
28	42534662	42684468	552	SMC1B,FBLN1,U6	0.269252	-1.68879	66767	12749	612
12	31462769	31612539	370	SAPS3	0.288072	-1.6886	79889	16885	659
3	109752533	109902654	1439	C1QTNF7	0.262604	-1.68757	69404	12777	520
5	88022536	88171430	1213		0.27351	-1.68708	87571	17114	643
11	4339909	4489456	58	TK1,SYNGR2,C17orf99,TMC8,TMC6,TNRC6C	0.260986	-1.68704	68055	12417	623
17	1868753	2018630	24	LATS2	0.260524	-1.68673	62328	11343	463
15	25841380	25991362	334		0.257359	-1.68647	132725	23733	905
25	22857636	23007373	299		0.273472	-1.68624	81683	15960	598
14	27584697	27734552	377	ARHGEF37,U6,CSNK1A1	0.2813	-1.686	73090	14898	582
8	92062401	92212043	1181	FBXO15,TIMM21	0.259562	-1.68595	110690	20037	883
9	37887760	38037759	482		0.264754	-1.6842	17290	3221	135
10	55357149	55507150	723		0.257185	-1.68418	117846	21052	821
7	92596593	92746584	1206		0.259103	-1.68397	140204	25315	1004
21	56375443	56525391	735		0.273325	-1.68332	79848	15589	664
5	48626261	48776248	694	CD101,7SK,PTGFRN	0.273705	-1.68202	70503	13793	577
11	25501915	25651584	339	SPOP,SLC35B1,FAM117A	0.261223	-1.68099	20734	3788	171
9	19865437	20015320	257	PDE7A	0.264901	-1.68092	69490	12956	516
14	27060147	27209744	370	CAMK2A,SLC6A7,CDX1,PDGFRB,CSF1R	0.281528	-1.6802	46060	9400	462
28	12727332	12876845	156	LRRIQ1	0.269611	-1.67993	53104	10160	374
28	21442512	21593209	272	VEZT,eca-mir-331,METAP2	0.26966	-1.67871	61189	11710	469
4	19952538	20102273	267	C7orf72,POLB	0.251652	-1.67844	47153	8166	358
28	25645691	25798572	328	NR1H4,GAS2L3	0.269672	-1.67843	80335	15375	593
28	24669864	24820123	315	ANKS1B	0.269682	-1.67817	86438	16544	571
1	182135054	182284965	2397	C14orf28,KLHL28	0.262938	-1.67806	86935	16034	669
1	67360672	67467437	892		0.262947	-1.67784	95936	17695	736
5	14787868	14939664	234	CEP350,QSOX1,LHX4	0.273868	-1.6778	52985	10375	469
30	28035404	28185261	356		0.274838	-1.67747	89477	17613	668
4	65788560	65939051	874	SNORD112,EEPD1	0.251704	-1.67727	63106	10932	513
8	60519255	60669318	762		0.259963	-1.6765	66331	12034	459
15	62789382	62939396	824		0.257793	-1.67641	70657	12665	491
5	7440746	7590762	99	FMO1,FMO4	0.273923	-1.67636	59795	11712	465
7	26796039	26946002	350	KMT2A,TTC36,TMEM25,IFT46	0.259454	-1.67635	67066	12133	520
5	85633947	85784029	1182		0.273933	-1.6761	88156	17268	622
8	10244014	10393979	107		0.260141	-1.67233	73237	13300	517
18	7023714	7173668	94		0.268068	-1.67178	132673	25170	936
3	77437088	77517975	1007		0.263313	-1.67111	93421	17266	701
10	74001097	74151018	971	NCOA7,HINT3,TRMT11	0.257789	-1.67102	69180	12400	527
19	43706572	43856607	548		0.261016	-1.67077	62405	11388	441
16	31128615	31278385	395	C3orf67	0.26621	-1.67067	60578	11376	431
24	11552924	11702669	156	RAB15,MAX	0.275908	-1.66951	65529	12974	561
30	18764119	18914077	239		0.275182	-1.66829	140915	27790	968
8	91387308	91537310	1172		0.260331	-1.66785	87456	15899	613
4	62808418	62958793	835	SNORD113,LSM5	0.25213	-1.66784	72687	12622	581
30	29084571	29234227	370	KIF14,DDX59	0.275225	-1.66715	104113	20537	881
6	55211014	55361553	724	FAR2,ERGIC2	0.247113	-1.66711	104150	17579	741
6	19063504	19214029	256	DIS3L2	0.247114	-1.66708	54406	9183	406
4	106168445	106318298	1414	EN2,CNPY1	0.252179	-1.66677	44031	7648	423
5	59903056	60053069	841	RNPC3	0.274301	-1.66657	107107	21022	763
18	28114817	28264997	374		0.268287	-1.66623	78682	14945	558
3	49155275	49305416	637	CCSER1	0.263552	-1.66559	118052	21847	829
8	91462313	91612320	1173		0.260449	-1.66508	86849	15799	609
12	10545409	10694755	139	SLC35C1,CRY2,MAPK8IP1,C11orf94,PEX16,GYLTL1B,PHF21A	0.288864	-1.66453	63986	13581	619
2	39516602	39666622	524	VPS13D	0.257928	-1.66452	29401	5274	229
14	60301206	60451203	810	SLC25A46	0.282155	-1.66429	35679	7306	259
7	87025080	87175089	1131	SOX6	0.260019	-1.6641	41349	7504	288
22	5150506	5300460	68	CRNKL1,NAA20,RIN2	0.266917	-1.66402	67048	12640	541
16	55687760	55837680	721		0.266474	-1.66374	84030	15803	587
3	92123705	92273593	1200		0.263699	-1.66218	71480	13239	509
12	30114995	30264820	352	NPAS4,MRPL11,ZDHHC24,PELI3,DPP3,ACTN3,CTSF,CCDC87,CCS	0.288976	-1.66112	41789	8875	401
9	19790006	19940382	256		0.265829	-1.66028	55561	10412	416
1	89733077	89894077	1185	MAT1A,SFTPA1,SFTPD	0.263681	-1.66018	200902	37206	736
11	20696688	20845768	275	STAT3,STAT5A,STAT5B,GHDC,HCRT,KCNH4	0.262063	-1.65957	24190	4440	227
15	65790497	65940361	864	MEMO1	0.258537	-1.65914	65970	11874	469
16	27562684	27713064	348		0.266664	-1.65876	59556	11212	442
7	42512559	42662054	553		0.260283	-1.65839	44865	8154	340
26	2868970	3018517	33	C3orf38,CGGBP1	0.263388	-1.65725	64707	11964	470
22	4400590	4550401	58	RALGAPA2	0.267231	-1.65654	67494	12746	538
8	26315392	26468302	318	FAM101A	0.260815	-1.65649	72876	13284	674
14	88295291	88445355	1170	PDE8B	0.28248	-1.65605	74924	15369	597
1	101710460	101860469	1344		0.263866	-1.65573	66036	12242	483
8	49049662	49199261	613		0.260886	-1.65482	63289	11541	483
28	1413538	1563580	12	TRHDE	0.270635	-1.65464	74191	14274	552
5	31103139	31253128	454	RGS4,RGS5	0.27478	-1.65416	84388	16606	614
18	13414695	13564846	178		0.268777	-1.65376	81842	15587	604
5	9913768	10063647	132	RABGAP1L	0.274815	-1.65325	49101	9664	354
2	65261165	65411070	864		0.258505	-1.6532	44777	8058	313
15	38464615	38614606	500	PELI1	0.258794	-1.65318	60167	10845	439
4	21233624	21383647	284		0.252795	-1.65312	164068	28597	1160
30	15160640	15310674	191	SPATA17	0.275786	-1.65217	110347	21833	809
12	11218271	11368099	148	AMBRA1,HARBI1,ATG13,ARHGAP1,ZNF408,F2,CKAP5,SNORD67	0.289272	-1.6521	68501	14571	594
1	117688234	117838162	1554	C15orf27	0.264026	-1.65187	47923	8892	397
20	47644284	47794305	622		0.282472	-1.65125	114943	23577	813
7	64054789	64204774	825	CCDC90B,ANKRD42,PCF11	0.260662	-1.65017	65520	11933	480
5	19365754	19515753	295		0.274942	-1.64996	82349	16219	620
4	13569124	13719237	182		0.252986	-1.64889	62039	10825	464
14	64759058	64909187	864		0.28278	-1.64846	104664	21504	734
22	9349411	9499089	122		0.267614	-1.64742	74703	14137	534
16	58872622	59023394	764	NGLY1,TOP2B	0.2671	-1.64731	58783	11093	416
5	70241364	70391382	978		0.275056	-1.64699	52137	10275	405
19	18198721	18348722	211		0.262302	-1.64562	124463	22875	857
4	65863556	66014201	875	EEPD1	0.253153	-1.64519	77818	13591	630
17	69876971	70026910	933	NALCN	0.262558	-1.64517	65993	12146	478
27	14505209	14655198	193		0.270349	-1.64488	102371	19665	797
12	29517201	29666766	344	RELA,KAT5,RNASEH2C,OVOL1,SNX32,CFL1,MUS81,EFEMP2	0.289549	-1.64368	55458	11814	536
15	71270465	71420424	937	ASXL2,DTNB	0.259215	-1.6434	81153	14662	591
25	8446370	8596775	112		0.275008	-1.64253	149194	29395	1068
18	26839641	26989524	357	GTDC1	0.269258	-1.64154	56134	10719	407
24	2865031	3015184	40	SAMD4A,GCH1	0.276941	-1.64137	49237	9803	423
20	22011499	22161481	283		0.282849	-1.64106	92335	18978	656
14	84584858	84734875	1122		0.283078	-1.64089	49046	10093	382
17	23000834	23150832	308		0.262784	-1.64055	113143	20850	844
21	41835320	41985371	544		0.274884	-1.64004	70287	13839	494
21	31848982	31998974	411		0.274889	-1.63989	87375	17204	670
13	33636533	33786597	433	SNX29	0.284659	-1.63988	86717	17997	754
8	97478347	97562901	1253	PARD6G	0.261533	-1.63959	29993	5489	284
19	1854058	2004066	24		0.262615	-1.6395	27435	5051	192
6	75717215	75867092	997	LRP1,NXPH4,SHMT2,NDUFA4L2,STAC3,R3HDM2	0.2485	-1.63816	38161	6492	398
6	25064769	25213582	335		0.248527	-1.6376	66125	11251	583
8	86211875	86361688	1103		0.261627	-1.63738	116589	21348	802
11	40574236	40724172	537	RHOT1,RNF135,ADAP2,TEFM,ATAD5	0.262938	-1.63727	53368	9843	435
26	14525042	14674627	187	NRIP1	0.264184	-1.63613	71052	13195	518
6	55361554	55511616	726	TMTC1	0.248602	-1.63605	98567	16778	727
22	30752218	30902115	398		0.268094	-1.63597	40102	7609	305
26	30559222	30709069	391	C21orf59,SYNJ1,PAXBP1	0.264198	-1.63575	50559	9390	387
21	30649034	30799205	395	SPEF2	0.275051	-1.6354	84543	16661	621
29	19448041	19598093	245	CUBN	0.268597	-1.63518	108633	20669	816
7	31071918	31188473	402	C11orf63,BSX,HSPA8,SNORD14,CLMP	0.261357	-1.63508	63999	11701	491
4	32063956	32213999	427	RUNDC3B,SLC25A40,DBF4	0.253634	-1.63453	37305	6533	270
6	19569201	19719100	262	GIGYF2,KCNJ13	0.2487	-1.634	58216	9915	456
18	30706364	30856453	409		0.269557	-1.63393	45068	8620	320
25	39778111	39928087	522	EHMT1	0.275319	-1.63368	33381	6588	287
1	186032383	186182235	2449	POLE2,KLHDC1,KLHDC2,NEMF	0.264811	-1.633	55068	10262	411
29	2813855	2963749	24	7SK	0.26869	-1.63258	96926	18451	721
3	35191580	35341150	460	CA5A,BANP	0.265018	-1.63162	32032	5976	278
2	117191455	117341456	1556	COL25A1,ETNPPL	0.259617	-1.63135	93961	17014	699
4	33417110	33567232	445	ZNF804B	0.253811	-1.63062	76139	13347	534
4	12067673	12217637	162		0.253814	-1.63056	73103	12815	543
20	62597602	62747893	819	LMBRD1,COL19A1	0.283243	-1.63039	74482	15341	570
5	56656390	56806502	801	VAV3,NTNG1	0.275709	-1.63007	90426	17884	696
5	63654466	63804492	891		0.275714	-1.62995	82157	16249	608
1	106965916	107115795	1414	ALDH1A3,LRRK1	0.264939	-1.62992	48160	8981	400
11	48107902	48260257	637	SPNS3,MYBBP1A	0.263263	-1.62899	69785	12894	596
21	10902705	11052373	136		0.275307	-1.6283	96415	19027	706
17	53053356	53203342	709		0.263386	-1.62827	78110	14442	531
13	40365881	40515836	522	TRAP1,DNASE1,SLX4,NLRC3,CLUAP1	0.285069	-1.6279	40583	8441	344
11	16547296	16696971	221	TLK2,EFCAB3	0.263306	-1.62789	57004	10535	445
13	43202522	43353816	560	PRR35,CCDC78,C16orf13,WFIKKN1,RAB40C,PIGQ,CAPN15,RAB11FIP3	0.285075	-1.62774	55202	11482	585
22	48144783	48293500	629		0.268468	-1.62704	81991	15589	694
26	12050204	12200125	154		0.264527	-1.62704	100360	18673	721
8	50849231	50999237	637	TAF4B	0.262096	-1.62635	59892	10995	426
27	16546579	16697681	221	KIAA1456,DLC1	0.271131	-1.6257	58642	11313	464
15	44640076	44790068	582		0.26	-1.62519	87964	15962	618
18	12265944	12417166	165		0.269993	-1.62286	68787	13188	538
5	86088718	86238848	1188		0.276	-1.62252	108311	21455	762
26	11374158	11524132	145	ROBO1	0.264699	-1.62248	106193	19777	761
13	42159816	42309041	546	MEIOB,FAHD1,HAGH,NUBP2,SPSB3,EME2,MRPS34,MAPK8IP3,HN1L,CRAMP1L	0.285266	-1.62217	62105	12931	596
6	75792216	75942094	998	LRP1,NXPH4,SHMT2,NDUFA4L2,STAC3,R3HDM2	0.249273	-1.62205	35624	6087	313
18	22416838	22566738	298		0.270062	-1.62111	122647	23523	890
29	23357677	23507442	297	CAMK1D,CDC123,NUDT5	0.269118	-1.62066	71103	13567	558
20	32214788	32364192	418	LTA,TNF,LTB,LST1,NCR3,AIF1,PRRC2A,SNORA38,BAG6,APOM,GPANK1,CSNK2B,LY6G5C,ABHD16A,LY6G6D,C6orf25,DDAH2	0.283615	-1.62035	72546	14972	679
23	36940717	37090647	498	SH3GL2	0.267907	-1.61986	68975	13074	532
5	29904612	30054589	438	U6	0.276106	-1.61977	50025	9915	403
21	1367139	1516432	8	AKAP8,AKAP8L,WIZ,RASAL3,PGLYRP2,CYP4F22	0.275623	-1.61952	35567	7031	294
16	22387124	22537096	279	EOGT,U6	0.268172	-1.61919	92049	17473	714
14	37999609	38149319	516	KLHL3,eca-mir-874	0.283963	-1.61843	47861	9896	386
10	78651704	78801676	1033	AKAP7	0.260225	-1.61795	79901	14517	620
9	66519946	66670053	855		0.267811	-1.61615	56290	10664	409
11	44123806	44273936	584	NSRP1,5HTT,BLMH	0.263882	-1.61321	43862	8132	344
8	94480673	94630661	1213	ZNF236,MBP	0.262675	-1.61275	62622	11533	545
16	55837681	55987694	723		0.268423	-1.6126	77713	14772	556
17	18065528	18215460	239		0.264167	-1.61231	49033	9105	368
23	37915524	38065434	511	ADAMTSL1,SAXO1,HAUS6,SCARNA8	0.268204	-1.61211	94440	17930	739
16	19309872	19459840	238	RYBP	0.268464	-1.61152	71547	13603	565
19	38958829	39108650	485	PDIA5	0.264119	-1.6101	101033	18756	899
7	62254495	62404522	801		0.262514	-1.60999	64107	11796	444
25	9046838	9196913	120	CYLC2	0.276154	-1.60992	135968	26956	918
16	77187657	77337660	1008	RASA2	0.268549	-1.60931	55490	10555	411
24	6837397	6987030	93	L3HYPDH,JKAMP,CCDC175	0.278132	-1.60894	97209	19479	745
7	31296932	31446931	403	HSPA8,SNORD14,CLMP	0.262563	-1.60892	64008	11781	499
11	49915117	50065179	661	RNF167,SLC25A11,GP1BA,CHRNE,MINK1,PLD2,PSMB6,GLTPD2,VMO1,TM4SF5	0.264062	-1.60861	41496	7701	405
6	57405135	57555048	752	FGD4	0.249956	-1.6078	45100	7736	337
10	15105144	15255460	199	ZNF234,U1,ZNF229,ZNF235	0.260698	-1.60765	110027	20043	891
16	42682635	42832157	548	LARS2	0.268627	-1.60726	122089	23233	968
7	42212932	42362890	549		0.262644	-1.60717	86946	16010	686
16	12859818	13009820	152	ITPR1	0.268637	-1.60698	75352	14340	561
17	70026911	70176859	935	NALCN,ITGBL1	0.264453	-1.60647	56564	10520	411
2	42972048	43121900	570	ERRFI1,PARK7,TNFRSF9	0.260889	-1.60639	27161	4953	236
16	56512825	56661921	732		0.268668	-1.60619	54193	10315	406
13	41188611	41338227	533	ZG16B	0.285827	-1.60578	61392	12821	603
9	37976505	38083340	483		0.268277	-1.60577	16269	3090	132
31	19472117	19622221	259		0.276417	-1.60555	64563	12818	488
1	107864592	108014595	1426		0.265963	-1.60527	53211	9979	397
22	50631166	50768159	662	UCKL1,ZNF512B,PRPF6,TCEA2,RGS19,LKAAEAR1,OPRL1,NPBWR2	0.269386	-1.60516	24146	4614	271
18	49309754	49459794	657	KLHL23,SSB,METTL5,UBR3	0.27069	-1.60515	39220	7548	294
1	144792783	144942306	1911		0.265975	-1.60498	119974	22501	883
3	21920516	22070423	283	ZFHX3	0.26617	-1.60492	56469	10602	415
22	12570728	12720761	165		0.269408	-1.60463	96478	18438	714
5	8642041	8791769	115		0.276706	-1.60423	48118	9568	356
5	90010559	90160457	1239	WLS	0.276712	-1.60407	71737	14265	575
12	36420357	36581550	434	DUSP8,BRSK2,MOB2	0.290874	-1.60341	41397	8881	438
28	23918961	24069001	305	SNORA18,TMPO	0.272728	-1.60296	58977	11477	436
1	182284966	182433718	2399	KLHL28,CDC42,FAM179B,PRPF39	0.266084	-1.60236	72194	13548	548
13	37309209	37459272	481	RBFOX1	0.285946	-1.6023	85964	17964	691
18	36032904	36182970	480		0.270821	-1.60182	95846	18459	664
10	84274511	84424226	1108	TNFAIP3,PERP	0.260987	-1.60137	66712	12172	566
1	22411911	22562030	297		0.266158	-1.60059	138284	25961	985
24	46711483	46859753	617	C14orf79,CDCA4,GPR132,JAG2,NUDT14	0.278451	-1.60023	46396	9313	509
20	1081698	1231625	11	IRF4,EXOC2	0.284362	-1.60012	45645	9458	373
3	9091084	9241067	112		0.266383	-1.59996	82359	15481	653
17	68752392	68902068	918	CLYBL,ZIC2	0.264777	-1.59985	25505	4752	218
1	182210043	182359893	2398	C14orf28,KLHL28,CDC42,FAM179B	0.266208	-1.59938	77060	14471	599
8	4294853	4444852	28		0.263257	-1.59907	30672	5667	538
1	152792088	152942103	2015	MEIS2,C15orf41	0.266225	-1.59896	65642	12328	485
16	65408065	65558083	851		0.268956	-1.59861	53520	10203	398
23	28006902	28159301	381		0.268726	-1.59851	93682	17837	720
15	50266316	50416355	657	NRXN1	0.261159	-1.5983	82374	15044	569
23	24818042	24968002	339	GLIS3	0.268742	-1.59811	40044	7625	299
13	38208732	38358696	493		0.286113	-1.59744	89306	18679	689
8	4253094	4402330	30		0.263328	-1.5974	20440	3778	755
16	82514249	82664228	1079		0.26901	-1.5972	49566	9452	363
1	23420069	23570060	310		0.266317	-1.59677	87477	16437	626
2	94907523	95057710	1261		0.261404	-1.59626	122130	22335	831
1	97568210	97718200	1289	AGBL1	0.26634	-1.5962	68538	12880	523
13	16080822	16230861	200		0.286164	-1.59594	48400	10126	364
8	37217305	37379357	456	TWSG1,RALBP1	0.263399	-1.59572	55601	10281	422
5	37638383	37788382	547		0.277038	-1.59562	108247	21563	876
5	56506389	56656389	799	VAV3	0.277041	-1.59554	78532	15644	573
26	33885648	34035513	435	DOPEY2,MORC3,CHAF1B	0.265715	-1.59552	46198	8652	358
15	39369198	39519131	512	OTX1,EHBP1	0.261286	-1.59536	42154	7704	303
4	24161324	24311362	323	SEC61G	0.255418	-1.59504	63697	11267	463
3	91523791	91673690	1192	C4orf19,NWD2	0.266598	-1.595	82868	15595	628
23	5669221	5819219	73		0.268881	-1.59449	117905	22468	917
5	50276676	50427003	716	TSPAN2,TSHB,SYCP1	0.277095	-1.59415	55645	11088	429
14	2014052	2163616	37	CANX,CBY3,HNRNPH1,RUFY1	0.284933	-1.59384	57159	11880	497
7	19250318	19400300	250		0.263315	-1.59261	78557	14519	592
9	37920357	38176431	486		0.268869	-1.59261	21984	4189	115
3	71673201	71823220	931	TECRL	0.266704	-1.59253	99495	18735	690
8	25937897	26089392	313	DDX55,EIF2B1,GTF2H3,TCTN2,ATP6V0A2,DNAH10	0.263539	-1.59242	70100	12972	591
4	36647140	36797325	488	SAMD9	0.25556	-1.5919	59246	10488	435
17	30201692	30351776	404		0.265197	-1.59127	114561	21394	817
23	5369353	5519218	69	NTRK2	0.269103	-1.58871	69091	13182	528
14	21256060	21406257	295		0.285158	-1.58812	50641	10538	390
21	2262753	2412417	22	EPS15L1,CALR3,C19orf44,CHERP,SLC35E1	0.276795	-1.58701	70584	14042	655
16	39207102	39357127	502	DAG1,NICN1,AMT,TCTA,GPX1,USP4	0.269402	-1.5869	27880	5328	231
15	64364408	64514470	845	RASGRP3,LTBP1	0.261653	-1.58683	50756	9295	380
29	11223053	11372859	136	APBB1IP	0.270337	-1.58669	96125	18464	739
1	144867916	145017306	1912		0.266736	-1.58669	109030	20534	793
5	84120820	84270758	1162	SLC44A5,LHX8	0.277388	-1.58655	60322	12039	441
5	76368110	76518435	1059	PRKACB	0.277395	-1.58635	94039	18769	668
6	34020083	34169964	440		0.251027	-1.58546	57356	9898	452
1	21811979	21961972	289		0.266788	-1.58543	85202	16051	633
24	42055813	42205496	555	CCDC85C,HHIPL1,CYP46A1	0.279003	-1.58521	50366	10140	518
17	52903434	53053355	707		0.265495	-1.58516	106108	19848	743
21	21994726	22144776	285	HCN1	0.276887	-1.58446	47046	9364	334
11	37645480	37795898	498	HEATR9,TAF15,MMP28,C17orf50,GAS2L2,RASL10B,AP2B1	0.265041	-1.58367	45598	8508	382
3	56972908	57122977	740	PRKG2	0.267153	-1.58212	69377	13096	511
8	27589764	27739766	335		0.264068	-1.57999	65192	12099	527
20	54207480	54357441	708	COL21A1,U1	0.285107	-1.57997	48660	10123	352
21	3554935	3704953	39	KIAA1683,LSM4,PGPEP1,LRRC25	0.277071	-1.57933	68506	13649	688
4	28539407	28689405	380	SEMA3A	0.256131	-1.57925	72025	12791	490
10	78576755	78726699	1032	AKAP7	0.26202	-1.57885	49427	9070	377
1	145767009	145916901	1924	DUOXA1,DUOXA2,DUOX2,SORD,C15orf43,TRIM69	0.267071	-1.57861	47424	8948	397
27	21872199	22022376	291		0.27305	-1.5786	102784	20037	724
11	20845769	20995431	277	RAB5C,HSPB9,KAT2A,DHX58,ZNF385C,NKIRAS2,DNAJC7,CNP,TTC25,KLHL11	0.265242	-1.57853	61351	11460	572
2	72029372	72179269	954		0.262326	-1.57815	38441	7066	274
14	78546727	78696767	1047	MEF2C	0.285559	-1.57795	48365	10086	354
15	39293724	39444053	511	OTX1,EHBP1	0.262061	-1.57736	60443	11094	435
1	146591672	146741564	1935	FRMD5,WDR76,MFAP1,HYPK	0.267153	-1.57664	44256	8354	344
25	15338791	15554482	200	AKAP2	0.277332	-1.57641	75677	15099	611
25	23007374	23157264	301		0.277337	-1.57627	96760	19306	704
18	78036805	78184296	1039	NBEAL1,CYP20A1	0.271837	-1.57598	44072	8535	324
20	58485580	58635508	765		0.285268	-1.57562	98317	20471	702
17	28027270	28177196	375	VWA8	0.265967	-1.57553	65154	12219	484
27	35074507	35224318	465		0.273183	-1.57536	112019	21853	819
8	22854716	23004390	272	MAPKAPK5,ACAD10,BRAP	0.264269	-1.57526	19333	3592	166
14	58204878	58354812	785	MCC,U6	0.285666	-1.57524	74404	15525	587
30	21839621	21989626	280	RGS21	0.278671	-1.57521	135595	27250	1001
Contig93420	132697	282683	1781		0.267239	-1.57457	54354	10265	433
10	55582866	55732615	726		0.262217	-1.57456	77119	14167	550
19	60079494	60229889	763		0.265966	-1.57399	130597	24492	950
5	64779954	64930058	906	DPYD	0.277875	-1.57392	108858	21783	775
6	54086432	54236433	709	PTHLH	0.25161	-1.57329	41735	7226	302
23	16362789	16512924	227		0.269706	-1.57299	91771	17567	653
1	106511805	106661755	1408	CERS3	0.267306	-1.57296	116465	22003	865
16	29737322	29887466	377		0.269941	-1.57277	72229	13844	535
28	37719618	37870191	488	ENTHD1,GRAP2,FAM83F	0.273953	-1.57272	63088	12359	559
10	33722733	33872840	441	IRAK1BP1,PHIP	0.262324	-1.57223	57548	10578	435
2	34660273	34810258	460	CAPZB	0.262629	-1.5722	72403	13331	631
4	43967013	44119220	584		0.256463	-1.5719	71397	12703	519
16	52307189	52457224	676	CLASP2	0.269993	-1.57142	42812	8208	305
7	95858578	96008377	1248	BBOX1	0.264293	-1.57141	99365	18464	825
7	26871004	27024748	351	KMT2A,TTC36,TMEM25,IFT46,ARCN1,PHLDB1,TREH	0.264311	-1.57101	60956	11328	510
8	89437140	89587079	1146		0.264452	-1.57098	86223	16036	616
30	21614581	21764569	277	RGS18	0.278834	-1.57085	81166	16326	588
20	706791	856750	6		0.285448	-1.57074	11693	2437	98
26	27422353	27572495	356	GRIK1	0.26668	-1.56994	76935	14485	564
1	89658077	89808039	1184	FAM213A,DYDC2,MAT1A,SFTPA1,SFTPD	0.267451	-1.56946	71850	13585	616
1	34072089	34222061	452		0.267454	-1.56939	38783	7333	279
30	23190155	23340173	298		0.278901	-1.56906	96354	19388	714
9	49808321	49958083	642		0.269928	-1.56902	51932	9953	444
14	88370324	88520138	1171	PDE8B	0.285923	-1.56873	74436	15553	607
1	159791599	159941596	2109	SUPT16H,CHD8,snoU6-53,RAB2B,TOX4,METTL3,SALL2	0.267488	-1.56859	46327	8761	344
9	49208447	49358426	634		0.269964	-1.56823	57869	11093	443
2	71953907	72104351	953		0.262835	-1.56816	32984	6080	240
1	44141362	44291358	584		0.26751	-1.56805	111132	21019	767
6	75078991	75359366	989	BAZ2A,ATP5B,SNORD59,PTGES3,HSD17B6	0.251892	-1.56741	52850	9165	436
21	41760319	41910328	543		0.277523	-1.56679	69105	13802	489
2	39290591	39441757	521	C1orf158,AADACL3,DHRS3	0.26291	-1.5667	53257	9821	497
14	67010752	67160931	894	PPIP5K2,GIN1	0.286012	-1.56646	91526	19133	664
29	28300782	28450915	362		0.271073	-1.5662	83560	16115	651
14	26686040	26835383	365	RBM22,MYOZ3,SYNPO,NDST1	0.286025	-1.56614	47910	10016	447
30	1112460	1262562	11		0.279026	-1.56574	56980	11473	452
7	31221943	31372055	404		0.26456	-1.56562	61383	11423	485
13	42906289	43055046	556	SOX8,LMF1,PRR35	0.287209	-1.56543	64762	13625	653
26	34035514	34185427	437	CHAF1B,CLDN14,snoU83B	0.266852	-1.56537	54321	10237	462
7	56237491	56387503	723	FAT3	0.264575	-1.56528	52641	9797	396
3	1717441	1856453	22	SIAH1	0.267887	-1.56512	96757	18338	811
4	30564789	30714788	407		0.256781	-1.56487	98616	17577	670
31	4213795	4363693	84	PDE10A	0.277871	-1.56464	73863	14780	558
29	18247652	18397656	229	CACNB2	0.271138	-1.5644	75206	14509	557
7	68332154	68481914	882	GAB2,USP35	0.264666	-1.56331	52142	9709	417
15	17164348	17314385	220	IGKV4-1	0.26269	-1.56278	65641	12090	529
20	54882976	55034248	717	DST	0.285753	-1.5625	66202	13820	511
30	28410188	28560159	361		0.27916	-1.56216	96716	19488	723
17	15070061	15218795	200	SPG20,CCNA1	0.266623	-1.56214	105522	19861	788
26	14600052	14749642	188		0.266979	-1.56199	79269	14949	584
20	26929207	27079272	347	HIST1H2AM,HIST1H2BN,HIST1H3G,HIST1H3J,OR2B2	0.285783	-1.56167	117597	24553	926
29	23056883	23206804	293	CAMK1D	0.271238	-1.5616	76258	14720	600
29	8892114	9042051	105		0.271273	-1.56063	62471	12061	506
23	9399451	9549324	135		0.270183	-1.56058	88995	17080	647
3	49080289	49230279	636	7SK,CCSER1	0.268115	-1.55982	139231	26421	994
8	51973796	52123791	652		0.264942	-1.55945	94683	17657	680
20	2879881	3033349	35	GMDS	0.285867	-1.5594	41406	8649	314
30	28860519	29010189	367	SCARNA4,ZNF281	0.279284	-1.55885	80409	16213	677
23	31917638	32067629	431		0.270275	-1.55817	79852	15333	552
3	119848747	119998746	1573	POLN	0.268201	-1.55783	67684	12850	514
3	69120767	69269979	897	STAP1,CENPC	0.268223	-1.55732	52192	9910	374
2	13248088	13398000	176	ZSWIM5	0.263387	-1.55731	56113	10375	415
26	6569347	6719759	81		0.267159	-1.55723	111664	21079	795
6	28846515	28995812	371	CECR1,CECR5	0.252397	-1.55688	35208	6123	307
10	10556438	10705508	139	DYRK1B,FBL,FCGBP,PSMC4,ZNF546	0.263044	-1.55653	67149	12392	583
14	19081284	19231195	266		0.286406	-1.55646	26188	5486	219
15	1675425	1825560	23		0.262963	-1.55645	93060	17166	675
21	56450392	56600399	736		0.277897	-1.55641	88593	17730	731
25	25637397	25786938	336		0.278068	-1.55547	78971	15819	733
28	15956666	16106669	199		0.274668	-1.55506	59264	11655	430
21	46507014	46659102	603	ANKH	0.277959	-1.55469	67384	13490	536
3	83336804	83486671	1087		0.268343	-1.55455	75521	14349	540
1	152867088	153017138	2016	C15orf41	0.268089	-1.55411	55050	10445	406
23	27103328	27253160	369	UHRF2,GLDC	0.270455	-1.55348	54379	10452	432
24	21359559	21509563	286	TTLL5,TGFB3,IFT43	0.280174	-1.5533	65602	13291	554
18	19117369	19267370	254	RAB3GAP1,ZRANB3	0.272755	-1.55267	63233	12307	458
31	9089752	9242137	19	RSPH3,TAGAP	0.278308	-1.55231	87190	17488	692
23	53060842	53208664	710	SHC3,S1PR3	0.270501	-1.5523	82214	15806	705
14	28408889	28558954	388	HTR4	0.286573	-1.55223	52935	11099	409
16	48407420	48557274	624	XYLB,SLC22A14	0.270725	-1.55219	56086	10796	447
17	80102594	80249848	1069	TMCO3,ATP4B,GRK1	0.26712	-1.55197	71244	13446	671
3	18619023	18768583	239	FAM65A,CTCF,RLTPR,ACD,PARD6A,ENKD1,C16orf86,GFOD2	0.268454	-1.55196	47513	9033	405
25	17358969	17508959	226	PTBP3,HSDL2	0.27823	-1.55088	67969	13627	507
15	10096617	10246605	131	REV1,EIF5B	0.26323	-1.55023	68612	12675	519
4	27263405	27413585	363		0.257463	-1.54975	48693	8712	354
7	34447085	34596944	446	HEPACAM,CCDC15,SLC37A2,TMEM218	0.265317	-1.5492	55814	10430	433
21	44481305	44634049	576		0.278164	-1.54901	80592	16152	608
16	66682978	66832981	868	RFTN1	0.270854	-1.54882	68340	13164	564
14	27509699	27659733	376	ARHGEF37,U6,CSNK1A1	0.286745	-1.54787	71184	14939	587
22	4025873	4175561	53	KIZ	0.271809	-1.54739	73067	14148	579
30	503700	653580	4	DESI2,C1orf101	0.279725	-1.5471	59502	12026	459
20	2729869	2879880	33	GMDS	0.286349	-1.54637	59206	12399	433
23	20383840	20533888	280	PTAR1	0.270732	-1.54626	63180	12162	484
10	71600737	71750685	939		0.263525	-1.54605	107828	19952	745
16	69158725	69308707	901	CPNE4	0.270986	-1.54534	98789	19043	744
11	16472582	16622265	220	MRC2,TLK2	0.266562	-1.54489	63650	11976	498
2	85016256	85166211	1131	NR3C2	0.26403	-1.54469	40323	7482	298
22	33375676	33525648	433		0.271957	-1.54386	89867	17415	724
1	175879455	176029092	2318	MIPOL1	0.268544	-1.54317	78014	14839	605
1	92891197	93041127	1227	CPEB1,PDE8A	0.268551	-1.54299	46163	8781	376
2	85391217	85541233	1136	PRMT9,TMEM184C	0.264125	-1.54283	79683	14793	603
10	57157566	57307563	747	SNORD112	0.263693	-1.54239	33692	6240	255
28	42459811	42609581	551	SMC1B,RIBC2,FBLN1	0.275199	-1.54195	72621	14323	626
7	34671897	34893424	449		0.265653	-1.54191	54445	10193	489
7	46008316	46122091	596	ADGRL1,ASF1B,PRKACA,SAMD1,C19orf67,IER2,PALM3,IL27RA,RLN3	0.26566	-1.54176	9721	1820	121
3	119998747	120149438	1575	POLN,NAT8L,NELFA,WHSC1,SCARNA23	0.268904	-1.54155	54270	10343	470
24	1589921	1739902	23		0.280621	-1.54112	77316	15702	588
23	48336632	48486845	647		0.270932	-1.54106	66723	12858	483
27	4961459	5111455	66	C8orf4	0.274617	-1.54017	72347	14224	534
30	1187524	1337492	12	ZBTB18	0.280015	-1.53935	51006	10325	409
11	2469676	2619382	33	RPTOR,NPTX1,ENDOV,RNF213	0.266786	-1.53916	81901	15429	741
14	2538985	2688946	44	ZNF354C,ZNF879,GRM6,ZNF454	0.287113	-1.53853	89943	18913	751
16	31353400	31502758	398	FAM3D,FAM107A	0.271265	-1.53803	53264	10283	474
7	81898613	82048479	1063	MRVI1,CTR9	0.265848	-1.53767	60197	11282	504
2	8262098	8412247	110	FAF1	0.26443	-1.53683	60276	11209	436
4	28764456	28914464	383	SEMA3A	0.258065	-1.53641	70249	12611	472
1	90644076	90794111	1197	TMC3	0.268833	-1.53621	74526	14198	626
25	17733913	17884308	231	KIAA1958,SSBIP1,SNX30	0.278748	-1.53612	59602	11983	490
15	12345168	12495396	161	NCAPH,ITPRIPL1	0.263855	-1.53575	71602	13273	599
9	54406083	54558082	702	EIF3E	0.271434	-1.53549	78619	15192	567
5	90310471	90460255	1243		0.279361	-1.53541	66475	13409	566
20	27529570	27679624	355	ZSCAN9,ZKSCAN4,NKAPL,ZSCAN26,PGBD1	0.286757	-1.53534	87794	18426	683
1	184684679	184834770	2431		0.268895	-1.53473	150235	28631	1063
19	37684746	37834744	468	KALRN	0.267976	-1.53469	68026	12899	535
1	173929412	174079327	2292	PPP2R3C,PSMA6	0.268911	-1.53434	78912	15040	600
5	71293232	71443100	992	LRRC8D	0.279407	-1.5342	73189	14767	561
15	47788778	47938823	624		0.263922	-1.53418	74331	13784	514
27	12248739	12398737	163		0.274872	-1.53391	61093	12028	444
13	32886681	33036095	423		0.288293	-1.5338	75121	15896	623
17	63428019	63577418	847		0.268012	-1.53376	71577	13575	524
1	2050139	2200150	27		0.26895	-1.5334	73702	14050	655
2	37642696	37792623	499	EFHD2	0.264631	-1.5329	43214	8045	399
10	44725527	44875588	583		0.264129	-1.53289	102126	18960	726
6	71097055	71253182	936	ITGB7,RARG,MFSD5,ESPL1,PFDN5,C12orf10,AAAS,SP7	0.253551	-1.5328	46109	8071	419
3	523937	673907	7	NETO2,ITFG1	0.269296	-1.53245	131198	25058	979
1	180335621	180485746	2373		0.26902	-1.53172	133625	25483	924
4	5324620	5474422	71	KMT2E	0.258292	-1.53139	85482	15365	652
19	11444223	11594248	121	eca-mir-551b	0.268171	-1.53087	96796	18374	686
1	76579095	76730582	1008	LYST	0.269056	-1.53084	50041	9545	359
3	98189128	98339277	1285		0.269372	-1.5307	85355	16309	586
11	37570647	37721447	497	CCL14,CCL5,HEATR9,TAF15,MMP28	0.26713	-1.5304	43843	8275	368
9	41481444	41631476	531		0.271697	-1.52965	99911	19334	717
10	27396510	27546149	359	ZNF551,ZNF154	0.264298	-1.52922	45645	8482	369
13	26884954	27034982	350	CRYM,ANKS4B,ZP2	0.288455	-1.52906	80434	17035	610
4	29439777	29589793	392	SEMA3D,U6	0.258421	-1.52855	56723	10203	385
16	26962870	27112680	340	SNTN,SYNPR	0.271632	-1.5284	71168	13767	549
27	12773843	12923853	170		0.27513	-1.52757	70675	13934	507
10	82176867	82327179	1080	AHI1	0.264412	-1.52674	59411	11047	447
16	1962927	2112922	7	KBTBD12	0.271699	-1.52663	127644	24701	969
30	2613530	2763262	31		0.280494	-1.52657	104558	21220	824
11	20054045	20169411	266	U2,TMEM106A,NBR1,BRCA1	0.267283	-1.5265	79190	14959	591
10	25936317	26086622	340	ZNF71,SMIM17	0.264434	-1.52625	40599	7550	308
20	62372370	62522600	816		0.287103	-1.52597	78101	16422	598
13	16155824	16305933	201		0.288575	-1.52558	47102	9982	367
7	93862721	94056549	1222	LUZP2	0.26642	-1.52527	125043	23509	932
1	145916902	146066803	1926	TRIM69,B2M,PATL2,SPG11	0.269302	-1.52494	38953	7440	294
29	2737157	2888834	23		0.272559	-1.5248	96172	18698	688
21	29062538	29212369	378	NIPBL	0.279036	-1.52478	82180	16548	561
31	5489982	5639950	67		0.27929	-1.52466	71286	14374	547
8	89887257	90037154	1152		0.266441	-1.5242	102415	19257	730
17	23900721	24050594	320	ESD,LRCH1	0.268502	-1.52375	87671	16672	661
14	41453044	41602862	562	FSTL4	0.287709	-1.52342	55796	11770	482
11	58477488	58627546	775	NCOR1,TTC19,ZSWIM7,ADORA2B	0.267423	-1.52292	53548	10123	413
30	20489359	20639411	262		0.280671	-1.52185	137770	27987	968
8	91312308	91462312	1171		0.266544	-1.52178	101581	19111	720
2	103690775	103840766	1378		0.265197	-1.52177	104633	19540	733
17	73926429	74076428	987		0.268618	-1.52137	86932	16542	644
16	46605850	46768569	600	ZNF621,ZNF619,RPL14	0.271903	-1.5213	65478	12685	522
15	66243629	66393622	870		0.264479	-1.52126	66953	12454	517
10	65558127	65746993	859	FRK	0.264672	-1.52107	108722	20245	793
4	35669506	35819596	475	AKAP9	0.258759	-1.52106	50235	9053	368
13	33185587	33336398	427	CPPED1	0.288732	-1.521	119797	25409	1045
28	4142403	4292237	45	KCNC2,CAPS2,GLIPR1L1	0.276048	-1.52099	69724	13815	517
8	40910651	41060525	505	TUBB6,CIDEA,IMPA2	0.266612	-1.52018	56417	10618	477
5	38985138	39135541	565	HCN3,ASH1L	0.279949	-1.52016	19362	3918	146
5	13213723	13363810	176	RASAL2	0.279953	-1.52006	58495	11837	420
12	5956863	6106930	79	LRRC4C	0.293619	-1.51997	106803	23249	784
12	15359085	15462063	191	OR4C5	0.293622	-1.51986	417038	90783	2210
1	174154242	174304145	2295	INSM2,RALGAPA1	0.269515	-1.51981	71200	13615	524
8	60594266	60744152	763	CELF4	0.266632	-1.51971	62377	11741	483
9	38855971	39005925	496		0.272148	-1.5196	20161	3911	160
6	54836354	54986360	719		0.254194	-1.51939	57578	10115	406
17	33052594	33202595	442	U6	0.268731	-1.51906	151446	28836	1084
15	56641702	56791039	742	HAAO,MTA3	0.264593	-1.51861	55521	10334	434
5	66937801	67087796	934	ALG14,U6	0.280041	-1.51777	57583	11658	431
20	58260584	58410627	762		0.287414	-1.51755	82577	17392	613
23	27781889	27931886	378		0.271835	-1.51754	79155	15329	587
8	40833952	40985593	504	AFG3L2,TUBB6,CIDEA	0.266733	-1.51733	67838	12776	559
19	22250318	22400407	265		0.268964	-1.51536	44994	8578	324
5	50726811	50876773	722	DENND2C,BCAS2,TRIM33	0.280149	-1.51497	54953	11132	426
1	110186943	110371636	1457		0.269725	-1.51475	128091	24522	930
28	21142415	21292373	268	NDUFA12,NR2C1,FGD6	0.276352	-1.51349	52750	10469	398
Contig60549	1	130730	834		0.280207	-1.51347	189369	38373	1344
20	39602126	39751472	516	KCNK5,KCNK17,KCNK16	0.287568	-1.5134	59491	12540	551
7	60903968	61053935	783	TMEM135,FZD4	0.26698	-1.51312	53901	10165	403
8	40678146	40833951	502	SPIRE1,SLMO1	0.266915	-1.51306	63076	11891	467
11	29885773	30035732	395	TOM1L1,COX11,STXBP4	0.26782	-1.51281	55960	10602	420
7	12399620	12549738	159	ANGPTL5,CEP126	0.267018	-1.51231	56986	10749	405
5	60878287	61028399	854		0.280257	-1.51216	73126	14822	508
14	37699612	37849638	512	FAM13B,PKD2L2,MYOT	0.288167	-1.51181	65151	13777	476
1	103361539	103511298	1366		0.269867	-1.51134	66423	12726	494
9	69951953	70101870	905		0.272524	-1.51124	92219	17926	673
20	4793789	4943861	59	PRPF4B,FAM217A,C6orf201,ECI2	0.287669	-1.51066	84001	17716	633
28	25345670	25495669	324	ACTR6,DEPDC4,SCYL2,SLC17A8	0.276474	-1.51046	64951	12899	483
21	57871341	58021627	755	LPCAT1,SLC6A3,CLPTM1L	0.279579	-1.50973	71814	14503	687
7	16150244	16300270	209		0.267159	-1.50925	134120	25318	967
8	26239362	26390405	317		0.267078	-1.50923	61435	11592	542
21	16443077	16593108	211		0.279605	-1.50902	43227	8731	335
18	51935211	52085182	692	RAPGEF4	0.274483	-1.50874	107383	21097	812
22	13395668	13545603	176	JAG1,SLX4IP	0.273437	-1.50857	44929	8777	356
22	4100849	4250548	54	KIZ	0.273444	-1.5084	94011	18366	746
13	18325925	18475934	230	RABGEF1,KCTD7	0.289165	-1.50834	104407	22196	803
5	86013701	86163803	1187		0.280407	-1.50829	114141	23154	796
20	59785379	59936715	782		0.287761	-1.50816	71652	15119	513
17	49903695	50053637	667	MYCBP2	0.269325	-1.50693	80456	15369	577
26	1368520	1518545	14		0.269068	-1.50659	141736	27037	1024
7	65030399	65180415	838		0.267316	-1.50583	86104	16268	608
2	58473632	58623709	775		0.266011	-1.50579	59221	11109	457
7	69379317	69528241	896	CAPN5,B3GNT6,ACER3	0.267327	-1.5056	89809	16969	827
26	42681182	42831705	552	PCNT	0.269107	-1.50557	44199	8433	371
19	3867299	4016842	201	IQCJ-SCHIP1	0.280512	-1.50556	60689	12318	517
13	39935078	40066215	516	SRL,ADCY9	0.289265	-1.50542	30620	6513	281
8	55115094	55265243	690		0.267256	-1.50504	81055	15309	573
21	11427287	11532669	143	IPO11,U6	0.279762	-1.50464	64501	13039	333
11	25349507	25501914	337	NXPH3,PHB,NGFR	0.268162	-1.50409	41873	7948	417
6	18014970	18164789	242	CAB39,ITM2C	0.254939	-1.50385	56193	9913	474
14	19906238	20056140	277	EBF1	0.288484	-1.50376	74058	15687	564
17	24500437	24650387	328	ZC3H13	0.26948	-1.50376	32811	6273	237
26	23898953	24048649	309	U6,eca-mir-155,MRPL39	0.269184	-1.50353	88890	16967	661
15	51541275	51691253	674	LHCGR	0.265249	-1.50339	94753	17700	708
16	3089628	3239310	22	KIAA1257	0.27259	-1.50325	81093	15769	706
25	13893643	14043608	182		0.279909	-1.50311	57886	11711	449
14	35395490	35594304	482	Vault,ZMAT2,HARS2,HARS,DND1,WDR55,NDUFA2,TMCO6,CD14	0.288528	-1.50264	45037	9542	375
7	60678423	60828863	780	TMEM135	0.267475	-1.50239	71571	13534	540
7	95255788	95406416	1240	ANO3	0.267475	-1.50238	121164	22912	884
1	174379145	174529199	2298	RALGAPA1,BRMS1L	0.270264	-1.50178	58170	11169	417
4	98850989	99000980	1316		0.259641	-1.50152	115318	20884	821
21	50076069	50225349	651		0.279885	-1.50123	102731	20781	836
5	63729476	63879500	892	SNX7,7SK	0.28069	-1.50093	106623	21662	780
21	32523933	32673926	420	NPR3	0.279896	-1.50091	67361	13627	522
4	12142705	12292640	163		0.259676	-1.50075	72543	13140	527
1	127855259	128005560	1688	DENND4A	0.27031	-1.50067	58072	11153	434
11	47957733	48107901	635	ANKFY1,5S_rRNA,UBE2G1	0.268304	-1.50047	77727	14765	597
4	48846697	48996767	649		0.259697	-1.50029	31807	5762	219
21	2113341	2262752	20	KLF2,AP1M1,EPS15L1	0.279924	-1.50016	56018	11334	553
18	39034640	39184596	520	CCDC148	0.274827	-1.5	103586	20389	770
29	9192028	9341888	109		0.273455	-1.49986	118047	23063	912
Contig80952	1	83260	735		0.255133	-1.49979	80333	14187	609
12	33165800	33315317	392	SHANK2	0.29429	-1.49957	123718	27027	1251
24	30445234	30674482	407		0.282147	-1.49954	146258	29948	1028
4	22583285	22733324	302		0.259754	-1.49901	151838	27515	1037
2	42672297	42822046	566	RERE,SLC45A1	0.266361	-1.49892	14004	2632	122
27	12398738	12548805	165		0.276305	-1.49876	72621	14409	532
9	78456378	78606403	1018		0.273118	-1.49802	93465	18227	688
10	81577358	81727229	1072		0.265738	-1.49784	101925	19091	793
23	47436581	47586615	635		0.272617	-1.49717	106451	20703	745
1	96328208	96478213	1272		0.270476	-1.49669	126173	24254	957
22	28879305	29026993	373	CTNNBL1	0.273951	-1.49631	65304	12793	518
3	35491209	35586442	464		0.270857	-1.49629	28703	5529	295
1	152642342	152792087	2013	MEIS2	0.270507	-1.49594	54088	10399	408
1	68650000	68800252	908	URB2	0.270515	-1.49575	76008	14614	578
23	21509732	21659776	295	PGM5,Y_RNA	0.272676	-1.49564	46976	9139	354
24	26712972	26862908	358		0.282291	-1.49564	75503	15472	543
12	5656726	5806841	75	AURKAIP1	0.294435	-1.49515	126111	27571	903
27	14880220	15030340	198	DUSP4,TNKS	0.276458	-1.49501	60475	12009	476
8	47284543	47434659	590		0.267695	-1.4947	83918	15888	612
6	3515994	3666297	50	SPAG16,U6	0.255382	-1.49459	101861	18014	726
11	5392188	5542008	72	MFSD11,JMJD6,MXRA7	0.268539	-1.49447	77017	14649	637
26	33484747	33634740	430	SETD4	0.269542	-1.49403	71043	13587	550
23	29207113	29357086	395		0.272763	-1.49336	91693	17847	654
24	36525244	36675679	482	UNC79	0.282394	-1.49283	66409	13616	507
10	84649177	84798952	1113	HEBP2	0.265972	-1.49275	38844	7285	328
1	123093166	123242827	1626		0.270654	-1.49239	45937	8839	374
5	83520191	83670597	1154	ASB17,MSH4	0.281033	-1.49206	50978	10376	371
1	85307755	85457535	1126	GRID1	0.270669	-1.49203	70051	13480	559
10	26011153	26161618	341	7SK	0.266009	-1.49193	43943	8243	319
14	38299321	38449321	520	SPOCK1,7SK	0.288958	-1.49172	82432	17505	660
6	57254468	57405134	750	BICD1	0.25553	-1.49151	101760	18011	749
4	29889540	30039523	398		0.260117	-1.49098	143536	26063	987
21	44559075	44709000	577	BASP1	0.280314	-1.48932	65878	13357	505
23	16437923	16587918	228		0.27293	-1.48903	94002	18313	666
24	20237746	20387696	271	PROX2,DLST,RPS6KL1,PGF,EIF2B2	0.282563	-1.48821	47442	9736	423
10	43750939	43900929	570	MAP3K7	0.26618	-1.48821	29298	5501	221
17	80174129	80363529	1070	ATP4B,GRK1	0.270252	-1.48799	48210	9256	473
15	90303027	90451433	1187		0.265936	-1.48746	55347	10378	468
1	123918709	124068576	1637	TLE3	0.27088	-1.48695	70043	13494	639
7	77327470	77477427	1002	OR52B2,OR52W1,C11orf42,FAM160A2,CNGA4,CCKBR	0.268194	-1.48679	49751	9445	398
14	34640201	34792224	471	ARAP3,FCHSD1,RELL2,HDAC3,DIAPH1	0.289158	-1.48664	37383	7947	329
12	31985673	32134076	377		0.294724	-1.48637	121598	26625	1199
15	51316149	51466269	671	FSHR	0.265989	-1.48621	68281	12807	512
27	12698808	12848846	169		0.276828	-1.48592	78160	15552	565
6	82089433	82239165	1079	MSRB3	0.255801	-1.48585	34852	6178	266
26	12650105	12800217	162	MIR1255B	0.26987	-1.48531	99001	18968	689
23	22116817	22266687	303	KANK1	0.273112	-1.48427	59459	11595	480
8	62919136	63069158	794		0.268155	-1.48391	76289	14480	546
9	54782915	54933103	707		0.273771	-1.48347	58107	11372	430
24	33011026	33160848	439	FOXN3	0.282755	-1.48299	80037	16442	660
20	52559934	52711740	686	MLIP	0.288716	-1.48234	92978	19719	704
18	76312117	76461348	1016	CFLAR,CASP10,CASP8,ALS2CR12	0.275523	-1.4823	59238	11704	492
14	77494265	77644200	1033		0.289335	-1.48217	44966	9568	330
1	152343354	152492337	2009		0.271079	-1.48216	105381	20324	738
16	26512896	26662898	334	PRICKLE2	0.273406	-1.48185	71406	13947	562
3	8336609	8486217	102	MMP2,LPCAT2,SLC6A2	0.271483	-1.48178	73047	14119	618
13	14314042	14462401	179		0.290076	-1.48176	54844	11716	445
4	97582977	97732732	1299	ARHGEF5,NOBOX,TPK1	0.26055	-1.4814	72615	13217	583
1	7770374	7920262	102		0.271121	-1.48115	70542	13608	560
5	31253129	31403127	456	C1orf110	0.281476	-1.48056	68874	14052	524
1	146366669	146516671	1932		0.271147	-1.48055	86455	16680	627
17	15818908	15968938	210		0.270626	-1.48035	63669	12249	460
23	38215145	38362924	515	DENND4C,SNORD112,RPS6,ACER2	0.273293	-1.47956	76378	14909	597
28	21367370	21518310	271	FGD6,VEZT,eca-mir-331	0.277727	-1.47954	57916	11580	436
3	9166084	9316067	113		0.271597	-1.47912	68105	13172	526
2	85991047	86141055	1144		0.267406	-1.4784	78904	14915	570
31	1732740	1882960	117	SMOC2	0.280934	-1.47838	65413	13307	523
7	47050030	47199977	610		0.268587	-1.47827	15001	2854	127
2	69172155	69322595	916	TLL1	0.267415	-1.47822	64141	12125	439
7	62479525	62629523	804		0.268622	-1.47752	92774	17654	656
11	58176521	58327268	771	TRPV2,UBC,CENPV,U6,PIGL	0.269218	-1.47717	77313	14760	646
23	55101959	55253185	737	CENPP,ASPN,OMD,OGN,NOL8	0.273396	-1.47688	39015	7620	306
15	38539614	38689306	501	PELI1,VPS54	0.266399	-1.47671	65404	12295	465
11	6142049	6291345	82	MRPL38,TRIM65,TRIM47,WBP2,UNC13D,UNK,GALK1,ITGB4	0.269253	-1.47627	61142	11675	569
4	14995818	15146686	201	CAMK2B,NUDCD3	0.26085	-1.47476	66088	12049	603
6	81792194	81942179	1075	WIF1	0.256353	-1.47434	35577	6326	281
19	45504925	45654892	570		0.271072	-1.47416	47160	9095	353
14	67685912	67835932	903	SLCO6A1,SLCO4C1	0.289653	-1.47409	57806	12321	422
20	24561657	24711654	317	SLC17A3,SLC17A2,TRIM38	0.289026	-1.47395	73788	15675	572
28	25420687	25570679	325	SCYL2,SLC17A8	0.277954	-1.47393	70478	14109	523
5	33518782	33668566	495	VANGL2,NHLH1,NCSTN,COPA	0.281734	-1.47388	22520	4601	196
10	78501790	78651703	1031	AKAP7	0.266845	-1.47373	59635	11238	453
14	65059196	65209317	868		0.289685	-1.4733	69547	14826	491
18	44961463	45111423	599	SLC38A11	0.275878	-1.47328	63787	12627	461
17	48855135	49005050	653		0.270987	-1.47297	85643	16509	648
1	90719076	90868877	1198	TMC3,STARD5,IL16	0.27147	-1.47277	100278	19381	919
30	353864	503699	2	HNRNPU,COX20,DESI2	0.282516	-1.47261	61345	12586	502
24	20612606	20762439	276	JDP2	0.28315	-1.47221	75923	15630	680
9	70101871	70251870	907		0.274312	-1.47144	65207	12799	472
24	32124453	32272941	428	SPATA7,PTPN21	0.283186	-1.47126	66652	13724	519
14	20730964	20881053	288	SOX30,ADAM19	0.28977	-1.47114	41172	8781	325
17	24425443	24575387	327	LCP1,CPB2,ZC3H13	0.271082	-1.47103	52726	10169	384
30	25357458	25507514	321	KCNT2	0.282588	-1.47071	72245	14828	518
7	60753433	60903967	781	TMEM135	0.26895	-1.4704	72527	13826	484
7	76727341	76877311	994		0.268975	-1.46986	127899	24385	887
4	8549599	8699568	114		0.261071	-1.46985	62457	11401	440
6	38400897	38550986	498		0.256603	-1.46913	148759	26488	997
10	72051078	72200970	945		0.267065	-1.46893	77472	14617	566
24	22557180	22707507	302	POMT2,GSTZ1,TMED8,SAMD15,NOXRED1,VIPAS39,AHSA1	0.283276	-1.46879	53853	11094	438
4	62883360	63033695	836	SNORD113,LSM5,AVL9	0.26114	-1.46832	73807	13478	580
6	77591245	77741205	1022		0.256652	-1.46809	71181	12678	506
11	40649192	40799151	538	ADAP2,TEFM,ATAD5,CRLF3	0.269574	-1.46809	66017	12628	514
1	149291018	149440984	1971	GCHFR,RMDN3,RAD51,CASC5,RPUSD2	0.271666	-1.46803	47302	9152	355
25	8821843	8971821	117		0.281142	-1.46802	138472	28201	963
1	81180937	81330771	1071	ALOX5,MARCH8	0.27167	-1.46796	67551	13070	549
20	45076051	45226096	589	RUNX2	0.289265	-1.46748	55213	11744	471
10	31871966	32021976	417		0.26716	-1.46687	33506	6325	242
1	185360054	185509876	2440		0.271729	-1.46654	96773	18730	728
1	67354608	67434282	891		0.271742	-1.46621	36118	6991	284
5	60578194	60728201	850		0.282045	-1.46582	115046	23544	810
14	85557371	85707499	1135	MSH3,ANKRD34B,FAM151B	0.289982	-1.46575	72336	15445	573
10	32021977	32172134	419		0.267216	-1.46564	69046	13038	487
18	81407030	81556719	1084		0.276184	-1.46549	66924	13270	570
19	55510715	55660722	702		0.271521	-1.46537	74123	14330	494
2	42447352	42597303	563	RERE	0.268084	-1.46508	16165	3067	119
25	2283093	2438232	30	ZCCHC7	0.281258	-1.46473	52678	10735	371
22	40347639	40497132	526	ATP9A,SALL4	0.275296	-1.46425	75517	14902	679
9	31004635	31153589	402		0.274677	-1.4633	65032	12790	459
1	76505045	76654302	1007	LYST	0.271863	-1.4633	56906	11022	424
26	10172985	10322999	129		0.270702	-1.46327	145086	27924	1026
18	81932247	82082165	1091	PLEKHM3	0.276274	-1.4632	32493	6446	254
10	27993953	28145373	367	C19orf18,ZNF606	0.267338	-1.46298	31007	5859	267
26	6794762	6944635	84		0.270714	-1.46293	136971	26364	959
18	63002383	63153488	838	5S_rRNA	0.276386	-1.46037	83773	16629	599
14	1490375	1640053	30	GFPT2,MAPK9	0.290227	-1.45954	52494	11223	451
26	2943969	3093980	34	CGGBP1,HTR1F	0.270845	-1.45948	61859	11915	458
21	6392824	6543009	78		0.28139	-1.45946	61325	12506	485
22	33450729	33600648	434		0.275508	-1.45919	93693	18510	766
3	52380988	52530819	680		0.272466	-1.45898	59236	11511	455
20	9636018	9786048	122		0.289581	-1.45893	55918	11914	408
12	35898549	36023739	427	DUSP8,AP2A2,MUC6	0.295657	-1.45801	55171	12140	463
16	72907076	73057203	951	MSL2,PCCB,STAG1	0.274321	-1.45783	50068	9828	383
5	26265508	26415556	387		0.282355	-1.45778	71828	14724	551
25	10774842	10924825	143		0.281513	-1.45746	103266	21073	787
26	42606359	42757118	551	MCM3AP,YBEY,C21orf58,PCNT	0.27093	-1.45722	44633	8601	385
9	21552280	21702183	277		0.274971	-1.45678	55263	10886	390
26	18850384	19000355	243		0.270967	-1.45623	98763	19036	706
10	28946740	29102707	379	SLC17A5	0.267661	-1.45595	13952	2641	115
14	80347268	80497300	1071	snoZ39	0.290389	-1.45542	68768	14715	506
20	1156553	1305453	12	EXOC2	0.289713	-1.45536	60114	12817	470
5	87347874	87498007	1204	NEGR1	0.282478	-1.45458	77962	15992	572
18	31231479	31381429	416	EPC2	0.276617	-1.45449	34541	6865	258
29	2436658	2586641	19		0.275085	-1.45442	61205	12064	433
10	74151019	74300972	973		0.267731	-1.45442	74639	14134	552
21	9163277	9313437	113	CWC27	0.281584	-1.45407	60825	12417	450
2	8187163	8337249	109	CDKN2C,FAF1	0.268651	-1.45393	52012	9899	388
9	49658431	49808320	640	ODF1,KLF10	0.275099	-1.45393	65462	12904	548
1	36773581	36925802	487	MARCH5,CPEB3,CPEB3_ribozyme	0.272262	-1.4537	37005	7183	278
10	74300973	74450910	975	CENPW	0.267766	-1.45365	100295	18996	717
5	7590763	7740752	101	PRRC2C,MYOC,VAMP4	0.282539	-1.45302	54968	11279	416
1	120011538	120160774	1585	MPI,SCAMP2,ULK3,CPLX3,LMAN1L,CSK,CYP1A2,CYP1A1	0.272292	-1.45299	47440	9210	443
15	20030064	20179936	258	KCMF1,TRABD2A	0.267424	-1.45293	60726	11480	487
[truncated: 27,841 more rows]

## Sheet: Sign_ZHp
Chrom	Start	End	Bin	Gene_Symbol	jeju_Hp	jeju_ZHp	jeju_REF	jeju_ALT	jeju_SNP
2	53037505	53037506	704		0.0115938	-6.50237	59334	348	352
7	75526836	75526837	978		0.0384676	-6.46949	62115	1243	786
2	53112505	53112506	705	ADAM28	0.0156665	-6.42239	62701	499	374
2	52962431	52962432	703		0.023294	-6.27259	30185	360	182
17	69051900	69051901	922	PCCA	0.0369937	-6.25344	30758	591	189
17	68977230	68977231	921	PCCA	0.0398791	-6.19449	32392	673	216
7	75601832	75601833	979		0.0516753	-6.18302	73792	2012	937
17	69126872	69126873	923	PCCA	0.0516002	-5.95503	33206	904	207
17	69201951	69201952	924	PCCA	0.0565744	-5.85341	31489	945	200
15	36368097	36368098	472	MEIS1	0.0838125	-5.71362	22406	1027	153
17	68902069	68902070	920	PCCA	0.0646037	-5.68937	26060	901	185
1	1676013	1676014	22	JAKMIP3	0.0969118	-5.67311	55193	2970	468
2	53187488	53187489	706	ADAM28,ADAMDEC1	0.0575232	-5.60035	44360	1355	271
27	2854715	2854716	38	CHRNB3,SLC20A2,U6,SMIM19	0.120171	-5.32946	43854	3009	305
1	1750562	1750563	23	BNIP3,PPP2R2D	0.112908	-5.2882	39797	2543	324
15	36443105	36443106	473	MEIS1	0.102856	-5.27171	28254	1625	194
27	2929558	2929559	39	SLC20A2,SMIM19,VDAC3	0.122799	-5.26499	60576	4261	440
14	36349444	36349445	494	CXXC5,UBE2D2	0.142641	-5.20335	24818	2079	221
19	13846129	13846130	153	TNIK	0.0819568	-5.17162	27389	1225	185
2	52889305	52889306	702		0.0822047	-5.11562	32179	1444	211
10	49724270	49724271	648	MMS22L	0.10332	-5.03642	48854	2824	303
16	12261146	12261147	144		0.138913	-5.01108	41740	3389	307
19	13921188	13921189	154	TNIK	0.0959763	-4.89752	16794	894	120
1	1601103	1601104	21	STK32C,DPYSL4,JAKMIP3	0.133621	-4.78979	57258	4442	504
9	69201873	69201874	895	SQLE,KIAA0196,U4,NSMCE2	0.128857	-4.70926	30134	2241	208
1	184309445	184309446	2426		0.140982	-4.61265	68845	5688	461
6	28471816	28471817	366	BID,BCL2L13,ATP6V1E1	0.106097	-4.60895	36571	2178	274
6	28396814	28396815	365	BID,BCL2L13	0.107635	-4.57687	55510	3360	434
3	56447333	56447334	733		0.142638	-4.46802	90142	7551	610
6	28546900	28546901	367	BCL2L13,ATP6V1E1,SLC25A18,CECR2	0.113777	-4.44873	25939	1672	191
27	3004529	3004530	40	SLC20A2,VDAC3,DKK4	0.156261	-4.444	57650	5385	438
6	28320348	28320349	364		0.114966	-4.42393	46285	3019	356
17	2018631	2018632	26	SAP18,SKA3,ZDHHC20	0.127631	-4.40172	75257	5535	535
14	21556071	21556072	299	SGCD	0.174518	-4.39473	67016	7165	461
6	28168784	28168785	362	TUBA8,PEX26	0.117394	-4.37328	37784	2524	286
19	13996194	13996195	155	TNIK	0.125864	-4.31317	31463	2277	232
6	28092612	28092613	361	TUBA8,PEX26	0.121111	-4.29573	45948	3181	331
9	69277063	69277064	896	KIAA0196,U4,NSMCE2	0.147506	-4.29415	39623	3454	273
22	46719370	46719371	610		0.157292	-4.27786	49080	4621	399
14	36268187	36268188	493	PSD2,CXXC5	0.180062	-4.2541	20970	2331	228
1	1825287	1825288	24	BNIP3,PPP2R2D	0.156877	-4.23019	42620	4000	359
22	46569612	46569613	608	ZNF831,EDN3	0.161119	-4.1866	34611	3355	282
14	88669800	88669801	1175	CRHBP,S100Z,F2RL1,F2R,IQGAP2	0.182921	-4.18156	39312	4457	321
6	28243687	28243688	363		0.128115	-4.14961	38716	2860	291
3	112078439	112078440	1470		0.157006	-4.13501	40087	3766	261
9	69127113	69127114	894	ZNF572,SQLE,KIAA0196	0.15549	-4.11642	33440	3105	267
5	35550488	35550489	522	CD1B	0.180603	-4.09553	139276	15540	1007
8	20588604	20588605	242	TBX3	0.158827	-4.05448	10602	1010	101
8	92512167	92512168	1187		0.159368	-4.04177	673274	64404	659
14	36424050	36424051	495	UBE2D2,TMEM173,DNAJC18,SPATA24	0.188538	-4.03909	28527	3360	221
15	15659211	15659212	199	ANAPC1,MERTK,7SK	0.156054	-4.03727	73162	6823	533
4	16951970	16951971	227		0.14518	-4.03621	45476	3890	319
3	36571097	36571098	478	SPG7,RPL13,snoMBII-202,CPNE7	0.161765	-4.0247	5708	556	60
1	179959227	179959228	2368		0.166427	-4.00038	54461	5492	353
11	42396762	42396763	561	IFT20,NLK	0.171264	-3.97441	50050	5228	353
6	73200750	73200751	964	OR6C76,OR6C3	0.136695	-3.97062	33801	2693	416
6	28621900	28621901	368	ATP6V1E1,SLC25A18,CECR2	0.136703	-3.97045	26444	2107	197
1	184234470	184234471	2425		0.167895	-3.96506	85575	8723	581
18	66564943	66564944	886	MSTN	0.181343	-3.92427	74376	13357	534
16	46693559	46693560	601	ZNF621,ZNF619,RPL14,ENTPD3	0.180943	-3.90817	69841	7811	522
1	108839273	108839274	1439	MCEE	0.170554	-3.90108	108995	11327	772
Contig51780	1	2	198	ANAPC1,MERTK	0.162046	-3.89821	64264	6273	450
14	2838834	2838835	48	PROP1	0.162485	-3.89492	105454	25350	852
11	42471804	42471805	562	IFT20,NLK	0.174434	-3.89358	43977	4699	289
10	49799418	49799419	649	MMS22L	0.156684	-3.87378	51540	4830	331
3	36271968	36271969	474	ACSF3,CDH15	0.16898	-3.85747	6706	689	75
19	8987131	8987132	88		0.149279	-3.85537	76168	6735	485
14	21481026	21481027	298	SGCD	0.195792	-3.85508	51016	6305	360
Contig41746	171127	171128	861		0.167263	-3.85434	65856	6682	432
3	112153504	112153505	1471		0.169457	-3.84642	57963	5976	383
1	184384445	184384446	2427		0.17396	-3.81911	69085	7357	485
29	26201248	26201249	334		0.19028	-3.8168	63273	7540	417
3	36646070	36646071	479	SPG7,RPL13,snoMBII-202,CPNE7,DPEP1,SPATA33,CDK10	0.171286	-3.80403	5925	619	66
3	36122750	36122751	472		0.171656	-3.79547	6778	710	72
2	85316250	85316251	1135	ARHGAP10	0.150531	-3.77374	71504	6386	502
2	59225267	59225268	785	PINX1,XKR6	0.150609	-3.7722	33033	2952	260
20	32663917	32663918	424	PRRT1,PPT2,EGFL8,AGPAT1,RNF5,AGER,PBX2,GPSM3,NOTCH4	0.204222	-3.76835	120060	15668	927
23	26168215	26168216	357	CD274,PDCD1LG2,U6	0.185449	-3.76758	36125	4167	256
18	3317013	3317014	43	IWS1	0.18566	-3.7664	91936	10620	448
23	26243219	26243220	358	PDCD1LG2,U6,RIC1	0.186144	-3.74946	44868	5200	309
14	40702924	40702925	552	CDKN2AIPNL,UBE2B,CDKL3,snoR442,SNORD112,PPP2CA	0.200166	-3.74411	26126	3322	188
16	46993793	46993794	605	MYRIP	0.187317	-3.7409	75647	8837	558
22	46644436	46644437	609	EDN3	0.179978	-3.73695	51461	5717	432
28	21894511	21894512	278	CCDC38,AMDHD1,HAL,LTA4H	0.186383	-3.73497	49723	5772	379
19	8912059	8912060	87		0.155933	-3.72529	53557	4990	346
3	36795490	36795491	481	CDK10,SPATA2L,VPS9D1,ZNF276,FANCA,SPIRE2,TCF25	0.174849	-3.72147	6140	658	74
2	37567739	37567740	498	DNAJC16,CASP9,CTRC,EFHD2	0.155002	-3.68593	47815	4423	401
19	34331501	34331502	424	XXYLT1	0.161208	-3.62215	51289	4975	403
18	65965093	65965094	878	WDR75	0.191355	-3.62163	109754	13173	743
14	84509803	84509804	1121	ATG10	0.205026	-3.62082	45399	5955	320
10	43975794	43975795	573		0.16897	-3.60611	54674	5617	372
18	21517196	21517197	286	HNMT	0.192034	-3.60439	111782	13477	773
3	107575804	107575805	1410	LCORL,NCAPG,U6,FAM184B	0.197745	-3.5908	103392	12942	754
2	85241225	85241226	1134	ARHGAP10	0.160616	-3.57567	55671	5376	379
3	36196968	36196969	473	ACSF3	0.18184	-3.55942	6087	685	60
9	66063272	66063273	865		0.180645	-3.55645	88926	9925	593
17	19479115	19479116	261	WDFY2	0.169674	-3.54279	27677	2858	191
17	50128638	50128639	670	SCEL	0.169685	-3.54257	55708	5753	378
2	76803771	76803772	1023	GRIA2	0.162424	-3.54016	69864	6839	448
16	47068767	47068768	606	MYRIP	0.195664	-3.52187	63967	7899	454
8	3913399	3913400	26		0.18156	-3.51997	15011	1686	328
14	93206618	93206619	1234	OCLN,U6,MARVELD2,RAD17	0.20931	-3.51217	63675	8581	502
7	75677070	75677071	980		0.175155	-3.50479	63334	6802	817

## Sheet: Raw_XPEHH
Chr	Start	End	Gene Symbol	Number.of.SNP	Max.normalized.XPEHH	Proportion.of.critical.XPEHH	Direction.of.Selection	Rank	Pvalue
1	1	50000	SYCE1	380	0.480971	0.0289474	Plus	13740	0.853469
1	49229	99228		321	0.311063	0	Plus	14856	0.92279
1	99227	149226	CYP2E1	284	0.849619	0	Plus	10358	0.643394
1	149181	199180		403	1.04607	0	Plus	12969	0.647608
1	199194	249193		339	0.56418	0	Plus	13120	0.814957
1	275039	325038		368	0.496576	0	Plus	13627	0.84645
1	325039	375038		487	1.89986	0.00205339	Plus	5395	0.2694
1	367811	417810	PAOX	456	0.678606	0	Plus	16792	0.83851
1	400905	450904	PAOX,ECHS1,FUOM,PRAP1	287	0.113561	0	Plus	15776	0.979937
1	450360	500359	CALY	267	0.736633	0	Plus	11443	0.710789
1	500178	550177	ZNF511,TUBGCP2	222	0.657	0	Plus	12229	0.759612
1	549864	599863	TUBGCP2,KNDC1	40	0.604186	0	Plus	521	0.715659
1	631555	681554	KNDC1	382	1.44852	0	Plus	5439	0.337847
1	680514	730513	KNDC1,ADGRA1	480	0.977026	0	Plus	13733	0.685759
1	730059	780058		485	1.1094	0	Plus	12255	0.611954
1	1128969	1178968	INPP5A	368	0.0377585	0.076087	Plus	16006	0.994223
1	1526355	1576354		561	0.355497	0	Plus	19030	0.950265
1	1576254	1626253	STK32C	446	2.03288	0.0044843	Plus	4683	0.233846
1	1626104	1676103	STK32C,DPYSL4	467	4.20515	0.880086	Plus	298	0.0148807
1	1676014	1726013	JAKMIP3	662	4.4742	0.350453	Plus	77	0.0138889
1	1725563	1775562	JAKMIP3	847	5.07602	0.987013	Plus	4	0.00543478
1	1775502	1825501		508	5.56138	0.98622	Plus	26	0.00129831
1	1825288	1875287	BNIP3,PPP2R2D	296	4.88532	0.989865	Plus	41	0.00254674
1	1875182	1925181	PPP2R2D	342	4.70006	1	Plus	59	0.00366482
1	1925143	1975142		394	4.65629	0.428934	Plus	69	0.00428598
1	1975141	2025140		496	1.88988	0	Plus	5443	0.271797
1	2025140	2075139		809	2.02973	0.00123609	Plus	243	0.330163
1	2075139	2125138		469	1.73019	0	Plus	6426	0.320883
1	2125159	2175158		568	2.66344	0.0915493	Plus	2328	0.116249
1	2175152	2225151		604	2.12272	0.00827815	Plus	1450	0.261544
1	2225153	2275152		712	2.26266	0.00702247	Plus	1247	0.224928
1	2275151	2325150		781	2.74879	0.171575	Plus	718	0.129509
1	2325151	2375150		773	1.99032	0	Plus	1681	0.303211
1	2375153	2425152		503	1.52509	0	Plus	7970	0.397983
1	2424997	2474996	TCERG1L	562	1.11912	0	Plus	12130	0.605713
1	2474997	2524996	TCERG1L	814	2.46463	0.0184275	Plus	140	0.190217
1	2524716	2574715	TCERG1L	413	1.21028	0	Plus	11088	0.55368
1	2575828	2625827	TCERG1L	669	1.03226	0	Plus	4235	0.763889
1	2625828	2675827	TCERG1L	725	2.07746	0.00275862	Plus	1528	0.275613
1	2675827	2725826		652	0.876478	0.0199387	Plus	4633	0.835678
1	2725987	2775986		738	1.16387	0	Plus	3862	0.696609
1	2775987	2825986		502	1.17436	0	Plus	11497	0.574104
1	2825991	2875990		524	1.5193	0	Plus	8021	0.400529
1	2875903	2925902		619	1.70639	0	Plus	2291	0.41324
1	2927055	2977054		479	1.12483	0	Plus	12067	0.602567
1	2977412	3027411		486	2.75148	0.0534979	Plus	2123	0.106012
1	3027182	3077181		504	1.10684	0	Plus	12283	0.613353
1	3077183	3127182		553	0.498785	0	Plus	18221	0.909867
1	3127183	3177182		672	0.348075	0.00446429	Plus	5396	0.973304
1	3177172	3227171		592	0.74458	0.00506757	Plus	16172	0.80755
1	3227170	3277169		593	1.75052	0	Plus	6290	0.314092
1	3277170	3327169		619	1.44009	0	Plus	3019	0.544553
1	3327128	3377127		548	1.68896	0	Plus	6702	0.334665
1	3377128	3427127		765	1.33124	0	Plus	3346	0.603535
1	3427131	3477130	GLRX3	316	1.6314	0	Plus	4511	0.280204
1	3476869	3526868	GLRX3	363	1.24223	0	Plus	6845	0.425182
1	3526700	3576699		405	0.9652	0	Plus	13860	0.6921
1	3576699	3626698		432	1.15951	0	Plus	11652	0.581844
1	3626402	3676401		457	0.920727	0	Plus	14363	0.717218
1	3676112	3726111		330	0.735637	0	Plus	11457	0.711659
1	3726112	3776111		497	1.21567	0	Plus	11021	0.550335
1	3826048	3876047	MGMT	407	1.49895	0	Plus	8204	0.409667
1	3925753	3975752	MGMT	316	0.970611	0	Plus	9230	0.573328
1	3975717	4025716	MGMT	410	1.17275	0	Plus	11513	0.574903
1	4025718	4075717	MGMT	546	0.784295	0	Plus	15808	0.789374
1	4075468	4125467		394	0.921453	0	Plus	9669	0.600596
1	4125384	4175383		518	1.64323	0	Plus	7021	0.350594
1	4175384	4225383		468	1.38121	0	Plus	9308	0.464796
1	4225384	4275383		369	1.16155	0	Plus	7495	0.465557
1	4275384	4325383		430	1.55175	0	Plus	7760	0.387496
1	4325385	4375384		503	1.67905	0	Plus	6782	0.33866
1	4375274	4425273		384	1.40797	0	Plus	5694	0.353687
1	4425274	4475273		527	1.2843	0	Plus	10274	0.513033
1	4475276	4525275		473	1.77788	0.00422833	Plus	6117	0.305453
1	4525277	4575276		545	1.77788	0.00366972	Plus	6118	0.305503
1	4575280	4625279		621	1.2441	0	Plus	3621	0.653139
1	4625225	4675224		447	0.443168	0	Plus	18555	0.926545
1	4675225	4725224		516	1.26628	0	Plus	10453	0.521971
1	4725228	4775227		654	1.0101	0	Plus	4299	0.775433
1	4775201	4825200		462	1.08613	0	Plus	12496	0.623989
1	4825199	4875198		436	1.21844	0	Plus	10989	0.548737
1	4875211	4925210		402	0.213463	0.00746269	Plus	19573	0.977379
1	4925213	4975212		470	0.95891	0	Plus	13937	0.695945
1	4975141	5025140		543	1.66703	0	Plus	6877	0.343404
1	5025132	5075131		645	1.58725	0	Plus	2600	0.468975
1	5075313	5125312		564	1.09649	0	Plus	12383	0.618346
1	5125310	5175309		401	1.38161	0	Plus	9306	0.464696
1	5175228	5225227		456	2.47375	0.0592105	Plus	2824	0.141017
1	5276671	5326670		636	1.46919	0	Plus	2957	0.533369
1	5326673	5376672	PTPRE	508	0.756833	0.00393701	Plus	16067	0.802307
1	5377775	5427774	PTPRE	572	2.15653	0.0034965	Plus	4076	0.203535
1	5427780	5477779		503	2.1074	0.00795229	Plus	4308	0.21512
1	5477801	5527800		523	1.84461	0	Plus	5708	0.285029
1	5527818	5577817	CLRN3	478	1.53731	0	Plus	7872	0.393089
1	5577723	5627722		552	1.06002	0.0362319	Plus	12811	0.639718
1	5627591	5677590		653	1.90007	0.00612557	Plus	1861	0.335678
1	5676922	5726921		613	1.18912	0	Plus	3787	0.683081
1	5726931	5776930		675	1.63792	0	Plus	2460	0.443723
1	5776933	5826932		529	1.02868	0	Plus	13156	0.656946
1	5826938	5876937		567	1.39951	0	Plus	9142	0.456507
1	5876872	5926871		452	1.22194	0	Plus	10949	0.546739
1	5926827	5976826		404	1.005	0	Plus	13421	0.670179
1	5975205	6025204		340	1.07544	0	Plus	8273	0.513883
1	6025196	6075195		606	2.10796	0.0049505	Plus	1483	0.267496
1	6075123	6125122		537	0.945244	0	Plus	14095	0.703835
1	6125158	6175157	FAM196A	490	1.09977	0	Plus	12350	0.616698
1	6175009	6225008	FAM196A	443	1.01118	0	Plus	13352	0.666733
1	6225269	6275268	FAM196A	451	0.844608	0	Plus	15142	0.756117
1	6275208	6325207	FAM196A	506	1.02578	0	Plus	13184	0.658344
1	6325109	6375108	FAM196A	556	0.68093	0	Plus	16768	0.837311
1	6375185	6425184		500	1.36817	0	Plus	9417	0.470239
1	6424893	6474892		464	1.46376	0	Plus	8497	0.424298
1	6474846	6524845		492	1.62258	0	Plus	7188	0.358933
1	6524847	6574846		534	0.707143	0	Plus	16536	0.825727
1	6574768	6624767		575	0.791972	0.0121739	Plus	15722	0.785079
1	6624767	6674766		480	0.709083	0	Plus	16519	0.824878
1	6674674	6724673	C10orf90	451	1.39799	0	Plus	9154	0.457106
1	6724664	6774663	C10orf90	504	0.753429	0	Plus	16094	0.803655
1	6774604	6824603	C10orf90	492	1.08693	0	Plus	12484	0.62339
1	6824618	6874617		394	1.27282	0	Plus	6606	0.410336
1	6874557	6924556	ADAM12	567	1.06177	0	Plus	12783	0.63832
1	7070912	7120911	ADAM12	353	1.04247	0	Plus	8560	0.53171
1	7074884	7124883	ADAM12	427	0.948779	0	Plus	14059	0.702037
1	7120430	7170429	ADAM12	446	1.35163	0.0044843	Plus	9589	0.478828
1	7170440	7220439	ADAM12	454	1.10092	0	Plus	12338	0.616099
1	7220443	7270442	ADAM12,FANK1	480	0.72518	0	Plus	16365	0.817188
1	7270443	7320442	FANK1	524	0.564111	0	Plus	17738	0.885749
1	7320390	7370389	DHX32	375	0.941319	0	Plus	9496	0.58985
1	7370385	7420384	DHX32,BCCIP	343	0.991801	0	Plus	9043	0.561712
1	7420386	7470385	UROS,MMP21	443	1.3029	0	Plus	10064	0.502547
1	7470290	7520289	MMP21,EDRF1	286	0.911348	0	Plus	9750	0.605628
1	7520289	7570288	EDRF1,TEX36	406	0.975811	0	Plus	13746	0.686408
1	7570290	7620289	TEX36	340	0.539839	0	Plus	13306	0.826511
1	7620274	7670273		638	0.918096	0	Plus	4547	0.820166
1	7670276	7720275	U6	435	0.71869	0.0045977	Plus	16423	0.820084
1	7720387	7770386		498	1.28441	0	Plus	10273	0.512983
1	7770375	7820374		496	2.3874	0.0766129	Plus	3136	0.156596
1	7820368	7870367		546	3.46168	0.576923	Plus	863	0.043094
1	7870733	7920732		446	2.17151	0.0201794	Plus	4011	0.20029
1	7921009	7971008		491	1.18531	0	Plus	11367	0.567612
1	7970572	8020571		341	0.994961	0	Plus	9010	0.559662
1	8070844	8120843	CTBP2	369	0.0653746	0	Plus	15930	0.989502
1	8120844	8170843	CTBP2,ZRANB1	470	1.46417	0	Plus	8493	0.424099
1	8170837	8220836	CTBP2,ZRANB1	357	1.11191	0	Plus	7955	0.49413
1	8220828	8270827		398	0.744422	0	Plus	11370	0.706255
1	8270799	8320798	FAM175B	397	1.38271	0	Plus	5862	0.364122
1	8320803	8370802	FAM175B,FAM53B	252	1.19061	0	Plus	7247	0.450152
1	8370916	8420915	FAM53B	285	1.68757	0	Plus	4237	0.263184
1	8420825	8470824	FAM53B	243	1.39405	0	Plus	5796	0.360022
1	8470829	8520828	FAM53B,LHPP	341	1.79825	0	Plus	3790	0.235418
1	8520676	8570675	LHPP	560	2.16376	0.00714286	Plus	4048	0.202137
1	8570677	8620676	LHPP	397	2.19347	0.0201511	Plus	2556	0.158768
1	8620691	8670690	LHPP,OAT	358	1.04978	0	Plus	8491	0.527424
1	8670176	8720175	OAT	405	0.719817	0	Plus	16416	0.819734
1	8720182	8770181		594	1.30137	0	Plus	10082	0.503446
1	8770180	8820179		501	1.77836	0	Plus	6114	0.305303
1	8820117	8870116		464	1.11201	0	Plus	12218	0.610107
1	8869990	8919989		512	1.23553	0	Plus	10806	0.539599
1	8919990	8969989		505	1.44155	0	Plus	8720	0.435434
1	8969832	9019831	CHST15	338	0.753906	0	Plus	11289	0.701224
1	9069636	9119635		347	1.44316	0	Plus	5469	0.339711
1	9119416	9169415	CPXM2	379	0.929808	0	Plus	9595	0.596
1	9169290	9219289	CPXM2	375	0.929808	0	Plus	9596	0.596062
1	9219385	9269384	CPXM2	395	0.457611	0	Plus	13917	0.864464
1	9269299	9319298	GPR26	634	0.685687	0	Plus	4986	0.899351
1	9319289	9369288	GPR26	711	1.23585	0.02391	Plus	3643	0.657107
1	9369040	9419039		687	0.6728	0.126638	Plus	5007	0.903139
1	9419033	9469032		414	0.610528	0	Plus	17399	0.868821
1	9468950	9518949		483	0.77864	0	Plus	15861	0.79202
1	9518950	9568949		663	1.48818	0.00754148	Plus	2902	0.523449
1	9568950	9618949		744	1.13902	0	Plus	3938	0.710317
1	9618875	9668874		552	0.328351	0	Plus	19153	0.956407
1	9668875	9718874		346	0.178616	0	Plus	15508	0.96329
1	9718793	9768792		391	1.24208	0	Plus	6846	0.425244
1	9768744	9818743	BUB3,HMX2,HMX3	260	0.394096	0	Plus	14343	0.890925
1	9818736	9868735		366	1.72262	0	Plus	4079	0.25337
1	9868674	9918673		392	1.45617	0	Plus	5385	0.334493
1	9918674	9968673	IKZF5	277	0.0549266	0.0144404	Plus	15958	0.991242
1	9968647	10018646	PSTK	214	0.177013	0	Plus	15512	0.963538
1	10018486	10068485		425	0.793773	0	Plus	15700	0.783981
1	10068489	10118488	CUZD1	428	0.707971	0	Plus	16528	0.825327
1	10118433	10168432		515	0.933032	0	Plus	14228	0.710476
1	10168452	10218451		399	0.858032	0	Plus	10280	0.638549
1	10218452	10268451	C10orf120	406	0.265319	0	Plus	19393	0.968391
1	10268430	10318429		623	0.60952	0.160514	Plus	5116	0.922799
1	10319498	10369497	DMBT1	934	0.132819	0.0471092	Plus	731	0.993207
1	10369189	10419188		791	0.355753	0.34134	Plus	5391	0.972403
1	10431811	10481810		593	1.10155	0.0522766	Plus	12335	0.615949
1	10487968	10537967		358	0.930553	0	Plus	9587	0.595503
1	10513107	10563106	HTRA1	424	0.790648	0.0990566	Plus	15738	0.785878
1	10563104	10613103	HTRA1	326	0.974346	0	Plus	9192	0.570967
1	10612969	10662968		332	0.715681	0	Plus	11654	0.723896
1	10662972	10712971		456	1.63112	0	Plus	7112	0.355138
1	10712906	10762905	BTBD16	466	1.46607	0	Plus	8478	0.42335
1	10762854	10812853	BTBD16,TACC2	611	2.27814	0.00327332	Plus	1221	0.220238
1	10812860	10862859	TACC2	597	1.12798	0.0251256	Plus	12025	0.600469
1	10862865	10912864	TACC2	462	1.37101	0	Plus	9388	0.468791
1	10912823	10962822	TACC2	487	1.06662	0	Plus	12713	0.634825
1	10962851	11012850	NSMCE4A	577	0.754389	0	Plus	16089	0.803406
1	11012846	11062845	NSMCE4A,ATE1	491	0.843015	0	Plus	15164	0.757216
1	11062722	11112721	ATE1	473	1.11545	0	Plus	12179	0.608159
1	11112768	11162767	ATE1	480	1.05083	0	Plus	12915	0.644912
1	11162838	11212837	ATE1	352	0.052057	0	Plus	15963	0.991552
1	11212798	11262797		321	1.54924	0	Plus	4917	0.305423
1	11262819	11312818		534	2.62641	0.247191	Plus	2424	0.121043
1	11312693	11362692	FGFR	360	0.568549	0	Plus	13078	0.812349
1	11362556	11412555	FGFR	456	0.187665	0	Plus	19651	0.981274
1	11412567	11462566	FGFR	388	1.96148	0	Plus	3216	0.199764
1	11462460	11512459		319	2.1558	0.0188088	Plus	2639	0.163923
1	11511280	11561279		372	1.02676	0	Plus	8713	0.541214
1	11562166	11612165		338	1.89619	0	Plus	3438	0.213554
1	11612099	11662098		464	2.61259	0.329741	Plus	2457	0.122691
1	11662093	11712092		397	1.42541	0	Plus	5592	0.347351
1	11712101	11762100		280	3.45178	0.4	Plus	514	0.0319274
1	11762118	11812117		422	3.42684	1	Plus	910	0.0454409
1	11812137	11862136		331	2.97488	0.229607	Plus	1030	0.0639791
1	11862187	11912186		511	1.47453	0	Plus	8401	0.419505
1	11912144	11962143	WDR11,U6	309	1.46204	0	Plus	5332	0.331201
1	11962141	12012140	WDR11	338	1.04582	0	Plus	8529	0.529784
1	12012142	12062141		361	3.37119	0.299169	Plus	590	0.0366482
1	12062138	12112137		511	1.46069	0	Plus	8526	0.425747
1	12112327	12162326		448	3.0177	0.542411	Plus	1547	0.0772496
1	12162564	12212563	PPAPDC1A	588	3.38173	0.290816	Plus	960	0.0479377
1	12212566	12262565	PPAPDC1A	622	2.2195	0.0514469	Plus	1292	0.233045
1	12262579	12312578	PPAPDC1A	585	2.08313	0.0034188	Plus	4427	0.221063
1	12312538	12362537		518	1.55147	0	Plus	7762	0.387596
1	12362519	12412518		695	0.489096	0.00143885	Plus	5272	0.950938
1	12412388	12462387		385	0.776459	0	Plus	11096	0.689235
1	12462397	12512396		443	0.703211	0	Plus	16576	0.827724
1	12512381	12562380		317	1.03178	0	Plus	8674	0.538791
1	12562169	12612168		487	1.93639	0	Plus	5182	0.258764
1	12612587	12662586		473	0.89794	0	Plus	14580	0.728054
1	12662613	12712612		440	1.44083	0	Plus	8730	0.435933
1	12712617	12762616	SEC23IP	501	2.38371	0.133733	Plus	3148	0.157196
1	12762620	12812619	SEC23IP,MCMBP	371	2.55479	0.215633	Plus	1694	0.105224
1	12812573	12862572	MCMBP,INPP5F	408	2.30975	0.115196	Plus	3437	0.171627
1	12862531	12912530	INPP5F,eca-mir-1244	433	2.42975	0.226328	Plus	2963	0.147958
1	12912507	12962506		328	1.62751	0	Plus	4523	0.280949
1	12962490	13012489	BAG3	293	0.729387	0	Plus	11513	0.715138
1	13012503	13062502	TIAL1	395	1.17977	0	Plus	7338	0.455805
1	13063709	13113708	RGS10	359	0.0511598	0	Plus	15966	0.991739
1	13113387	13163386	GRK5	249	0.457038	0	Plus	13920	0.86465
1	13165903	13215902	GRK5	379	2.52895	0.129288	Plus	1760	0.109324
1	13215713	13265712	GRK5	359	1.28786	0	Plus	6501	0.403814
1	13315319	13365318		293	0.614553	0	Plus	12649	0.785701
1	13365207	13415206	PRDX3,SFXN4	261	0.918225	0	Plus	9690	0.601901
1	13415537	13465536	SFXN4,FAM45A	382	0.132858	0	Plus	15703	0.975402
1	13465555	13515554	EIF3A,SNORA19,NANOS1	298	0.511124	0	Plus	13518	0.839679
1	13515508	13565507		336	0.252212	0	Plus	15180	0.942916
1	13565513	13615512		478	0.977807	0	Plus	13723	0.685259
1	13616154	13666153		492	1.15162	0	Plus	11733	0.585888
1	13666170	13716169	CACUL1	391	0.893266	0	Plus	9944	0.617678
1	13716455	13766454	CACUL1	295	0.583766	0	Plus	12955	0.804708
1	13766463	13816462	CACUL1	473	2.04696	0.00422833	Plus	4613	0.230351
1	13816471	13866470	PRLHR	570	1.80654	0	Plus	5939	0.296564
1	13866451	13916450		422	0.677252	0	Plus	16810	0.839409
1	13916388	13966387		461	1.29286	0	Plus	10177	0.508189
1	13966387	14016386		413	0.634228	0	Plus	17201	0.858933
1	14016392	14066391		447	2.52715	0.167785	Plus	2649	0.132278
1	14066404	14116403	FAM204A	285	1.91456	0	Plus	3369	0.209268
1	14118390	14168389		414	3.01068	0.44686	Plus	1559	0.0778488
1	14168416	14218415		367	1.39794	0	Plus	5766	0.358159
1	14218418	14268417		467	1.1587	0	Plus	11666	0.582543
1	14268422	14318421		396	0.788352	0	Plus	10982	0.682154
1	14318407	14368406	RAB11FIP2	312	0.31962	0	Plus	14813	0.920119
1	14368128	14418127	RAB11FIP2	316	1.57916	0	Plus	4753	0.295236
1	14418214	14468213		453	1.62593	0	Plus	7158	0.357435
1	14468165	14518164		497	2.80477	0.283702	Plus	2000	0.0998702
1	14518167	14568166		393	2.80372	0.463104	Plus	1265	0.0785763
1	14568163	14618162		299	0.566236	0	Plus	13101	0.813777
1	14618210	14668209		436	0.967988	0	Plus	13830	0.690602
1	14668225	14718224		429	1.47229	0	Plus	8424	0.420653
1	14718203	14768202		522	1.55046	0	Plus	7775	0.388245
1	14768816	14818815	EMX2	408	0.884749	0	Plus	14704	0.734245
1	14818783	14868782		531	1.34059	0.00376648	Plus	9714	0.485069
1	14868818	14918817		556	0.884086	0.0179856	Plus	14711	0.734595
1	14918813	14968812	PDZD8	270	0.587696	0	Plus	12913	0.8021
1	14968754	15018753	PDZD8	218	0.575795	0	Plus	13022	0.80887
1	15018753	15068752	PDZD8,SLC18A2	185	0.228745	0	Plus	672	0.923077
1	15069125	15119124	SLC18A2,KCNK18	427	2.7688	0.0210773	Plus	2086	0.104165
1	15119039	15169038	KCNK18	417	0.67737	0	Plus	16808	0.839309
1	15169051	15219050	VAX1	291	0.759853	0	Plus	11238	0.698056
1	15218925	15268924		474	0.837038	0	Plus	15243	0.76116
1	15268913	15318912	SHTN1	350	0.309837	0	Plus	14868	0.923536
1	15318911	15368910	SHTN1	295	0.942473	0	Plus	9488	0.589353
1	15368912	15418911	SHTN1,ENO4	331	0.387427	0	Plus	14376	0.892975
1	15418930	15468929		478	0.780767	0.0167364	Plus	15842	0.791072
1	15718645	15768644	PNLIPRP3	465	0.482164	0.68172	Plus	18328	0.91521
1	15768657	15818656	CCDC172	585	1.44997	0	Plus	8628	0.43084
1	15818671	15868670	CCDC172	470	0.43051	0.0574468	Plus	18632	0.93039
1	15918726	15968725		432	0.326967	0	Plus	19159	0.956706
1	15968726	16018725		369	0.74592	0	Plus	11351	0.705075
1	16018741	16068740	GFRA1	279	1.24323	0	Plus	6838	0.424747
1	16068742	16118741	GFRA1	312	1.05745	0.00641026	Plus	8426	0.523387
1	16168744	16218743		458	0.705902	0.0414847	Plus	16554	0.826625
1	16218744	16268743	ATRNL1	424	0.408989	0	Plus	18748	0.936183
1	16268717	16318716	ATRNL1	398	0.31219	0	Plus	14848	0.922293
1	16318776	16368775	ATRNL1	298	0.570588	0	Plus	13063	0.811417
1	16368724	16418723	ATRNL1	293	0.553691	0	Plus	13205	0.820237
1	16418744	16468743	ATRNL1	413	0.326894	0	Plus	19160	0.956756
1	16468745	16518744	ATRNL1	421	0.319489	0	Plus	19195	0.958504
1	16518836	16568835	ATRNL1	424	0.527536	0	Plus	18030	0.90033
1	16568841	16618840	ATRNL1	519	0.866766	0	Plus	14901	0.744083
1	16618841	16668840	ATRNL1	446	0.744591	0	Plus	16171	0.8075
1	16668895	16718894	ATRNL1	373	0.215015	0	Plus	15350	0.953475
1	16718884	16768883	ATRNL1	503	0.205089	0	Plus	19606	0.979027
1	16818877	16868876	ATRNL1	436	0.0692594	0	Plus	19908	0.994108
1	16919021	16969020	ATRNL1	372	1.00937	0	Plus	8882	0.551711
1	16968999	17018998		348	2.36081	0.25	Plus	2126	0.132058
1	17018999	17068998	TRUB1	294	2.07334	0.0306122	Plus	2886	0.179266
1	17069056	17119055	TRUB1	373	0.91915	0	Plus	9686	0.601652
1	17119060	17169059	FAM160B1	442	1.32823	0	Plus	9825	0.490612
1	17169044	17219043	FAM160B1	338	0.803762	0	Plus	10829	0.67265
1	17219013	17269012		488	1.34669	0	Plus	9639	0.481324
1	17269277	17319276		436	1.3294	0	Plus	9815	0.490113
1	17319286	17369285	ABLIM1	453	1.58736	0	Plus	7479	0.373464
1	17369173	17419172	ABLIM1	412	1.41695	0	Plus	8966	0.447718
1	17419172	17469171	ABLIM1	288	1.5466	0	Plus	4930	0.30623
1	17469188	17519187	ABLIM1	280	1.37939	0	Plus	5883	0.365426
1	17518879	17568878	ABLIM1	319	0.540255	0	Plus	13303	0.826325
1	17568688	17618687	AFAP1L2	299	0.820876	0	Plus	10650	0.661532
1	17618692	17668691	AFAP1L2,VWA2	320	0.922777	0	Plus	9660	0.600037
1	17668606	17718605	VWA2,TDRD1	420	0.835917	0.133333	Plus	15251	0.76156
1	17719173	17769172	TDRD1	436	0.539062	0	Plus	17937	0.895686
1	17769196	17819195	CCDC186	326	0.959717	0	Plus	9324	0.579166
1	17819195	17869194	U6	368	0.897814	0	Plus	9901	0.615007
1	17869197	17919196		281	0.893113	0	Plus	9949	0.617989
1	17919081	17969080		367	0.992067	0	Plus	9037	0.561339
1	17969081	18019080		296	0.495896	0	Plus	13632	0.846761
1	18019087	18069086	NHLRC2	263	0.923953	0	Plus	9648	0.599292
1	18069083	18119082	NHLRC2,DCLRE1A	222	0.467743	0	Plus	13830	0.85906
1	18119087	18169086	PLEKHS1	348	0.899799	0	Plus	9872	0.613206
1	18168200	18218199	CASP7,NRAP	598	1.36449	0	Plus	9453	0.472036
1	18218208	18268207	NRAP	356	0.371946	0	Plus	14480	0.899435
1	18268214	18318213	NRAP,HABP2	331	1.25992	0	Plus	6700	0.416175
1	18318207	18368206	HABP2	349	0.617053	0	Plus	12627	0.784334
1	18368208	18418207		542	0.429988	0	Plus	18639	0.93074
1	18418221	18468220		378	0.247469	0	Plus	15200	0.944158
1	18468218	18518217		338	0.364153	0	Plus	14531	0.902603
1	18518218	18568217		276	0.78041	0	Plus	11065	0.68731
1	18568239	18618238		331	0.253023	0	Plus	15179	0.942854
1	18618219	18668218	TCF7L2	276	2.37633	0.0724638	Plus	2083	0.129387
1	18668218	18718217	TCF7L2	287	2.06928	0.00696864	Plus	2900	0.180135
1	18718228	18768227	TCF7L2	332	1.9568	0	Plus	3228	0.200509
1	18768235	18818234	TCF7L2	427	1.93866	0	Plus	5169	0.258114
1	18818199	18868198	TCF7L2	326	1.09473	0	Plus	8091	0.502578
1	18868237	18918236		343	0.74273	0	Plus	11389	0.707435
1	18918160	18968159		266	0.793582	0	Plus	10928	0.6788
1	18968002	19018001		253	1.55909	0	Plus	4866	0.302255
1	19018002	19068001		223	1.81431	0	Plus	3735	0.232002
1	19067995	19117994		316	1.34953	0	Plus	6088	0.37816
1	19117746	19167745		296	1.8189	0	Plus	3722	0.231194
1	19167707	19217706	VTI1A	285	1.56697	0	Plus	4816	0.299149
1	19217665	19267664	VTI1A	238	1.47421	0	Plus	5269	0.327287
1	19265313	19315312	VTI1A,ZDHHC6,ACSL5	247	0.884251	0	Plus	10034	0.623269
1	19315283	19365282	ACSL5	379	0.749596	0	Plus	11318	0.703025
1	19365295	19415294		572	1.42731	0	Plus	8859	0.442375
1	19415302	19465301	TECTB	453	0.777946	0	Plus	15873	0.79262
1	19465263	19515262		446	1.42135	0	Plus	8919	0.445371
1	19515266	19565265	GPAM	415	1.4211	0	Plus	8923	0.445571
1	19565267	19615266		388	0.373801	0	Plus	14469	0.898751
1	19615122	19665121		507	0.494726	0	Plus	18258	0.911715
1	19665002	19715001		474	0.887166	0	Plus	14679	0.732997
1	19715305	19765304		446	1.18237	0	Plus	11400	0.56926
1	19764847	19814846		379	0.718018	0	Plus	11630	0.722405
1	19814847	19864846		456	0.66164	0	Plus	16960	0.846899
1	19864844	19914843		443	0.690941	0	Plus	16678	0.832817
1	19915012	19965011		356	0.472068	0	Plus	13794	0.856823
1	19964976	20014975		393	1.00115	0	Plus	8952	0.556059
1	20015016	20065015		389	1.12379	0.00514139	Plus	7834	0.486614
1	20064990	20114989		434	1.56364	0	Plus	7659	0.382453
1	20115158	20165157		487	2.23706	0.0143737	Plus	3717	0.185609
1	20167750	20217749		312	1.47607	0	Plus	5259	0.326666
1	20215963	20265962		511	0.924176	0.0567515	Plus	14320	0.71507
1	20265971	20315970	SNORD112	552	1.31985	0	Plus	9905	0.494607
1	20315974	20365973		480	2.34381	0.279167	Plus	3303	0.164936
1	20365977	20415976		440	2.48854	0.0318182	Plus	2773	0.13847
1	20415976	20465975		447	0.693778	0	Plus	16651	0.831469
1	20465975	20515974	ADRA2A,SHOC2	306	0.428078	0	Plus	14133	0.877881
1	20515882	20565881	SHOC2	238	0.310685	0	Plus	14859	0.922977
1	20616460	20666459	PDCD4	320	0.222488	0	Plus	15315	0.951301
1	20666452	20716451	RBM20	381	0.95222	0	Plus	9397	0.583701
1	20716451	20766450	RBM20,7SK	406	0.414814	0	Plus	18718	0.934685
1	20766451	20816450		555	1.45959	0	Plus	8537	0.426296
1	20816451	20866450		414	0.713919	0	Plus	16469	0.822381
1	20866665	20916664	SMC3	499	0.35883	0	Plus	19017	0.949615
1	20916567	20966566	SMC3	454	1.52318	0	Plus	7981	0.398532
1	20966576	21016575	DUSP5	456	0.373348	0.0394737	Plus	18935	0.945521
1	21016461	21066460		495	1.23961	0	Plus	10764	0.537501
1	21066367	21116366		425	0.838061	0.0847059	Plus	15231	0.760561
1	21116367	21166366		298	1.12162	0	Plus	7855	0.487919
1	21185208	21235207		427	0.961468	0	Plus	13904	0.694297
1	21235204	21285203		443	1.23503	0	Plus	10812	0.539898
1	21284965	21334964	ADD3	390	0.702	0	Plus	11787	0.732157
1	21335113	21385112	ADD3	342	0.473163	0	Plus	13787	0.856389
1	21385120	21435119		374	0.664936	0	Plus	12151	0.754767
1	21435561	21485560	U6	442	1.46662	0	Plus	8474	0.42315
1	21485481	21535480		406	1.71259	0	Plus	6543	0.326725
1	21537039	21587038	XPNPEP1	359	0.751592	0	Plus	11303	0.702093
1	21587038	21637037	XPNPEP1	373	0.716775	0	Plus	11642	0.723151
1	21637041	21687040		495	0.657328	0	Plus	17001	0.848946
1	21687040	21737039		559	0.612303	0	Plus	17379	0.867822
1	21736955	21786954		594	0.352638	0	Plus	19047	0.951114
1	21786979	21836978		449	0.279199	0	Plus	19346	0.966044
1	21836974	21886973		598	0.764642	0	Plus	15996	0.798762
1	21886974	21936973		627	1.43873	0	Plus	3024	0.545455
1	21936974	21986973		475	0.493741	0	Plus	18265	0.912064
1	21986974	22036973		525	1.07557	0	Plus	12620	0.630181
1	22036974	22086973		710	0.620541	0	Plus	5095	0.919012
1	22086974	22136973		641	0.0684266	0	Plus	5526	0.996753
1	22136974	22186973		654	0.0369923	0	Plus	5536	0.998557
1	22186974	22236973		693	0.800293	0.268398	Plus	4774	0.861111
1	22336921	22386920		619	0.385713	0.0258481	Plus	5366	0.967893
1	22386912	22436911		531	0.26145	0	Plus	19407	0.96909
1	22436979	22486978		598	0.339647	0	Plus	19110	0.954259
1	22486988	22536987		655	0.221415	0	Plus	5470	0.986652
1	22536993	22586992		661	0.422953	0	Plus	5332	0.96176
1	22643454	22693453		691	0.172293	0	Plus	5493	0.990801
1	22719177	22769176		538	1.26968	0.0446097	Plus	10420	0.520324
1	22920942	22970941		667	0.312617	0.313343	Plus	5421	0.977814
1	23019912	23069911		884	1.43817	0	Plus	441	0.599185
1	23269975	23319974		433	0.397916	0	Plus	18798	0.93868
1	23320072	23370071		495	0.518882	0	Plus	18090	0.903326
1	23370072	23420071		499	0.765041	0.278557	Plus	15991	0.798512
1	23420070	23470069		432	0.536898	0	Plus	17957	0.896684
1	23470072	23520071		384	0.866916	0.111979	Plus	10202	0.633704
1	23520072	23570071		425	0.714545	0	Plus	16460	0.821931
1	23570062	23620061		503	0.778384	0	Plus	15865	0.79222
1	23620056	23670055		642	0.848962	0	Plus	4688	0.845599
1	23670223	23720222		534	0.702492	0	Plus	16587	0.828273
1	23720228	23770227	7SK,SORCS1	369	1.31677	0	Plus	6299	0.391267
1	23770252	23820251	SORCS1	274	1.71991	0	Plus	4096	0.254426
1	23820303	23870302	SORCS1	425	1.78649	0	Plus	6057	0.302457
1	23870335	23920334	SORCS1	447	1.06254	0	Plus	12774	0.637871
1	23920330	23970329	SORCS1	440	1.68495	0	Plus	6737	0.336413
1	23970348	24020347	SORCS1	512	0.932781	0	Plus	14233	0.710726
1	24020311	24070310	SORCS1	465	0.92312	0.00215054	Plus	14338	0.715969
1	24070309	24120308	SORCS1	478	1.80563	0	Plus	5945	0.296864
1	24120316	24170315	SORCS1	454	1.19664	0.00440529	Plus	11239	0.56122
1	24170317	24220316	SORCS1	513	1.28848	0.00584795	Plus	10232	0.510936
1	24220318	24270317	SORCS1	478	1.27038	0	Plus	10408	0.519724
1	24270313	24320312		481	1.02467	0	Plus	13192	0.658744
1	24320313	24370312		577	0.713693	0	Plus	16472	0.822531
1	24370396	24420395		687	0.637035	0	Plus	5070	0.914502
1	24420397	24470396		449	1.02366	0	Plus	13204	0.659343
1	24473814	24523813		379	0.848572	0	Plus	10376	0.644512
1	24518995	24568994		429	0.391643	0	Plus	18829	0.940228
1	24568994	24618993		405	1.07062	0	Plus	12666	0.632478
1	24619000	24668999		503	0.884599	0	Plus	14706	0.734345
1	24668998	24718997		612	1.25704	0	Plus	3584	0.646465
1	24718998	24768997	U6	778	1.68622	0	Plus	2331	0.420455
1	24768993	24818992		519	0.860076	0	Plus	14962	0.747129
1	24818992	24868991		416	0.910573	0	Plus	14455	0.721812
1	24868972	24918971		468	0.886041	0	Plus	14692	0.733646
1	24918972	24968971		540	1.69989	0	Plus	6620	0.33057
1	24969045	25019044		535	0.839375	0	Plus	15207	0.759363
1	25020440	25070439		487	1.03292	0	Plus	13107	0.654499
1	25070209	25120208		711	0.980724	0	Plus	4388	0.791486
1	25120209	25170208		659	0.454458	0	Plus	5298	0.955628
1	25170562	25220561		621	1.25728	0	Plus	3581	0.645924
1	25220584	25270583		531	0.442248	0	Plus	18558	0.926695
1	25270585	25320584		462	0.53877	0	Plus	17940	0.895835
1	25320585	25370584		568	0.913301	0.0985915	Plus	14425	0.720314
1	25370583	25420582	SORCS3	348	2.5047	0.0545977	Plus	1815	0.11274
1	25420586	25470585	SORCS3	376	0.890312	0	Plus	9978	0.61979
1	25470657	25520656	SORCS3	424	0.545425	0	Plus	17884	0.893039
1	25520657	25570656	SORCS3	492	1.05484	0	Plus	12874	0.642864
1	25570628	25620627	SORCS3	377	0.223755	0.00265252	Plus	15311	0.951053
1	25670623	25720622	SORCS3	648	1.39838	0	Plus	3147	0.567641
1	25720624	25770623	SORCS3	593	1.72504	0.00168634	Plus	6462	0.322681
1	25770684	25820683	SORCS3	367	0.873112	0.00544959	Plus	10144	0.630101
1	25820683	25870682	SORCS3	449	1.17648	0.00222717	Plus	11475	0.573005
1	25870527	25920526	SORCS3	589	1.08812	0.00679117	Plus	12473	0.62284
1	25920478	25970477	SORCS3	501	0.738775	0	Plus	16222	0.810047
1	25970376	26020375		588	0.719087	0.00170068	Plus	16421	0.819984
1	26020377	26070376		658	0.489438	0	Plus	5271	0.950758
1	26070281	26120280	CFAP58	391	0.808335	0	Plus	10774	0.669234
1	26120318	26170317	CFAP58	411	1.59676	0	Plus	7399	0.36947
1	26170344	26220343	CFAP58,ITPRIP	412	1.70474	0	Plus	6588	0.328972
1	26220344	26270343	ITPRIP,GSTO2	656	2.41374	0.0518293	Plus	1043	0.188131
1	26270343	26320342	GSTO1	536	1.83607	0	Plus	5753	0.287277
1	26370341	26420340	SFR1	338	0.508763	0	Plus	13536	0.840798
1	26420343	26470342	COL17A1	480	0.629534	0	Plus	17232	0.860481
1	26470343	26520342	COL17A1,SLK	493	0.639881	0	Plus	17155	0.856636
1	26520354	26570353	SLK	361	0.443681	0	Plus	14015	0.870551
1	26570332	26620331	OBFC1	335	0.985204	0	Plus	9103	0.565439
1	26620437	26670436	OBFC1	303	0.44225	0	Plus	14029	0.871421
1	26720516	26770515	SH3PXD2A	398	1.60931	0	Plus	4606	0.286105
1	26770543	26820542	SH3PXD2A	354	0.0536967	0	Plus	15961	0.991428
1	26820539	26870538	SH3PXD2A	306	1.91634	0	Plus	3363	0.208895
1	26870475	26920474	SH3PXD2A	353	1.91634	0	Plus	3364	0.208957
1	26920480	26970479	NEURL1	466	0.42811	0.122318	Plus	18648	0.931189
1	26970101	27020100		372	1.1216	0.00537634	Plus	7856	0.487981
1	27017459	27067458	CALHM3,CALHM1,CALHM2,PDCD11	458	0.923715	0.00436681	Plus	14329	0.71552
1	27067326	27117325	PDCD11,eca-mir-1307,TAF5	297	0.416018	0	Plus	14214	0.882912
1	27117326	27167325	TAF5,PCGF6	446	0.306781	0.0762332	Plus	19235	0.960501
1	27167325	27217324	PCGF6,INA	427	1.13354	0	Plus	11956	0.597024
1	27217294	27267293	NT5C2	408	0.713367	0	Plus	16476	0.82273
1	27267261	27317260	NT5C2	382	0.304834	0	Plus	14890	0.924902
1	27317293	27367292	NT5C2,CNNM2	253	1.2956	0	Plus	6442	0.400149
1	27367243	27417242	CNNM2	253	2.02333	0.0158103	Plus	3046	0.189204
1	27417237	27467236	CNNM2	279	3.39864	0.329749	Plus	571	0.035468
1	27467203	27517202	CNNM2,AS3MT	254	2.71737	0.0669291	Plus	1404	0.0872104
1	27516933	27566932	AS3MT	242	2.0457	0.00413223	Plus	2972	0.184608
1	27566913	27616912	CYP17A1,WBP1L	270	0.151556	0	Plus	15638	0.971365
1	27616918	27666917	WBP1L,SFXN2	320	1.02366	0	Plus	8738	0.542767
1	27666866	27716865	ARL3,TRIM8	319	0.963842	0.0031348	Plus	9285	0.576744
1	27716701	27766700	TRIM8,SUFU	261	0.175311	0	Plus	15517	0.963849
1	27866200	27916199	eca-mir-146b,CUEDC2,FBXL15,PSD	303	0.623376	0.00660066	Plus	12552	0.779676
1	27915988	27965987	PSD,NFKB2,GBF1	147	0.288351	0	Plus	657	0.902473
1	27965985	28015984	GBF1	190	0.0989724	0	Plus	709	0.973901
1	28015909	28065908	GBF1,PITX3,ELOVL3	204	0.143699	0	Plus	15665	0.973042
1	28071552	28121551	NOLC1	372	0.992027	0	Plus	9038	0.561401
1	28130560	28180559	NOLC1,PPRC1,LDB1	232	1.23151	0	Plus	6925	0.430151
1	28180510	28230509	SNORD112,HPS6,C10orf76	287	1.03346	0	Plus	8653	0.537487
1	28230507	28280506	C10orf76	212	1.14687	0	Plus	7627	0.473756
1	28280525	28330524	C10orf76	210	0.997062	0	Plus	8987	0.558233
1	28330532	28380531	C10orf76	215	0.444396	0	Plus	14008	0.870116
1	28380533	28430532	KCNIP2,MGEA5	181	1.70107	0	Plus	163	0.223901
1	28430535	28480534	NPM3,FGF8	253	1.0446	0	Plus	8539	0.530406
1	28480284	28530283	FBXW4	263	0.725953	0	Plus	11551	0.717498
1	28530278	28580277	FBXW4,DPCD	259	1.23987	0	Plus	6859	0.426051
1	28580135	28630134	DPCD,POLL,BTRC	225	0.633026	0	Plus	12449	0.773278
1	28629814	28679813	BTRC	177	0.474538	0	Plus	575	0.789835
1	28679813	28729812	BTRC	219	0.555191	0	Plus	13187	0.819119
1	28729812	28779811	BTRC,U6	234	1.0248	0	Plus	8734	0.542518
1	28779750	28829749		241	1.12027	0	Plus	7872	0.488974
1	28829631	28879630		204	1.20076	0	Plus	7157	0.444562
1	28879435	28929434	LBX1	216	0.804015	0	Plus	10825	0.672402
1	28929029	28979028	TLX1	282	0.490841	0	Plus	13671	0.849183
1	28978933	29028932	KAZALD1	330	0.818535	0.0242424	Plus	10675	0.663085
1	29028966	29078965	SFXN3,PDZD7,LZTS2	263	0.0716975	0	Plus	15916	0.988633
1	29128583	29178582	MRPL43,FAM178A	232	0.163693	0	Plus	15581	0.967824
1	29178587	29228586	MRPL43,PAX2	378	0.189859	0	Plus	15455	0.959998
1	29228665	29278664	MRPL43,PAX2	373	0.677823	0	Plus	12028	0.747127
1	29278619	29328618	PAX2	318	1.46983	0	Plus	5298	0.329089
1	29328161	29378160		337	0.891875	0.0919881	Plus	9962	0.618796
1	29378010	29428009		227	1.51243	0	Plus	5089	0.316107
1	29427680	29477679	HIF1AN	243	1.96302	0	Plus	3212	0.199515
1	29477567	29527566	SEC31B,WNT8B	190	1.07259	0	Plus	332	0.456044
1	29527193	29577192	WNT8B	254	0.78947	0	Plus	10973	0.681595
1	29577175	29627174	SCD	175	0.870773	0	Plus	397	0.54533
1	29627176	29677175	PKD2L1	236	1.60431	0	Plus	4626	0.287347
1	29677187	29727186	PKD2L1,BLOC1S2,CWF19L1	364	0.274632	0	Plus	15050	0.934841
1	29727199	29777198	CWF19L1,SNORA12,CHUK	208	0.258207	0.120192	Plus	15150	0.941052
1	29827145	29877144	CPN1	368	0.121862	0.0461957	Plus	15739	0.977638
1	29877108	29927107	CPN1	500	0.934455	0	Plus	14211	0.709627
1	29927156	29977155	DNMBP	527	0.441662	0.0132827	Plus	18564	0.926995
1	29977164	30027163	DNMBP	437	0.431864	0	Plus	18626	0.930091
1	30027184	30077183		246	0.476266	0.0284553	Plus	13767	0.855146
1	30077520	30127519	CUTC	320	0.445501	0	Plus	14000	0.869619
1	30127602	30177601	CUTC,COX15,ENTPD7	295	1.83036	0	Plus	3682	0.22871
1	30177560	30227559	ENTPD7,SLC25A28	388	1.17863	0	Plus	7353	0.456736
1	30227513	30277512		321	0.927525	0	Plus	9616	0.597304
1	30277588	30327587	NKX2-3	305	0.713013	0	Plus	11676	0.725262
1	30327501	30377500	GOT1	352	0.773272	0	Plus	11123	0.690912
1	30377563	30427562	GOT1,CNNM1	271	0.807046	0.0184502	Plus	10790	0.670228
1	30427723	30477722	CNNM1	248	0.807046	0	Plus	10791	0.67029
1	30477658	30527657		226	1.69437	0	Plus	4202	0.26101
1	30527719	30577718		188	1.11755	0	Plus	314	0.431319
1	30577895	30627894		241	1.40257	0	Plus	5737	0.356358
1	30627894	30677893		318	1.77868	0	Plus	3864	0.240015
1	30677900	30727899		348	0.622071	0	Plus	12565	0.780483
1	30727878	30777877		361	0.610563	0	Plus	12688	0.788123
1	30776861	30826860		331	2.04563	0.00302115	Plus	2973	0.18467
1	30826877	30876876		409	1.41314	0	Plus	9009	0.449865
1	30876876	30926875	HPSE2	546	0.96481	0	Plus	13866	0.6924
1	30926895	30976894	HPSE2	395	0.849143	0	Plus	10366	0.643891
1	31026754	31076753	HPSE2,SNORA25	538	0.901765	0	Plus	14548	0.726456
1	31076814	31126813	HPSE2	466	0.963788	0	Plus	13876	0.692899
1	31126828	31176827	HPSE2,HPS	455	0.374809	0	Plus	18930	0.945271
1	31176899	31226898	HPS,PYROXD2	644	0.359423	0	Plus	5389	0.972042
1	31226805	31276804		480	0.422461	0	Plus	18677	0.932638
1	31276807	31326806	LOXL4	521	2.06252	0.0191939	Plus	4533	0.226356
1	31326694	31376693	LOXL4,R3HCC1L	327	3.02032	0.562691	Plus	971	0.0603143
1	31376695	31426694		410	3.30288	0.819512	Plus	1053	0.0525816
1	31426695	31476694		369	2.86735	0.0921409	Plus	1173	0.0728617
1	31475901	31525900	CRTAC1	407	2.9755	0.316953	Plus	1627	0.0812444
1	31525774	31575773	CRTAC1	501	3.69343	0.766467	Plus	616	0.03076
1	31575777	31625776	CRTAC1	561	2.69625	0.204991	Plus	2257	0.112703
1	31625774	31675773	CRTAC1,GOLGA7B	401	2.78507	0.209476	Plus	2045	0.102117
1	31675774	31725773	GOLGA7B,SFRP5	418	1.42815	0	Plus	8850	0.441925
1	31725721	31775720	SFRP5,ZFYVE27	445	0.803601	0	Plus	15597	0.778838
1	31775520	31825519	AVPI1,PI4K2A	328	0.561692	0	Plus	13135	0.815889
1	31825405	31875404	PI4K2A,MORN4,HOGA1	327	0.926228	0	Plus	9632	0.598298
1	31875376	31925375	HOGA1,ANKRD2,UBTD1	322	0.354203	0	Plus	14598	0.906764
1	31925375	31975374	UBTD1,MMS19	299	0.0753784	0	Plus	15907	0.988074
1	31975230	32025229	MMS19,ZDHHC16,EXOSC1,PGAM1,RRP12	309	0.519707	0	Plus	13449	0.835394
1	32025177	32075176	RRP12	373	0.675966	0	Plus	12052	0.748618
1	32075111	32125110		357	1.08608	0	Plus	8176	0.507858
1	32124893	32174892		382	1.21187	0	Plus	7072	0.439282
1	32174894	32224893	SLIT1	647	0.945367	0	Plus	4489	0.809704
1	32224831	32274830	SLIT1	484	1.59378	0	Plus	7425	0.370768
1	32274860	32324859	SLIT1	372	0.403643	0	Plus	14279	0.886949
1	32324407	32374406	SLIT1	292	1.86908	0	Plus	3526	0.21902
1	32374407	32424406	SLIT1,C10orf12,LCOR	163	2.13159	0.0184049	Plus	90	0.123626
1	32423990	32473989	LCOR	215	0.465163	0	Plus	13846	0.860053
1	32473932	32523931	LCOR	254	0.196931	0	Plus	15418	0.957699
1	32523919	32573918		429	1.60865	0	Plus	7312	0.365125
1	32572614	32622613		316	0.701269	0	Plus	11792	0.732468
1	32622616	32672615	PIK3AP1	238	0.611881	0	Plus	12679	0.787564
1	32772656	32822655	TM9SF3	260	0.256934	0	Plus	15159	0.941611
1	32822640	32872639	TM9SF3,TLL2	241	0.712294	0	Plus	11684	0.725759
1	32872558	32922557	TLL2	360	0.0577296	0	Plus	15948	0.990621
1	32922560	32972559	TLL2	325	0.663432	0.0123077	Plus	12170	0.755948
1	32972522	33022521	OPALIN,DNTT	392	0.437225	0	Plus	14061	0.873408
1	33022521	33072520	DNTT	441	1.07457	0.00453515	Plus	12629	0.63063
1	33072503	33122502	BLNK	471	1.81727	0.0530786	Plus	5872	0.293219
1	33122510	33172509	BLNK	381	0.647534	0	Plus	12312	0.764768
1	33172530	33222529		312	0.108547	0	Plus	15787	0.98062
1	33222481	33272480	CCNJ	273	0.331322	0	Plus	14738	0.915461
1	33272483	33322482	CCNJ	405	0.08984	0	Plus	19876	0.99251
1	33322446	33372445		469	0.2125	0	Plus	19577	0.977579
1	33372494	33422493		525	0.164421	0	Plus	19691	0.983272
1	33422636	33472635	ENTPD1	402	0.235387	0	Plus	19499	0.973684
1	33472646	33522645	ENTPD1	297	0.77453	0	Plus	11115	0.690416
1	33522658	33572657	TCTN3	316	1.3162	0	Plus	6301	0.391391
1	33572112	33622111	TCTN3,ALDH18A1	550	1.47358	0.296364	Plus	8408	0.419854
1	33621922	33671921	ALDH18A1	543	0.597883	0	Plus	17500	0.873864
1	33671920	33721919		310	1.30687	0	Plus	6359	0.394993
1	33771881	33821880	SORBS1	315	0.820537	0	Plus	10652	0.661656
1	33821871	33871870	SORBS1	284	0.889259	0	Plus	9990	0.620535
1	33872045	33922044	SORBS1,PDLIM1	263	2.4957	0.0532319	Plus	1836	0.114044
1	33922045	33972044	PDLIM1	192	1.42383	0	Plus	227	0.311813
1	33972047	34022046		235	1.75479	0	Plus	3955	0.245667
1	34021988	34071987		215	1.42815	0	Plus	5573	0.346171
1	34072090	34122089		217	2.76405	0.0691244	Plus	1326	0.0823654
1	34122097	34172096		220	1.70654	0	Plus	4148	0.257656
1	34172065	34222064		295	1.69551	0	Plus	4194	0.260513
1	34222063	34272062		351	1.16205	0	Plus	7488	0.465122
1	34272100	34322099		327	0.842262	0	Plus	10431	0.647928
1	34322106	34372105		291	1.65975	0	Plus	4366	0.271197
1	34372122	34422121		296	1.34339	0	Plus	6128	0.380645
1	34422135	34472134		326	0.834604	0	Plus	10521	0.653519
1	34472152	34522151		314	0.560535	0.00955414	Plus	13141	0.816262
1	34522151	34572150		257	0.233381	0	Plus	15274	0.948755
1	34572148	34622147		378	0.93659	0	Plus	9540	0.592583
1	34622151	34672150		542	0.959483	0	Plus	13928	0.695496
1	34672124	34722123		431	0.472948	0	Plus	18396	0.918606
1	34722125	34772124		338	0.62957	0	Plus	12486	0.775576
1	34772180	34822179		384	1.23186	0	Plus	6921	0.429902
1	34822183	34872182	HELLS,7SK	429	1.72577	0	Plus	6458	0.322481
1	34872178	34922177	HELLS,TBC1D12	378	0.840862	0	Plus	10450	0.649109
1	34922272	34972271	TBC1D12	501	0.641767	0	Plus	17142	0.855987
1	34972375	35022374	NOC3L	460	0.46321	0	Plus	18446	0.921103
1	35022412	35072411	NOC3L,PLCE1	412	1.19283	0	Plus	11279	0.563218
1	35072412	35122411	PLCE1	337	1.26829	0	Plus	6651	0.413131
1	35122420	35172419	PLCE1	380	0.653422	0	Plus	12256	0.76129
1	35172417	35222416	PLCE1	322	0.671352	0	Plus	12094	0.751227
1	35222417	35272416		294	1.28851	0	Plus	6494	0.403379
1	35272420	35322419		311	1.10272	0	Plus	8041	0.499472
1	35322425	35372424		426	1.20158	0	Plus	11172	0.557875
1	35372343	35422342	SLC35G1	326	1.33982	0	Plus	6154	0.38226
1	35422485	35472484		313	0.74959	0	Plus	11319	0.703087
1	35472268	35522267	LGI1	306	1.16515	0	Plus	7465	0.463693
1	35522294	35572293	LGI1,FRA10AC1-1	439	0.506353	0	Plus	18171	0.90737
1	35572289	35622288	FRA10AC1-1,PDE6C	369	0.668474	0	Plus	12115	0.752531
1	35672188	35722187	FFAR4,CEP55	464	1.13673	0.0280172	Plus	11917	0.595076
1	35772361	35822360	PDE6C,RBP4	494	0.562061	0	Plus	17754	0.886547
1	35798896	35848895	CEP55,FER1L3	419	0.808224	0	Plus	15556	0.77679
1	35848899	35898898	FER1L3	398	0.704829	0	Plus	11753	0.730045
1	35898817	35948816	FER1L3	539	2.06907	0.038961	Plus	4496	0.224508
1	35948809	35998808	FER1L3	484	0.627117	0	Plus	17253	0.86153
1	35998885	36048884		526	0.344304	0	Plus	19086	0.953061
1	36049020	36099019		340	0.028096	0	Plus	16041	0.996397
1	36098922	36148921		560	0.745913	0.00178571	Plus	16161	0.807001
1	36148925	36198924	CYP26A1,CYP26C1,EXOC6	301	0.0610821	0	Plus	15940	0.990124
1	36198655	36248654	EXOC6	258	1.61286	0	Plus	4591	0.285173
1	36254589	36304588	EXOC6	221	1.83452	0	Plus	3668	0.22784
1	36298539	36348538	EXOC6	236	1.3807	0	Plus	5874	0.364867
1	36348540	36398539		377	0.951657	0	Plus	9402	0.584011
1	36398497	36448496		426	0.74495	0	Plus	16169	0.8074
1	36448495	36498494	HHEX	393	1.18596	0	Plus	7294	0.453072
1	36498595	36548594	HHEX,KIF11	281	0.230788	0	Plus	15284	0.949376
1	36548529	36598528	KIF11,IDE	342	0.691404	0	Plus	11893	0.738742
1	36648526	36698525	IDE	328	0.845672	0	Plus	10394	0.64563
1	36698526	36748525	IDE,MARCH5	309	1.53218	0	Plus	4994	0.310206
1	36748525	36798524	IDE,MARCH5,CPEB3	236	1.36578	0	Plus	5966	0.370582
1	36798600	36848599	CPEB3	255	2.09214	0.0392157	Plus	2835	0.176098
1	36850791	36900790	CPEB3,CPEB3_ribozyme	249	0.894985	0	Plus	9926	0.61656
1	36900797	36950796	CPEB3	238	0.773072	0	Plus	11128	0.691223
1	36950745	37000744	CPEB3,BTAF1	243	0.203502	0	Plus	15392	0.956084
1	37000685	37050684	BTAF1	288	0.156784	0	Plus	15617	0.97006
1	37050724	37100723	BTAF1,FGFBP3	334	0.315199	0	Plus	14833	0.921362
1	37100711	37150710	TNKS2	469	0.936756	0	Plus	14200	0.709078
1	37150604	37200603	TNKS2	351	0.426123	0	Plus	14144	0.878564
1	37250740	37300739		557	0.338194	0	Plus	19118	0.954659
1	37300772	37350771	PPP1R3C	406	0.229882	0	Plus	19522	0.974833
1	37350763	37400762		477	0.210707	0	Plus	19586	0.978029
1	37400766	37450765	HECTD2	330	0.8626	0	Plus	10238	0.63594
1	37450771	37500770	HECTD2	392	0.016695	0	Plus	16057	0.997391
1	37550588	37600587		513	1.69087	0	Plus	6691	0.334116
1	37595321	37645320	MGC16202	366	0.89852	0.00273224	Plus	9892	0.614448
1	37645366	37695365	MGC16202	394	1.6425	0	Plus	4449	0.276353
1	37695495	37745494		416	1.40051	0	Plus	9130	0.455907
1	37746034	37796033		472	0.369291	0.00635593	Plus	18960	0.946769
1	37796015	37846014		440	0.370738	0.00454545	Plus	18951	0.94632
1	37846015	37896014		474	0.625851	0.160338	Plus	17263	0.862029
1	37895952	37945951	ANKRD1,RPP30	467	0.549651	0	Plus	17848	0.891241
1	37945952	37995951	RPP30,HTR7	313	0.162206	0	Plus	15589	0.968321
1	37995943	38045942	HTR7	433	0.176397	0	Plus	19672	0.982323
1	38045943	38095942		395	0.106725	0	Plus	15796	0.981179
1	38095943	38145942		529	0.518018	0	Plus	18097	0.903675
1	38145960	38195959		577	0.254929	0.00866551	Plus	19431	0.970289
1	38195958	38245957		607	1.95869	0.00823723	Plus	1724	0.310967
1	38249177	38299176		463	1.27456	0	Plus	10368	0.517727
1	38299178	38349177		563	1.08817	0	Plus	12470	0.622691
1	38349178	38399177		526	0.865705	0	Plus	14915	0.744782
1	38399272	38449271		605	0.210795	0.0214876	Plus	5472	0.987013
1	38449284	38499283		578	0.351486	0	Plus	19054	0.951463
1	38499495	38549494		505	0.868013	0	Plus	14883	0.743184
1	38549513	38599512		541	1.21367	0	Plus	11053	0.551932
1	38599547	38649546		455	0.740571	0	Plus	16204	0.809148
1	38649744	38699743		582	0.61357	0.0103093	Plus	17368	0.867273
1	38699648	38749647		358	0.374509	0	Plus	14465	0.898503
1	38749647	38799646		377	0.791206	0	Plus	10952	0.680291
1	38799648	38849647	KIF20B	365	0.188966	0	Plus	15459	0.960246
1	38849605	38899604	KIF20B	513	1.06234	0	Plus	12777	0.638021
1	38899612	38949611		567	0.617484	0.00529101	Plus	17334	0.865575
1	38949650	38999649	PANK1,eca-mir-107b	269	1.78308	0	Plus	3839	0.238462
1	38999653	39049652	PANK1	306	3.49488	0.98366	Plus	473	0.0293807
1	39050918	39100917		491	2.91148	0.425662	Plus	1737	0.0867372
1	39100852	39150851	SLC16A12	305	0.523701	0.0131148	Plus	13429	0.834151
1	39181264	39231263	IFIT5,IFIT1	291	1.06855	0	Plus	8329	0.517361
1	39286035	39336034	IFIT4	297	0.481542	0	Plus	13732	0.852972
1	39336057	39386056		291	1.1721	0	Plus	7406	0.460029
1	39385928	39435927	LIPA	401	1.5891	0	Plus	7466	0.372815
1	39436037	39486036	LIPA,CH25H	340	3.04208	0.729412	Plus	943	0.0585751
1	39486037	39536036		333	2.88615	0.72973	Plus	1145	0.0711224
1	39536044	39586043		292	2.46817	0.0856164	Plus	1899	0.117958
1	39586055	39636054		230	0.766541	0.0130435	Plus	11179	0.694391
1	39636028	39686027	FAS	383	0.40458	0.0992167	Plus	14271	0.886453
1	39686038	39736037	ACTA2,STAMBPL1	423	1.06102	0	Plus	12793	0.63882
1	39735778	39785777	STAMBPL1	297	0.486463	0	Plus	13705	0.851295
1	39785785	39835784	ANKRD22,LIPM	446	1.34049	0	Plus	9715	0.485119
1	39835780	39885779	LIPM,LIPN	343	0.774057	0	Plus	11117	0.69054
1	39886032	39936031	LIPN,LIPK	364	0.394716	0	Plus	14337	0.890552
1	39936042	39986041	LIPK	613	1.35161	0	Plus	3277	0.591089
1	39986050	40036049		590	1.97349	0	Plus	4989	0.249126
1	40139108	40189107		746	1.63082	0	Plus	2483	0.447872
1	40189156	40239155		645	1.65323	0	Plus	2416	0.435786
1	40239186	40289185	LIPJ	764	1.07667	0	Plus	4108	0.740981
1	40289140	40339139	LIPJ,RNLS	498	1.3677	0	Plus	9426	0.470688
1	40338902	40388901	RNLS	345	0.519569	0	Plus	13451	0.835518
1	40388902	40438901	RNLS	336	0.173472	0	Plus	15525	0.964346
1	40440004	40490003	RNLS	282	0.424987	0	Plus	14151	0.878999
1	40490010	40540009	RNLS	305	0.3112	0	Plus	14854	0.922666
1	40540015	40590014	RNLS	325	1.70596	0	Plus	4151	0.257842
1	40590015	40640014		397	0.959468	0	Plus	9325	0.579229
1	40640014	40690013		381	1.53784	0	Plus	4968	0.308591
1	40690024	40740023		472	0.55608	0	Plus	17808	0.889244
1	40740030	40790029		359	1.16992	0	Plus	7429	0.461457
1	40790015	40840014		314	0.553083	0	Plus	13210	0.820548
1	40840121	40890120	PTEN	217	0.881431	0	Plus	10065	0.625194
1	40890136	40940135	PTEN	217	1.03373	0	Plus	8646	0.537052
1	40940157	40990156	PTEN,ATAD1	191	0.830391	0	Plus	411	0.56456
1	40990130	41040129	ATAD1	340	1.84865	0	Plus	3612	0.224362
1	41040151	41090150	PAPSS2,U6atac	309	2.75725	0.0485437	Plus	1338	0.0831108
1	41090164	41140163		302	1.93883	0	Plus	3282	0.203864
1	41140019	41190018		286	1.02052	0	Plus	8770	0.544754
1	41190021	41240020	MINPP1	296	0.0694804	0.00337838	Plus	15924	0.98913
1	41240031	41290030	MINPP1	380	0.236718	0.128947	Plus	15260	0.947885
1	41340029	41390028		379	1.039	0.0105541	Plus	8589	0.533511
1	41389993	41439992		393	1.79737	0	Plus	3795	0.235729
1	41440012	41490011		307	0.897627	0	Plus	9902	0.615069
1	41490010	41540009		345	0.826637	0.0144928	Plus	10591	0.657867
1	41540016	41590015		242	1.21045	0	Plus	7082	0.439903
1	41590007	41640006	SGMS1	326	0.881863	0	Plus	10061	0.624946
1	41640022	41690021	SGMS1	351	0.564034	0	Plus	13121	0.81502
1	41690027	41740026		307	0.165385	0	Plus	15573	0.967327
1	41740048	41790047		347	0.135274	0	Plus	15691	0.974657
1	41789953	41839952	A1CF	374	0.96288	0	Plus	9293	0.577241
1	41841178	41891177	A1CF	299	0.60189	0.00334448	Plus	12776	0.79359
1	41891184	41941183		433	0.906528	0	Plus	14493	0.723709
1	41941188	41991187		437	0.816169	0.0343249	Plus	15466	0.772296
1	42040786	42090785		273	0.516779	0.003663	Plus	13473	0.836884
1	42090745	42140744		561	1.53975	0.0445633	Plus	7851	0.39204
1	42191007	42241006		517	0.0209746	0	Plus	19993	0.998352
1	42241001	42291000		467	0.130763	0	Plus	19775	0.987466
1	42390959	42440958		470	0.203176	0	Plus	19612	0.979327
1	42591131	42641130		477	0.149262	0.00209644	Plus	19728	0.985119
1	42641134	42691133	CSTF2T	344	0.401093	0	Plus	14289	0.887571
1	42691233	42741232		358	0.485755	0	Plus	13710	0.851606
1	42741233	42791232	PRKG1	489	0.0662954	0	Plus	19914	0.994407
1	42791233	42841232	PRKG1	565	0.942752	0.0300885	Plus	14134	0.705782
1	42841216	42891215	PRKG1	572	2.15524	0.0454545	Plus	4082	0.203835
1	42891174	42941173	PRKG1	540	0.975618	0	Plus	13749	0.686557
1	42941335	42991334	PRKG1	606	2.0551	0.00330033	Plus	1559	0.281205
1	42991252	43041251	PRKG1	406	0.479488	0.0788177	Plus	18347	0.916159
1	43041296	43091295	PRKG1	442	0.772433	0.0452489	Plus	15919	0.794917
1	43091327	43141326	PRKG1	286	0.15748	0	Plus	15613	0.969812
1	43191351	43241350	DKK1	476	0.25376	0	Plus	19436	0.970538
1	43241350	43291349		510	1.3163	0	Plus	9940	0.496355
1	43291373	43341372		459	0.668999	0.037037	Plus	16886	0.843204
1	43341374	43391373		435	0.693211	0	Plus	16658	0.831819
1	43391495	43441494		378	2.1162	0.0026455	Plus	2751	0.17088
1	43441497	43491496		402	0.58617	0.0248756	Plus	17590	0.878358
1	43491514	43541513		390	0.661588	0.00512821	Plus	12182	0.756693
1	43541432	43591431	MBL2	654	1.23143	0.00611621	Plus	3655	0.659271
1	43591424	43641423		761	0.506563	0.00262812	Plus	5253	0.947511
1	43641423	43691422		608	0.974625	0.0131579	Plus	4401	0.793831
1	43691424	43741423		508	0.247729	0	Plus	19457	0.971587
1	43741425	43791424		431	0.68459	0	Plus	16739	0.835863
1	43791424	43841423		608	1.04887	0	Plus	4195	0.756674
1	43841351	43891350		534	1.09413	0	Plus	12406	0.619495
1	43891351	43941350		630	1.05965	0	Plus	4161	0.750541
1	43941351	43991350		436	1.18657	0	Plus	11352	0.566863
1	44041353	44091352		524	0.0107734	0	Plus	20010	0.999201
1	44091354	44141353		633	0.448283	0	Plus	5310	0.957792
1	44141363	44191362		672	0.947279	0	Plus	4475	0.807179
1	44191363	44241362		594	1.7374	0	Plus	6386	0.318885
1	44241352	44291351		620	2.19241	0.0290323	Plus	1336	0.240981
1	44291360	44341359		575	0.686343	0	Plus	16727	0.835264
1	44341374	44391373		605	1.90986	0.00495868	Plus	1840	0.33189
1	44391393	44441392		493	1.27978	0.0020284	Plus	10314	0.51503
1	44441364	44491363	PCDH15	618	0.280573	0.00323625	Plus	5441	0.981421
1	44491358	44541357	PCDH15	712	1.88344	0	Plus	1892	0.34127
1	44541355	44591354	PCDH15	632	2.03653	0.00158228	Plus	1588	0.286436
1	44591420	44641419	PCDH15	563	2.24659	0.0284192	Plus	3671	0.183312
1	44641505	44691504	PCDH15	740	2.59536	0.0743243	Plus	866	0.156205
1	44691640	44741639	PCDH15	423	0.852673	0	Plus	15046	0.751323
1	44891084	44941083		596	1.18103	0.0234899	Plus	11417	0.570109
1	44960527	45010526		775	1.49455	0	Plus	2879	0.5193
1	45010462	45060461		790	0.0922052	0.189873	Plus	5520	0.995671
1	45060467	45110466		679	1.49949	0.00736377	Plus	2859	0.515693
1	45110452	45160451		713	1.86114	0.00981767	Plus	1940	0.349928
1	45160504	45210503		592	1.82551	0	Plus	5824	0.290822
1	45310613	45360612		417	1.11887	0	Plus	12136	0.606012
1	45360611	45410610		525	1.46306	0.114286	Plus	8504	0.424648
1	45410610	45460609		609	0.228859	0	Plus	5467	0.986111
1	45510657	45560656		630	0.857844	0.0015873	Plus	4671	0.842532
1	45560656	45610655		651	0.478726	0.0368664	Plus	5282	0.952742
1	45710582	45760581		654	0.749283	0.029052	Plus	4870	0.878427
1	45760671	45810670		712	0.348685	0	Plus	5395	0.973124
1	45810671	45860670		544	1.34211	0	Plus	9693	0.484021
1	45860718	45910717		497	0.310453	0	Plus	19219	0.959702
1	45960722	46010721		667	0.14396	0.005997	Plus	5504	0.992785
1	46010718	46060717		576	0.827326	0	Plus	15342	0.766104
1	46060720	46110719		727	0.770651	0	Plus	4824	0.87013
1	46160708	46210707		826	0.406834	0.497579	Plus	710	0.964674
1	46210708	46260707		830	0.22606	0	Plus	726	0.986413
1	46260775	46310774		730	0.0534778	0.00273973	Plus	5534	0.998196
1	46310873	46360872		473	1.15583	0	Plus	11695	0.583991
1	46360875	46410874		439	0.977865	0	Plus	13722	0.685209
1	46412178	46462177		489	0.920266	0	Plus	14369	0.717517
1	46462140	46512139		480	1.04289	0	Plus	12997	0.649006
1	46562082	46612081		410	0.991492	0	Plus	13572	0.677719
1	46612075	46662074		543	0.966057	0	Plus	13851	0.691651
1	46662170	46712169		483	1.16474	0	Plus	11595	0.578997
1	46712146	46762145		461	0.26814	0	Plus	19383	0.967892
1	46812146	46862145		480	0.035477	0	Plus	19973	0.997353
1	47062084	47112083		597	0.00850049	0.782245	Plus	20014	0.999401
1	47112084	47162083		595	1.00703	0	Plus	13401	0.66918
1	47162084	47212083		429	1.21513	0	Plus	11030	0.550784
1	47261989	47311988		588	0.348404	0.00340136	Plus	19063	0.951913
1	47312019	47362018		495	0.505882	0.0181818	Plus	18175	0.90757
1	47362029	47412028		599	0.394137	0	Plus	18816	0.939579
1	47412541	47462540		594	0.617564	0.0185185	Plus	17333	0.865525
1	47462644	47512643		622	0.380579	0.0160772	Plus	5369	0.968434
1	47562685	47612684		689	0.551789	0.00870827	Plus	5191	0.936328
1	47662582	47712581		752	1.00923	0	Plus	4302	0.775974
1	47712582	47762581		777	0.197231	0.0527671	Plus	5476	0.987734
1	47764080	47814079		575	0.452854	0.00695652	Plus	18501	0.923849
1	47813024	47863023		631	1.0832	0.00475436	Plus	4083	0.736472
1	47963142	48013141		498	0.732911	0	Plus	16284	0.813143
1	48062909	48112908		511	1.52076	0	Plus	8008	0.39988
1	48112964	48162963		439	0.487332	0	Plus	18300	0.913812
1	48162966	48212965		573	1.03462	0	Plus	13089	0.6536
1	48212967	48262966		626	2.31009	0.0175719	Plus	1174	0.21176
1	48262911	48312910		356	0.827042	0	Plus	10585	0.657494
1	48312843	48362842	IPMK	256	0.248482	0	Plus	15194	0.943785
1	48362856	48412855	CISD1	374	0.849259	0	Plus	10364	0.643767
1	48412949	48462948	UBE2D1	327	0.461832	0	Plus	13882	0.86229
1	48462950	48512949	UBE2D1,TFAM	458	1.369	0	Plus	9406	0.469689
1	48512893	48562892		449	1.20813	0	Plus	11112	0.554879
1	48562865	48612864		317	0.287117	0	Plus	14982	0.930617
1	48662864	48712863	BICC1	384	0.188182	0	Plus	15463	0.960494
1	48712864	48762863	BICC1	386	0.195003	0	Plus	15426	0.958196
1	48762863	48812862	BICC1	268	0.0472472	0	Plus	15979	0.992546
1	48812923	48862922	BICC1,7SK	337	0.0427464	0	Plus	15990	0.993229
1	48862971	48912970	BICC1	409	0.619796	0.117359	Plus	17313	0.864526
1	48913063	48963062		356	1.25182	0	Plus	6763	0.420088
1	48963063	49013062		287	0.182937	0	Plus	15486	0.961923
1	49013063	49063062		254	0.449193	0	Plus	13976	0.868128
1	49063062	49113061		230	1.04502	0	Plus	8535	0.530157
1	49113060	49163059		248	1.61404	0	Plus	4586	0.284862
1	49163058	49213057	PHYHIPL	271	1.36499	0	Plus	5974	0.371079
1	49213076	49263075	PHYHIPL,FAM13C	239	0.513538	0	Plus	13492	0.838064
1	49263182	49313181	FAM13C,U6	350	0.434364	0	Plus	14082	0.874713
1	49312993	49362992		454	0.569043	0	Plus	17698	0.883751
1	49363062	49413061		412	0.44061	0	Plus	18571	0.927344
1	49413065	49463064		345	0.952627	0	Plus	9394	0.583515
1	49463065	49513064		394	1.30996	0	Plus	6337	0.393627
1	49513028	49563027		539	0.872604	0	Plus	14842	0.741137
1	49563028	49613027		438	2.17971	0.086758	Plus	3966	0.198043
1	49612948	49662947	SLC16A9	306	2.3442	0.0326797	Plus	2163	0.134356
1	49662998	49712997		359	1.74504	0	Plus	3998	0.248338
1	49712961	49762960	CCDC6	402	1.08601	0	Plus	12500	0.624189
1	49762961	49812960	CCDC6	382	0.600022	0	Plus	12795	0.79477
1	49812964	49862963	CCDC6	309	1.02667	0	Plus	8717	0.541462
1	49862964	49912963		297	0.395328	0	Plus	14331	0.89018
1	49912963	49962962	ANK3	238	0.236242	0	Plus	15263	0.948071
1	49962965	50012964	ANK3	369	0.391482	0.0406504	Plus	14356	0.891732
1	50012950	50062949	ANK3	361	0.702475	0	Plus	11778	0.731598
1	50063105	50113104	ANK3	430	0.729853	0.00232558	Plus	16321	0.814991
1	50113104	50163103	ANK3	599	1.02519	0.00166945	Plus	13188	0.658544
1	50163100	50213099		393	0.675071	0	Plus	12059	0.749053
1	50213333	50263332		353	1.08711	0	Plus	8160	0.506864
1	50263353	50313352		445	0.49649	0	Plus	18239	0.910766
1	50313387	50363386		517	0.309039	0	Plus	19223	0.959902
1	50413364	50463363		493	0.612741	0	Plus	17376	0.867672
1	50463506	50513505		389	0.380916	0	Plus	14416	0.895459
1	50513505	50563504		424	2.23895	0.0141509	Plus	3705	0.185009
1	50563463	50613462	CDK1	526	1.84804	0	Plus	5685	0.283881
1	50613342	50663341		421	1.98062	0.0213777	Plus	4946	0.246979
1	50663318	50713317	RHOBTB1	430	0.947403	0.027907	Plus	14071	0.702637
1	50713167	50763166		357	1.23032	0	Plus	6936	0.430834
1	50763515	50813514		445	0.210896	0.0179775	Plus	19583	0.977879
1	50814147	50864146		481	0.943246	0	Plus	14125	0.705333
1	50864147	50914146		492	0.688322	0.00406504	Plus	16701	0.833966
1	50914146	50964145		452	0.474455	0.110619	Plus	18386	0.918106
1	50964067	51014066		566	0.609294	0	Plus	17405	0.86912
1	51014067	51064066		371	0.27584	0	Plus	15041	0.934282
1	51064071	51114070		529	1.09247	0	Plus	12423	0.620344
1	51114013	51164012	TMEM26	435	2.46907	0.0114943	Plus	2840	0.141816
1	51164011	51214010	TMEM26	526	0.764652	0	Plus	15994	0.798662
1	51213932	51263931		572	0.840914	0.0297203	Plus	15187	0.758364
1	51263988	51313987		488	1.64743	0.00204918	Plus	6994	0.349246
1	51317195	51367194	C10orf107	403	0.712916	0	Plus	16482	0.82303
1	51367246	51417245	C10orf107	390	0.84679	0	Plus	10383	0.644947
1	51417246	51467245	C10orf107	355	1.11104	0	Plus	7964	0.494689
1	51467218	51517217	C10orf107	397	1.50477	0	Plus	5125	0.318343
1	51517229	51567228		336	0.0780248	0	Plus	15893	0.987204
1	51617401	51667400	ARID5B	276	0.0109687	0	Plus	16074	0.998447
1	51667401	51717400	ARID5B	337	1.2073	0	Plus	7114	0.441891
1	51717401	51767400	ARID5B	212	0.627516	0	Plus	12505	0.776756
1	51767428	51817427	ARID5B	271	1.01361	0	Plus	8836	0.548854
1	51817416	51867415	RTKN2	326	1.39417	0	Plus	5795	0.35996
1	51867422	51917421	RTKN2	269	1.64325	0	Plus	4444	0.276042
1	51917423	51967422	RTKN2	351	0.17327	0	Plus	15527	0.96447
1	51967398	52017397	ZNF365,7SK	413	0.695287	0	Plus	16639	0.83087
1	52017349	52067348	ZNF365	366	0.162489	0.166667	Plus	15588	0.968259
1	52167353	52217352		301	0.179492	0.249169	Plus	15504	0.963041
1	52217412	52267411		282	0.305669	0	Plus	14883	0.924467
1	52267419	52317418		310	0.80388	0	Plus	10827	0.672526
1	52317310	52367309		262	0.711757	0	Plus	11690	0.726132
1	52367316	52417315	EGR2	333	0.72667	0	Plus	11546	0.717187
1	52417056	52467055		301	0.0991913	0	Plus	15828	0.983167
1	52467056	52517055	U6	412	0.193155	0	Plus	19635	0.980475
1	52517069	52567068		466	0.199643	0.0193133	Plus	19621	0.979776
1	52567075	52617074		469	1.13779	0	Plus	11905	0.594477
1	52617130	52667129	NRBF2	377	0.149182	0	Plus	15644	0.971737
1	52717176	52767175	NRBF2,JMJD1C	244	0.436114	0	Plus	14072	0.874092
1	52817137	52867136	NRBF2,eca-mir-1296	327	0.484815	0	Plus	13715	0.851916
1	52917151	52967150		355	0.491803	0	Plus	13666	0.848873
1	52967172	53017171		306	0.125786	0	Plus	15729	0.977017
1	53017173	53067172		300	0.348518	0	Plus	14634	0.909001
1	53067554	53117553	REEP3	285	0.51973	0	Plus	13448	0.835331
1	53117536	53167535		279	0.703726	0	Plus	11765	0.730791
1	53344708	53394707		437	0.751768	0.0114416	Plus	16112	0.804554
1	53394714	53444713		445	0.754093	0	Plus	16092	0.803555
1	53444958	53494957		514	2.47673	0.0447471	Plus	2810	0.140318
1	53494966	53544965		544	1.12547	0	Plus	12054	0.601918
1	53595068	53645067		387	1.19169	0	Plus	7239	0.449655
1	53645067	53695066		403	1.27793	0	Plus	10333	0.515979
1	53695110	53745109		353	0.593534	0	Plus	12857	0.798621
1	53745110	53795109		458	1.85841	0	Plus	5619	0.280585
1	53795074	53845073		388	0.681476	0.0773196	Plus	11985	0.744456
1	53845654	53895653		434	0.543859	0	Plus	17901	0.893888
1	53895656	53945655		381	0.660683	0	Plus	12196	0.757563
1	53945569	53995568		662	2.00011	0.00151057	Plus	1650	0.297619
1	53995573	54045572		646	2.16059	0.00309598	Plus	1386	0.25
1	54045546	54095545		558	2.02898	0.00179211	Plus	4703	0.234845
1	54095574	54145573		643	1.21667	0	Plus	3713	0.669733
1	54145571	54195570		449	1.01068	0	Plus	13358	0.667033
1	54195600	54245599		497	1.25867	0	Plus	10537	0.526166
1	54245607	54295606		507	0.932493	0	Plus	14237	0.710926
1	54295616	54345615		545	1.22036	0	Plus	10963	0.547438
1	54345723	54395722		623	1.22036	0	Plus	3701	0.667569
1	54395777	54445776		829	1.57942	0	Plus	391	0.53125
1	54445732	54495731		699	2.71325	0.0915594	Plus	751	0.135462
1	54495829	54545828		659	2.03818	0.0060698	Plus	1584	0.285714
1	54545686	54595685		607	3.01472	0.336079	Plus	509	0.091811
1	54596040	54646039		699	0.86254	0	Plus	4661	0.840729
1	54646793	54696792		656	1.00026	0.0304878	Plus	4332	0.781385
1	54696818	54746817		669	1.16306	0.00298954	Plus	3865	0.69715
1	54746818	54796817		709	0.370427	0	Plus	5376	0.969697
1	54796818	54846817		857	0.6512	0.00933489	Plus	682	0.92663
1	54846817	54896816		698	1.23072	0	Plus	3658	0.659812
1	54896819	54946818		690	1.4771	0	Plus	2929	0.528319
1	54946576	54996575		1073	2.26844	0.0027959	Plus	180	0.244565
1	54996528	55046527		775	1.69446	0	Plus	2316	0.417749
1	55046629	55096628		498	1.35693	0	Plus	9533	0.476031
1	55096630	55146629	U6	539	1.0028	0	Plus	13442	0.671227
1	55146555	55196554		510	0.613497	0	Plus	17370	0.867372
1	55196555	55246554		449	0.636837	0	Plus	17173	0.857535
1	55246556	55296555		629	0.965889	0	Plus	4421	0.797439
1	55296579	55346578		603	0.218702	0	Plus	5471	0.986833
1	55346579	55396578		588	0.852474	0	Plus	15051	0.751573
1	55396579	55446578		565	1.08334	0	Plus	12544	0.626386
1	55446579	55496578		641	1.89619	0	Plus	1869	0.337121
1	55496579	55546578		784	2.61369	0.0867347	Plus	847	0.152778
1	55546579	55596578		605	2.55597	0.152066	Plus	911	0.164322
1	55596581	55646580		480	2.49794	0.0875	Plus	2743	0.136972
1	55646580	55696579		452	1.38929	0	Plus	9229	0.460851
1	55696587	55746586		610	1.46938	0	Plus	2955	0.533009
1	55746587	55796586		444	1.45639	0	Plus	8564	0.427644
1	55796583	55846582		453	1.10984	0	Plus	12245	0.611455
1	55846555	55896554		527	0.865171	0	Plus	14918	0.744932
1	55896555	55946554		518	0.970272	0	Plus	13810	0.689604
1	55946570	55996569		623	1.48417	0	Plus	2915	0.525794
1	55996567	56046566	LRRTM3	368	0.512439	0	Plus	13505	0.838872
1	56046567	56096566		462	1.20876	0	Plus	11106	0.554579
1	56096567	56146566		474	1.17024	0	Plus	11535	0.576001
1	56146567	56196566		620	2.08263	0.00322581	Plus	1516	0.273449
1	56196566	56246565		432	2.26288	0.0208333	Plus	3612	0.180366
1	56246566	56296565		564	1.2014	0	Plus	11175	0.558025
1	56296565	56346564		469	1.17508	0	Plus	11487	0.573604
1	56346577	56396576		610	1.82077	0	Plus	2016	0.363636
1	56396576	56446575		461	0.427316	0	Plus	18651	0.931339
1	56446576	56496575		510	0.815972	0	Plus	15467	0.772346
1	56496534	56546533	CTNNA3	499	0.989713	0	Plus	13599	0.679067
1	56546556	56596555	CTNNA3	387	0.841931	0	Plus	10436	0.648239
1	56596117	56646116	CTNNA3	559	0.956463	0.0107335	Plus	13965	0.697343
1	56646122	56696121		571	1.7743	0	Plus	6137	0.306452
1	56696120	56746119	DNAJC12	468	1.1474	0.0470085	Plus	11786	0.588535
1	56746136	56796135	SIRT1	380	0.159712	0.00789474	Plus	15600	0.969004
1	56796116	56846115	SIRT1,HERC4	339	0.620534	0	Plus	12585	0.781726
1	56846116	56896115	HERC4	346	0.130503	0	Plus	15713	0.976023
1	56896121	56946120	HERC4	348	1.02173	0.00574713	Plus	8756	0.543885
1	56946183	56996182	HERC4,MYPN	354	0.864304	0	Plus	10224	0.635071
1	56996258	57046257	HERC4,MYPN	373	0.539354	0.0402145	Plus	13310	0.826759
1	57046219	57096218	HERC4,MYPN	413	0.723109	0	Plus	16385	0.818186
1	57096216	57146215	HERC4,PBLD	304	0.620367	0	Plus	12587	0.78185
1	57146407	57196406	PBLD,HNRNPH3,RUFY2	306	0.815998	0	Plus	10703	0.664824
1	57196356	57246355	RUFY2,DNA2L	423	0.622172	0	Plus	17292	0.863477
1	57246390	57296389	DNA2L,SLC25A16	331	1.08686	0	Plus	8164	0.507112
1	57296257	57346256	SLC25A16	337	0.999833	0.0118694	Plus	8966	0.556929
1	57346266	57396265		335	1.00364	0.0119403	Plus	8927	0.554506
1	57396174	57446173	TET1,SNORA11	386	1.19419	0	Plus	7223	0.448661
1	57446135	57496134	CCAR1	313	0.39102	0	Plus	14358	0.891857
1	57546856	57596855		292	0.40572	0	Plus	14262	0.885894
1	57596898	57646897	STOX1,DDX50	258	0.132006	0	Plus	15707	0.975651
1	57646886	57696885	DDX21,KIF1BP	312	0.622541	0	Plus	12562	0.780297
1	57696887	57746886	KIF1BP	327	1.33027	0	Plus	6215	0.386049
1	57746896	57796895	SRGN	390	0.660086	0	Plus	12201	0.757873
1	57796970	57846969	SRGN	529	0.722122	0	Plus	16392	0.818536
1	57846957	57896956	SUPV3L1	548	1.59755	0.0383212	Plus	7393	0.36917
1	57896956	57946955	HKDC1	667	2.7732	0.0824588	Plus	696	0.125541
1	57996949	58046948	HK1	684	0.84734	0	Plus	4692	0.84632
1	58046937	58096936	HK1,TACR2	443	0.131224	0.0248307	Plus	19773	0.987366
1	58096809	58146808	TSPAN15	581	0.495713	0	Plus	18249	0.911265
1	58146665	58196664	TSPAN15	592	1.13615	0.0118243	Plus	11923	0.595376
1	58196595	58246594	C10orf35	437	0.459673	0	Plus	18468	0.922201
1	58246413	58296412		549	0.431825	0	Plus	18627	0.930141
1	58296296	58346295		543	1.7127	0	Plus	6540	0.326575
1	58346296	58396295		512	1.17503	0	Plus	11488	0.573654
1	58396081	58446080		560	1.94611	0	Plus	5123	0.255817
1	58446079	58496078	COL13A1	554	1.21643	0	Plus	11009	0.549735
1	58496080	58546079	COL13A1	645	0.655456	0.0899225	Plus	5035	0.908189
1	58546080	58596079		528	0.790069	0	Plus	15744	0.786178
1	58596080	58646079	H2AFY2	311	0.106643	0	Plus	15797	0.981241
1	58645764	58695763	H2AFY2,AIFM2,TYSND1,SAR1A	336	1.19904	0	Plus	7174	0.445618
1	58695625	58745624	SAR1A	343	0.241464	0	Plus	15231	0.946084
1	58745625	58795624	PPA1,NPFFR1	358	1.22572	0	Plus	6972	0.43307
1	58795597	58845596	NPFFR1,LRRC20	381	1.6784	0	Plus	4279	0.265793
1	58845351	58895350	LRRC20	472	2.13474	0.029661	Plus	4177	0.208579
1	58895075	58945074	LRRC20	288	0.287727	0	Plus	14977	0.930306
1	58994876	59044875	PALD1	391	0.339954	0.0153453	Plus	14680	0.911858
1	59044630	59094629	PALD1	290	0.545646	0	Plus	13264	0.823902
1	59097099	59147098	PRF1	372	1.17003	0	Plus	7427	0.461333
1	59147076	59197075	ADAMTS14	373	1.33915	0.080429	Plus	6158	0.382508
1	59196699	59246698	ADAMTS14	507	1.16929	0.0848126	Plus	11543	0.576401
1	59246490	59296489	TBATA	485	0.155009	0.0494845	Plus	19713	0.98437
1	59296505	59346504	SGPL1	460	1.24351	0.11087	Plus	10712	0.534905
1	59346439	59396438	SGPL1,PCBD1	442	1.59038	0.00226244	Plus	7451	0.372066
1	59396664	59446663		648	0.519921	0.0694444	Plus	5237	0.944625
1	59446519	59496518		731	1.52806	0.0273598	Plus	2781	0.501623
1	59496530	59546529		712	0.658586	0.00561798	Plus	5030	0.907287
1	59546239	59596238		637	0.773707	0.00313972	Plus	4817	0.868867
1	59599960	59649959		521	0.759261	0.00959693	Plus	16040	0.800959
1	59649967	59699966		290	0.450807	0	Plus	13965	0.867445
1	59701086	59751085	UNC5B	560	1.20748	0.00357143	Plus	11117	0.555128
1	59750846	59800845	UNC5B,SLC29A3	513	0.956497	0	Plus	13964	0.697294
1	59800674	59850673	SLC29A3	542	0.544934	0.00738007	Plus	17890	0.893339
1	59850547	59900546		513	0.69873	0.00389864	Plus	16616	0.829721
1	59900588	59950587	CDH23	503	1.86165	0	Plus	5598	0.279537
1	59950351	60000350	CDH23	357	0.652608	0	Plus	12266	0.761911
1	60000353	60050352	CDH23	572	1.22241	0	Plus	10938	0.54619
1	60050192	60100191	CDH23	531	1.37934	0.00188324	Plus	9325	0.465645
1	60100067	60150066	CDH23	502	0.301497	0.0976096	Plus	19258	0.96165
1	60150089	60200088	CDH23,C10orf54	306	0.335541	0.0620915	Plus	14709	0.913659
1	60200036	60250035	CDH23,PSAP	340	1.18682	0	Plus	7286	0.452575
1	60249973	60299972	PSAP	418	0.661829	0.00239234	Plus	16959	0.846849
1	60299981	60349980		500	0.886808	0.004	Plus	14682	0.733147
1	60349758	60399757	CHST3	573	1.02895	0	Plus	13153	0.656796
1	60399474	60449473	SPOCK2	383	0.799338	0.00261097	Plus	10869	0.675135
1	60449471	60499470	ASCC1	294	0.373773	0	Plus	14470	0.898814
1	60499470	60549469	ASCC1	316	0.236806	0	Plus	15259	0.947823
1	60549529	60599528	ASCC1,ANAPC16	250	0.266371	0	Plus	15096	0.937698
1	60599675	60649674	DDIT4,DNAJB12	376	0.564781	0	Plus	13115	0.814647
1	60649579	60699578	DNAJB12,MICU1	271	0.420343	0	Plus	14179	0.880738
1	60699575	60749574	MICU1	205	0.543887	0	Plus	13273	0.824461
1	60799547	60849546	MICU1	178	0.308078	0	Plus	650	0.892857
1	60999587	61049586	MCU	229	0.263463	0	Plus	15111	0.93863
1	61049596	61099595	MCU	263	0.36449	0	Plus	14528	0.902416
1	61098332	61148331	MCU	269	1.23195	0	Plus	6920	0.42984
1	61148319	61198318	MCU,OIT3	256	1.16771	0	Plus	7446	0.462513
1	61198319	61248318	OIT3,PLA2G12B	297	0.589167	0	Plus	12896	0.801044
1	61248320	61298319	P4HA1	344	1.07556	0	Plus	8270	0.513697
1	61298376	61348375	P4HA1	336	1.20144	0	Plus	7151	0.444189
1	61348370	61398369	NUDT13,ECD	283	2.04956	0.00706714	Plus	2962	0.183987
1	61398367	61448366	ECD,FAM149B1	285	0.611861	0	Plus	12680	0.787627
1	61448363	61498362	FAM149B1,DNAJC9,MRPS16,CFAP70	363	1.59725	0	Plus	4658	0.289335
1	61498350	61548349	CFAP70	282	1.03574	0	Plus	8617	0.535251
1	61548347	61598346	CFAP70	302	2.06284	0.0364238	Plus	2921	0.18144
1	61598364	61648363	CFAP70,ANXA7	302	1.24722	0	Plus	6803	0.422573
1	61648400	61698399	ANXA7,MSS51,PPP3CB	220	0.613024	0	Plus	12667	0.786819
1	61698392	61748391	PPP3CB,USP54	236	0.924518	0	Plus	9644	0.599043
1	61748373	61798372	USP54	277	1.19447	0	Plus	7220	0.448475
1	61798372	61848371	MYOZ1	265	0.495675	0	Plus	13633	0.846823
1	61898354	61948353	ZSWIM8,CAMK2G	199	0.497714	0	Plus	567	0.778846
1	61948169	61998168	CAMK2G	220	2.4008	0.145455	Plus	2031	0.126157
1	61998083	62048082	PLAU	287	3.08883	0.15331	Plus	890	0.0552829
1	62048068	62098067	VCL	245	1.53574	0	Plus	4980	0.309336
1	62098066	62148065	VCL	279	2.21875	0.0681004	Plus	2475	0.153736
1	62148074	62198073	VCL,AP3M1,ADK	194	2.30142	0.0463918	Plus	70	0.0961538
1	62198074	62248073	ADK	277	2.57346	0.155235	Plus	1657	0.102926
1	62248070	62298069	ADK	370	1.39569	0	Plus	5780	0.359029
1	62298074	62348073	ADK	349	1.78866	0	Plus	3825	0.237592
1	62347959	62397958	ADK	476	1.55287	0	Plus	7752	0.387097
1	62397977	62447976	ADK	343	1.91952	0	Plus	3349	0.208025
1	62447931	62497930	ADK	276	1.58789	0	Plus	4695	0.291633
1	62498054	62548053	ADK	286	2.73553	0.122378	Plus	1374	0.0853469
1	62546803	62596802	ADK	298	0.991286	0	Plus	9052	0.562271
1	62596792	62646791	ADK	267	0.802257	0	Plus	10847	0.673769
1	62646799	62696798	ADK	278	1.0451	0	Plus	8533	0.530033
1	62696799	62746798	ADK	338	1.33418	0	Plus	6186	0.384247
1	62746857	62796856	KAT6B	282	1.06684	0	Plus	8346	0.518417
1	62796790	62846789	KAT6B	181	1.56111	0	Plus	195	0.267857
1	62846739	62896738	KAT6B	213	1.14066	0	Plus	7678	0.476924
1	62897115	62947114	KAT6B	179	0.591909	0	Plus	526	0.722527
1	62947126	62997125	KAT6B,DUPD1	233	1.9202	0	Plus	3343	0.207653
1	62997152	63047151	DUPD1,DUSP13	311	1.17987	0	Plus	7337	0.455743
1	63047162	63097161	DUSP13,SAMD8,COMTD1	305	2.28711	0.0131148	Plus	2303	0.143052
1	63097144	63147143	SAMD8,COMTD1,VDAC2	303	2.728	0.0561056	Plus	1384	0.0859681
1	63147167	63197166	COMTD1,VDAC2	305	1.55536	0	Plus	4884	0.303373
1	63197015	63247014	COMTD1	329	1.53784	0	Plus	4969	0.308653
1	63246990	63296989	COMTD1,ZNF503	275	1.26392	0	Plus	6680	0.414933
1	63296673	63346672		177	0.383942	0	Plus	622	0.854396
1	63446598	63496597		220	0.271799	0	Plus	15069	0.936021
1	63496600	63546599		316	0.270127	0	Plus	15073	0.936269
1	63546588	63596587		210	2.68846	0.119048	Plus	1447	0.0898814
1	63596592	63646591		231	2.88716	0.5671	Plus	1141	0.070874
1	63646600	63696599		264	3.02101	0.837121	Plus	969	0.0601901
1	63696617	63746616	C10orf11	204	2.70239	0.470588	Plus	1426	0.0885769
1	63746618	63796617	C10orf11	210	1.4702	0	Plus	5295	0.328902
1	63796633	63846632	C10orf11	197	0.886771	0	Plus	392	0.538462
1	63846631	63896630	C10orf11	190	1.1919	0	Plus	291	0.399725
1	63896685	63946684	C10orf11	226	1.7779	0	Plus	3868	0.240263
1	63946660	63996659		324	1.93119	0	Plus	3311	0.205665
1	63996615	64046614		337	2.45857	0.124629	Plus	1913	0.118827
1	64046599	64096598		271	1.98513	0	Plus	3139	0.194981
1	64096600	64146599		244	1.53611	0	Plus	4975	0.309025
1	64146613	64196612	U6	317	2.6588	0.0946372	Plus	1491	0.0926144
1	64196634	64246633		339	2.87871	0.306785	Plus	1151	0.0714951
1	64246549	64296548		379	3.06814	0.0712401	Plus	909	0.0564631
1	64296553	64346552		411	3.36183	0.53528	Plus	978	0.0488365
1	64346588	64396587		407	1.73794	0	Plus	6382	0.318686
1	64396624	64446623		380	1.29133	0	Plus	6476	0.402261
1	64446625	64496624		318	2.79444	0.0534591	Plus	1275	0.0791975
1	64496625	64546624		337	2.74124	0.222552	Plus	1366	0.08485
1	64546621	64596620		336	2.69696	0.116071	Plus	1433	0.0890117
1	64596653	64646652	KCNMA1	341	3.2621	0.609971	Plus	679	0.0421765
1	64648016	64698015	KCNMA1	293	2.4044	0.167235	Plus	2021	0.125536
1	64696719	64746718	KCNMA1	287	0.925453	0	Plus	9635	0.598484
1	64746713	64796712	KCNMA1	362	1.29156	0	Plus	6472	0.402013
1	64796724	64846723	KCNMA1	336	1.2829	0	Plus	6543	0.406423
1	64846722	64896721	KCNMA1	479	1.21308	0.00417537	Plus	11059	0.552232
1	64896722	64946721	KCNMA1	429	1.21712	0	Plus	10998	0.549186
1	64946722	64996721	KCNMA1	490	1.45148	0	Plus	8606	0.429741
1	64996770	65046769	KCNMA1	581	0.752369	0	Plus	16106	0.804254
1	65046770	65096769	KCNMA1	459	2.73405	0.0479303	Plus	2164	0.10806
1	65096770	65146769	KCNMA1	389	1.06984	0	Plus	8318	0.516678
1	65146769	65196768		378	1.16948	0	Plus	7432	0.461644
1	65196760	65246759		305	2.2908	0.00655738	Plus	2288	0.142121
1	65246761	65296760		269	1.2011	0	Plus	7155	0.444438
1	65296747	65346746		243	1.43019	0	Plus	5553	0.344928
1	65346590	65396589		470	2.07373	0.012766	Plus	4478	0.223609
1	65396625	65446624		413	1.96944	0	Plus	5013	0.250325
1	65446628	65496627	DLG5	382	0.897226	0	Plus	9905	0.615256
1	65496632	65546631	DLG5	378	1.54752	0	Plus	4924	0.305858
1	65546633	65596632	DLG5	361	0.866236	0	Plus	10207	0.634015
1	65596632	65646631	POLR3A	407	0.644991	0	Plus	17108	0.854289
1	65646637	65696636	POLR3A,RPS24	374	0.872971	0.0026738	Plus	10146	0.630225
1	65696587	65746586		317	1.06307	0.00630915	Plus	8381	0.520591
1	65746581	65796580		373	1.32099	0.00536193	Plus	6268	0.389341
1	65796507	65846506		559	1.27947	0.0697674	Plus	10317	0.51518
1	65896431	65946430		488	1.40486	0	Plus	9092	0.45401
1	65946348	65996347		450	0.617218	0	Plus	17336	0.865675
1	65996360	66046359		454	0.775925	0	Plus	15889	0.793419
1	66046367	66096366		536	0.889525	0	Plus	14650	0.731549
1	66096393	66146392		519	0.7964	0	Plus	15664	0.782183
1	66146421	66196420		380	1.0304	0.00789474	Plus	8684	0.539412
1	66196463	66246462		466	1.11729	0	Plus	12153	0.606861
1	66246464	66296463		291	1.09197	0	Plus	8125	0.50469
1	66296478	66346477		342	0.665237	0	Plus	12148	0.754581
1	66346477	66396476		327	0.446523	0	Plus	13995	0.869309
1	66396368	66446367		280	0.543857	0	Plus	13274	0.824523
1	66446318	66496317		324	0.0151067	0.00308642	Plus	16063	0.997764
1	66495842	66545841		303	0.44442	0	Plus	14007	0.870054
1	66595494	66645493		330	0.179756	0	Plus	15503	0.962979
1	66645441	66695440		268	0.892684	0	Plus	9952	0.618175
1	66695340	66745339	ZMIZ1	325	0.105074	0.00923077	Plus	15804	0.981676
1	66795140	66845139	ZMIZ1	343	0.337454	0	Plus	14692	0.912603
1	66845125	66895124	PPIF	405	0.490266	0	Plus	18283	0.912963
1	66895075	66945074	ZCCHC24	298	0.0684073	0	Plus	15928	0.989378
1	66945001	66995000	ZCCHC24	249	0.893126	0	Plus	9946	0.617802
1	66995046	67045045		411	0.538083	0	Plus	17948	0.896235
1	67045040	67095039	ANXA11	351	1.55658	0	Plus	4879	0.303062
1	67094996	67144995	PLAC9	306	0.972225	0	Plus	9210	0.572085
1	67194873	67244872		420	0.61463	0.00952381	Plus	17359	0.866823
1	67360672	67410671		327	1.14035	0	Plus	7681	0.47711
1	67394900	67444899		74	0.6681	0	Plus	485	0.666209
1	67413115	67463114		661	0.885232	0.01059	Plus	4615	0.832431
1	67610222	67660221		507	1.08637	0.00197239	Plus	12491	0.623739
1	67699467	67749466	AGT	324	0.646079	0	Plus	12330	0.765886
1	67799233	67849232	COG2	297	0.216848	0	Plus	15341	0.952916
1	67849246	67899245		315	0.596215	0.015873	Plus	12836	0.797317
1	67899247	67949246		326	0.759486	0	Plus	11240	0.69818
1	67950115	68000114		348	0.269844	0	Plus	15074	0.936331
1	68050068	68100067	PGBD5	430	0.514073	0	Plus	18120	0.904824
1	68100152	68150151	PGBD5,GALNT2	347	0.347176	0	Plus	14644	0.909622
1	68150012	68200011	GALNT2	402	0.591261	0	Plus	17554	0.87656
1	68200006	68250005	GALNT2	375	0.200058	0	Plus	15411	0.957264
1	68300008	68350007		336	0.375434	0	Plus	14459	0.89813
1	68399873	68449872		388	0.0297186	0	Plus	16034	0.995962
1	68449753	68499752		314	0.641645	0	Plus	12366	0.768122
1	68499981	68549980		370	1.5026	0.0810811	Plus	5133	0.31884
1	68600002	68650001		456	0.484327	0	Plus	18317	0.914661
1	69000173	69050172	CCSAP	304	0.593599	0.0723684	Plus	12855	0.798497
1	69050068	69100067	RAB4A	389	0.0797869	0	Plus	15885	0.986707
1	69100069	69150068	RAB4A	619	0.805528	0	Plus	4767	0.859848
1	69150036	69200035		538	0.813405	0	Plus	15499	0.773944
1	69200027	69250026		374	1.45937	0	Plus	5360	0.33294
1	69300044	69350043		541	1.04299	0	Plus	12996	0.648956
1	69350163	69400162		496	0.642394	0	Plus	17139	0.855837
1	69400175	69450174		593	0.548168	0	Plus	17858	0.891741
1	69450185	69500184		328	0.39198	0.0304878	Plus	14352	0.891484
1	69512025	69562024		383	0.48437	0	Plus	13719	0.852165
1	69561919	69611918	RHOU	406	0.903115	0	Plus	14537	0.725906
1	69611848	69661847		610	0.36727	0.0262295	Plus	5382	0.970779
1	69711917	69761916		340	1.35817	0	Plus	6019	0.373874
1	69743918	69793917		337	0.773534	0	Plus	11122	0.69085
1	69793920	69843919		319	0.737474	0	Plus	11434	0.71023
1	69894095	69944094	TMEM72	417	0.259726	0	Plus	19415	0.96949
1	69944085	69994084	TMEM72	387	0.257539	0	Plus	15155	0.941363
1	69994011	70044010		318	0.447628	0.00314465	Plus	13987	0.868812
1	70044011	70094010		284	0.0277526	0	Plus	16043	0.996522
1	70094084	70144083		417	0.729453	0	Plus	16326	0.81524
1	70144084	70194083		458	1.45519	0	Plus	8576	0.428243
1	70194084	70244083		425	0.650402	0	Plus	17051	0.851443
1	70244083	70294082		453	1.64962	0	Plus	6974	0.348247
1	70293962	70343961		315	0.635938	0	Plus	12428	0.771973
1	70343862	70393861	CXCL12	293	0.363095	0	Plus	14538	0.903037
1	70393923	70443922		318	1.56918	0	Plus	4805	0.298466
1	70443837	70493836		331	0.464474	0	Plus	13856	0.860675
1	70495949	70545948		303	1.00011	0	Plus	8962	0.556681
1	70545949	70595948		293	0.901252	0	Plus	9855	0.61215
1	70595962	70645961		364	1.43887	0	Plus	5503	0.341822
1	70645965	70695964		501	0.720838	0	Plus	16405	0.819185
1	70695964	70745963		366	0.275102	0	Plus	15047	0.934654
1	70745987	70795986		353	0.816053	0	Plus	10701	0.6647
1	70795885	70845884		322	2.18014	0.0124224	Plus	2581	0.160321
1	70845885	70895884		469	3.97618	0.767591	Plus	426	0.0212723
1	70895638	70945637		474	2.54702	0.362869	Plus	2609	0.130281
1	70945647	70995646		467	2.59499	0.0813704	Plus	2494	0.124538
1	71044750	71094749	ZNF32	514	0.00302534	0	Plus	20023	0.99985
1	71094757	71144756	ZNF239	353	0.159564	0	Plus	15601	0.969066
1	71192721	71242720		428	0.233509	0	Plus	19507	0.974084
1	71242471	71292470		494	1.29733	0	Plus	10132	0.505942
1	71292645	71342644	HNRNPF	372	0.451814	0	Plus	13960	0.867135
1	71342494	71392493		389	0.43307	0	Plus	14095	0.87552
1	71392426	71442425	RASGEF1A	586	1.07153	0	Plus	12656	0.631978
1	71442424	71492423	RASGEF1A	277	0.674818	0	Plus	12062	0.749239
1	71492355	71542354	RASGEF1A	266	1.09142	0	Plus	8132	0.505125
1	71542270	71592269	CSGALNACT2	345	0.670163	0	Plus	12104	0.751848
1	71592261	71642260	RET	344	1.01163	0	Plus	8860	0.550345
1	71642295	71692294		546	1.52366	0	Plus	7978	0.398382
1	71692214	71742213		527	0.84588	0	Plus	15126	0.755318
1	71742252	71792251		442	1.78441	0	Plus	6072	0.303206
1	71792247	71842246		458	2.03136	0.00873362	Plus	4694	0.234395
1	71842248	71892247	BMS1	511	0.305987	0	Plus	19240	0.960751
1	71892110	71942109	BMS1,ZNF248	399	0.343199	0	Plus	14661	0.910678
1	71942325	71992324	ZNF248	585	0.918806	0	Plus	14380	0.718067
1	71987948	72037947	ZNF248	609	0.532033	0	Plus	5220	0.941558
1	72034549	72084548		516	0.387653	0	Plus	18857	0.941626
1	72084776	72134775		572	0.519765	0	Plus	18082	0.902926
1	72134811	72184810	ZNF25	648	0.831101	0.00771605	Plus	4723	0.851912
1	72184837	72234836		770	0.980795	0.00909091	Plus	4386	0.791126
1	72234835	72284834		503	0.277525	0.00795229	Plus	19351	0.966294
1	72284883	72334882		571	0.00209386	0.0227671	Plus	20025	0.99995
1	72334885	72384884		433	0.129746	0	Plus	19777	0.987566
1	72384896	72434895		455	0.107774	0.0153846	Plus	19827	0.990063
1	72434903	72484902		657	0.164919	0.00913242	Plus	5496	0.991342
1	72484919	72534918	CHRM3	429	1.14163	0	Plus	11855	0.59198
1	72534969	72584968	CHRM3	422	0.790172	0	Plus	15743	0.786128
1	72584974	72634973	CHRM3	388	0.0480413	0	Plus	15974	0.992236
1	72634975	72684974		468	0.3995	0	Plus	18790	0.93828
1	72684982	72734981		511	1.67523	0	Plus	6815	0.340308
1	72734990	72784989		511	3.16663	0.219178	Plus	1271	0.0634675
1	72785004	72835003		552	0.895251	0.00543478	Plus	14607	0.729402
1	72840467	72890466		607	1.1792	0	Plus	3824	0.689755
1	72884981	72934980		420	1.63827	0	Plus	7055	0.352292
1	73060763	73110762		443	0.292865	0	Plus	19295	0.963497
1	73110834	73160833		575	0.724268	0	Plus	16374	0.817637
1	73160984	73210983		594	0.927404	0	Plus	14285	0.713323
1	73211090	73261089		486	1.04742	0	Plus	12953	0.646809
1	73261086	73311085		387	0.617319	0	Plus	12625	0.78421
1	73311233	73361232		411	0.95484	0	Plus	13975	0.697843
1	73361173	73411172		480	1.31757	0	Plus	9927	0.495706
1	73411196	73461195		468	1.39197	0	Plus	9212	0.460002
1	73461257	73511256		451	0.760497	0	Plus	16028	0.80036
1	73511275	73561274		461	0.921393	0	Plus	14356	0.716868
1	73561279	73611278		535	1.98161	0	Plus	4939	0.246629
1	73611297	73661296		578	1.16117	0	Plus	11635	0.580995
1	73811291	73861290		589	0.854985	0.00339559	Plus	15012	0.749625
1	74203954	74253953		544	0.7255	0	Plus	16359	0.816888
1	74253955	74303954		734	1.595	0	Plus	2580	0.465368
1	74303882	74353881		491	0.297518	0	Plus	19275	0.962499
1	74353894	74403893		329	0.356985	0	Plus	14575	0.905336
1	74403898	74453897		542	0.495904	0.0110701	Plus	18245	0.911066
1	74780580	74830579	ZP4	445	1.4076	0	Plus	9061	0.452462
1	74830583	74880582	ZP4,RYR2	616	1.26544	0	Plus	3557	0.641595
1	74880536	74930535	RYR2	569	1.19551	0	Plus	11252	0.56187
1	74930574	74980573	RYR2	436	0.369925	0	Plus	18955	0.94652
1	74980573	75030572	RYR2	429	1.29807	0	Plus	10121	0.505393
1	75030586	75080585	RYR2	424	0.300514	0	Plus	19262	0.96185
1	75080680	75130679	RYR2	437	0.132521	0	Plus	19767	0.987067
1	75130654	75180653	RYR2	434	0.556189	0	Plus	17806	0.889144
1	75180682	75230681	RYR2	414	0.242625	0	Plus	19473	0.972386
1	75230571	75280570	RYR2	492	0.328984	0	Plus	19151	0.956307
1	75280594	75330593	RYR2	483	0.0239172	0	Plus	19990	0.998202
1	75330651	75380650	RYR2	465	0.384603	0.0387097	Plus	18871	0.942325
1	75380658	75430657	RYR2	506	0.831479	0.0296443	Plus	15304	0.764207
1	75430655	75480654		631	1.6393	0	Plus	2455	0.442821
1	75480660	75530659		388	0.647275	0.0180412	Plus	12315	0.764954
1	75530660	75580659		352	1.43969	0	Plus	5497	0.34145
1	75580598	75630597		356	0.53334	0	Plus	13362	0.829989
1	75630601	75680600		531	0.341162	0	Plus	19105	0.95401
1	75680393	75730392	MTR	372	0.541588	0	Plus	13292	0.825641
1	75780349	75830348	MTR,Y_RNA,ACTN2	344	1.44205	0	Plus	5479	0.340332
1	75830353	75880352	ACTN2	403	0.049563	0.0148883	Plus	19951	0.00496255
1	75879741	75929740	ACTN2	510	1.00419	0	Plus	13429	0.670578
1	75929711	75979710	HEATR1	420	0.563911	0	Plus	17741	0.885898
1	75979637	76029636	HEATR1,LGALS8	392	1.01905	0	Plus	8789	0.545935
1	76029658	76079657	U4,EDARADD	387	0.831251	0.0310078	Plus	10549	0.655258
1	76079667	76129666	EDARADD	495	0.426241	0	Plus	18658	0.931689
1	76129666	76179665		503	1.629	0	Plus	7130	0.356037
1	76179666	76229665	ERO1LB	397	1.25854	0	Plus	6710	0.416796
1	76229849	76279848	ERO1LB,GPR137B	448	0.793996	0	Plus	15697	0.783831
1	76279849	76329848	GPR137B	640	1.60758	0.0609375	Plus	2539	0.457973
1	76329654	76379653		515	1.6208	0.0621359	Plus	7206	0.359832
1	76380047	76430046	NID1	502	0.477717	0.0916335	Plus	18364	0.917008
1	76430044	76480043	NID1	442	0.238736	0	Plus	19488	0.973135
1	76480047	76530046		445	1.37772	0	Plus	9344	0.466593
1	76529102	76579101	LYST	385	1.56235	0	Plus	4847	0.301075
1	76579096	76629095	LYST	253	1.02206	0	Plus	8752	0.543636
1	76629159	76679158	LYST	278	0.721291	0	Plus	11595	0.720231
1	76680512	76730511	LYST	296	0.626119	0	Plus	12527	0.778123
1	76730584	76780583	FTL	504	0.113232	0.132937	Plus	19815	0.989464
1	76780552	76830551	GNG4	469	1.05571	0.021322	Plus	12865	0.642415
1	76830472	76880471	B3GALNT2	451	1.01584	0.0177384	Plus	13302	0.664236
1	76880397	76930396	B3GALNT2,TBCE	437	2.14339	0.00457666	Plus	4135	0.206482
1	76930414	76980413	GGPS1	292	0.518251	0.0376712	Plus	13461	0.836139
1	76980414	77030413	GGPS1	288	0.723388	0.00694444	Plus	11579	0.719237
1	77030415	77080414	ARID4B	259	1.31995	0	Plus	6275	0.389776
1	77080434	77130433	ARID4B	249	0.297323	0	Plus	14936	0.927759
1	77130591	77180590	ARID4B,RBM34,TOMM20,SNORA14	280	0.639986	0	Plus	12380	0.768992
1	77180295	77230294		281	0.112717	0.0213523	Plus	15777	0.979999
1	77280228	77330227		340	0.0968712	0	Plus	15836	0.983664
1	77330249	77380248		358	0.578025	0	Plus	13000	0.807504
1	77380249	77430248		283	1.14808	0	Plus	7608	0.472576
1	77430253	77480252	IRF2BP2	337	2.39161	0.189911	Plus	2052	0.127461
1	77480153	77530152	IRF2BP2	379	1.59193	0.060686	Plus	4679	0.290639
1	77530152	77580151	IRF2BP2,7SK	507	0.8327	0.0552268	Plus	15280	0.763008
1	77580020	77630019	IRF2BP2	280	0.620968	0	Plus	12579	0.781353
1	77629837	77679836		316	0.775126	0.00316456	Plus	11107	0.689919
1	77679846	77729845		315	0.597423	0	Plus	12823	0.796509
1	77731203	77781202	TARBP1	270	0.436833	0	Plus	14064	0.873595
1	77780999	77830998	TARBP1,COA6	328	1.01925	0	Plus	8783	0.545562
1	77830956	77880955		611	1.42502	0	Plus	3079	0.555375
1	77878706	77928705	SLC35F3	608	1.42502	0.00657895	Plus	3080	0.555556
1	77928702	77978701	SLC35F3	592	0.766689	0.00168919	Plus	15973	0.797613
1	77978685	78028684	SLC35F3	656	0.966855	0.0152439	Plus	4418	0.796898
1	78028601	78078600	SLC35F3	633	1.23062	0.151659	Plus	3659	0.659993
1	78078499	78128498	SLC35F3	581	0.139625	0.356282	Plus	19752	0.986318
1	78128363	78178362	SLC35F3	610	0.733175	0.0262295	Plus	4898	0.883478
1	78178443	78228442	SLC35F3	338	0.608728	0.00295858	Plus	12705	0.789179
1	78228389	78278388	SLC35F3	553	1.31297	0.0253165	Plus	9972	0.497953
1	78278277	78328276		628	1.84491	0	Plus	1964	0.354257
1	78328307	78378306		660	2.36107	0.0318182	Plus	1107	0.199675
1	78378312	78428311	KCNK1	566	1.55544	0	Plus	7734	0.386198
1	78428310	78478309	KCNK1	466	0.661107	0	Plus	16968	0.847299
1	78478303	78528302		416	0.164839	0	Plus	19688	0.983122
1	78528248	78578247		425	1.20868	0	Plus	11107	0.554629
1	78578286	78628285		350	1.01444	0	Plus	8828	0.548357
1	78628381	78678380		538	1.54495	0.0167286	Plus	7809	0.389943
1	78678387	78728386		601	0.904089	0.0133111	Plus	4574	0.825036
1	78728342	78778341		553	0.547327	0.101266	Plus	17865	0.89209
1	78779563	78829562		537	1.22787	0	Plus	10878	0.543194
1	78829566	78879565		454	0.683852	0	Plus	16746	0.836213
1	78879570	78929569		550	0.935457	0	Plus	14208	0.709478
1	78929571	78979570		421	2.19145	0.0617577	Plus	3908	0.195146
1	78979586	79029585		288	0.228942	0	Plus	15287	0.949562
1	79030060	79080059	NTPCR	499	1.01605	0.0180361	Plus	13296	0.663937
1	79080083	79130082	NTPCR	429	1.06037	0	Plus	12807	0.639519
1	79130074	79180073		505	1.03182	0	Plus	13119	0.655098
1	79180039	79230038		444	0.198933	0	Plus	19624	0.979926
1	79230048	79280047	MAP10	464	0.922702	0	Plus	14343	0.716219
1	79280005	79330004		576	0.868086	0	Plus	14882	0.743134
1	79329991	79379990	U6	508	1.16142	0.00787402	Plus	11631	0.580795
1	79379990	79429989		456	1.10593	0	Plus	12290	0.613702
1	79430000	79479999		431	2.79189	0.271462	Plus	2031	0.101418
1	79479982	79529981	U4atac	438	1.23966	0	Plus	10763	0.537451
1	79529997	79579996	SIPA1L2	409	0.162217	0	Plus	19694	0.983422
1	79580000	79629999	SIPA1L2	488	0.789629	0	Plus	15748	0.786378
1	79629999	79679998	SIPA1L2	520	1.75138	0	Plus	6285	0.313842
1	79679992	79729991		668	1.92018	0.010479	Plus	1822	0.328644
1	79729991	79779990		474	1.41827	0.0274262	Plus	8952	0.447019
1	79779986	79829985		584	2.05533	0.00342466	Plus	4576	0.228503
1	79830005	79880004		545	1.84485	0	Plus	5704	0.28483
1	79880252	79930251		557	1.55164	0	Plus	7761	0.387546
1	79930295	79980294		517	3.22063	0.373308	Plus	1186	0.059223
1	79979918	80029917	SNORA25	494	3.02302	0.716599	Plus	1536	0.0767003
1	80029915	80079914		512	4.98347	0.835938	Plus	80	0.00399481
1	80079885	80129884	DISC1	571	4.96802	0.97373	Plus	83	0.00414461
1	80132436	80182435	DISC1	478	3.5008	0.414226	Plus	819	0.0408968
1	80182442	80232441	DISC1	637	3.08481	0.649922	Plus	473	0.0853175
1	80232436	80282435	DISC1	572	3.40588	0.438811	Plus	935	0.0466893
1	80282346	80332345		515	2.9185	0.460194	Plus	1713	0.0855388
1	80332431	80382430		405	2.74321	0.419753	Plus	2144	0.107061
1	80382475	80432474		329	2.19415	0.0121581	Plus	2554	0.158643
1	80432499	80482498	EGLN1	305	2.72143	0.0721311	Plus	1396	0.0867135
1	80482376	80532375	EGLN1	263	2.2392	0.00380228	Plus	2426	0.150693
1	80532376	80582375	SPRTN,EXOC8,GNPAT	306	2.73216	0.120915	Plus	1376	0.0854711
1	80582372	80632371	GNPAT,C1orf131,TRIM67	419	2.15054	0.0119332	Plus	4099	0.204684
1	80632301	80682300	TRIM67	410	0.399178	0.0731707	Plus	18793	0.93843
1	80682318	80732317		370	0.142836	0.0351351	Plus	15669	0.97329
1	80732231	80782230		477	0.326651	0.0188679	Plus	19161	0.956806
1	80830914	80880913	TTC13	265	0.64407	0	Plus	12342	0.766631
1	80882879	80932878	TTC13,C1orf198	318	0.424755	0	Plus	14152	0.879061
1	80932839	80982838	C1orf198	429	0.39111	0	Plus	18837	0.940627
1	80982788	81032787	CAPN9	437	1.87258	0	Plus	5541	0.27669
1	81032633	81082632	CAPN9	290	1.29148	0	Plus	6473	0.402075
1	81072247	81122246	CAPN9,5S_rRNA	431	0.613471	0.238979	Plus	17371	0.867422
1	81106002	81156001		465	1.4587	0.0795699	Plus	8544	0.426645
1	81155940	81205939		552	2.01	0.00181159	Plus	4793	0.239339
1	81205941	81255940	ALOX5	361	0.609762	0.0387812	Plus	12697	0.788683
1	81255927	81305926	ALOX5,MARCH8	463	2.00635	0.00431965	Plus	4807	0.240038
1	81355775	81405774	2017-03-08	374	1.81589	0	Plus	3732	0.231816
1	81406053	81456052	ZFAND4	291	1.63925	0	Plus	4469	0.277595
1	81456070	81506069	ZFAND4	310	2.46866	0.00645161	Plus	1898	0.117896
1	81506067	81556066	ZFAND4	315	1.75202	0	Plus	3968	0.246475
1	81556042	81606041		384	0.616104	0.0104167	Plus	12638	0.785018
1	81606049	81656048	MSMB	327	0.0418493	0	Plus	15994	0.993478
1	81656054	81706053	MSMB,NCOA4,SNORA74	279	1.05514	0	Plus	8445	0.524567
1	81705869	81755868	PARG	279	0.331242	0	Plus	14741	0.915647
1	81805884	81855883	PARG	320	0.917791	0.05	Plus	9699	0.60246
1	81855891	81905890	OGDHL	492	0.71796	0.00406504	Plus	16428	0.820334
1	81905764	81955763	C10orf53,CHAT	419	0.691215	0	Plus	16672	0.832518
1	81955787	82005786	CHAT,SLC18A3	389	0.116173	0	Plus	15770	0.979564
1	82005512	82055511		383	0.348148	0.0078329	Plus	14637	0.909187
1	82055514	82105513	ERCC6	413	1.0441	0	Plus	12983	0.648307
1	82105601	82155600	ERCC6	555	0.70305	0	Plus	16581	0.827974
1	82155623	82205622	DRGX	489	0.733821	0	Plus	16272	0.812544
1	82205315	82255314	DRGX	528	2.26953	0.0113636	Plus	3580	0.178768
1	82255323	82305322		712	4.18609	0.151685	Plus	139	0.0250722
1	82305248	82355247		508	1.53181	0	Plus	7908	0.394887
1	82355246	82405245		537	1.27334	0.0148976	Plus	10379	0.518276
1	82405191	82455190	FAM170B,VSTM4	512	1.87258	0.00195312	Plus	5542	0.27674
1	82455064	82505063	VSTM4	509	0.382173	0.00196464	Plus	18887	0.943124
1	82505060	82555059	VSTM4	532	0.044633	0.12782	Plus	19959	0.996654
1	82604899	82654898	LRRC18	458	0.803152	0.0283843	Plus	15601	0.779037
1	82654897	82704896		604	1.05749	0	Plus	4170	0.752165
1	82704895	82754894		685	1.78527	0	Plus	2107	0.380051
1	82754770	82804769		722	3.07777	0.130194	Plus	476	0.0858586
1	82804769	82854768		592	2.92964	0.177365	Plus	1698	0.0847898
1	82854765	82904764		448	2.86937	0.191964	Plus	1838	0.0917807
1	82904679	82954678	ARHGAP22	573	4.00855	0.60733	Plus	406	0.0202736
1	82955745	83005744	ARHGAP22	532	1.70856	0	Plus	6562	0.327674
1	83005278	83055277	ARHGAP22	473	0.559908	0	Plus	17776	0.887646
1	83055161	83105160	ARHGAP22,MAPK8	488	1.62582	0.00204918	Plus	7161	0.357585
1	83105167	83155166	MAPK8	347	2.21609	0.0489914	Plus	2483	0.154233
1	83155182	83205181		382	1.25901	0	Plus	6706	0.416548
1	83205118	83255117	FRMPD2	738	2.13672	0.00135501	Plus	1422	0.256494
1	83255051	83305050	FRMPD2	714	0.906856	0	Plus	4569	0.824134
1	83305051	83355050	FRMPD2	696	3.61711	0.376437	Plus	252	0.0454545
1	83355008	83405007		529	3.23299	0.3138	Plus	1166	0.0582243
1	83405048	83455047	PTPN20	524	1.46519	0	Plus	8483	0.423599
1	83455153	83505152		691	2.05078	0.0101302	Plus	1562	0.281746
1	83504899	83554898		634	0.289476	0.152997	Plus	5436	0.980519
1	83554900	83604899		458	0.894425	0.00218341	Plus	14616	0.729851
1	83604900	83654899		451	0.786639	0	Plus	15781	0.788026
1	83654899	83704898		660	0.708529	0	Plus	4947	0.892316
1	83704896	83754895	GDF10,GDF2	543	1.92432	0.0092081	Plus	5261	0.262708
1	83754759	83804758	RBP3,ZNF488	477	0.56057	0.00209644	Plus	17766	0.887147
1	83804550	83854549		508	1.16043	0.011811	Plus	11641	0.581294
1	83854528	83904527		619	1.44855	0.00646204	Plus	3008	0.542569
1	83904289	83954288		573	1.2771	0	Plus	10341	0.516379
1	83954277	84004276	ANTXRL	543	1.59326	0.0092081	Plus	7429	0.370968
1	84004174	84054173		390	0.709918	0	Plus	11714	0.727623
1	84054174	84104173	NPY4R	391	0.383197	0	Plus	14407	0.8949
1	84104178	84154177		539	0.427213	0.0185529	Plus	18653	0.931439
1	84154001	84204000	GPRIN2	450	1.49048	0	Plus	8287	0.413812
1	84203918	84253917	FAM35A	499	0.980437	0.00200401	Plus	13694	0.683811
1	84254016	84304015	FAM35A,WAPAL	613	0.966372	0.0554649	Plus	4420	0.797258
1	84305253	84355252	WAPAL	522	0.751991	0.00191571	Plus	16111	0.804504
1	84355251	84405250	WAPAL,SNCG,MMRN2	502	1.12418	0.145418	Plus	12075	0.602966
1	84404954	84454953	WAPAL,MMRN2,BMPR1A	419	1.23684	0	Plus	10787	0.53865
1	84454952	84504951	WAPAL,BMPR1A	417	0.480698	0	Plus	18338	0.91571
1	84504974	84554973	WAPAL	444	0.11425	0	Plus	19813	0.989364
1	84554973	84604972	WAPAL,U3,LDB3	359	0.415741	0.00278552	Plus	14217	0.883098
1	84604780	84654779	WAPAL,LDB3,OPN4	538	0.544305	0	Plus	17898	0.893738
1	84654733	84704732	WAPAL	648	0.936816	0.0169753	Plus	4504	0.81241
1	84704716	84754715	WAPAL	411	0.872015	0	Plus	14846	0.741336
1	84754670	84804669	WAPAL	312	0.0992986	0	Plus	15826	0.983042
1	84804668	84854667	WAPAL	423	0.348962	0	Plus	19060	0.951763
1	84854621	84904620	GRID1	468	0.918442	0	Plus	14386	0.718366
1	84904393	84954392	GRID1	650	1.00415	0.0584615	Plus	4325	0.780123
1	84954252	85004251	GRID1,eca-mir-346	523	0.79693	0	Plus	15658	0.781884
1	85003972	85053971	GRID1	454	1.03236	0	Plus	13115	0.654899
1	85103986	85153985	GRID1	414	0.20156	0	Plus	19617	0.979577
1	85156784	85206783	GRID1	488	0.0531108	0	Plus	19944	0.995905
1	85206784	85256783	GRID1	406	0.474397	0	Plus	18387	0.918156
1	85257830	85307829	GRID1	439	0.55823	0	Plus	17793	0.888495
1	85307756	85357755	GRID1	422	1.41535	0	Plus	8987	0.448767
1	85457537	85507536	GRID1	526	1.56585	0.00190114	Plus	7644	0.381704
1	85507345	85557344	GRID1	530	2.20216	0.00754717	Plus	3866	0.193049
1	85557344	85607343		555	2.5291	0.196396	Plus	2642	0.131928
1	85607344	85657343		667	2.31739	0.0749625	Plus	1167	0.210498
1	85657343	85707342		601	1.80184	0	Plus	2057	0.371032
1	85707343	85757342		618	0.518312	0	Plus	5241	0.945346
1	85757565	85807564		578	0.494589	0.017301	Plus	18259	0.911765
1	85807565	85857564		636	0.828961	0	Plus	4729	0.852994
1	85857503	85907502		418	1.30647	0	Plus	10036	0.501149
1	85907476	85957475		568	1.15058	0	Plus	11744	0.586438
1	85957379	86007378		460	2.57617	0.180435	Plus	2536	0.126635
1	86007400	86057399		408	2.57318	0.132353	Plus	2540	0.126835
1	86057336	86107335		528	2.96177	0.157197	Plus	1649	0.082343
1	86107338	86157337		524	1.84309	0	Plus	5719	0.285579
1	86157250	86207249		527	0.592704	0	Plus	17535	0.875612
1	86207250	86257249		650	1.38491	0	Plus	3185	0.574495
1	86257402	86307401		514	1.98511	0	Plus	4921	0.245731
1	86307372	86357371		613	1.33556	0	Plus	3330	0.600649
1	86357372	86407371	CCSER2	384	1.61895	0	Plus	4560	0.283247
1	86407371	86457370	CCSER2	540	1.65447	0	Plus	6943	0.346699
1	86457347	86507346	CCSER2	499	0.427365	0	Plus	18650	0.931289
1	86507343	86557342		440	0.617978	0	Plus	17330	0.865375
1	86557264	86607263	RGR,LRIT1	775	2.01427	0.00129032	Plus	1623	0.292749
1	86607158	86657157	LRIT2,CDHR1	529	1.42103	0.0094518	Plus	8925	0.445671
1	86656972	86706971	GHITM	435	1.40001	0	Plus	9137	0.456257
1	86706845	86756844		544	0.53088	0.00183824	Plus	18003	0.898981
1	86756843	86806842		490	2.05018	0.0102041	Plus	4599	0.229651
1	86806841	86856840		616	2.00977	0.00324675	Plus	1634	0.294733
1	86856852	86906851		667	1.04522	0	Plus	4203	0.758117
1	86906850	86956849		480	2.04889	0.00416667	Plus	4603	0.229851
1	86956850	87006849		367	0.553448	0	Plus	13206	0.820299
1	87006851	87056850		456	1.31136	0	Plus	9990	0.498851
1	87056902	87106901		687	1.10349	0	Plus	4042	0.729076
1	87106899	87156898		654	0.179715	0	Plus	5485	0.989358
1	87156930	87206929		632	0.531724	0.123418	Plus	5222	0.941919
1	87205466	87255465		923	1.40494	0	Plus	459	0.623641
1	87255443	87305442		568	1.67553	0.00176056	Plus	6812	0.340158
1	87305485	87355484		475	0.591854	0	Plus	17543	0.876011
1	87355636	87405635		453	1.37913	0	Plus	9329	0.465844
1	87405636	87455635		572	1.04628	0.00174825	Plus	12968	0.647558
1	87455637	87505636		442	1.12771	0	Plus	12028	0.600619
1	87505635	87555634		560	1.35802	0	Plus	9525	0.475632
1	87555571	87605570	NRG3	526	0.778318	0	Plus	15867	0.79232
1	87605573	87655572	NRG3	421	0.796825	0	Plus	15659	0.781933
1	87655579	87705578	NRG3	441	1.20211	0	Plus	11164	0.557475
1	87705576	87755575	NRG3	599	1.34582	0	Plus	9650	0.481874
1	87755575	87805574	NRG3	384	0.823653	0	Plus	10618	0.659544
1	87805607	87855606		436	0.352739	0	Plus	19046	0.951064
1	87855607	87905606		459	0.158976	0	Plus	19705	0.983971
1	87905578	87955577		420	1.02874	0	Plus	13155	0.656896
1	87955577	88005576		444	1.66859	0	Plus	6862	0.342655
1	88005577	88055576		365	2.09388	0.0575342	Plus	2829	0.175725
1	88055577	88105576		443	2.11944	0.0474041	Plus	4250	0.212224
1	88105577	88155576		485	1.72335	0	Plus	6473	0.32323
1	88155577	88205576		417	1.96491	0	Plus	5035	0.251423
1	88205582	88255581		509	2.23734	0.0294695	Plus	3715	0.185509
1	88255581	88305580		577	1.92203	0	Plus	5264	0.262858
1	88305518	88355517		628	1.74603	0	Plus	2200	0.396825
1	88355314	88405313		611	0.83783	0	Plus	4710	0.849567
1	88406362	88456361		576	3.3875	0.0902778	Plus	952	0.0475382
1	88456361	88506360		570	3.17337	0.257895	Plus	1262	0.0630181
1	88506433	88556432		428	0.54056	0	Plus	17929	0.895286
1	88556434	88606433		420	0.281176	0	Plus	19336	0.965545
1	88606285	88656284		401	0.793988	0	Plus	15698	0.783881
1	88656278	88706277		373	1.14382	0	Plus	7649	0.475123
1	88706318	88756317		366	0.51148	0	Plus	13514	0.839431
1	88756319	88806318		355	0.327875	0	Plus	14758	0.916703
1	88806320	88856319		419	0.526789	0	Plus	18034	0.900529
1	88856323	88906322		413	0.529676	0	Plus	18011	0.899381
1	88906320	88956319		435	0.917733	0	Plus	14391	0.718616
1	89006315	89056314		661	0.45261	0	Plus	5304	0.95671
1	89056300	89106299		500	0.698933	0	Plus	16613	0.829572
1	89106300	89156299		575	0.810557	0	Plus	15531	0.775542
1	89156353	89206352		432	1.23415	0	Plus	10822	0.540397
1	89206351	89256350		679	1.45939	0	Plus	2976	0.536797
1	89256353	89306352		555	1.19214	0	Plus	11288	0.563667
1	89306349	89356348		548	0.756799	0.00729927	Plus	16068	0.802357
1	89406117	89456116	SH2D4B	870	1.27453	0	Plus	510	0.692935
1	89455876	89505875	SH2D4B	672	0.224484	0	Plus	5469	0.986472
1	89505873	89555872	SH2D4B	429	0.660783	0	Plus	16971	0.847448
1	89558152	89608151	FAM213A	257	0.0734575	0.00389105	Plus	15912	0.988384
1	89607948	89657947	FAM213A	511	0.998317	0	Plus	13494	0.673824
1	89658078	89708077	FAM213A,DYDC2	322	0.631957	0	Plus	12460	0.773961
1	89708078	89758077	MAT1A	420	0.602074	0	Plus	17465	0.872116
1	89758040	89808039	SFTPA1,SFTPD	444	1.41716	0	Plus	8964	0.447618
1	89808041	89858040	SFTPD	574	1.25836	0.00696864	Plus	10546	0.526615
1	89869082	89919081	SFTPD	549	0.615533	0.111111	Plus	17354	0.866573
1	89919180	89969179		753	1.92364	0.0305445	Plus	1814	0.327201
1	89969226	90019225		559	0.820889	0	Plus	15407	0.76935
1	90019066	90069065	EFTUD1	566	1.51898	0	Plus	8026	0.400779
1	90069151	90119150	EFTUD1	338	1.26529	0	Plus	6674	0.41456
1	90119150	90169149	EFTUD1	390	1.56894	0	Plus	4806	0.298528
1	90169105	90219104		556	0.640694	0	Plus	17151	0.856437
1	90219021	90269020	MEX3B,eca-mir-1905a	455	0.450043	0	Plus	18519	0.924748
1	90268906	90318905		591	0.974058	0.0135364	Plus	13770	0.687606
1	90318904	90368903		683	1.39894	0	Plus	3145	0.56728
1	90368843	90418842		609	0.311005	0	Plus	5423	0.978175
1	90418921	90468920		962	2.92769	0.279626	Plus	72	0.0978261
1	90468921	90518920		693	3.90201	0.239538	Plus	191	0.0344517
1	90518657	90568656		682	2.41303	0.0557185	Plus	1044	0.188312
1	90568653	90618652		510	0.667877	0	Plus	16902	0.844003
1	90618632	90668631		490	1.0978	0	Plus	12372	0.617797
1	90669077	90719076		455	0.293122	0.0043956	Plus	19293	0.963398
1	90719077	90769076	TMC3	607	1.17533	0	Plus	3835	0.691739
1	90769113	90819112	TMC3,STARD5,IL16	707	0.56897	0	Plus	5172	0.9329
1	90819053	90869052	IL16	623	0.282865	0	Plus	5439	0.981061
1	90868879	90918878	IL16,C15orf26	437	0.525954	0.02746	Plus	18039	0.900779
1	90918695	90968694	C15orf26	483	2.12837	0.0310559	Plus	4211	0.210277
1	90968722	91018721		559	1.56731	0	Plus	7634	0.381204
1	91018719	91068718	MESDC1	445	0.607283	0	Plus	17418	0.869769
1	91068667	91118666	MESDC2,CEMIP	711	1.198	0	Plus	3763	0.678752
1	91118704	91168703	CEMIP	523	1.14708	0	Plus	11788	0.588635
1	91168593	91218592		678	1.36942	0	Plus	3230	0.582612
1	91218591	91268590	ABHD17C	572	1.7142	0	Plus	6529	0.326026
1	91268614	91318613		726	1.67639	0	Plus	2352	0.424242
1	91318535	91368534		679	1.22266	0.00441826	Plus	3691	0.665765
1	91368497	91418496	ARNT2	776	1.12868	0.0128866	Plus	3968	0.715729
1	91419269	91469268	ARNT2	599	0.376312	0.0066778	Plus	18923	0.944922
1	91468171	91518170	ARNT2	597	1.96154	0	Plus	5050	0.252172
1	91518172	91568171		557	1.06948	0	Plus	12682	0.633277
1	91568122	91618121		505	1.17954	0	Plus	11441	0.571307
1	91618081	91668080	OR4S2,SNORA18	387	0.451071	0.0103359	Plus	13962	0.867259
1	91668080	91718079		569	0.885443	0.0685413	Plus	14697	0.733896
1	91718067	91768066		606	0.65261	0	Plus	5045	0.909993
1	91767948	91817947	ADAMTSL3	374	0.663112	0	Plus	12172	0.756072
1	91818417	91868416	ADAMTSL3	414	0.104533	0.0652174	Plus	19836	0.990512
1	92018175	92068174	ADAMTSL3,SH3GL3	406	2.67125	0.55665	Plus	2315	0.1156
1	92068000	92117999	SH3GL3	505	2.80449	0.106931	Plus	2002	0.09997
1	92117927	92167926	SH3GL3	577	0.421163	0	Plus	18687	0.933137
1	92167841	92217840	SH3GL3	498	2.0143	0.00200803	Plus	4772	0.23829
1	92217930	92267929		501	0.904671	0	Plus	14521	0.725107
1	92267937	92317936		331	0.359423	0	Plus	14562	0.904528
1	92317964	92367963	BNC1	402	1.24836	0	Plus	10659	0.532258
1	92367800	92417799	BNC1	410	1.30336	0	Plus	10062	0.502447
1	92417585	92467584	BNC1,TM6SF1	401	1.64514	0	Plus	7005	0.349795
1	92467632	92517631	TM6SF1	542	2.91818	0.333948	Plus	1714	0.0855887
1	92517657	92567656	BTBD1,C1H15ORF40	408	2.4194	0.0465686	Plus	3002	0.149905
1	92567393	92617392	FAM103A1	364	1.96772	0	Plus	3202	0.198894
1	92617190	92667189	HOMER2	369	0.190687	0	Plus	15452	0.959811
1	92666552	92716551	HOMER2,WHAMM	384	0.136324	0	Plus	15687	0.974408
1	92716436	92766435	WHAMM,FSD2	381	0.421804	0	Plus	14172	0.880303
1	92766245	92816244	FSD2,SCARNA15	304	1.16349	0	Plus	7478	0.464501
1	92816301	92866300	AP3B2	379	1.36362	0.0474934	Plus	5982	0.371576
1	92866200	92916199	CPEB1	253	1.72734	0	Plus	4053	0.251755
1	92916275	92966274	CPEB1	289	1.35713	0	Plus	6028	0.374433
1	92966129	93016128	PDE8A	444	0.387975	0	Plus	18853	0.941426
1	93016129	93066128	PDE8A	288	0.491915	0	Plus	13664	0.848748
1	93066130	93116129		389	0.724013	0	Plus	11567	0.718492
1	93116129	93166128	SLC28A1	447	0.629617	0	Plus	17231	0.860431
1	93165853	93215852	SLC28A1,ALPK3	569	0.783881	0	Plus	15812	0.789574
1	93215852	93265851	ALPK3,ZNF592	382	1.546	0	Plus	4936	0.306603
1	93268311	93318310	ZNF592	375	0.660738	0	Plus	12195	0.7575
1	93318251	93368250	SEC11A	290	0.869785	0.0241379	Plus	10174	0.631965
1	93418179	93468178	ZSCAN2	367	0.508958	0	Plus	13534	0.840673
1	93467863	93517862	ZNF774,IQGAP1	275	0.140754	0	Plus	15672	0.973477
1	93517793	93567792	IQGAP1	289	0.967037	0.0103806	Plus	9263	0.575377
1	93617743	93667742	CRTC3	271	0.306021	0	Plus	14881	0.924343
1	93667743	93717742	CRTC3	348	1.76758	0	Plus	3908	0.242748
1	93717891	93767890		281	1.3528	0	Plus	6061	0.376483
1	93767881	93817880	BLM	255	2.14661	0.0196078	Plus	2667	0.165662
1	93817876	93867875	BLM	343	1.73908	0	Plus	4014	0.249332
1	93867728	93917727	FURIN,FES	332	0.585619	0	Plus	12941	0.803839
1	93917239	93967238	MAN2A2,HDDC3,UNC45A	344	0.514547	0	Plus	13483	0.837505
1	93968130	94018129	RCCD1,PRC1	267	0.869925	0	Plus	10171	0.631778
1	94016919	94066918	VPS33B,NGRN,GDPGP1	269	0.484647	0	Plus	13716	0.851978
1	94066942	94116941	CIB1,SEMA4B	316	0.291802	0	Plus	14962	0.929374
1	94116627	94166626	IDH2	350	0.356916	0	Plus	14576	0.905398
1	94216197	94266196		404	0.564349	0	Plus	17734	0.885549
1	94316170	94366169	AP3S2	302	0.0419545	0	Plus	15992	0.993354
1	94394188	94444187	ANPEP	860	1.14975	0.00348837	Plus	563	0.764946
1	94516084	94566083	AP3S2	76	0.469411	0	Plus	577	0.792582
1	94516925	94566924		654	1.57624	0	Plus	2628	0.474026
1	94562197	94612196	WDR93	359	1.65662	0	Plus	4382	0.272191
1	94612065	94662064	PEX11A,PLIN1	317	0.272752	0	Plus	15062	0.935586
1	94661747	94711746	TICRR	367	0.1721	0	Plus	15534	0.964905
1	94711659	94761658	U6	418	0.420662	0	Plus	18692	0.933387
1	94761662	94811661	RHCG	442	0.589201	0.108597	Plus	17570	0.877359
1	94811556	94861555		486	0.703299	0.0164609	Plus	16575	0.827674
1	94861338	94911337		330	0.961073	0	Plus	9311	0.578359
1	94910893	94960892	POLG,FANCI,U6	273	0.740065	0	Plus	11413	0.708926
1	94960903	95010902	FANCI	282	0.380795	0	Plus	14420	0.895708
1	95011612	95061611	FANCI,RLBP1,ABHD2	371	0.24669	0	Plus	15203	0.944344
1	95061413	95111412	ABHD2	377	0.248164	0.0583554	Plus	15197	0.943972
1	95161418	95211417		298	0.432845	0	Plus	14098	0.875707
1	95211421	95261420	MFGE8,HAPLN3,ACAN	451	0.430115	0.00665188	Plus	18638	0.93069
1	95261380	95311379	ACAN	349	0.742632	0	Plus	11391	0.707559
1	95311883	95361882		464	1.04424	0	Plus	12982	0.648257
1	95363258	95413257		462	0.903705	0	Plus	14533	0.725707
1	95413141	95463140	ISG20	392	2.63626	0.367347	Plus	1540	0.0956581
1	95463080	95513079	ISG20,AEN,eca-mir-1179	300	2.27638	0.0333333	Plus	2326	0.144481
1	95512905	95562904	DET1	331	1.34237	0	Plus	6137	0.381204
1	95562925	95612924	MRPS11,MRPL46	415	0.32162	0	Plus	19185	0.958005
1	95627845	95677844		431	0.900196	0	Plus	14560	0.727055
1	95677851	95727850		354	0.614495	0	Plus	12650	0.785763
1	95727472	95777471		336	0.428003	0	Plus	14135	0.878005
1	95777448	95827447		262	0.110597	0	Plus	15783	0.980371
1	95827161	95877160		314	2.30389	0.207006	Plus	2245	0.13945
1	95876838	95926837	NTRK3	391	3.03766	0.501279	Plus	946	0.0587614
1	95926748	95976747	NTRK3	346	1.90707	0	Plus	3398	0.211069
1	95976753	96026752	NTRK3	275	0.46186	0	Plus	13881	0.862227
1	96026756	96076755	NTRK3	241	0.458478	0	Plus	13909	0.863967
1	96076831	96126830	NTRK3	351	0.507269	0	Plus	13550	0.841667
1	96126800	96176799	NTRK3	412	1.12799	0	Plus	12024	0.600419
1	96178322	96228321		523	1.34146	0	Plus	9702	0.48447
1	96228149	96278148		609	1.24341	0	Plus	3625	0.65386
1	96278123	96328122		596	0.989183	0	Plus	13608	0.679517
1	96328209	96378208		619	0.760776	0	Plus	4847	0.874278
1	96378209	96428208		448	0.164449	0	Plus	19690	0.983222
1	96428211	96478210		678	2.09306	0.00147493	Plus	1502	0.270924
1	96478215	96528214		609	1.59547	0	Plus	2578	0.465007
1	96528196	96578195		463	1.57727	0	Plus	7559	0.377459
1	96572427	96622426		679	0.693428	0.0368189	Plus	4971	0.896645
1	96622389	96672388		736	0.0186459	0.00679348	Plus	5541	0.999459
1	96672412	96722411		631	1.46016	0	Plus	2973	0.536255
1	96722417	96772416		662	1.66954	0	Plus	2372	0.42785
1	96772432	96822431		672	1.62228	0	Plus	2505	0.45184
1	96842921	96892920		641	1.57515	0	Plus	2637	0.475649
1	96892913	96942912		582	0.961099	0	Plus	13907	0.694447
1	96942898	96992897		437	0.527538	0	Plus	18029	0.90028
1	96992903	97042902		440	0.763993	0	Plus	16006	0.799261
1	97042920	97092919		565	0.857346	0.00530973	Plus	14988	0.748427
1	97092940	97142939	AGBL1	565	0.650526	0	Plus	17049	0.851343
1	97142981	97192980	AGBL1	677	0.339671	0	Plus	5406	0.975108
1	97192982	97242981	AGBL1	508	0.866912	0	Plus	14900	0.744033
1	97242137	97292136	AGBL1	625	0.784329	0	Plus	4801	0.865981
1	97292135	97342134	AGBL1	464	1.68443	0	Plus	6739	0.336513
1	97342124	97392123	AGBL1	352	0.732915	0	Plus	11478	0.712964
1	97393296	97443295	AGBL1	328	0.498892	0	Plus	13605	0.845084
1	97443224	97493223	AGBL1	389	0.715082	0	Plus	11662	0.724393
1	97493202	97543201	AGBL1	489	0.942845	0	Plus	14130	0.705583
1	97543211	97593210	AGBL1	381	0.520827	0	Plus	13444	0.835083
1	97593209	97643208	AGBL1	398	0.193177	0	Plus	15438	0.958942
1	97643212	97693211		409	0.131139	0	Plus	19774	0.987416
1	97693210	97743209		541	0.337087	0	Plus	19121	0.954809
1	97743222	97793221		644	1.58787	0	Plus	2597	0.468434
1	97793116	97843115		638	0.757595	0	Plus	4853	0.875361
1	97843157	97893156		598	0.587632	0.041806	Plus	17580	0.877859
1	97893060	97943059		358	0.68809	0	Plus	11917	0.740232
1	97942984	97992983		497	0.713983	0	Plus	16468	0.822331
1	97992977	98042976	AKAP13	387	1.69308	0	Plus	4211	0.261569
1	98042910	98092909	AKAP13	320	0.387975	0	Plus	14371	0.892664
1	98092910	98142909	AKAP13	345	0.881259	0	Plus	10066	0.625256
1	98142935	98192934		354	0.457656	0	Plus	13916	0.864402
1	98192935	98242934		364	0.437644	0	Plus	14058	0.873222
1	98242969	98292968		310	1.44282	0	Plus	5471	0.339835
1	98292971	98342970		391	1.68278	0	Plus	4259	0.264551
1	98342937	98392936		554	1.51971	0	Plus	8015	0.40023
1	98392956	98442955		517	1.14594	0	Plus	11806	0.589534
1	98443527	98493526		516	0.353973	0	Plus	19040	0.950764
1	98596139	98646138	SV2B	427	0.642038	0	Plus	17141	0.855937
1	98646153	98696152		426	0.645609	0	Plus	17096	0.85369
1	98746165	98796164		561	1.9328	0	Plus	5199	0.259613
1	98796260	98846259		507	1.64155	0	Plus	7035	0.351293
1	98896268	98946267		325	0.332865	0	Plus	14725	0.914653
1	98947364	98997363		541	0.905978	0	Plus	14498	0.723959
1	98997370	99047369		519	1.93308	0	Plus	5197	0.259513
1	99047400	99097399	SLCO3A1	532	1.50838	0	Plus	8110	0.404974
1	99097297	99147296	SLCO3A1	463	1.25121	0	Plus	10629	0.53076
1	99147388	99197387	SLCO3A1	404	0.605433	0	Plus	17434	0.870568
1	99197299	99247298	SLCO3A1	355	0.394733	0	Plus	14335	0.890428
1	99247073	99297072	SLCO3A1	392	1.35303	0	Plus	6059	0.376359
1	99297077	99347076	SLCO3A1	477	2.62543	0.125786	Plus	2426	0.121143
1	99347079	99397078	SLCO3A1	566	2.19368	0.0141343	Plus	3897	0.194597
1	99397078	99447077		634	2.56361	0.0694006	Plus	899	0.162157
1	99447080	99497079		528	2.17915	0.00378788	Plus	3969	0.198192
1	99498258	99548257		346	1.08612	0	Plus	8174	0.507733
1	99547381	99597380	ST8SIA2	464	0.993602	0	Plus	13548	0.676521
1	99608599	99658598	ST8SIA2	532	1.75434	0	Plus	6256	0.312394
1	99658606	99708605		440	1.72423	0	Plus	6466	0.32288
1	99708632	99758631		361	1.98064	0	Plus	3156	0.196037
1	99758625	99808624		446	1.106	0	Plus	12289	0.613652
1	99808384	99858383		618	1.20904	0	Plus	3736	0.673882
1	99858402	99908401		331	0.0846203	0	Plus	15870	0.985776
1	99908355	99958354		329	0.873172	0	Plus	10142	0.629977
1	99958358	100008357	CHD2	298	1.14419	0	Plus	7646	0.474936
1	100008379	100058378	CHD2	367	1.10197	0	Plus	8045	0.49972
1	100058450	100108449	CHD2,RGMA	421	1.6526	0	Plus	6955	0.347299
1	100108290	100158289	RGMA	508	1.82379	0.0019685	Plus	5836	0.291421
1	100209930	100259929		529	1.05765	0	Plus	12840	0.641166
1	100259945	100309944		542	1.61423	0	Plus	7263	0.362679
1	100309943	100359942		493	1.48384	0	Plus	8341	0.416509
1	100359880	100409879		354	2.27103	0.0282486	Plus	2345	0.145661
1	100409881	100459880		474	1.21011	0	Plus	11093	0.55393
1	100459888	100509887		568	0.395281	0	Plus	18810	0.939279
1	100509789	100559788		665	1.65276	0	Plus	2418	0.436147
1	100559748	100609747		614	1.47354	0	Plus	2940	0.530303
1	100609764	100659763		586	0.598509	0	Plus	17492	0.873464
1	100659857	100709856		542	1.3555	0	Plus	9548	0.47678
1	100709725	100759724		523	1.05671	0	Plus	12854	0.641866
1	100759741	100809740		434	1.07882	0	Plus	12588	0.628583
1	100809744	100859743		424	1.8809	0	Plus	5495	0.274393
1	100859745	100909744		393	0.360414	0	Plus	14556	0.904156
1	100909744	100959743		488	1.18444	0	Plus	11380	0.568261
1	100959763	101009762		505	1.30383	0	Plus	10056	0.502147
1	101009741	101059740		644	1.17235	0	Plus	3846	0.693723
1	101059770	101109769		640	3.12433	0.14375	Plus	446	0.0804473
1	101109764	101159763	MCTP2	410	3.47808	0.0317073	Plus	848	0.042345
1	101159729	101209728	MCTP2	521	1.2553	0	Plus	10581	0.528363
1	101209739	101259738	MCTP2	342	1.39487	0	Plus	5788	0.359525
1	101260521	101310520	MCTP2	551	1.90608	0.00181488	Plus	5359	0.267602
1	101310561	101360560	MCTP2	471	0.610732	0	Plus	17397	0.868721
1	101360563	101410562		475	1.26894	0	Plus	10430	0.520823
1	101410584	101460583		573	0.857453	0	Plus	14987	0.748377
1	101460690	101510689		437	0.775161	0	Plus	15894	0.793668
1	101510694	101560693		543	0.389602	0.0607735	Plus	18851	0.941326
1	101560738	101610737		573	1.54544	0	Plus	7805	0.389743
1	101610742	101660741		474	0.445375	0	Plus	18544	0.925996
1	101660461	101710460		350	2.17254	0.0314286	Plus	2603	0.161687
1	101710461	101760460		425	1.42665	0	Plus	8869	0.442874
1	101760463	101810462		398	1.13079	0	Plus	7771	0.482701
1	101860471	101910470		568	0.83781	0	Plus	15233	0.760661
1	101910555	101960554		430	0.565716	0.00465116	Plus	17725	0.885099
1	101960555	102010554		399	0.946208	0	Plus	9449	0.586931
1	102010563	102060562		389	1.42498	0	Plus	5595	0.347537
1	102060566	102110565		384	0.781814	0	Plus	11051	0.68644
1	102110512	102160511		585	0.732514	0.0136752	Plus	16288	0.813343
1	102162091	102212090		384	0.909577	0	Plus	9768	0.606746
1	102212091	102262090	SNORA31	503	1.09952	0	Plus	12353	0.616848
1	102262087	102312086		448	1.08803	0	Plus	12476	0.62299
1	102312087	102362086		460	0.491867	0	Plus	18272	0.912414
1	102362004	102412003		591	1.73247	0.0169205	Plus	6416	0.320384
1	102412004	102462003		504	1.91634	0	Plus	5299	0.264606
1	102462005	102512004		459	2.21126	0.0326797	Plus	3825	0.191002
1	102512005	102562004		437	0.0947893	0	Plus	19858	0.991611
1	102562004	102612003		430	1.0174	0.0325581	Plus	13276	0.662938
1	102612343	102662342		619	1.46575	0.0113086	Plus	2962	0.534271
1	102662216	102712215		562	1.6291	0	Plus	7128	0.355937
1	102712114	102762113		382	1.26521	0	Plus	6675	0.414622
1	102762062	102812061		465	1.67413	0	Plus	6824	0.340757
1	102812074	102862073		353	0.880869	0	Plus	10072	0.625629
1	102862074	102912073		426	1.48994	0	Plus	8291	0.414012
1	102911957	102961956		384	0.372292	0.00260417	Plus	14478	0.899311
1	102961970	103011969	NR2F2	272	1.73103	0	Plus	4044	0.251196
1	103011593	103061592		427	1.06245	0	Plus	12776	0.637971
1	103061587	103111586		349	0.509752	0	Plus	13529	0.840363
1	103111586	103161585		566	1.00773	0	Plus	13391	0.668681
1	103161582	103211581		403	0.788493	0	Plus	15763	0.787127
1	103211584	103261583		499	0.883839	0	Plus	14715	0.734795
1	103261543	103311542		459	1.21045	0	Plus	11086	0.55358
1	103311540	103361539		430	1.98948	0	Plus	4901	0.244732
1	103361540	103411539		272	2.24839	0.0625	Plus	2400	0.149078
1	103411265	103461264		526	1.52964	0	Plus	7937	0.396335
1	103461305	103511304		351	2.11783	0.00854701	Plus	2747	0.170632
1	103511300	103561299		507	2.44752	0.086785	Plus	2908	0.145211
1	103561300	103611299		493	1.71156	0	Plus	6549	0.327025
1	103611300	103661299		579	2.03348	0.0103627	Plus	4681	0.233746
1	103661343	103711342		556	1.78211	0	Plus	6092	0.304205
1	103711308	103761307		670	2.75118	0.00746269	Plus	716	0.129149
1	103761308	103811307		654	1.22074	0	Plus	3700	0.667388
1	103811306	103861305		756	3.37357	0.708995	Plus	325	0.0586219
1	103861301	103911300		583	3.24325	0.427101	Plus	1145	0.0571757
1	103911296	103961295		658	1.31829	0	Plus	3397	0.612734
1	103961343	104011342		458	1.03416	0.0305677	Plus	13095	0.6539
1	104011355	104061354		526	0.636249	0	Plus	17178	0.857785
1	104061368	104111367		447	0.808597	0	Plus	15551	0.77654
1	104111419	104161418		537	1.62588	0	Plus	7160	0.357535
1	104161427	104211426		482	1.36594	0	Plus	9439	0.471337
1	104211378	104261377		438	0.645993	0.0182648	Plus	17092	0.85349
1	104261871	104311870		481	1.23281	0	Plus	10835	0.541047
1	104311881	104361880		424	1.92617	0	Plus	5247	0.262009
1	104361882	104411881		491	2.32117	0.0264766	Plus	3404	0.169979
1	104411883	104461882	ARRDC4	487	1.19539	0	Plus	11255	0.562019
1	104461884	104511883	ARRDC4	540	1.52997	0.0259259	Plus	7935	0.396235
1	104511816	104561815		599	1.99423	0	Plus	4868	0.243084
1	104561878	104611877		503	2.90302	0.349901	Plus	1760	0.0878857
1	104611877	104661876		503	2.04087	0.00596421	Plus	4640	0.231699
1	104661877	104711876		553	3.27847	0.573237	Plus	1095	0.0546789
1	104711874	104761873		543	3.7977	0.622468	Plus	525	0.0262159
1	104761850	104811849		444	3.47037	0.247748	Plus	856	0.0427444
1	104811466	104861465		551	0.715279	0	Plus	16452	0.821532
1	104861466	104911465	FAM169B	545	1.6581	0.00366972	Plus	6927	0.3459
1	104911463	104961462	FAM169B	229	2.16001	0.0393013	Plus	2633	0.163551
1	104961464	105011463		433	2.60538	0.311778	Plus	2467	0.12319
1	105011408	105061407	PGPEP1L,IGF1R	285	1.76222	0	Plus	3925	0.243804
1	105061408	105111407	IGF1R	254	2.4921	0.204724	Plus	1850	0.114914
1	105111322	105161321	IGF1R	256	2.01846	0.00390625	Plus	3057	0.189888
1	105161320	105211319	IGF1R	210	2.66814	0.0809524	Plus	1475	0.0916206
1	105211318	105261317	IGF1R	240	2.08027	0.0333333	Plus	2867	0.178086
1	105260750	105310749		297	2.59506	0.0639731	Plus	1614	0.100255
1	105310622	105360621		328	0.758246	0	Plus	11253	0.698988
1	105360787	105410786		356	0.952778	0	Plus	9390	0.583266
1	105410788	105460787	SYNM	372	1.10762	0	Plus	7990	0.496304
1	105460638	105510637	SYNM,TTC23	521	1.94765	0	Plus	5112	0.255268
1	105510637	105560636	TTC23	508	0.722236	0.0255906	Plus	16389	0.818386
1	105560637	105610636	TTC23,LRRC28	344	0.10812	0.00290698	Plus	15791	0.980868
1	105610630	105660629	LRRC28	310	0.0562723	0	Plus	15953	0.990931
1	105660626	105710625	LRRC28	308	0.331981	0	Plus	14733	0.91515
1	105710626	105760625	LRRC28	349	0.3423	0	Plus	14665	0.910926
1	105760671	105810670		366	2.88877	0.273224	Plus	1140	0.0708119
1	105810671	105860670		266	2.98523	0.116541	Plus	1015	0.0630474
1	105860670	105910669		247	1.68486	0	Plus	4251	0.264054
1	105910630	105960629	MEF2A	231	1.5671	0	Plus	4814	0.299025
1	105960830	106010829	MEF2A	230	2.06872	0.00869565	Plus	2903	0.180322
1	106010785	106060784	MEF2A	239	2.59827	0.129707	Plus	1608	0.099882
1	106060778	106110777	LYSMD4	242	1.89198	0	Plus	3450	0.214299
1	106110763	106160762	ADAMTS17	312	2.39605	0.0929487	Plus	2040	0.126716
1	106160763	106210762	ADAMTS17	241	2.21946	0.0414938	Plus	2472	0.15355
1	106210763	106260762	ADAMTS17	338	1.91977	0	Plus	3347	0.207901
1	106260767	106310766	ADAMTS17	341	2.00638	0.00293255	Plus	3092	0.192062
1	106312037	106362036	ADAMTS17	389	2.49609	0.190231	Plus	1834	0.11392
1	106361938	106411937	ADAMTS17	370	2.49424	0.0756757	Plus	1845	0.114603
1	106411923	106461922	ADAMTS17	345	1.89136	0	Plus	3451	0.214361
1	106461914	106511913	ADAMTS17	395	2.86145	0.592405	Plus	1185	0.0736071
1	106511806	106561805		502	3.33209	0.713147	Plus	1011	0.0504844
1	106561806	106611805	CERS3	541	2.99512	0.471349	Plus	1586	0.079197
1	106611806	106661805	CERS3	373	2.25219	0.10992	Plus	2391	0.148519
1	106661757	106711756	LINS,ASB7	418	2.54485	0.0239234	Plus	2612	0.13043
1	106711808	106761807	ASB7	451	2.11669	0.00221729	Plus	4266	0.213023
1	106761808	106811807		315	0.639604	0	Plus	12385	0.769302
1	106816134	106866133		560	1.48002	0	Plus	8364	0.417657
1	106866135	106916134		454	0.92893	0.00220264	Plus	14271	0.712624
1	106915972	106965971	ALDH1A3	353	0.949241	0	Plus	9422	0.585254
1	106965917	107015916	ALDH1A3,LRRK1	319	0.607232	0	Plus	12721	0.790173
1	107015845	107065844	LRRK1	273	0.484428	0	Plus	13718	0.852103
1	107065796	107115795	LRRK1	273	1.35061	0	Plus	6074	0.377291
1	107115797	107165796	LRRK1	395	0.941158	0	Plus	9500	0.590099
1	107165792	107215791	CHSY1	503	1.2362	0.00795229	Plus	10797	0.539149
1	107215690	107265689	CHSY1	377	0.852497	0	Plus	10331	0.641717
1	107265138	107315137	CHSY1,SELS	436	1.85717	0	Plus	5626	0.280935
1	107315121	107365120	SELS,SNRPA1,PCSK6	341	1.03544	0	Plus	8621	0.535499
1	107365090	107415089	PCSK6	409	1.34147	0	Plus	9701	0.48442
1	107415041	107465040	PCSK6	350	1.15819	0	Plus	7527	0.467545
1	107464900	107514899	PCSK6	491	1.12849	0	Plus	12014	0.59992
1	107514860	107564859		515	0.816195	0	Plus	15465	0.772246
1	107564589	107614588		543	1.19521	0	Plus	11257	0.562119
1	107614592	107664591		468	0.390344	0	Plus	18843	0.940927
1	107664592	107714591	TM2D3,TARSL2	356	0.469844	0	Plus	13811	0.857879
1	107714586	107764585	TARSL2	311	0.502148	0	Plus	13585	0.843841
1	107764550	107814549		771	1.32975	0.0129702	Plus	3350	0.604257
1	107814628	107864627		500	2.97428	0.502	Plus	1631	0.0814441
1	107864593	107914592		311	1.38965	0	Plus	5822	0.361637
1	107914555	107964554		306	1.38313	0	Plus	5859	0.363936
1	107964553	108014552		254	1.2205	0	Plus	7008	0.435307
1	108014597	108064596		344	1.14659	0	Plus	7628	0.473818
1	108064742	108114741	TJP1	302	0.966308	0	Plus	9270	0.575812
1	108114743	108164742	TJP1	440	1.37275	0	Plus	9377	0.468241
1	108164682	108214681		472	1.04632	0	Plus	12966	0.647458
1	108214662	108264661		412	1.16514	0	Plus	11587	0.578598
1	108264572	108314571		453	0.816199	0	Plus	15464	0.772196
1	108314571	108364570		410	0.912722	0	Plus	14430	0.720563
1	108364341	108414340		420	1.40503	0	Plus	9089	0.45386
1	108414344	108464343		376	0.674717	0	Plus	12063	0.749301
1	108464277	108514276		419	0.323402	0	Plus	19176	0.957555
1	108514237	108564236	NDNL2,U6	389	0.746201	0	Plus	11345	0.704702
1	108564122	108614121	FAM189A1	554	0.726101	0	Plus	16354	0.816638
1	108614121	108664120	FAM189A1	573	0.615851	0	Plus	17350	0.866374
1	108664119	108714118	APBA2	352	1.07748	0	Plus	8257	0.512889
1	108714127	108764126	APBA2	495	0.622708	0.0161616	Plus	17287	0.863228
1	108764274	108814273	APBA2	449	0.780986	0	Plus	15838	0.790872
1	108814274	108864273		475	3.45771	0.711579	Plus	870	0.0434435
1	108864046	108914045		337	3.19114	0.409496	Plus	758	0.0470837
1	108913815	108963814		524	1.52241	0	Plus	7992	0.399081
1	108964054	109014053	MCEE,MPHOSPH10	365	1.49601	0	Plus	5158	0.320393
1	109014004	109064003	FAN1,MTMR10	367	1.7186	0	Plus	4103	0.254861
1	109063969	109113968	MTMR10,TRPM1	299	0.0537161	0.0200669	Plus	15960	0.991366
1	109113978	109163977	TRPM1	381	0.657289	0	Plus	12227	0.759488
1	109163977	109213976	TRPM1,eca-mir-211	448	0.822664	0	Plus	15386	0.768301
1	109214037	109264036	TRPM1	595	1.72584	0.00504202	Plus	6457	0.322431
1	109264036	109314035		500	0.508535	0.004	Plus	18158	0.906721
1	109313893	109363892		397	0.618349	0	Plus	12612	0.783403
1	109363891	109413890		418	1.0126	0	Plus	13339	0.666084
1	109414035	109464034		425	0.00282145	0	Plus	20024	0.9999
[truncated: 41,062 more rows]

## Sheet: Sign_XPEHH
Chr	Start	End	Gene Symbol	Number.of.SNP	Max.normalized.XPEHH	Proportion.of.critical.XPEHH	Direction.of.Selection	Rank	Pvalue
1	116171809	116221808		439	4.98073	0.936219	Plus	81	0.00404474
1	121234537	121284536	HCN4	371	4.91915	0.851752	Plus	36	0.00223616
1	1775502	1825501		508	5.56138	0.98622	Plus	26	0.00129831
1	1825288	1875287	BNIP3,PPP2R2D	296	4.88532	0.989865	Plus	41	0.00254674
1	184509683	184559682		491	5.19407	0.778004	Plus	49	0.00244682
1	184759780	184809779		688	5.13455	0.954942	Plus	25	0.00450938
1	1875182	1925181	PPP2R2D	342	4.70006	1	Plus	59	0.00366482
1	187709148	187759147	GNG2	563	5.08905	0.545293	Plus	59	0.00294617
1	1925143	1975142		394	4.65629	0.428934	Plus	69	0.00428598
1	75830353	75880352	ACTN2	403	0.049563	0.0148883	Plus	19951	0.00496255
1	80029915	80079914		512	4.98347	0.835938	Plus	80	0.00399481
1	80079885	80129884	DISC1	571	4.96802	0.97373	Plus	83	0.00414461
10	10581351	10631350	DYRK1B,FBL,FCGBP	523	5.06568	0.657744	Plus	65	0.00324578
10	16045593	16095592	DACT3,MARK4,CKM	563	2.21834	0.00888099	Plus	3791	0.00189304
10	39467808	39517807		439	5.05994	0.722096	Plus	66	0.00329572
10	39526921	39576920		539	5.27717	0.886827	Plus	44	0.00219714
10	39577133	39627132		522	4.90492	0.708812	Plus	91	0.00454409
10	49724271	49774270	MMS22L	297	5.09411	0.855219	Plus	23	0.00142866
10	49774421	49824420	MMS22L	390	5.9728	1	Plus	4	0.000248463
10	49824418	49874417	MMS22L	370	5.89178	1	Plus	5	0.000310578
10	49874418	49924417		294	5.34772	0.581633	Plus	15	0.000931735
10	54380736	54430735		715	5.67857	1	Plus	9	0.00162338
10	55482174	55532173		543	5.31471	0.753223	Plus	40	0.0019974
10	58939768	58989767	SCML4,SEC63	289	4.69982	0.782007	Plus	61	0.00378906
10	84324426	84374425		476	6.31846	0.62605	Plus	8	0.000399481
10	84374228	84424227	PERP	478	5.43666	1	Plus	34	0.00169779
10	84424228	84474227	PERP	396	4.90722	0.924242	Plus	38	0.0023604
10	84773954	84823953		345	4.86455	1	Plus	45	0.0027952
11	13725548	13775547	PRKCA,CACNG4	488	5.07471	0.233607	Plus	62	0.00309598
11	57701614	57751613		493	5.27706	0.750507	Plus	45	0.00224708
11	57751690	57801689		513	4.89962	0.947368	Plus	92	0.00459403
12	30214874	30264873	ZDHHC24,ACTN3,CTSF,CCDC87,CCS	505	4.82677	0.942574	Plus	108	0.00439299
14	19081285	19131284		285	5.26858	0.989474	Plus	18	0.00111808
14	19781239	19831238	EBF1	250	4.74378	0.888	Plus	54	0.00335425
14	21531113	21581112	SGCD	383	5.245	0.992167	Plus	19	0.0011802
14	21581073	21631072	SGCD	522	5.69765	1	Plus	21	0.00104864
14	21630880	21680879	SGCD	520	5.55775	1	Plus	27	0.00134825
14	21680846	21730845	SGCD	518	5.73585	0.739382	Plus	19	0.000948767
14	36399009	36449008	CXXC5,UBE2D2	228	4.60646	0.842105	Plus	74	0.00459656
14	36449059	36499058	UBE2D2	276	5.52888	1	Plus	10	0.000621157
14	36499027	36549026	TMEM173,DNAJC18	291	6.12739	0.66323	Plus	2	0.000124231
14	50005378	50055377	PPIC	248	4.66299	1	Plus	68	0.00422386
14	64809057	64859056		769	6.92044	0.856957	Plus	1	0.000180375
14	93156719	93206718	NAIP	416	4.95454	0.942308	Plus	85	0.00424448
15	14951017	15001016		445	6.95736	0.701124	Plus	6	0.000299611
15	15001015	15051014		380	4.90913	1	Plus	37	0.00229828
15	15633733	15683732	MERTK,7SK	530	5.0203	0.867925	Plus	69	0.00344552
15	18080136	18130135		592	4.87303	0.173986	Plus	98	0.00489364
15	36318096	36368095		245	5.0378	0.604082	Plus	26	0.00161501
15	36418119	36468118	MEIS1	208	4.67402	1	Plus	67	0.00416175
15	36518120	36568119		355	4.72639	1	Plus	58	0.00360271
15	62289548	62339547		405	5.05767	1	Plus	68	0.00339559
15	62339632	62389631		553	5.66526	1	Plus	23	0.00114851
15	62389669	62439668		451	5.081	0.871397	Plus	61	0.00304604
15	80768813	80818812		596	5.13695	0.645973	Plus	52	0.00259662
15	9321840	9371839	LONRF2	863	5.6802	0.946698	Plus	3	0.00407609
16	12311145	12361144		431	4.93896	1	Plus	86	0.00429442
16	4715325	4765324	SLC6A6	378	4.7702	0.15873	Plus	51	0.0031679
16	48169825	48219824	SCN10A	240	4.68806	0.533333	Plus	63	0.00391329
17	14469927	14519926	NBEA	304	5.02013	0.950658	Plus	27	0.00167712
17	1818761	1868760	XPO4	374	4.68696	0.986631	Plus	65	0.00403752
17	1868754	1918753	LATS2	515	5.86166	0.982524	Plus	16	0.000798961
17	19504115	19554114	WDFY2	156	4.06882	1	Plus	3	0.00412088
17	69051901	69101900	PCCA	238	4.87528	1	Plus	43	0.00267097
17	69101873	69151872	PCCA	269	5.34905	1	Plus	14	0.000869619
17	69151874	69201873	PCCA	276	5.05181	1	Plus	24	0.00149078
17	70051911	70101910	NALCN	451	5.99596	0.993348	Plus	10	0.000499351
18	3385598	3435597		261	5.74407	0.643678	Plus	6	0.000372694
18	3413860	3463859		589	5.99561	0.400679	Plus	11	0.000549286
19	13871142	13921141	TNIK	459	7.16492	1	Plus	3	0.000149805
19	13921189	13971188	TNIK	450	5.36113	1	Plus	38	0.00189753
19	17473013	17523012	NAALADL2	398	5.29333	0.557789	Plus	16	0.000993851
19	22225319	22275318		332	4.9452	0.0843373	Plus	32	0.0019877
19	22275319	22325318		394	5.10703	1	Plus	22	0.00136654
19	22325256	22375255		401	5.76435	0.98005	Plus	18	0.000898832
19	22525402	22575401		301	5.27659	1	Plus	17	0.00105597
19	22576313	22626312		358	4.69334	0.949721	Plus	62	0.00385117
19	34331502	34381501	XXYLT1	475	4.86416	1	Plus	99	0.00494357
19	34381561	34431560	XXYLT1	517	6.24113	0.984526	Plus	9	0.000449416
19	34431565	34481564	XXYLT1	475	5.41644	0.909474	Plus	36	0.00179766
19	36436321	36486320	LRCH3	335	4.92456	0.880597	Plus	34	0.00211193
19	37734747	37784746	KALRN	491	4.92533	0.737271	Plus	88	0.00439429
19	4191803	4241802	IQCJ-SCHIP1	735	5.20561	0.0680272	Plus	20	0.0036075
19	45102860	45152859	LSAMP	511	5.72031	0.972603	Plus	20	0.000998702
19	45454914	45504913		477	4.9945	0.997904	Plus	77	0.003845
19	45504926	45554925		484	5.07196	1	Plus	63	0.00314591
19	53463923	53513922	CBLB	379	4.81224	1	Plus	47	0.00291944
19	54863985	54913984		459	5.92455	0.904139	Plus	13	0.000649156
19	54913995	54963994		533	5.50901	1	Plus	28	0.00139818
19	54963994	55013993		563	5.08375	0.506217	Plus	60	0.00299611
19	55760749	55810748		612	6.48544	0.71732	Plus	2	0.00036075
19	55810727	55860726		618	5.30722	0.68123	Plus	16	0.002886
19	9087064	9137063		732	5.18941	0.998634	Plus	23	0.00414863
2	107892838	107942837		603	5.32636	0.419569	Plus	15	0.00270563
2	107942364	107992363		461	5.12695	0.314534	Plus	53	0.00264656
2	119290215	119340214	TBCK	367	4.7289	0.626703	Plus	57	0.00354059
2	119388912	119438911	NPNT	714	5.77274	0.834734	Plus	6	0.00108225
2	119438954	119488953	NPNT	633	6.17792	1	Plus	3	0.000541126
2	119689374	119739373	INTS12,ARHGEF38	247	5.71522	0.65587	Plus	8	0.000496925
2	36066693	36116692		851	5.77367	0.66275	Plus	2	0.00271739
2	37617673	37667672	CASP9,CTRC,EFHD2	454	5.59435	0.997797	Plus	25	0.00124838
2	37667635	37717634		560	5.00876	0.871429	Plus	70	0.00349546
2	38665757	38715756		518	4.87438	0.561776	Plus	97	0.0048437
2	39367136	39417135	DHRS3	488	4.99144	0.506148	Plus	78	0.00389494
2	45367766	45417765		928	6.47385	0.579741	Plus	1	0.0013587
2	52939356	52989355		268	4.56536	1	Plus	77	0.00478291
2	67261052	67311051		480	5.12077	0.93125	Plus	54	0.00269649
2	71979626	72029625		409	5.43172	0.535452	Plus	35	0.00174773
2	72029373	72079372		637	5.19643	1	Plus	21	0.00378788
2	72079343	72129342		469	5.0047	0.648188	Plus	74	0.0036952
2	78018897	78068896		522	4.87745	0.60728	Plus	95	0.00474383
2	78068917	78118916		472	4.89659	1	Plus	93	0.00464396
2	82289629	82339628		561	5.27974	0.809269	Plus	43	0.00214721
2	85241226	85291225	ARHGAP10	337	4.76535	1	Plus	52	0.00323001
2	88462207	88512206		547	5.22896	0.329068	Plus	48	0.00239688
20	50766759	50816758	PKHD1	552	5.06799	0.766304	Plus	64	0.00319585
22	23280144	23330143	ID1,COX4I2	477	2.00895	0.00209644	Plus	4798	0.00239589
22	46569613	46619612	ZNF831	162	4.11344	1	Plus	2	0.00274725
22	46669437	46719436		362	4.55544	1	Plus	80	0.00496925
22	46719371	46769370		405	5.47014	1	Plus	30	0.00149805
22	46769411	46819410		362	4.98203	1	Plus	30	0.00186347
22	46822614	46872613		282	5.2224	1	Plus	20	0.00124231
22	46921290	46971289		395	5.97866	0.994937	Plus	3	0.000186347
23	22341697	22391696	DMRT3	351	3.26347	0.321937	Plus	678	0.00421144
23	5494219	5544218	NTRK2,eca-mir-544b	535	5.1056	0.715888	Plus	56	0.00279636
24	18758687	18808686	PSEN1,7SK	382	4.73433	0.63089	Plus	56	0.00347848
24	9407219	9457218		415	5.05906	0.831325	Plus	67	0.00334565
24	9457205	9507204		328	4.67653	1	Plus	66	0.00409963
25	26136516	26186515		678	5.21785	0.376106	Plus	19	0.00342713
26	34160429	34210428		485	5.09585	0.808247	Plus	58	0.00289623
26	590365	640364		778	5.33014	0.970437	Plus	14	0.00252525
27	2854716	2904715	CHRNB3,SLC20A2	329	4.93898	0.641337	Plus	33	0.00204982
27	2904559	2954558	SLC20A2,U6,SMIM19	510	5.45696	1	Plus	31	0.00154799
27	2954559	3004558	SLC20A2,SMIM19	363	5.01908	1	Plus	28	0.00173924
28	12077366	12127365		682	5.6116	0.916422	Plus	11	0.00198413
28	12127384	12177383		475	5.90637	1	Plus	14	0.000699091
28	12177387	12227386		420	4.92209	0.37619	Plus	89	0.00444422
3	107625802	107675801	DCAF16	691	5.18979	0.930535	Plus	22	0.00396825
3	112078440	112128439		503	5.66676	1	Plus	22	0.00109857
3	112128505	112178504		495	6.3267	1	Plus	7	0.000349546
3	112178503	112228502		628	5.81917	1	Plus	5	0.000901876
3	1665348	1715347	LONP2	373	4.5625	0.190349	Plus	79	0.00490714
3	33438025	33488024	EMC8,COX4I1,U6atac	346	2.79376	0.526012	Plus	1276	0.00492596
3	76511262	76561261		611	5.12017	0.8527	Plus	26	0.00468975
30	27385407	27435406		589	5.00601	0.864177	Plus	72	0.00359533
30	3687364	3737363		631	6.14626	0.911252	Plus	4	0.000721501
31	1707739	1757738		733	5.29543	0.598909	Plus	17	0.00306638
4	13619135	13669134		380	4.80364	0.797368	Plus	48	0.00298155
4	14920930	14970929	GCK,YKT6	526	5.34587	0.998099	Plus	39	0.00194747
4	17026882	17076881		628	5.73898	1	Plus	7	0.00126263
4	17076882	17126881		601	5.60128	0.858569	Plus	12	0.0021645
4	18325645	18375644	ABCA13	547	4.87637	1	Plus	96	0.00479377
4	18375647	18425646	ABCA13	711	5.24435	0.992968	Plus	18	0.00324675
4	28289291	28339290	SEMA3E	313	4.56353	0.185304	Plus	78	0.00484502
4	28339303	28389302		397	4.75535	1	Plus	53	0.00329213
4	29589795	29639794	SEMA3D	492	5.00457	1	Plus	75	0.00374513
4	30639789	30689788		729	5.15975	0.890261	Plus	24	0.004329
4	36344421	36394420	FAM133B,CDK6	363	4.69991	1	Plus	60	0.00372694
4	36394448	36444447	CDK6	292	4.62429	0.760274	Plus	71	0.00441021
4	39000921	39050920	PDK4	309	1.39488	0	Plus	5787	0.00359463
4	40716019	40766018		421	5.28082	1	Plus	42	0.00209727
4	40767249	40817248	TAC1	542	5.81432	0.95941	Plus	17	0.000848896
4	43569233	43619232		372	4.89116	0.997312	Plus	39	0.00242251
4	43619071	43669070		429	5.62804	1	Plus	24	0.00119844
4	43669078	43719077		429	5.93644	0.916084	Plus	12	0.000599221
4	43967014	44017013		566	5.24017	1	Plus	47	0.00234695
4	72387220	72437219		462	5.00691	1	Plus	71	0.00354539
4	72437220	72487219	MDFIC	383	4.77389	1	Plus	50	0.00310578
4	72487266	72537265	MDFIC	322	5.37929	0.897516	Plus	12	0.000745388
4	72687276	72737275		488	5.87212	0.752049	Plus	15	0.000749026
4	72787276	72837275		486	5.18795	1	Plus	50	0.00249675
4	72837275	72887274		399	5.36102	0.35589	Plus	13	0.000807504
4	79438254	79488253		364	4.8688	0.771978	Plus	44	0.00273309
4	83502368	83552367	LEP	422	4.91552	0.592417	Plus	90	0.00449416
4	8749338	8799337	STARD3NL	681	5.06799	0.143906	Plus	27	0.00487013
6	28371869	28421868		243	4.92074	1	Plus	35	0.00217405
6	28421815	28471814		474	5.11581	1	Plus	55	0.00274643
6	28471817	28521816	BID,BCL2L13	333	4.58096	1	Plus	76	0.00472079
6	41033352	41083351		391	4.65541	0.890026	Plus	70	0.0043481
6	48240529	48290528	PDE3A	362	4.59169	0.607735	Plus	75	0.00465867
6	56904661	56954660		370	5.74031	0.97027	Plus	7	0.00043481
6	56954684	57004683		494	6.9753	1	Plus	5	0.000249675
6	57004695	57054694		523	7.49646	1	Plus	1	4.99351e-05
6	57154611	57204610	BICD1	500	5.36772	0.704	Plus	37	0.0018476
6	6673964	6723963		495	4.97032	0.410101	Plus	82	0.00409468
6	73250784	73300783	OR6C3	559	5.00506	0.992844	Plus	73	0.00364526
6	79616085	79666084		631	5.64279	0.919176	Plus	10	0.00180375
6	82364535	82414534	HMGA2	371	1.42247	0	Plus	5609	0.00348407
7	82023480	82073479	CTR9,EIF4G2,SNORD97	464	4.9266	0.836207	Plus	87	0.00434435
8	10669014	10719013	TTC28,SNORD112	343	4.80136	0.813411	Plus	49	0.00304367
8	19339136	19389135	MED13L	290	4.82883	0.724138	Plus	46	0.00285732
8	33600418	33650417	EPB41L3	214	4.61367	1	Plus	73	0.00453444
8	33650381	33700380		236	4.95692	0.995763	Plus	31	0.00192559
8	33750117	33800116		302	4.6235	0.884106	Plus	72	0.00447233
8	76284069	76334068		425	4.86017	0.338824	Plus	100	0.00499351
9	10963724	11013723		399	6.1683	0.994987	Plus	1	6.21157e-05
9	11013724	11063723		488	5.09725	0.557377	Plus	57	0.0028463
9	12560121	12610120		528	5.26491	0.998106	Plus	46	0.00229701
9	63202811	63252810	EXT1	333	4.73556	0.78979	Plus	55	0.00341636
9	63551848	63601847		449	4.99071	0.91314	Plus	79	0.00394487
9	63601847	63651846		399	4.6875	0.817043	Plus	64	0.0039754
9	65302719	65352718	COL14A1,MRPL13	328	5.04554	0.625	Plus	25	0.00155289
9	66494946	66544945		480	7.0442	0.733333	Plus	4	0.00019974
9	66544958	66594957		438	7.32534	0.799087	Plus	2	9.98702e-05
9	69077093	69127092		398	4.88348	0.690955	Plus	42	0.00260886
9	69127114	69177113		395	5.17863	0.994937	Plus	21	0.00130443
9	69377022	69427021	NSMCE2	391	5.60742	0.882353	Plus	9	0.000559041
9	69627044	69677043		475	5.00279	0.995789	Plus	76	0.00379507
9	72278768	72328767		432	5.43666	1	Plus	33	0.00164786
9	74958462	75008461		697	5.68318	0.730273	Plus	8	0.001443
9	75557678	75607677	TMEM71,PHF20L1	385	4.88689	1	Plus	40	0.00248463
9	75607632	75657631	PHF20L1	258	5.48355	1	Plus	11	0.000683272
9	76058187	76108186	NDRG1,U6	405	5.16048	0.402469	Plus	51	0.00254669
9	77106329	77156328	ZFAT	332	2.62678	0.063253	Plus	1556	0.0049652
9	81657138	81707137	TRAPPC9	440	4.96379	0.972727	Plus	84	0.00419455
Contig41746	196099	246098		289	5.01453	1	Plus	29	0.00180135
Contig41746	246098	296097		449	5.50858	0.997773	Plus	29	0.00144812
Contig41746	296113	346112		519	4.88024	1	Plus	94	0.0046939
Contig48908	653	50652		497	5.30041	0.995976	Plus	41	0.00204734
Contig51843	165547	215546		81	4.93926	0.975309	Plus	1	0.00137363
15	15684229	15734228	ANAPC1,MERTK	716	5.42833	0.576816	Plus	13	0.00234488
18	3442115	3492114		578	5.43876	0.404844	Plus	32	0.00159792
