# Supplementary material for: Comprehensive genome and transcriptome analyses reveal genetic relationship, selection signature, and transcriptome landscape of small-sized Korean native Jeju horse
Source: Sci Rep. 2019 Nov 13;9:16672. doi: 10.1038/s41598-019-53102-8 (PMC6853925; doi:10.1038/s41598-019-53102-8)
Supplement: Supplementary file 10 — Supplemental file S9 [file 41598_2019_53102_MOESM10_ESM.xlsx]

## Sheet: Heart
genes	Gene name	Human gene name	Gene description	JJ01A_Sorted_count_Count	JJ02A_Sorted_count_Count	JJ03A_Sorted_count_Count	KJ07A_Sorted_count_Count	KJ09A_Sorted_count_Count	KJ10A_Sorted_count_Count	KJ11A_Sorted_count_Count	logFC	logCPM	LR	PValue	FDR
ENSECAG00000000005	HNF4G		hepatocyte nuclear factor 4 gamma [Source:HGNC Symbol;Acc:HGNC:5026]	0	107	30	0	0	0	0	-8.76634	0.55498	24.1676	8.83072e-07	5.45417e-05
ENSECAG00000000022	PLXNA1		plexin A1 [Source:HGNC Symbol;Acc:HGNC:9099]	252	503	1386	183	184	217	344	-2.08915	4.96175	8.75865	0.00308137	0.022638
ENSECAG00000000040	IKZF2		IKAROS family zinc finger 2 [Source:HGNC Symbol;Acc:HGNC:13177]	21	51	208	14	11	11	15	-3.37189	1.88665	14.2572	0.000159446	0.00249376
ENSECAG00000000043	CHRNB3		cholinergic receptor nicotinic beta 3 subunit [Source:HGNC Symbol;Acc:HGNC:1963]	1	52	11	0	0	0	0	-7.64454	-0.449352	21.2636	4.00266e-06	0.000164571
ENSECAG00000000052	C12orf74		chromosome 12 open reading frame 74 [Source:HGNC Symbol;Acc:HGNC:27887]	0	20	8	1	0	1	1	-3.7514	-1.26643	7.75597	0.00535353	0.0331152
ENSECAG00000000065	ADGRA1		adhesion G protein-coupled receptor A1 [Source:HGNC Symbol;Acc:HGNC:13838]	24	0	1	60	59	138	31	3.19156	1.38731	8.31013	0.00394246	0.0268226
ENSECAG00000000068	ALAS2		5'-aminolevulinate synthase 2 [Source:HGNC Symbol;Acc:HGNC:397]	1	0	0	35	1	22	2	5.01993	-0.682715	9.70393	0.00183874	0.0155863
ENSECAG00000000085	AGA		aspartylglucosaminidase [Source:HGNC Symbol;Acc:HGNC:318]	72	170	330	30	44	39	55	-2.62158	2.92812	13.2627	0.000270742	0.00369722
ENSECAG00000000107	BCL2A1		BCL2 related protein A1 [Source:HGNC Symbol;Acc:HGNC:991]	2	7	22	0	0	0	0	-6.79644	-1.16379	18.2307	1.957e-05	0.000527814
ENSECAG00000000122	GDA		guanine deaminase [Source:HGNC Symbol;Acc:HGNC:4212]	62	145	157	31	53	52	50	-1.74823	2.40863	6.80149	0.0091082	0.0474906
ENSECAG00000000125	SGMS1		sphingomyelin synthase 1 [Source:HGNC Symbol;Acc:HGNC:29799]	203	596	728	115	183	172	218	-1.96525	4.43087	9.62979	0.00191446	0.0160434
ENSECAG00000000126	C6orf118		chromosome 6 open reading frame 118 [Source:HGNC Symbol;Acc:HGNC:21233]	0	0	89	0	0	0	0	-8.4552	0.240217	16.0249	6.25149e-05	0.00123031
ENSECAG00000000133	TMEM59L		transmembrane protein 59 like [Source:HGNC Symbol;Acc:HGNC:13237]	12	24	97	12	6	5	10	-2.90001	0.899843	8.91107	0.00283447	0.0213324
ENSECAG00000000139	EFCAB12		EF-hand calcium binding domain 12 [Source:HGNC Symbol;Acc:HGNC:28061]	0	0	72	1	0	0	1	-5.87117	-0.0164022	10.2824	0.00134302	0.0123078
ENSECAG00000000141	PTCH1		patched 1 [Source:RefSeq peptide;Acc:NP_001296399]	78	225	517	102	93	85	135	-1.86391	3.64025	6.87024	0.00876429	0.0463589
ENSECAG00000000158	SPATA6		spermatogenesis associated 6 [Source:HGNC Symbol;Acc:HGNC:18309]	33	76	233	23	39	21	25	-2.57324	2.25525	10.3499	0.00129481	0.011962
ENSECAG00000000185	SMPD3		sphingomyelin phosphodiesterase 3 [Source:HGNC Symbol;Acc:HGNC:14240]	3	5	66	1	0	1	2	-5.01699	0.0023539	13.731	0.000210943	0.00310148
ENSECAG00000000190	SYNE4		spectrin repeat containing nuclear envelope family member 4 [Source:HGNC Symbol;Acc:HGNC:26703]	9	119	159	4	7	10	15	-3.84878	1.8162	16.0798	6.07268e-05	0.00120603
ENSECAG00000000197	TLR3		"Equus caballus toll-like receptor 3 (TLR3), mRNA. [Source:RefSeq mRNA;Acc:NM_001081798]"	19	74	88	15	8	20	6	-2.67502	1.2667	9.39093	0.00218062	0.0176515
ENSECAG00000000221	ETV5		ETS variant 5 [Source:HGNC Symbol;Acc:HGNC:3494]	32	70	142	15	16	17	17	-2.74842	1.70035	12.0559	0.000516297	0.00604906
ENSECAG00000000223	AKR1A1		aldo-keto reductase family 1 member A1 [Source:HGNC Symbol;Acc:HGNC:380]	26	598	239	9	19	23	20	-4.35628	3.22955	24.2908	8.2832e-07	5.26502e-05
ENSECAG00000000227	HDAC6		histone deacetylase 6 [Source:HGNC Symbol;Acc:HGNC:14064]	193	921	474	126	152	208	203	-1.93843	4.42023	9.36231	0.00221492	0.0178532
ENSECAG00000000233	TMPRSS3		"transmembrane protease, serine 3 [Source:HGNC Symbol;Acc:HGNC:11877]"	0	1	41	3	0	0	0	-4.58158	-0.670686	7.11231	0.00765564	0.0422753
ENSECAG00000000259	RTKN2		rhotekin 2 [Source:HGNC Symbol;Acc:HGNC:19364]	0	3	637	2	1	3	2	-7.27149	3.01368	19.4841	1.01439e-05	0.000326939
ENSECAG00000000267	SLC5A1		"Equus caballus solute carrier family 5 (sodium/glucose cotransporter), member 1 (SLC5A1), mRNA. [Source:RefSeq mRNA;Acc:NM_001081872]"	0	43	247	1	1	0	0	-7.84897	1.83177	24.2387	8.51046e-07	5.34987e-05
ENSECAG00000000274	SPAG16		sperm associated antigen 16 [Source:HGNC Symbol;Acc:HGNC:23225]	15	31	75	8	9	8	17	-2.37766	0.810448	6.93989	0.00842945	0.0452726
ENSECAG00000000278	FCAMR		Fc fragment of IgA and IgM receptor [Source:HGNC Symbol;Acc:HGNC:24692]	0	6	90	0	0	0	0	-8.54026	0.322764	20.4914	5.99004e-06	0.000221176
ENSECAG00000000281	SHCBP1		SHC binding and spindle associated 1 [Source:HGNC Symbol;Acc:HGNC:29547]	0	5	27	1	1	2	1	-3.51698	-0.96048	7.05259	0.00791509	0.0432402
ENSECAG00000000286	HIRA		histone cell cycle regulator [Source:HGNC Symbol;Acc:HGNC:4916]	159	351	459	124	89	144	153	-1.71376	3.83498	7.49045	0.0062027	0.0367158
ENSECAG00000000291	PLCG2		phospholipase C gamma 2 [Source:HGNC Symbol;Acc:HGNC:9066]	104	893	337	44	34	47	50	-3.64922	3.88065	24.8335	6.25003e-07	4.31027e-05
ENSECAG00000000295	MRE11		"MRE11 homolog, double strand break repair nuclease [Source:HGNC Symbol;Acc:HGNC:7230]"	70	138	247	49	37	51	57	-2.04851	2.69878	8.72019	0.00314706	0.0229287
ENSECAG00000000296	LAMC3		laminin subunit gamma 3 [Source:HGNC Symbol;Acc:HGNC:6494]	2	1173	85	4	1	4	5	-7.09326	3.61011	28.1083	1.14716e-07	1.53982e-05
ENSECAG00000000302	PMM1		phosphomannomutase 1 [Source:HGNC Symbol;Acc:HGNC:9114]	148	470	292	70	125	112	150	-1.73166	3.67393	7.70799	0.00549769	0.0338071
ENSECAG00000000309	TRDV3		T-cell receptor delta variable 3 [Source:HGNC Symbol;Acc:HGNC:12264]	2	3	10	0	1	0	0	-4.18943	-1.85261	8.89188	0.00286442	0.0215082
ENSECAG00000000313	ECI2		enoyl-CoA delta isomerase 2 [Source:HGNC Symbol;Acc:HGNC:14601]	364	1519	400	176	232	288	325	-1.82726	4.90177	8.14798	0.00431092	0.0285568
ENSECAG00000000324	RASEF		RAS and EF-hand domain containing [Source:HGNC Symbol;Acc:HGNC:26464]	17	126	325	15	24	25	20	-3.40276	2.60432	15.1012	0.000101898	0.00179275
ENSECAG00000000344	PON1		paraoxonase 1 [Source:HGNC Symbol;Acc:HGNC:9204]	3	1	239	3	1	1	6	-5.43221	1.66022	14.3731	0.000149927	0.00237912
ENSECAG00000000346	EDRF1		erythroid differentiation regulatory factor 1 [Source:HGNC Symbol;Acc:HGNC:24640]	144	319	392	105	99	107	129	-1.74428	3.63906	7.91716	0.00489682	0.0311267
ENSECAG00000000348	EIF2AK4		eukaryotic translation initiation factor 2 alpha kinase 4 [Source:HGNC Symbol;Acc:HGNC:19687]	241	722	731	174	183	185	231	-1.91814	4.56977	9.77851	0.00176563	0.0150617
ENSECAG00000000352	IKBKE		inhibitor of nuclear factor kappa B kinase subunit epsilon [Source:HGNC Symbol;Acc:HGNC:14552]	62	230	394	33	45	36	57	-2.86852	3.15671	14.877	0.000114751	0.00196732
ENSECAG00000000357	DOCK10		dedicator of cytokinesis 10 [Source:HGNC Symbol;Acc:HGNC:23479]	112	771	970	100	66	51	81	-3.47979	4.49119	21.3679	3.7907e-06	0.000158716
ENSECAG00000000360	RGS18		regulator of G protein signaling 18 [Source:HGNC Symbol;Acc:HGNC:14261]	2	5	51	3	3	0	4	-3.46243	-0.217951	7.56393	0.0059548	0.035684
ENSECAG00000000365	PCNX4		pecanex homolog 4 [Source:HGNC Symbol;Acc:HGNC:20349]	91	126	626	56	75	96	93	-2.32237	3.61149	9.31314	0.00227517	0.0182229
ENSECAG00000000374	PLEKHG7		pleckstrin homology and RhoGEF domain containing G7 [Source:HGNC Symbol;Acc:HGNC:33829]	9	44	25	6	1	5	8	-2.65517	0.0684205	7.37154	0.00662641	0.038418
ENSECAG00000000385	GPA33		glycoprotein A33 [Source:HGNC Symbol;Acc:HGNC:4445]	0	29	1	1	0	0	0	-4.95235	-1.31386	8.75192	0.00309277	0.022673
ENSECAG00000000386	LRRC23		leucine rich repeat containing 23 [Source:HGNC Symbol;Acc:HGNC:19138]	2	13	191	2	1	0	1	-6.52786	1.38625	21.0343	4.51141e-06	0.00018029
ENSECAG00000000391	C14orf79		chromosome 14 open reading frame 79 [Source:HGNC Symbol;Acc:HGNC:20126]	24	169	302	7	15	32	17	-3.68148	2.61964	17.353	3.10411e-05	0.000746102
ENSECAG00000000393	HPS1		"HPS1, biogenesis of lysosomal organelles complex 3 subunit 1 [Source:HGNC Symbol;Acc:HGNC:5163]"	72	470	841	76	71	63	92	-3.08132	4.15587	16.2418	5.57496e-05	0.00113788
ENSECAG00000000395	RAPGEF5		Rap guanine nucleotide exchange factor 5 [Source:HGNC Symbol;Acc:HGNC:16862]	170	319	442	117	112	104	130	-1.79746	3.74854	8.63435	0.00329883	0.0237539
ENSECAG00000000396	ICAM2		intercellular adhesion molecule 2 [Source:HGNC Symbol;Acc:HGNC:5345]	79	45	552	55	81	61	64	-2.33065	3.31948	7.98525	0.00471599	0.0303481
ENSECAG00000000399	ATXN7L1		ataxin 7 like 1 [Source:HGNC Symbol;Acc:HGNC:22210]	41	121	192	36	36	43	55	-1.89262	2.39289	6.89667	0.00863563	0.0459105
ENSECAG00000000400	JAML		junction adhesion molecule like [Source:HGNC Symbol;Acc:HGNC:19084]	3	99	168	10	3	5	5	-4.40812	1.72313	16.8169	4.11646e-05	0.000903206
ENSECAG00000000414	SLC2A2		"Equus caballus solute carrier family 2 (facilitated glucose transporter), member 2 (SLC2A2), mRNA. [Source:RefSeq mRNA;Acc:NM_001081879]"	6	129	26	3	5	4	5	-3.91063	0.852253	13.9843	0.000184347	0.00277747
ENSECAG00000000417	VWA2		von Willebrand factor A domain containing 2 [Source:HGNC Symbol;Acc:HGNC:24709]	8	308	33	4	3	4	3	-5.25876	1.82838	23.1259	1.51732e-06	8.03334e-05
ENSECAG00000000430	ACE2		angiotensin I converting enzyme 2 [Source:HGNC Symbol;Acc:HGNC:13557]	12	298	41	3	6	7	5	-4.71716	1.86369	21.5448	3.45658e-06	0.000149025
ENSECAG00000000435	LRP2		LDL receptor related protein 2 [Source:HGNC Symbol;Acc:HGNC:6694]	7	14615	3183	4	8	5	12	-9.96946	7.45955	35.602	2.42034e-09	1.72411e-06
ENSECAG00000000451	HOXA2		homeobox A2 [Source:HGNC Symbol;Acc:HGNC:5103]	1	17	28	2	0	0	0	-5.06037	-0.682907	12.6831	0.000368976	0.00468801
ENSECAG00000000461	HOXA5		homeobox A5 [Source:HGNC Symbol;Acc:HGNC:5106]	5	91	93	2	0	1	5	-5.3062	1.13236	19.6037	9.52838e-06	0.000314657
ENSECAG00000000465	PTPN6		"protein tyrosine phosphatase, non-receptor type 6 [Source:HGNC Symbol;Acc:HGNC:9658]"	28	152	415	26	21	12	31	-3.64121	2.92006	17.5151	2.85033e-05	0.000706976
ENSECAG00000000469	MINDY3		MINDY lysine 48 deubiquitinase 3 [Source:HGNC Symbol;Acc:HGNC:23578]	79	145	139	40	48	49	54	-1.66394	2.39303	6.73442	0.00945699	0.0485817
ENSECAG00000000475	DNAH1		dynein axonemal heavy chain 1 [Source:HGNC Symbol;Acc:HGNC:2940]	42	96	2487	26	35	34	33	-5.38809	5.05216	23.2484	1.42366e-06	7.66192e-05
ENSECAG00000000488	SPERT		spermatid associated [Source:HGNC Symbol;Acc:HGNC:30720]	0	45	3	0	1	0	0	-5.6785	-0.803254	11.8048	0.000590795	0.00665417
ENSECAG00000000495	SLIT3		slit guidance ligand 3 [Source:HGNC Symbol;Acc:HGNC:11087]	141	568	706	96	126	174	107	-2.32099	4.25911	11.9047	0.00055992	0.00640871
ENSECAG00000000501	UNC5CL		unc-5 family C-terminal like [Source:HGNC Symbol;Acc:HGNC:21203]	4	1	57	1	1	0	1	-5.14275	-0.23164	12.8922	0.000329963	0.00433723
ENSECAG00000000506	TSTD1		thiosulfate sulfurtransferase like domain containing 1 [Source:HGNC Symbol;Acc:HGNC:35410]	5	57	44	6	5	4	6	-3.10747	0.462174	9.924	0.00163137	0.0142193
ENSECAG00000000509	G6PC		glucose-6-phosphatase catalytic subunit [Source:HGNC Symbol;Acc:HGNC:4056]	2	1662	2	3	0	1	6	-7.92683	3.97307	21.114	4.32748e-06	0.000175086
ENSECAG00000000515	SLC34A3		solute carrier family 34 member 3 [Source:HGNC Symbol;Acc:HGNC:20305]	0	663	3	0	0	0	0	-10.9468	2.65977	27.7328	1.3928e-07	1.73674e-05
ENSECAG00000000519	RAB44		"RAB44, member RAS oncogene family [Source:HGNC Symbol;Acc:HGNC:21068]"	11	16	76	3	3	8	1	-3.64289	0.462028	11.3839	0.00074084	0.00793312
ENSECAG00000000529	MAP1S		microtubule associated protein 1S [Source:HGNC Symbol;Acc:HGNC:15715]	133	237	547	83	109	91	136	-1.98849	3.73926	8.82383	0.00297321	0.0220852
ENSECAG00000000532	EPS8L1		EPS8 like 1 [Source:HGNC Symbol;Acc:HGNC:21295]	9	51	538	2	11	14	8	-5.09932	2.92074	20.1077	7.32028e-06	0.00025778
ENSECAG00000000538	ZNF385B		zinc finger protein 385B [Source:HGNC Symbol;Acc:HGNC:26332]	2	91	122	1	2	2	4	-5.38615	1.34191	20.6922	5.39366e-06	0.000205833
ENSECAG00000000541	PTCH2		patched 2 [Source:HGNC Symbol;Acc:HGNC:9586]	45	150	157	27	27	31	30	-2.40249	2.22549	11.198	0.000818841	0.00850538
ENSECAG00000000546	CCDC62		coiled-coil domain containing 62 [Source:HGNC Symbol;Acc:HGNC:30723]	51	73	120	22	26	31	33	-1.90599	1.81502	7.05531	0.00790306	0.0431956
ENSECAG00000000548	IGHM		immunoglobulin heavy constant mu [Source:HGNC Symbol;Acc:HGNC:5541]	9	373	3345	10	8	10	13	-7.49996	5.50779	32.4886	1.19897e-08	4.02341e-06
ENSECAG00000000559	SLC5A11		solute carrier family 5 member 11 [Source:HGNC Symbol;Acc:HGNC:23091]	0	58	3	0	0	0	1	-5.9911	-0.526055	12.7648	0.000353204	0.00455869
ENSECAG00000000571	AMTN		amelotin [Source:HGNC Symbol;Acc:HGNC:33188]	0	0	26	0	0	0	0	-6.67738	-1.28075	11.2386	0.000801146	0.00837355
ENSECAG00000000572	FOXP4		forkhead box P4 [Source:HGNC Symbol;Acc:HGNC:20842]	26	83	323	28	28	23	32	-2.89543	2.56971	11.8493	0.000576839	0.00655197
ENSECAG00000000575	HOXA6		homeobox A6 [Source:HGNC Symbol;Acc:HGNC:5107]	0	91	10	1	0	0	0	-6.7236	0.118877	16.3841	5.17176e-05	0.0010798
ENSECAG00000000583	C7orf57		chromosome 7 open reading frame 57 [Source:HGNC Symbol;Acc:HGNC:22247]	0	1	208	0	0	0	0	-9.68544	1.41389	22.0195	2.6989e-06	0.000124669
ENSECAG00000000586	KIFC2		kinesin family member C2 [Source:HGNC Symbol;Acc:HGNC:29530]	4	106	29	10	6	2	5	-3.28531	0.733859	9.66169	0.0018815	0.0158257
ENSECAG00000000591	TRAF3IP2		TRAF3 interacting protein 2 [Source:HGNC Symbol;Acc:HGNC:1343]	52	160	202	36	44	38	44	-2.1679	2.52291	9.6528	0.00189063	0.0158728
ENSECAG00000000593	PTN		pleiotrophin [Source:HGNC Symbol;Acc:HGNC:9630]	11	160	8	6	16	6	10	-2.88061	1.05297	7.91568	0.0049008	0.0311335
ENSECAG00000000597	MEI1		meiotic double-stranded break formation protein 1 [Source:HGNC Symbol;Acc:HGNC:28613]	3	50	12	7	1	2	4	-2.85221	-0.223441	6.7437	0.00940792	0.0484166
ENSECAG00000000616	BARX2		BARX homeobox 2 [Source:HGNC Symbol;Acc:HGNC:956]	0	28	7	0	1	0	0	-5.28294	-1.11605	11.4215	0.000725985	0.00781058
ENSECAG00000000623	TCF3		transcription factor 3 [Source:HGNC Symbol;Acc:HGNC:11633]	96	247	491	69	70	88	107	-2.17741	3.56442	9.87226	0.0016779	0.0144971
ENSECAG00000000627	PDZRN4		PDZ domain containing ring finger 4 [Source:HGNC Symbol;Acc:HGNC:30552]	1	5	27	1	0	0	2	-4.18555	-0.986251	9.12954	0.00251515	0.019545
ENSECAG00000000637	CACNB1		calcium voltage-gated channel auxiliary subunit beta 1 [Source:HGNC Symbol;Acc:HGNC:1401]	12	67	85	9	6	9	11	-3.04278	1.09621	11.2278	0.00080579	0.0084114
ENSECAG00000000639	PLXNB3		plexin B3 [Source:HGNC Symbol;Acc:HGNC:9105]	19	120	140	18	29	19	20	-2.53918	1.91233	9.85457	0.0016941	0.0145878
ENSECAG00000000666	CEP126		centrosomal protein 126 [Source:HGNC Symbol;Acc:HGNC:29264]	15	33	416	8	4	18	16	-4.31032	2.59148	16.4514	4.99126e-05	0.00105153
ENSECAG00000000668	COL4A5		collagen type IV alpha 5 chain [Source:HGNC Symbol;Acc:HGNC:2207]	215	490	532	122	186	182	181	-1.66335	4.17794	7.72311	0.00545184	0.033605
ENSECAG00000000671	LRRC27		leucine rich repeat containing 27 [Source:HGNC Symbol;Acc:HGNC:29346]	21	63	183	6	8	18	15	-3.3966	1.79438	14.1803	0.000166099	0.00255923
ENSECAG00000000686	LAPTM5		lysosomal protein transmembrane 5 [Source:HGNC Symbol;Acc:HGNC:29612]	76	146	398	50	55	40	82	-2.32959	3.12634	10.0659	0.00151038	0.0134631
ENSECAG00000000692	LGALS3BP		galectin 3 binding protein [Source:HGNC Symbol;Acc:HGNC:6564]	41	261	476	15	37	21	25	-3.89032	3.24592	22.0201	2.69817e-06	0.000124669
ENSECAG00000000698	FXYD6		FXYD domain containing ion transport regulator 6 [Source:HGNC Symbol;Acc:HGNC:4030]	22	67	240	15	31	38	26	-2.51222	2.2386	8.79167	0.0030261	0.0223327
ENSECAG00000000701	FN1		fibronectin 1 [Source:HGNC Symbol;Acc:HGNC:3778]	2206	1399	7195	965	1348	936	888	-2.26061	7.23535	7.20506	0.00726982	0.0410111
ENSECAG00000000705	MARCH10		membrane associated ring-CH-type finger 10 [Source:HGNC Symbol;Acc:HGNC:26655]	0	2	32	0	1	0	0	-5.53087	-0.969501	10.6531	0.00109886	0.0104915
ENSECAG00000000713	MDM1		Mdm1 nuclear protein [Source:HGNC Symbol;Acc:HGNC:29917]	29	65	227	16	12	22	21	-3.07353	2.09884	13.2215	0.000276749	0.0037635
ENSECAG00000000715	LPXN		leupaxin [Source:HGNC Symbol;Acc:HGNC:14061]	15	34	97	1	9	6	9	-3.43011	0.934219	11.7195	0.000618474	0.00689911
ENSECAG00000000721	MYCBPAP		MYCBP associated protein [Source:HGNC Symbol;Acc:HGNC:19677]	5	36	137	2	7	5	12	-3.7167	1.23907	11.9406	0.000549239	0.00631769
ENSECAG00000000728	PIGN		phosphatidylinositol glycan anchor biosynthesis class N [Source:HGNC Symbol;Acc:HGNC:8967]	113	171	462	75	100	103	101	-1.84124	3.48919	7.34306	0.00673221	0.0388622
ENSECAG00000000744	TBC1D2		TBC1 domain family member 2 [Source:HGNC Symbol;Acc:HGNC:18026]	37	333	303	23	25	37	57	-3.06006	3.06201	14.7747	0.000121151	0.00204327
ENSECAG00000000751	NEDD4L		"neural precursor cell expressed, developmentally down-regulated 4-like, E3 ubiquitin protein ligase [Source:HGNC Symbol;Acc:HGNC:7728]"	253	1333	1159	207	252	257	397	-2.1033	5.23028	9.38789	0.00218423	0.0176682
ENSECAG00000000752	EHF		ETS homologous factor [Source:HGNC Symbol;Acc:HGNC:3246]	0	50	259	0	0	0	0	-10.1914	1.91008	30.8907	2.72984e-08	6.82263e-06
ENSECAG00000000758	CAPN11		calpain 11 [Source:HGNC Symbol;Acc:HGNC:1478]	3	49	740	2	5	1	3	-7.15372	3.29697	27.79	1.35223e-07	1.71426e-05
ENSECAG00000000764	WDR63		WD repeat domain 63 [Source:HGNC Symbol;Acc:HGNC:30711]	0	1	424	0	0	0	0	-10.7108	2.41859	25.1608	5.2743e-07	3.90761e-05
ENSECAG00000000770	SLC35C1		solute carrier family 35 member C1 [Source:HGNC Symbol;Acc:HGNC:20197]	19	46	157	16	24	18	23	-2.36883	1.69751	7.82978	0.00513925	0.0322224
ENSECAG00000000773	GGT7		gamma-glutamyltransferase 7 [Source:HGNC Symbol;Acc:HGNC:4259]	29	72	236	28	19	24	33	-2.59537	2.24092	10.1087	0.0014757	0.0132418
ENSECAG00000000775	CD8B		CD8b molecule [Source:HGNC Symbol;Acc:HGNC:1707]	2	18	20	1	2	1	0	-3.99681	-0.836959	11.0358	0.000893708	0.00903568
ENSECAG00000000784	ESRP1		epithelial splicing regulatory protein 1 [Source:HGNC Symbol;Acc:HGNC:25966]	1	125	369	0	1	1	0	-8.58467	2.54805	33.057	8.94977e-09	3.46144e-06
ENSECAG00000000787	ADAMTS16		ADAM metallopeptidase with thrombospondin type 1 motif 16 [Source:HGNC Symbol;Acc:HGNC:17108]	0	315	7	2	1	1	1	-6.50831	1.66382	18.7424	1.49618e-05	0.000429745
ENSECAG00000000788	MS4A8		membrane spanning 4-domains A8 [Source:HGNC Symbol;Acc:HGNC:13380]	0	0	539	0	0	0	1	-9.51876	2.75995	19.3914	1.06486e-05	0.000337955
ENSECAG00000000790	CXCL17		C-X-C motif chemokine ligand 17 [Source:HGNC Symbol;Acc:HGNC:19232]	0	2	798	2	0	0	0	-9.33243	3.32467	21.0582	4.45546e-06	0.000178861
ENSECAG00000000794	EMB		embigin [Source:HGNC Symbol;Acc:HGNC:30465]	1	10	1128	1	0	0	3	-9.01639	3.82951	25.3661	4.74186e-07	3.70564e-05
ENSECAG00000000808	TCTEX1D1		Tctex1 domain containing 1 [Source:HGNC Symbol;Acc:HGNC:26882]	0	3	14	0	0	0	1	-4.45694	-1.69987	7.6828	0.00557496	0.0341517
ENSECAG00000000847	SLC16A9		solute carrier family 16 member 9 [Source:HGNC Symbol;Acc:HGNC:23520]	2	472	22	2	0	0	4	-6.89344	2.27435	22.2061	2.44892e-06	0.000115937
ENSECAG00000000860	CSF1R		"Equus caballus colony stimulating factor 1 receptor (CSF1R), mRNA. [Source:RefSeq mRNA;Acc:NM_001242447]"	158	322	1041	75	104	52	149	-2.91209	4.3315	15.1469	9.94617e-05	0.00175667
ENSECAG00000000862	HS3ST6		heparan sulfate-glucosamine 3-sulfotransferase 6 [Source:HGNC Symbol;Acc:HGNC:14178]	0	59	72	0	0	0	0	-8.84054	0.614866	24.8694	6.13479e-07	4.31027e-05
ENSECAG00000000864	C16orf71		chromosome 16 open reading frame 71 [Source:HGNC Symbol;Acc:HGNC:25081]	9	31	127	4	4	3	5	-4.28437	1.09715	16.6447	4.50753e-05	0.000970985
ENSECAG00000000887	ARL4C		ADP ribosylation factor like GTPase 4C [Source:HGNC Symbol;Acc:HGNC:698]	6	27	87	2	6	3	6	-3.7242	0.672505	12.2813	0.000457521	0.00555624
ENSECAG00000000895	CHAF1B		chromatin assembly factor 1 subunit B [Source:HGNC Symbol;Acc:HGNC:1911]	5	111	31	4	5	7	9	-3.25251	0.812776	10.3005	0.00132996	0.0122172
ENSECAG00000000909	CSPP1		centrosome and spindle pole associated protein 1 [Source:HGNC Symbol;Acc:HGNC:26193]	154	545	876	87	120	155	171	-2.41747	4.41758	12.3745	0.000435247	0.00533114
ENSECAG00000000931	TMEM119		transmembrane protein 119 [Source:HGNC Symbol;Acc:HGNC:27884]	2	39	128	3	2	4	3	-4.70447	1.10115	16.2046	5.6857e-05	0.00115738
ENSECAG00000000939	FAH		fumarylacetoacetate hydrolase [Source:HGNC Symbol;Acc:HGNC:3579]	109	676	141	72	78	62	111	-2.18903	3.52186	9.78552	0.00175891	0.015021
ENSECAG00000000943	PTGES		"Equus caballus prostaglandin E synthase (PTGES), mRNA. [Source:RefSeq mRNA;Acc:NM_001081935]"	17	83	71	5	11	5	14	-3.07345	1.10217	11.8009	0.000592031	0.0066648
ENSECAG00000000946	CMKLR1		chemerin chemokine-like receptor 1 [Source:HGNC Symbol;Acc:HGNC:2121]	34	21	174	12	17	12	19	-2.8448	1.65865	10.3298	0.00130898	0.0120588
ENSECAG00000000949	GPR84		G protein-coupled receptor 84 [Source:HGNC Symbol;Acc:HGNC:4535]	0	6	9	0	0	0	0	-5.73095	-1.88654	11.3037	0.000773522	0.00818312
ENSECAG00000000951	SCUBE1		"signal peptide, CUB domain and EGF like domain containing 1 [Source:HGNC Symbol;Acc:HGNC:13441]"	11	588	250	1	3	4	34	-5.09041	3.18404	18.5019	1.69735e-05	0.000472915
ENSECAG00000000962	TMEM145		transmembrane protein 145 [Source:HGNC Symbol;Acc:HGNC:26912]	2	26	14	3	1	1	4	-2.9064	-0.721476	7.00173	0.00814311	0.0441897
ENSECAG00000000972	PKHD1L1		PKHD1 like 1 [Source:HGNC Symbol;Acc:HGNC:20313]	29	135	308	18	26	13	53	-3.00519	2.64293	12.3898	0.000431697	0.00530188
ENSECAG00000000974	ADAR		"adenosine deaminase, RNA specific [Source:HGNC Symbol;Acc:HGNC:225]"	360	778	1093	283	271	320	358	-1.65984	5.05635	7.06415	0.00786416	0.0430961
ENSECAG00000000984	THEMIS		thymocyte selection associated [Source:HGNC Symbol;Acc:HGNC:21569]	3	34	46	0	0	1	2	-5.42289	0.0342359	17.3087	3.17722e-05	0.000753647
ENSECAG00000000991	PNMA3		"Equus caballus paraneoplastic Ma antigen 3 (PNMA3), mRNA. [Source:RefSeq mRNA;Acc:NM_001257075]"	0	34	4	1	0	0	0	-5.32278	-1.04925	10.9634	0.00092931	0.00931309
ENSECAG00000001005	MEIOB		meiosis specific with OB domains [Source:HGNC Symbol;Acc:HGNC:28569]	2	58	10	0	0	0	1	-6.22082	-0.336491	17.9041	2.32322e-05	0.000601062
ENSECAG00000001014	ABCC3		ATP binding cassette subfamily C member 3 [Source:HGNC Symbol;Acc:HGNC:54]	13	289	241	3	10	13	10	-4.73312	2.62092	24.3199	8.15914e-07	5.21522e-05
ENSECAG00000001021	ARL4D		ADP ribosylation factor like GTPase 4D [Source:HGNC Symbol;Acc:HGNC:656]	9	80	33	5	2	3	4	-3.7981	0.518144	14.2227	0.000162399	0.00252265
ENSECAG00000001058	SLC7A7		solute carrier family 7 member 7 [Source:HGNC Symbol;Acc:HGNC:11065]	68	159	405	45	66	71	86	-2.12369	3.20314	8.4758	0.00359902	0.0252462
ENSECAG00000001068	TMEM125		transmembrane protein 125 [Source:HGNC Symbol;Acc:HGNC:28275]	0	87	41	0	0	0	0	-8.7123	0.501484	24.2657	8.3922e-07	5.31863e-05
ENSECAG00000001072	TYMP		thymidine phosphorylase [Source:HGNC Symbol;Acc:HGNC:3148]	135	356	803	61	76	97	75	-2.94289	4.06909	17.1054	3.53615e-05	0.00080905
ENSECAG00000001073	F11		coagulation factor XI [Source:HGNC Symbol;Acc:HGNC:3529]	2	106	4	0	0	0	1	-6.85176	0.223392	18.611	1.60296e-05	0.000451851
ENSECAG00000001100	WDSUB1		"WD repeat, sterile alpha motif and U-box domain containing 1 [Source:HGNC Symbol;Acc:HGNC:26697]"	24	112	183	16	21	19	37	-2.63996	2.10957	10.5803	0.00114297	0.0108042
ENSECAG00000001129	HMOX1		heme oxygenase 1 [Source:HGNC Symbol;Acc:HGNC:5013]	35	71	368	25	31	42	44	-2.68189	2.74308	10.2392	0.00137484	0.012549
ENSECAG00000001141	NAIP		NLR family apoptosis inhibitory protein [Source:HGNC Symbol;Acc:HGNC:7634]	8	31	111	5	2	7	3	-4.0197	0.959839	14.2283	0.000161916	0.00251859
ENSECAG00000001153	DNAJB7		DnaJ heat shock protein family (Hsp40) member B7 [Source:HGNC Symbol;Acc:HGNC:24986]	7	331	12	4	8	3	2	-4.98972	1.81626	18.2281	1.95963e-05	0.000527814
ENSECAG00000001174	TNF		"Equus caballus tumor necrosis factor (TNF), mRNA. [Source:RefSeq mRNA;Acc:NM_001081819]"	1	3	70	0	1	0	2	-5.43416	0.01091	12.7554	0.00035499	0.0045714
ENSECAG00000001197	TNFRSF19		TNF receptor superfamily member 19 [Source:HGNC Symbol;Acc:HGNC:11915]	1	18	126	1	4	3	6	-4.33378	0.948331	12.088	0.000507478	0.00599076
ENSECAG00000001211	CEP295NL		CEP295 N-terminal like [Source:HGNC Symbol;Acc:HGNC:44659]	16	49	76	18	10	10	10	-2.36731	0.995549	7.41345	0.00647379	0.0378008
ENSECAG00000001230	CCDC153		coiled-coil domain containing 153 [Source:HGNC Symbol;Acc:HGNC:27446]	0	5	13	0	0	0	0	-6.0385	-1.70479	12.2335	0.000469392	0.00566723
ENSECAG00000001262	DISC1		disrupted in schizophrenia 1 [Source:HGNC Symbol;Acc:HGNC:2888]	55	108	163	56	26	39	34	-1.85843	2.25183	6.85212	0.00885363	0.0466152
ENSECAG00000001324	ISG15		ISG15 ubiquitin-like modifier [Source:HGNC Symbol;Acc:HGNC:4053]	17	28	63	9	11	9	10	-2.29586	0.649146	6.88689	0.00868302	0.0461
ENSECAG00000001326	FZD1		frizzled class receptor 1 [Source:HGNC Symbol;Acc:HGNC:4038]	24	318	351	13	23	22	29	-3.84517	3.04771	20.2143	6.92319e-06	0.00024813
ENSECAG00000001371	ZBED2		zinc finger BED-type containing 2 [Source:HGNC Symbol;Acc:HGNC:20710]	0	33	7	0	0	0	0	-6.97647	-0.999194	16.1318	5.90841e-05	0.00118713
ENSECAG00000001394	MPEG1		"Equus caballus macrophage expressed 1 (MPEG1), mRNA. [Source:RefSeq mRNA;Acc:NM_001257155]"	36	76	386	3	10	5	10	-5.09237	2.59771	27.9009	1.27694e-07	1.66505e-05
ENSECAG00000001399	SAMD9		"Equus caballus sterile alpha motif domain containing 9 (SAMD9), mRNA. [Source:RefSeq mRNA;Acc:NM_001256925]"	115	122	376	65	79	88	75	-1.84543	3.19375	7.35814	0.00667598	0.038606
ENSECAG00000001410	KBTBD6		"Equus caballus kelch repeat and BTB (POZ) domain containing 6 (KBTBD6), mRNA. [Source:RefSeq mRNA;Acc:NM_001257124]"	11	104	43	9	13	18	12	-2.33185	1.06858	6.9739	0.00827072	0.0446486
ENSECAG00000001426	NXF1		"Equus caballus nuclear RNA export factor 1 (NXF1), transcript variant 2, mRNA. [Source:RefSeq mRNA;Acc:NM_001097607]"	161	560	674	147	144	136	180	-2.01654	4.29649	9.87636	0.00167416	0.0144817
ENSECAG00000001436	ZNF474		zinc finger protein 474 [Source:HGNC Symbol;Acc:HGNC:23245]	0	0	209	0	0	0	0	-9.68751	1.4155	19.7366	8.88816e-06	0.000300473
ENSECAG00000001443	SCNN1A		sodium channel epithelial 1 alpha subunit [Source:HGNC Symbol;Acc:HGNC:10599]	3	894	595	3	1	1	4	-8.10027	3.99102	38.2982	6.07182e-10	7.48084e-07
ENSECAG00000001469	HIST1H2BJ		histone cluster 1 H2B family member j [Source:HGNC Symbol;Acc:HGNC:4761]	3	12	41	2	2	6	0	-3.33571	-0.298174	7.80793	0.00520174	0.0324665
ENSECAG00000001481	SAMD9L		"Equus caballus sterile alpha motif domain containing 9-like (SAMD9L), mRNA. [Source:RefSeq mRNA;Acc:NM_001257128]"	53	187	300	27	62	48	34	-2.52282	2.86379	11.5913	0.000662602	0.00726919
ENSECAG00000001499	CCR1		C-C motif chemokine receptor 1 [Source:HGNC Symbol;Acc:HGNC:1602]	8	10	25	1	2	2	6	-2.73155	-0.629818	7.11452	0.00764621	0.0422467
ENSECAG00000001516	HCAR1		hydroxycarboxylic acid receptor 1 [Source:HGNC Symbol;Acc:HGNC:4532]	1	11	5	0	0	1	0	-4.23615	-1.79534	9.07122	0.00259664	0.0200287
ENSECAG00000001546	EHMT2		euchromatic histone lysine methyltransferase 2 [Source:HGNC Symbol;Acc:HGNC:14129]	177	690	852	113	151	165	189	-2.30481	4.53967	12.1318	0.000495701	0.0059021
ENSECAG00000001547	TNFAIP8L1		TNF alpha induced protein 8 like 1 [Source:HGNC Symbol;Acc:HGNC:28279]	14	30	109	10	15	17	11	-2.43476	1.16522	7.23198	0.00716161	0.0406116
ENSECAG00000001570	CALCR		calcitonin receptor [Source:HGNC Symbol;Acc:HGNC:1440]	0	19	3	0	0	1	0	-4.56311	-1.58968	8.31782	0.00392579	0.0267571
ENSECAG00000001583	ARMC9		armadillo repeat containing 9 [Source:HGNC Symbol;Acc:HGNC:20730]	25	236	315	35	18	33	39	-3.05183	2.88403	13.7333	0.000210682	0.00310008
ENSECAG00000001597	LHX1		LIM homeobox 1 [Source:HGNC Symbol;Acc:HGNC:6593]	0	142	1	0	0	0	0	-8.73152	0.530087	19.171	1.19518e-05	0.000367064
ENSECAG00000001609	STX19		syntaxin 19 [Source:HGNC Symbol;Acc:HGNC:19300]	6	12	16	2	1	2	4	-2.61474	-0.920995	6.83641	0.00893184	0.0468757
ENSECAG00000001621	GPR15		G protein-coupled receptor 15 [Source:HGNC Symbol;Acc:HGNC:4469]	0	2	11	0	0	0	0	-5.61355	-1.96901	10.0299	0.00154022	0.0136086
ENSECAG00000001633	FZD10		frizzled class receptor 10 [Source:HGNC Symbol;Acc:HGNC:4039]	0	1	40	0	0	0	1	-5.78894	-0.741304	10.8334	0.000996866	0.00976729
ENSECAG00000001653	POLE		"DNA polymerase epsilon, catalytic subunit [Source:HGNC Symbol;Acc:HGNC:9177]"	100	291	423	78	110	129	125	-1.71263	3.61792	6.68032	0.00974831	0.049731
ENSECAG00000001667	DEPDC7		DEP domain containing 7 [Source:HGNC Symbol;Acc:HGNC:29899]	11	179	25	11	14	14	15	-2.6603	1.37402	8.33255	0.0038941	0.0265728
ENSECAG00000001724	GJB2		gap junction protein beta 2 [Source:HGNC Symbol;Acc:HGNC:4284]	1	18	10	1	1	0	0	-4.31372	-1.25608	10.6259	0.00111514	0.0106115
ENSECAG00000001774	MYD88		myeloid differentiation primary response 88 [Source:HGNC Symbol;Acc:HGNC:7562]	19	63	151	14	10	22	21	-2.67146	1.6885	9.73896	0.00180403	0.0153262
ENSECAG00000001784	CD14		monocyte differentiation antigen CD14 precursor [Source:RefSeq peptide;Acc:NP_001075396]	72	86	340	32	41	16	57	-2.66359	2.75984	11.4032	0.000733165	0.00786558
ENSECAG00000001834	DGKI		diacylglycerol kinase iota [Source:HGNC Symbol;Acc:HGNC:2855]	2	7	32	0	0	3	1	-4.11908	-0.737575	9.55276	0.00199649	0.0165069
ENSECAG00000001851	S1PR4		sphingosine-1-phosphate receptor 4 [Source:HGNC Symbol;Acc:HGNC:3170]	4	1	20	1	2	1	0	-3.39899	-1.27231	7.03871	0.00797665	0.0435036
ENSECAG00000001892	PRPF38B		pre-mRNA processing factor 38B [Source:HGNC Symbol;Acc:HGNC:25512]	123	277	343	82	99	103	111	-1.7034	3.45205	7.33774	0.00675217	0.0389282
ENSECAG00000001923	IGKC		immunoglobulin kappa constant [Source:HGNC Symbol;Acc:HGNC:5716]	0	99	405	1	0	0	0	-9.33567	2.59392	30.1676	3.96281e-08	8.14661e-06
ENSECAG00000001962	IFITM5		interferon induced transmembrane protein 5 [Source:HGNC Symbol;Acc:HGNC:16644]	4	26	22	2	4	2	3	-2.98644	-0.452313	8.61871	0.00332728	0.0238683
ENSECAG00000001963	TGFB1I1		transforming growth factor beta 1 induced transcript 1 [Source:HGNC Symbol;Acc:HGNC:11767]	90	70	333	45	52	59	77	-1.95385	2.88109	7.09514	0.00772932	0.0425616
ENSECAG00000001988	FAT3		FAT atypical cadherin 3 [Source:HGNC Symbol;Acc:HGNC:23112]	3	43	205	1	12	1	1	-5.05522	1.65989	15.9767	6.41271e-05	0.00125268
ENSECAG00000001989	SESN2		sestrin 2 [Source:HGNC Symbol;Acc:HGNC:20746]	21	114	106	6	14	14	12	-3.19	1.5773	14.3194	0.000154269	0.00242945
ENSECAG00000002082	HIST2H2BF		histone cluster 2 H2B family member f [Source:HGNC Symbol;Acc:HGNC:24700]	0	15	32	1	1	3	3	-3.38613	-0.526726	7.28215	0.00696431	0.0397694
ENSECAG00000002086	PRPS2		phosphoribosyl pyrophosphate synthetase 2 [Source:HGNC Symbol;Acc:HGNC:9465]	12	116	69	8	7	12	12	-3.08987	1.28217	11.8916	0.000563862	0.00643017
ENSECAG00000002107	GJB1		"Equus caballus gap junction protein, beta 1, 32kDa (GJB1), mRNA. [Source:RefSeq mRNA;Acc:NM_001081891]"	4	274	0	1	0	0	1	-7.40478	1.43571	18.7354	1.50168e-05	0.000429934
ENSECAG00000002113	BARD1		BRCA1 associated RING domain 1 [Source:HGNC Symbol;Acc:HGNC:952]	12	31	65	10	10	10	8	-2.35063	0.658036	6.83491	0.00893932	0.0469042
ENSECAG00000002143	C10orf120		chromosome 10 open reading frame 120 [Source:HGNC Symbol;Acc:HGNC:25707]	0	0	40	0	0	0	0	-7.29994	-0.785612	12.9482	0.000320229	0.00422877
ENSECAG00000002156	CFAP157		cilia and flagella associated protein 157 [Source:HGNC Symbol;Acc:HGNC:27843]	43	76	374	38	49	40	63	-2.31366	2.85839	8.27734	0.00401428	0.0271655
ENSECAG00000002186	CD68		macrosialin precursor [Source:RefSeq peptide;Acc:NP_001093232]	55	77	419	23	39	28	36	-3.06764	2.88514	14.0422	0.00017875	0.00271746
ENSECAG00000002188	KCNJ16		potassium voltage-gated channel subfamily J member 16 [Source:HGNC Symbol;Acc:HGNC:6262]	2	491	19	3	3	0	3	-6.41172	2.32208	22.0817	2.61287e-06	0.000121185
ENSECAG00000002211	CD80		CD80 molecule [Source:HGNC Symbol;Acc:HGNC:1700]	6	33	38	5	11	1	3	-2.76741	0.103809	7.22679	0.00718236	0.0406786
ENSECAG00000002225	SLC6A9		solute carrier family 6 member 9 [Source:HGNC Symbol;Acc:HGNC:11056]	5	12	222	5	2	5	2	-5.04539	1.6289	17.3131	3.16991e-05	0.00075338
ENSECAG00000002226	ZNF630		zinc finger protein 630 [Source:HGNC Symbol;Acc:HGNC:28855]	3	42	13	0	2	1	3	-3.89633	-0.463035	10.9556	0.000933213	0.0093398
ENSECAG00000002233	SLC44A1		solute carrier family 44 member 1 [Source:HGNC Symbol;Acc:HGNC:18798]	112	451	579	105	116	119	130	-2.11334	4.00141	9.97058	0.00159061	0.01396
ENSECAG00000002251	TLL1		tolloid like 1 [Source:HGNC Symbol;Acc:HGNC:11843]	3	104	36	5	4	4	7	-3.54673	0.76375	11.3398	0.000758653	0.00807072
ENSECAG00000002257	CXorf21		chromosome X open reading frame 21 [Source:HGNC Symbol;Acc:HGNC:25667]	3	7	7	0	1	0	0	-4.25987	-1.7961	10.6036	0.00112869	0.0107045
ENSECAG00000002263	IKBKB		inhibitor of nuclear factor kappa B kinase subunit beta [Source:HGNC Symbol;Acc:HGNC:5960]	93	361	464	50	61	85	88	-2.52085	3.60106	13.1377	0.000289406	0.00390766
ENSECAG00000002362	PWWP2B		PWWP domain containing 2B [Source:HGNC Symbol;Acc:HGNC:25150]	48	87	287	28	46	42	69	-2.09	2.64861	7.38507	0.00657674	0.0382551
ENSECAG00000002379	RFX7		regulatory factor X7 [Source:HGNC Symbol;Acc:HGNC:25777]	80	248	326	85	64	82	106	-1.76924	3.28024	6.91278	0.0085582	0.0456391
ENSECAG00000002387	TLR1		"Equus caballus toll-like receptor 1 (TLR1), mRNA. [Source:RefSeq mRNA;Acc:NM_001256899]"	6	38	108	3	9	3	4	-3.91626	0.978817	13.6496	0.000220291	0.00319976
ENSECAG00000002389	GLDC		glycine decarboxylase [Source:HGNC Symbol;Acc:HGNC:4313]	14	2438	19	8	5	3	6	-7.41259	4.54346	29.0509	7.05026e-08	1.10192e-05
ENSECAG00000002413	FCRL1		Fc receptor like 1 [Source:HGNC Symbol;Acc:HGNC:18509]	1	9	45	0	2	0	1	-4.96931	-0.398357	12.4496	0.000418078	0.00518204
ENSECAG00000002508	DENND2D		DENN domain containing 2D [Source:HGNC Symbol;Acc:HGNC:26192]	10	90	113	5	2	2	12	-4.1564	1.36181	16.2255	5.62324e-05	0.0011462
ENSECAG00000002519	POU3F4		"Equus caballus POU class 3 homeobox 4 (POU3F4), mRNA. [Source:RefSeq mRNA;Acc:NM_001257184]"	0	23	1	0	0	0	0	-6.18988	-1.56382	11.6722	0.000634409	0.00702406
ENSECAG00000002520	SLC45A4		solute carrier family 45 member 4 [Source:HGNC Symbol;Acc:HGNC:29196]	35	131	169	26	48	44	39	-1.9266	2.29411	6.94679	0.008397	0.0451381
ENSECAG00000002545	HIST1H4J		histone cluster 1 H4 family member j [Source:HGNC Symbol;Acc:HGNC:4785]	6	13	33	6	4	2	3	-2.61223	-0.341425	6.72791	0.00949155	0.0487371
ENSECAG00000002570	HS3ST1		heparan sulfate-glucosamine 3-sulfotransferase 1 [Source:HGNC Symbol;Acc:HGNC:5194]	3	13	89	1	3	2	2	-4.62163	0.476913	14.4149	0.000146641	0.00234164
ENSECAG00000002580	MXD4		MAX dimerization protein 4 [Source:HGNC Symbol;Acc:HGNC:13906]	117	215	406	130	83	91	94	-1.71159	3.47942	6.74999	0.0093748	0.0483016
ENSECAG00000002601	RASSF9		Ras association domain family member 9 [Source:HGNC Symbol;Acc:HGNC:15739]	6	19	175	13	13	4	8	-3.37979	1.47257	10.1259	0.001462	0.0131499
ENSECAG00000002619	GREM1		"gremlin 1, DAN family BMP antagonist [Source:HGNC Symbol;Acc:HGNC:2001]"	0	46	2	1	1	0	3	-3.79147	-0.728234	6.90063	0.00861653	0.0458741
ENSECAG00000002658	PRR15L		proline rich 15 like [Source:HGNC Symbol;Acc:HGNC:28149]	4	105	199	0	0	0	0	-10.1082	1.83172	40.8779	1.6204e-10	2.84431e-07
ENSECAG00000002692	OTOF		otoferlin [Source:HGNC Symbol;Acc:HGNC:8515]	0	1	18	0	0	0	1	-4.66482	-1.57675	7.54192	0.00602798	0.0359614
ENSECAG00000002716	KDM7A		lysine demethylase 7A [Source:HGNC Symbol;Acc:HGNC:22224]	177	265	638	132	109	150	159	-1.81385	4.01145	7.7143	0.00547851	0.0337238
ENSECAG00000002744	DNAJC22		DnaJ heat shock protein family (Hsp40) member C22 [Source:HGNC Symbol;Acc:HGNC:25802]	0	72	0	0	2	0	2	-4.66864	-0.299668	7.38325	0.00658341	0.0382841
ENSECAG00000002764	IGHV6-1		immunoglobulin heavy variable 6-1 [Source:HGNC Symbol;Acc:HGNC:5662]	0	0	36	0	0	0	0	-7.14769	-0.911394	12.5298	0.000400516	0.00499295
ENSECAG00000002784	CCDC102B		coiled-coil domain containing 102B [Source:HGNC Symbol;Acc:HGNC:26295]	1	2	192	7	6	6	5	-4.03443	1.42128	9.645	0.00189867	0.0159286
ENSECAG00000002810	L1CAM		L1 cell adhesion molecule [Source:HGNC Symbol;Acc:HGNC:6470]	26	431	1	18	16	17	23	-3.23768	2.29577	8.7397	0.00311356	0.0227646
ENSECAG00000002819	RNF148		ring finger protein 148 [Source:HGNC Symbol;Acc:HGNC:22411]	2	15	12	0	2	3	0	-3.20599	-1.1656	6.99017	0.00819585	0.0444125
ENSECAG00000002823	LIN7A		"lin-7 homolog A, crumbs cell polarity complex component [Source:HGNC Symbol;Acc:HGNC:17787]"	12	206	44	10	5	4	9	-3.89288	1.52477	16.132	5.90775e-05	0.00118713
ENSECAG00000002855	FCGRT		Fc fragment of IgG receptor and transporter [Source:HGNC Symbol;Acc:HGNC:3621]	206	1207	675	122	186	162	205	-2.38924	4.72894	12.9914	0.000312928	0.00415157
ENSECAG00000002867	F2RL1		F2R like trypsin receptor 1 [Source:HGNC Symbol;Acc:HGNC:3538]	1	32	23	0	0	1	0	-6.01055	-0.522626	16.9426	3.85282e-05	0.000861979
ENSECAG00000002871	ZBTB34		zinc finger and BTB domain-containing protein 34 [Source:RefSeq peptide;Acc:NP_001244107]	83	243	355	50	69	94	82	-2.03675	3.27778	8.87098	0.00289739	0.0216986
ENSECAG00000002874	LRRN1		leucine rich repeat neuronal 1 [Source:HGNC Symbol;Acc:HGNC:20980]	4	42	56	11	2	5	6	-2.89839	0.489376	7.76767	0.00531897	0.0329551
ENSECAG00000002876	FAAP100		Fanconi anemia core complex associated protein 100 [Source:HGNC Symbol;Acc:HGNC:26171]	73	152	279	47	41	47	74	-2.09979	2.83932	8.93532	0.00279709	0.0211347
ENSECAG00000002887	HIST1H1A		histone cluster 1 H1 family member a [Source:HGNC Symbol;Acc:HGNC:4715]	4	12	40	2	3	3	1	-3.47833	-0.323227	9.91654	0.001638	0.0142674
ENSECAG00000002892	TIMELESS		timeless circadian clock [Source:HGNC Symbol;Acc:HGNC:11813]	10	67	104	10	9	6	11	-3.1815	1.24099	11.8437	0.000578568	0.00655528
ENSECAG00000002969	DIRAS2		DIRAS family GTPase 2 [Source:HGNC Symbol;Acc:HGNC:19323]	0	6	1	0	0	0	0	-4.492	-2.45748	6.88358	0.00869913	0.0461319
ENSECAG00000002971	LAG3		lymphocyte activating 3 [Source:HGNC Symbol;Acc:HGNC:6476]	2	47	86	4	3	4	5	-3.93509	0.795461	12.7161	0.000362529	0.0046293
ENSECAG00000002984	XCR1		X-C motif chemokine receptor 1 [Source:HGNC Symbol;Acc:HGNC:1625]	1	21	22	0	2	0	2	-4.15734	-0.727264	10.3104	0.00132285	0.0121621
ENSECAG00000002987	LRRC42		leucine rich repeat containing 42 [Source:HGNC Symbol;Acc:HGNC:28792]	45	148	91	24	27	32	44	-1.88687	1.9781	7.01195	0.00809673	0.0439994
ENSECAG00000002988	PSTPIP1		proline-serine-threonine phosphatase interacting protein 1 [Source:HGNC Symbol;Acc:HGNC:9580]	34	152	216	26	31	8	28	-2.96302	2.3685	13.5137	0.000236833	0.00335462
ENSECAG00000002992	MID1IP1		MID1 interacting protein 1 [Source:HGNC Symbol;Acc:HGNC:20715]	24	34	402	26	19	33	35	-3.0025	2.69284	10.3621	0.00128632	0.0118995
ENSECAG00000003002	CD9		CD9 molecule [Source:HGNC Symbol;Acc:HGNC:1709]	31	697	801	23	25	22	42	-4.63076	4.14061	26.7419	2.32526e-07	2.294e-05
ENSECAG00000003011	S1PR3		sphingosine-1-phosphate receptor 3 [Source:HGNC Symbol;Acc:HGNC:3167]	3	6	100	1	4	4	4	-4.0349	0.586644	10.8283	0.00099963	0.00977734
ENSECAG00000003013	POGK		pogo transposable element derived with KRAB domain [Source:HGNC Symbol;Acc:HGNC:18800]	78	101	280	33	54	61	61	-1.98869	2.74809	7.82852	0.00514282	0.0322224
ENSECAG00000003030	RPN1		ribophorin I [Source:HGNC Symbol;Acc:HGNC:10381]	234	693	763	173	185	215	285	-1.77328	4.61526	8.12082	0.00437597	0.0288111
ENSECAG00000003072	C8orf4		chromosome 8 open reading frame 4 [Source:HGNC Symbol;Acc:HGNC:1357]	249	253	615	159	134	144	179	-1.66531	4.06666	7.24411	0.00711338	0.0403777
ENSECAG00000003078	OXGR1		oxoglutarate receptor 1 [Source:HGNC Symbol;Acc:HGNC:4531]	1	8	0	0	0	0	0	-4.75823	-2.34288	7.59625	0.00584897	0.0353089
ENSECAG00000003083	PRR15		proline rich 15 [Source:HGNC Symbol;Acc:HGNC:22310]	0	70	15	0	1	1	0	-5.81092	-0.0630137	14.7053	0.000125694	0.00209524
ENSECAG00000003104	TECPR1		tectonin beta-propeller repeat containing 1 [Source:HGNC Symbol;Acc:HGNC:22214]	112	351	921	67	82	94	135	-2.77521	4.21664	13.9634	0.0001864	0.00280572
ENSECAG00000003138	ZNF581		zinc finger protein 581 [Source:HGNC Symbol;Acc:HGNC:25017]	17	84	112	15	20	19	26	-2.25164	1.59649	7.61018	0.00580396	0.0351487
ENSECAG00000003142	GPR75		probable G-protein coupled receptor 75 [Source:RefSeq peptide;Acc:NP_001191989]	10	19	8	2	0	3	1	-3.14072	-0.984647	8.99682	0.0027045	0.0205988
ENSECAG00000003167	GREM2		"gremlin 2, DAN family BMP antagonist [Source:HGNC Symbol;Acc:HGNC:17655]"	0	3	39	0	0	0	0	-7.34155	-0.744558	15.9196	6.60917e-05	0.00128462
ENSECAG00000003199	GGACT		gamma-glutamylamine cyclotransferase [Source:HGNC Symbol;Acc:HGNC:25100]	18	167	42	13	10	8	6	-3.29275	1.38014	13.5047	0.000237971	0.00336399
ENSECAG00000003216	HIST1H4F		histone cluster 1 H4 family member f [Source:HGNC Symbol;Acc:HGNC:4783]	30	99	81	12	21	11	36	-2.15841	1.52206	7.31174	0.00685055	0.0393661
ENSECAG00000003235	FANCI		Fanconi anemia complementation group I [Source:HGNC Symbol;Acc:HGNC:25568]	22	27	84	12	15	9	12	-2.32104	0.943708	7.136	0.00755516	0.0419436
ENSECAG00000003237	GCC2		GRIP and coiled-coil domain containing 2 [Source:HGNC Symbol;Acc:HGNC:23218]	228	743	979	181	186	211	274	-2.01811	4.78491	9.57951	0.00196761	0.0163566
ENSECAG00000003253	GLB1L		galactosidase beta 1 like [Source:HGNC Symbol;Acc:HGNC:28129]	95	368	403	60	63	59	83	-2.51788	3.49877	13.7201	0.000212173	0.00311355
ENSECAG00000003277	REL		"REL proto-oncogene, NF-kB subunit [Source:HGNC Symbol;Acc:HGNC:9954]"	41	101	225	22	24	33	19	-2.76685	2.29123	12.8763	0.000332777	0.00436165
ENSECAG00000003310	LY6E		lymphocyte antigen 6 family member E [Source:HGNC Symbol;Acc:HGNC:6727]	52	84	475	32	58	48	64	-2.54841	3.12633	9.74955	0.00179367	0.0152609
ENSECAG00000003311	KCNT1		potassium sodium-activated channel subfamily T member 1 [Source:HGNC Symbol;Acc:HGNC:18865]	0	0	32	0	2	0	0	-4.76286	-1.00161	6.69333	0.00967744	0.0494247
ENSECAG00000003331	PLEKHH2		"pleckstrin homology, MyTH4 and FERM domain containing H2 [Source:HGNC Symbol;Acc:HGNC:30506]"	40	715	205	27	22	16	37	-3.9494	3.3784	21.9382	2.81577e-06	0.00012774
ENSECAG00000003353	RPP25		ribonuclease P and MRP subunit p25 [Source:HGNC Symbol;Acc:HGNC:30361]	0	11	4	0	0	0	0	-5.60982	-1.9384	10.8544	0.000985631	0.00968939
ENSECAG00000003382	TMEM229B		transmembrane protein 229B [Source:HGNC Symbol;Acc:HGNC:20130]	5	11	295	1	5	1	5	-5.68843	1.98869	19.4188	1.04968e-05	0.000334534
ENSECAG00000003417	CLDN2		claudin 2 [Source:HGNC Symbol;Acc:HGNC:2041]	0	166	3	0	0	0	1	-7.44132	0.765305	17.1609	3.43433e-05	0.000794002
ENSECAG00000003439	GJB7		gap junction protein beta 7 [Source:HGNC Symbol;Acc:HGNC:16690]	1	4	46	0	3	0	0	-4.91184	-0.468755	10.3599	0.00128782	0.011904
ENSECAG00000003445	C20orf96		chromosome 20 open reading frame 96 [Source:HGNC Symbol;Acc:HGNC:16227]	4	30	70	3	1	4	4	-3.95578	0.445159	12.7483	0.00035634	0.00458361
ENSECAG00000003448	CBL		Cbl proto-oncogene [Source:HGNC Symbol;Acc:HGNC:1541]	189	225	390	107	75	85	101	-1.89757	3.49918	9.44743	0.00211445	0.0172259
ENSECAG00000003462	RUNX1		runt related transcription factor 1 [Source:HGNC Symbol;Acc:HGNC:10471]	14	51	776	14	12	7	10	-5.29378	3.41005	22.835	1.76524e-06	9.04811e-05
ENSECAG00000003481	C16orf54		chromosome 16 open reading frame 54 [Source:HGNC Symbol;Acc:HGNC:26649]	4	21	77	3	1	3	0	-4.69202	0.401658	14.5253	0.000138289	0.0022428
ENSECAG00000003482	RTL4		retrotransposon Gag like 4 [Source:HGNC Symbol;Acc:HGNC:25214]	1	0	0	8	10	8	10	4.2081	-1.26699	10.918	0.000952361	0.00944866
ENSECAG00000003495	MFHAS1		malignant fibrous histiocytoma amplified sequence 1 [Source:HGNC Symbol;Acc:HGNC:16982]	302	537	1171	204	154	242	238	-2.10228	4.8313	10.2302	0.00138157	0.0125953
ENSECAG00000003511	IPCEF1		interaction protein for cytohesin exchange factors 1 [Source:HGNC Symbol;Acc:HGNC:21204]	7	40	63	7	9	2	9	-2.87722	0.595402	8.45485	0.00364072	0.0254371
ENSECAG00000003551	LRRC6		leucine rich repeat containing 6 [Source:HGNC Symbol;Acc:HGNC:16725]	1	7	230	3	2	0	3	-5.84248	1.61645	16.5317	4.7843e-05	0.00101651
ENSECAG00000003553	CCDC148		coiled-coil domain containing 148 [Source:HGNC Symbol;Acc:HGNC:25191]	4	44	40	0	3	7	2	-3.6446	0.170904	10.1571	0.00143745	0.0129957
ENSECAG00000003597	TSPYL4		TSPY like 4 [Source:HGNC Symbol;Acc:HGNC:21559]	22	81	78	15	9	3	16	-2.84324	1.21317	10.3648	0.00128441	0.0118901
ENSECAG00000003602	SLC26A7		solute carrier family 26 member 7 [Source:HGNC Symbol;Acc:HGNC:14467]	1	528	3	1	1	0	1	-7.88455	2.34856	23.4273	1.29725e-06	7.18888e-05
ENSECAG00000003606	ISLR		immunoglobulin superfamily containing leucine-rich repeat protein precursor [Source:RefSeq peptide;Acc:NP_001244060]	33	134	289	9	40	5	15	-3.64903	2.50781	16.4037	5.11846e-05	0.00107154
ENSECAG00000003636	ERAP1		endoplasmic reticulum aminopeptidase 1 precursor [Source:RefSeq peptide;Acc:NP_001296210]	89	203	364	78	62	94	69	-1.94548	3.25664	8.17464	0.00424801	0.0282364
ENSECAG00000003669	HLA-DMA		"major histocompatibility complex, class II, DM alpha [Source:HGNC Symbol;Acc:HGNC:4934]"	92	132	298	43	82	71	70	-1.81448	2.95884	7.08853	0.0077579	0.0426295
ENSECAG00000003682	HOXC6		homeobox C6 [Source:HGNC Symbol;Acc:HGNC:5128]	0	23	0	0	0	0	0	-6.11115	-1.61271	9.90865	0.00164503	0.0143166
ENSECAG00000003704	TMEM139		transmembrane protein 139 [Source:HGNC Symbol;Acc:HGNC:22058]	8	101	41	1	8	6	9	-3.37828	0.84441	11.0737	0.000875621	0.00888825
ENSECAG00000003748	PYROXD2		pyridine nucleotide-disulphide oxidoreductase domain 2 [Source:HGNC Symbol;Acc:HGNC:23517]	41	226	147	16	23	17	35	-2.95083	2.33272	15.1646	9.85318e-05	0.00174294
ENSECAG00000003758	DNASE1L1		deoxyribonuclease 1 like 1 [Source:HGNC Symbol;Acc:HGNC:2957]	2	14	122	4	4	4	11	-3.55628	0.94442	9.31546	0.00227228	0.0182126
ENSECAG00000003760	SNTB2		syntrophin beta 2 [Source:HGNC Symbol;Acc:HGNC:11169]	84	126	180	51	53	51	53	-1.67814	2.52473	6.75096	0.0093697	0.0483016
ENSECAG00000003761	ZNF516		zinc finger protein 516 [Source:HGNC Symbol;Acc:HGNC:28990]	65	361	519	24	35	30	41	-3.72204	3.50889	23.3427	1.35554e-06	7.38235e-05
ENSECAG00000003772	DEDD2		death effector domain containing 2 [Source:HGNC Symbol;Acc:HGNC:24450]	14	53	172	16	13	14	37	-2.49532	1.78917	7.68529	0.00556729	0.034137
ENSECAG00000003802	IHH		indian hedgehog [Source:HGNC Symbol;Acc:HGNC:5956]	0	27	4	0	0	0	0	-6.59193	-1.28786	14.2922	0.000156514	0.0024631
ENSECAG00000003816	JUNB		"JunB proto-oncogene, AP-1 transcription factor subunit [Source:HGNC Symbol;Acc:HGNC:6205]"	88	345	643	29	66	62	131	-2.78308	3.82663	13.1006	0.000295199	0.0039671
ENSECAG00000003837	CXCR4		C-X-C motif chemokine receptor 4 [Source:HGNC Symbol;Acc:HGNC:2561]	7	246	507	12	12	12	22	-4.62419	3.19904	21.0789	4.40746e-06	0.000178007
ENSECAG00000003955	TRPV2		transient receptor potential cation channel subfamily V member 2 [Source:HGNC Symbol;Acc:HGNC:18082]	34	91	347	27	49	22	57	-2.54835	2.74556	9.43393	0.00213008	0.0173222
ENSECAG00000003967	SHC1		SHC adaptor protein 1 [Source:HGNC Symbol;Acc:HGNC:10840]	116	367	492	88	115	124	126	-1.93253	3.81157	8.74632	0.00310227	0.0227112
ENSECAG00000003981	GIMAP6		"GTPase, IMAP family member 6 [Source:HGNC Symbol;Acc:HGNC:21918]"	26	55	267	10	13	8	40	-3.23054	2.22001	12.0329	0.000522704	0.00610731
ENSECAG00000004005	MESDC1		mesoderm development candidate 1 [Source:RefSeq peptide;Acc:NP_001243872]	40	78	345	19	35	34	45	-2.73373	2.68539	11.0107	0.000905893	0.00913459
ENSECAG00000004020	SARM1		sterile alpha and TIR motif containing 1 [Source:HGNC Symbol;Acc:HGNC:17074]	25	43	86	13	9	12	20	-2.3226	1.11899	7.63754	0.00571659	0.034758
ENSECAG00000004027	HRCT1		histidine rich carboxyl terminus 1 [Source:HGNC Symbol;Acc:HGNC:33872]	2	22	90	4	4	6	5	-3.50985	0.653826	9.93924	0.00161792	0.0141399
ENSECAG00000004107	DDIT4		DNA damage inducible transcript 4 [Source:HGNC Symbol;Acc:HGNC:24944]	181	513	348	129	169	159	110	-1.61496	3.90425	7.32415	0.00680343	0.0391643
ENSECAG00000004131	LRRC18		leucine rich repeat containing 18 [Source:HGNC Symbol;Acc:HGNC:23199]	0	7	134	0	1	0	0	-7.59011	0.857339	18.3871	1.80276e-05	0.000496226
ENSECAG00000004158	DMP1		dentin matrix acidic phosphoprotein 1 [Source:HGNC Symbol;Acc:HGNC:2932]	19	2	3	145	15	101	138	3.63112	1.83167	13.224	0.000276388	0.00376082
ENSECAG00000004162	EVI2B		ecotropic viral integration site 2B [Source:HGNC Symbol;Acc:HGNC:3500]	25	53	139	20	11	11	15	-2.78573	1.55738	10.8527	0.000986516	0.00969062
ENSECAG00000004180	HSPA6		heat shock protein family A (Hsp70) member 6 [Source:HGNC Symbol;Acc:HGNC:5239]	15	883	149	12	6	3	10	-5.74611	3.39632	29.3799	5.94929e-08	9.69692e-06
ENSECAG00000004202	HOXC4		homeobox C4 [Source:HGNC Symbol;Acc:HGNC:5126]	0	13	3	0	0	0	0	-5.67196	-1.8982	10.8729	0.000975818	0.00961035
ENSECAG00000004219	ZNF831		zinc finger protein 831 [Source:HGNC Symbol;Acc:HGNC:16167]	2	29	62	4	4	0	3	-3.93953	0.298133	10.8787	0.000972775	0.00958452
ENSECAG00000004220	SLC6A11		solute carrier family 6 member 11 [Source:HGNC Symbol;Acc:HGNC:11044]	2	128	3	0	0	1	1	-6.3615	0.45252	17.2524	3.27286e-05	0.000769931
ENSECAG00000004228	LTB4R		leukotriene B4 receptor [Source:HGNC Symbol;Acc:HGNC:6713]	1	20	25	0	0	0	2	-5.05636	-0.70186	12.8477	0.000337895	0.00440848
ENSECAG00000004242	AQP4		aquaporin 4 [Source:HGNC Symbol;Acc:HGNC:637]	9	10	1233	12	29	27	27	-4.77162	4.02667	14.6166	0.000131751	0.00217227
ENSECAG00000004258	IL17RB		interleukin 17 receptor B [Source:HGNC Symbol;Acc:HGNC:18015]	19	451	23	7	5	14	13	-4.27968	2.3333	17.6663	2.63246e-05	0.000660111
ENSECAG00000004264	VASN		vasorin [Source:HGNC Symbol;Acc:HGNC:18517]	111	194	266	54	47	51	70	-2.14024	2.95571	10.8237	0.00100212	0.00979327
ENSECAG00000004274	IQGAP2		IQ motif containing GTPase activating protein 2 [Source:HGNC Symbol;Acc:HGNC:6111]	145	924	1347	89	68	71	111	-3.69278	4.86555	23.2209	1.44419e-06	7.73589e-05
ENSECAG00000004286	BICDL1		BICD family like cargo adaptor 1 [Source:HGNC Symbol;Acc:HGNC:28095]	6	259	23	1	0	2	1	-6.64874	1.52493	26.1647	3.13505e-07	2.7201e-05
ENSECAG00000004289	INPP4A		inositol polyphosphate-4-phosphatase type I A [Source:HGNC Symbol;Acc:HGNC:6074]	115	437	649	115	135	165	171	-1.88214	4.14589	7.80696	0.00520454	0.0324665
ENSECAG00000004312	IL1RN		"Equus caballus interleukin 1 receptor antagonist (IL1RN), mRNA. [Source:RefSeq mRNA;Acc:NM_001082525]"	0	12	29	1	2	2	1	-3.596	-0.707671	8.03253	0.00459446	0.0298353
ENSECAG00000004325	GCNT3		"glucosaminyl (N-acetyl) transferase 3, mucin type [Source:HGNC Symbol;Acc:HGNC:4205]"	1	3	127	0	1	2	1	-5.89972	0.781832	15.2136	9.60076e-05	0.00170889
ENSECAG00000004335	HKDC1		hexokinase domain containing 1 [Source:HGNC Symbol;Acc:HGNC:23302]	1	38	35	1	1	2	3	-4.13897	-0.0791524	11.994	0.000533716	0.00619789
ENSECAG00000004381	GPRIN2		G protein regulated inducer of neurite outgrowth 2 [Source:HGNC Symbol;Acc:HGNC:23730]	0	0	9	0	0	0	0	-5.14977	-2.22442	6.78559	0.00918965	0.0476971
ENSECAG00000004390	PCED1B		PC-esterase domain containing 1B [Source:HGNC Symbol;Acc:HGNC:28255]	1	10	56	2	1	0	0	-5.2288	-0.146344	13.3634	0.000256588	0.00356365
ENSECAG00000004395	TIGD4		tigger transposable element derived 4 [Source:HGNC Symbol;Acc:HGNC:18335]	4	27	164	4	2	5	7	-4.37293	1.34524	14.9472	0.000110559	0.0019098
ENSECAG00000004400	RBM47		RNA binding motif protein 47 [Source:HGNC Symbol;Acc:HGNC:30358]	7	681	354	4	2	1	3	-7.41483	3.45435	39.2739	3.68323e-10	5.42045e-07
ENSECAG00000004403	CLDN14		claudin 14 [Source:HGNC Symbol;Acc:HGNC:2035]	2	18	0	0	0	1	0	-4.33798	-1.71691	7.43437	0.00639897	0.0374996
ENSECAG00000004408	GPR1		G protein-coupled receptor 1 [Source:HGNC Symbol;Acc:HGNC:4463]	110	8	23	136	175	321	201	2.13402	2.98297	7.51812	0.00610814	0.0363056
ENSECAG00000004437	SH3GLB2		"SH3 domain containing GRB2 like, endophilin B2 [Source:HGNC Symbol;Acc:HGNC:10834]"	145	616	526	95	129	161	149	-2.05642	4.14028	10.1289	0.0014596	0.0131387
ENSECAG00000004442	CX3CR1		C-X3-C motif chemokine receptor 1 [Source:HGNC Symbol;Acc:HGNC:2558]	2	7	23	0	0	0	2	-4.58495	-1.0739	10.9258	0.000948328	0.00943083
ENSECAG00000004446	WDR93		WD repeat domain 93 [Source:HGNC Symbol;Acc:HGNC:26924]	5	93	132	5	6	12	10	-3.65832	1.53274	13.59	0.000227392	0.0032696
ENSECAG00000004532	PRDM6		PR/SET domain 6 [Source:HGNC Symbol;Acc:HGNC:9350]	2	10	152	0	2	2	1	-5.92933	1.07709	17.9616	2.2541e-05	0.000588517
ENSECAG00000004544	HRH1		"Equus caballus histamine receptor H1 (HRH1), mRNA. [Source:RefSeq mRNA;Acc:NM_001081919]"	17	96	66	3	4	2	9	-4.05182	1.05122	17.6944	2.59392e-05	0.00065403
ENSECAG00000004556	BCL6		B-cell CLL/lymphoma 6 [Source:HGNC Symbol;Acc:HGNC:1001]	447	284	775	185	142	181	155	-1.94835	4.37856	10.5145	0.00118443	0.0111041
ENSECAG00000004558	CARS		cysteinyl-tRNA synthetase [Source:HGNC Symbol;Acc:HGNC:1493]	167	228	421	93	117	126	107	-1.68455	3.60209	7.37839	0.00660121	0.0383446
ENSECAG00000004565	SLC10A5		sodium/bile acid cotransporter 5 precursor [Source:RefSeq peptide;Acc:NP_001244006]	20	50	98	9	10	22	19	-2.32322	1.26147	7.34837	0.00671236	0.0387574
ENSECAG00000004572	CH25H		cholesterol 25-hydroxylase [Source:HGNC Symbol;Acc:HGNC:1907]	2	11	12	0	1	0	1	-4.14376	-1.38324	10.6608	0.00109429	0.0104611
ENSECAG00000004592	DUSP4		dual specificity phosphatase 4 [Source:HGNC Symbol;Acc:HGNC:3070]	1	5	34	3	0	1	1	-3.81317	-0.721779	8.27002	0.00403051	0.0272236
ENSECAG00000004594	TRPV5		"Equus caballus transient receptor potential cation channel, subfamily V, member 5 (TRPV5), mRNA. [Source:RefSeq mRNA;Acc:NM_001163956]"	0	47	2	0	0	0	1	-5.67324	-0.784786	11.3955	0.000736239	0.00789485
ENSECAG00000004617	PML		promyelocytic leukemia [Source:HGNC Symbol;Acc:HGNC:9113]	75	509	1036	68	73	56	82	-3.44149	4.35342	19.1683	1.19682e-05	0.000367074
ENSECAG00000004647	KCNJ10		potassium voltage-gated channel subfamily J member 10 [Source:HGNC Symbol;Acc:HGNC:6256]	1	86	1	0	0	2	2	-4.91889	-0.0545425	10.3986	0.00126113	0.0117334
ENSECAG00000004669	HOPX		HOP homeobox [Source:HGNC Symbol;Acc:HGNC:24961]	3	8	131	1	1	0	4	-5.46418	0.8852	15.5372	8.0896e-05	0.00150323
ENSECAG00000004698	PTGR1		prostaglandin reductase 1 [Source:HGNC Symbol;Acc:HGNC:18429]	14	547	57	11	3	3	14	-4.95297	2.645	21.4205	3.68806e-06	0.000155848
ENSECAG00000004709	C2		complement C2 [Source:HGNC Symbol;Acc:HGNC:1248]	21	23	130	2	11	10	20	-2.93317	1.26458	8.93432	0.00279862	0.0211393
ENSECAG00000004757	TGFBR1		transforming growth factor beta receptor 1 [Source:HGNC Symbol;Acc:HGNC:11772]	100	186	306	48	73	64	124	-1.75516	3.13486	6.73442	0.00945702	0.0485817
ENSECAG00000004780	MAPK11		mitogen-activated protein kinase 11 [Source:HGNC Symbol;Acc:HGNC:6873]	48	76	154	33	37	39	20	-1.93021	2.02872	6.93869	0.0084351	0.0452726
ENSECAG00000004791	TICAM1		toll like receptor adaptor molecule 1 [Source:HGNC Symbol;Acc:HGNC:18348]	14	68	119	14	13	24	10	-2.57658	1.48041	8.73662	0.00311883	0.0227812
ENSECAG00000004807	TLE3		transducin like enhancer of split 3 [Source:HGNC Symbol;Acc:HGNC:11839]	137	455	1212	147	146	137	200	-2.42434	4.66475	10.9218	0.000950389	0.00943731
ENSECAG00000004810	ADRB2		"Equus caballus adrenoceptor beta 2, surface (ADRB2), mRNA. [Source:RefSeq mRNA;Acc:NM_001257120]"	11	8	196	17	12	15	19	-2.75713	1.66601	7.24406	0.00711361	0.0403777
ENSECAG00000004819	DNAH11		dynein axonemal heavy chain 11 [Source:HGNC Symbol;Acc:HGNC:2942]	457	485	6572	233	348	391	576	-3.27416	6.66898	11.0444	0.000889568	0.00899781
ENSECAG00000004843	MDM4		"MDM4, p53 regulator [Source:HGNC Symbol;Acc:HGNC:6974]"	145	291	396	99	79	106	125	-1.81199	3.58677	8.34282	0.00387215	0.0264943
ENSECAG00000004844	SGSH		N-sulfoglucosamine sulfohydrolase [Source:HGNC Symbol;Acc:HGNC:10818]	43	77	118	13	28	27	22	-2.20488	1.71936	8.68292	0.00321206	0.023313
ENSECAG00000004904	SMO		"smoothened, frizzled class receptor [Source:HGNC Symbol;Acc:HGNC:11119]"	23	479	185	10	37	17	28	-3.66925	2.95203	17.5406	2.81235e-05	0.000698313
ENSECAG00000004924	TSEN54		tRNA splicing endonuclease subunit 54 [Source:HGNC Symbol;Acc:HGNC:27561]	49	171	207	30	34	33	49	-2.36189	2.52732	10.9112	0.000955825	0.00946656
ENSECAG00000004942	RGS1		"Equus caballus regulator of G-protein signaling 1 (RGS1), mRNA. [Source:RefSeq mRNA;Acc:NM_001081939]"	4	192	110	3	1	1	2	-6.13322	1.7365	27.5488	1.53182e-07	1.79255e-05
ENSECAG00000004969	GPR68		G protein-coupled receptor 68 [Source:HGNC Symbol;Acc:HGNC:4519]	12	70	41	5	3	7	15	-2.76123	0.666413	8.51908	0.00351441	0.0248206
ENSECAG00000004998	F7		coagulation factor VII [Source:HGNC Symbol;Acc:HGNC:3544]	7	112	0	0	0	3	1	-5.32628	0.305141	11.7687	0.000602338	0.00675749
ENSECAG00000005017	FBXW9		F-box and WD repeat domain containing 9 [Source:HGNC Symbol;Acc:HGNC:28136]	14	63	238	13	19	17	18	-3.17607	2.08986	12.4101	0.000427023	0.00526715
ENSECAG00000005026	ERC2		ELKS/RAB6-interacting/CAST family member 2 [Source:HGNC Symbol;Acc:HGNC:31922]	2	23	26	3	1	2	2	-3.41654	-0.48806	9.45219	0.00210897	0.0171935
ENSECAG00000005046	MAB21L2		mab-21 like 2 [Source:HGNC Symbol;Acc:HGNC:6758]	4	52	31	4	0	5	7	-3.16145	0.172677	8.08936	0.0044526	0.0291797
ENSECAG00000005081	CD3G		CD3g molecule [Source:HGNC Symbol;Acc:HGNC:1675]	11	32	77	1	7	1	7	-3.77585	0.627458	12.4349	0.000421395	0.00521746
ENSECAG00000005090	BASP1		brain abundant membrane attached signal protein 1 [Source:HGNC Symbol;Acc:HGNC:957]	6	11	246	1	2	1	2	-6.36534	1.73165	23.7859	1.07667e-06	6.28352e-05
ENSECAG00000005099	NYAP2		neuronal tyrosine-phosphorylated phosphoinositide-3-kinase adaptor 2 [Source:HGNC Symbol;Acc:HGNC:29291]	0	4	84	0	0	0	1	-6.88518	0.221537	15.3401	8.9788e-05	0.00162609
ENSECAG00000005109	BEST4		bestrophin 4 [Source:HGNC Symbol;Acc:HGNC:17106]	8	41	38	5	6	8	5	-2.6295	0.263534	7.97169	0.00475145	0.0305246
ENSECAG00000005150	GJB3		gap junction protein beta 3 [Source:HGNC Symbol;Acc:HGNC:4285]	0	2	73	1	0	1	1	-5.43653	0.0406653	11.718	0.000619	0.00690032
ENSECAG00000005161	ELMSAN1		ELM2 and Myb/SANT domain containing 1 [Source:HGNC Symbol;Acc:HGNC:19853]	145	290	652	130	121	133	154	-1.87155	4.01829	7.93334	0.00485322	0.0309864
ENSECAG00000005163	SLC38A6		solute carrier family 38 member 6 [Source:HGNC Symbol;Acc:HGNC:19863]	13	51	140	14	28	16	22	-2.27007	1.59775	6.82328	0.00899772	0.0471348
ENSECAG00000005169	ABCC10		ATP binding cassette subfamily C member 10 [Source:HGNC Symbol;Acc:HGNC:52]	75	228	331	52	80	78	85	-1.9397	3.20124	8.04158	0.00457157	0.0297204
ENSECAG00000005185	CCR6		C-C motif chemokine receptor 6 [Source:HGNC Symbol;Acc:HGNC:1607]	1	0	12	0	0	0	0	-5.62233	-1.96803	9.52666	0.00202508	0.016687
ENSECAG00000005210	CASP8		caspase 8 [Source:HGNC Symbol;Acc:HGNC:1509]	27	115	174	13	16	7	9	-3.65826	1.95119	18.7589	1.48328e-05	0.000428231
ENSECAG00000005219	ARF6		ADP ribosylation factor 6 [Source:HGNC Symbol;Acc:HGNC:659]	89	155	345	61	84	90	75	-1.77595	3.15566	6.77475	0.00924564	0.0478789
ENSECAG00000005228	PHGDH		phosphoglycerate dehydrogenase [Source:HGNC Symbol;Acc:HGNC:8923]	4	513	65	1	3	3	4	-6.35659	2.53677	28.1095	1.14641e-07	1.53982e-05
ENSECAG00000005263	LFNG		LFNG O-fucosylpeptide 3-beta-N-acetylglucosaminyltransferase [Source:HGNC Symbol;Acc:HGNC:6560]	55	35	195	17	31	27	23	-2.41696	1.99963	9.20221	0.00241723	0.0189873
ENSECAG00000005265	NAAA		N-acylethanolamine acid amidase [Source:HGNC Symbol;Acc:HGNC:736]	19	192	266	14	19	26	21	-3.4394	2.57327	16.4447	5.00899e-05	0.00105242
ENSECAG00000005266	SORD		sorbitol dehydrogenase [Source:HGNC Symbol;Acc:HGNC:11184]	46	358	95	19	30	27	37	-2.83906	2.54507	13.8738	0.00019551	0.0029182
ENSECAG00000005282	TIFAB		TIFA inhibitor [Source:HGNC Symbol;Acc:HGNC:34024]	0	2	7	0	0	0	0	-5.0578	-2.24818	8.40265	0.00374674	0.0259003
ENSECAG00000005302	GJB5		gap junction protein beta 5 [Source:HGNC Symbol;Acc:HGNC:4287]	2	5	22	0	0	0	0	-6.71695	-1.22678	17.4526	2.94563e-05	0.000721205
ENSECAG00000005307	RNF183		ring finger protein 183 [Source:HGNC Symbol;Acc:HGNC:28721]	2	40	6	0	0	0	3	-4.45804	-0.753553	10.2374	0.00137621	0.0125514
ENSECAG00000005384	SPRY4		sprouty RTK signaling antagonist 4 [Source:HGNC Symbol;Acc:HGNC:15533]	39	63	143	20	12	12	44	-2.30595	1.78023	7.93483	0.00484921	0.0309782
ENSECAG00000005394	ANKS3		ankyrin repeat and sterile alpha motif domain containing 3 [Source:HGNC Symbol;Acc:HGNC:29422]	90	343	323	62	57	62	116	-2.13534	3.36534	9.85136	0.00169706	0.0146023
ENSECAG00000005409	GPR31		G protein-coupled receptor 31 [Source:HGNC Symbol;Acc:HGNC:4486]	7	10	22	1	3	1	4	-2.8694	-0.770831	7.7538	0.00535996	0.033146
ENSECAG00000005420	BBOF1		basal body orientation factor 1 [Source:HGNC Symbol;Acc:HGNC:19855]	19	22	141	4	20	16	16	-2.64318	1.38768	7.77516	0.00529695	0.0328839
ENSECAG00000005467	MARCKSL1		MARCKS like 1 [Source:HGNC Symbol;Acc:HGNC:7142]	16	86	132	15	19	8	17	-2.8481	1.63763	11.067	0.000878782	0.00891218
ENSECAG00000005486	DCP2		decapping mRNA 2 [Source:HGNC Symbol;Acc:HGNC:24452]	158	346	326	96	130	117	134	-1.55633	3.61671	6.7656	0.00929317	0.0480352
ENSECAG00000005507	LEXM		lymphocyte expansion molecule [Source:HGNC Symbol;Acc:HGNC:26854]	0	5	2	0	0	0	0	-4.53584	-2.44496	7.35405	0.00669119	0.0386646
ENSECAG00000005515	GCNT4		"glucosaminyl (N-acetyl) transferase 4, core 2 [Source:HGNC Symbol;Acc:HGNC:17973]"	0	77	12	0	0	0	0	-8.10803	-0.0428323	20.5189	5.90458e-06	0.000219084
ENSECAG00000005519	HOXA7		homeobox A7 [Source:HGNC Symbol;Acc:HGNC:5108]	0	72	3	2	0	0	0	-5.53001	-0.262738	11.0022	0.000910028	0.00915201
ENSECAG00000005520	DDI1		DNA damage inducible 1 homolog 1 [Source:HGNC Symbol;Acc:HGNC:18961]	2	15	20	4	1	2	1	-2.95433	-0.820237	7.04413	0.00795256	0.0434033
ENSECAG00000005570	VMP1		vacuole membrane protein 1 [Source:HGNC Symbol;Acc:HGNC:29559]	142	494	603	97	138	146	163	-2.00967	4.12966	9.55272	0.00199654	0.0165069
ENSECAG00000005573	LOXL4		lysyl oxidase like 4 [Source:HGNC Symbol;Acc:HGNC:17171]	48	89	181	27	35	42	48	-1.9019	2.23858	6.91547	0.00854534	0.0456247
ENSECAG00000005574	TMEM51		transmembrane protein 51 [Source:HGNC Symbol;Acc:HGNC:25488]	8	80	41	3	5	4	9	-3.35275	0.657103	11.6531	0.000640963	0.00708287
ENSECAG00000005685	RDH10		retinol dehydrogenase 10 [Source:HGNC Symbol;Acc:HGNC:19975]	45	72	198	25	32	35	47	-2.04423	2.21562	7.41588	0.00646505	0.0377691
ENSECAG00000005697	HTR1D		5-hydroxytryptamine receptor 1D [Source:HGNC Symbol;Acc:HGNC:5289]	4	46	56	1	7	9	10	-2.81462	0.546225	7.24568	0.00710719	0.0403777
ENSECAG00000005704	CARD11		caspase recruitment domain family member 11 [Source:HGNC Symbol;Acc:HGNC:16393]	9	168	156	5	8	2	5	-4.87418	1.93077	23.4951	1.25231e-06	7.00402e-05
ENSECAG00000005713	CCDC89		coiled-coil domain containing 89 [Source:HGNC Symbol;Acc:HGNC:26762]	1	2	17	0	0	0	0	-6.21945	-1.58955	13.6339	0.000222139	0.00321841
ENSECAG00000005751	GYG2		glycogenin 2 [Source:HGNC Symbol;Acc:HGNC:4700]	16	98	147	11	12	21	31	-2.6522	1.8247	9.49127	0.00206452	0.0168854
ENSECAG00000005760	ADAM17		ADAM metallopeptidase domain 17 precursor [Source:RefSeq peptide;Acc:NP_001295481]	153	272	400	116	106	121	128	-1.59947	3.63611	6.75524	0.00934729	0.0482826
ENSECAG00000005768	SEPT11		septin 11 [Source:HGNC Symbol;Acc:HGNC:25589]	121	628	603	85	115	92	155	-2.41089	4.15628	12.5292	0.000400635	0.00499295
ENSECAG00000005769	ABHD12		abhydrolase domain containing 12 [Source:HGNC Symbol;Acc:HGNC:15868]	71	283	232	67	46	63	94	-1.88534	3.04936	7.6254	0.00575518	0.0349275
ENSECAG00000005775	CPLX3		complexin 3 [Source:HGNC Symbol;Acc:HGNC:27652]	0	10	12	0	0	0	0	-6.26306	-1.54565	13.6374	0.000221719	0.00321641
ENSECAG00000005796	ATP2C2		ATPase secretory pathway Ca2+ transporting 2 [Source:HGNC Symbol;Acc:HGNC:29103]	1	5	224	4	0	2	3	-5.60965	1.57669	14.9491	0.000110449	0.0019098
ENSECAG00000005814	NEDD9		"neural precursor cell expressed, developmentally down-regulated 9 [Source:HGNC Symbol;Acc:HGNC:7733]"	282	1436	1160	244	228	292	481	-1.99462	5.31468	8.35897	0.00383789	0.0263072
ENSECAG00000005842	SPACA3		sperm acrosome associated 3 [Source:HGNC Symbol;Acc:HGNC:16260]	0	3	4	0	0	0	0	-4.62433	-2.41992	7.6064	0.00581616	0.0351737
ENSECAG00000005844	RGL3		ral guanine nucleotide dissociation stimulator like 3 [Source:HGNC Symbol;Acc:HGNC:30282]	4	374	23	0	3	1	2	-6.63093	1.98151	25.1292	5.36135e-07	3.93662e-05
ENSECAG00000005856	LY9		lymphocyte antigen 9 [Source:HGNC Symbol;Acc:HGNC:6730]	10	110	175	11	5	3	13	-4.05919	1.85291	17.1042	3.53842e-05	0.00080905
ENSECAG00000005863	TKT		transketolase [Source:HGNC Symbol;Acc:HGNC:11834]	145	590	1327	104	115	91	139	-3.09879	4.73625	17.1884	3.38493e-05	0.000784532
ENSECAG00000005870	RAPGEF3		Rap guanine nucleotide exchange factor 3 [Source:HGNC Symbol;Acc:HGNC:16629]	345	1145	1081	261	229	285	265	-2.08595	5.12577	10.6617	0.00109377	0.0104605
ENSECAG00000005912	STARD8		StAR related lipid transfer domain containing 8 [Source:HGNC Symbol;Acc:HGNC:19161]	135	861	435	109	106	86	95	-2.59912	4.13918	15.1019	0.000101858	0.00179275
ENSECAG00000005914	PRR29		proline rich 29 [Source:HGNC Symbol;Acc:HGNC:25673]	10	4	196	8	2	5	4	-4.42035	1.47125	13.6156	0.00022432	0.00324399
ENSECAG00000005924	TSKU		"tsukushi, small leucine rich proteoglycan [Source:HGNC Symbol;Acc:HGNC:28850]"	24	480	215	13	13	13	22	-4.31142	2.98031	24.0757	9.26226e-07	5.62116e-05
ENSECAG00000005927	TP53BP2		tumor protein p53 binding protein 2 [Source:HGNC Symbol;Acc:HGNC:12000]	254	901	2056	188	207	223	253	-2.77655	5.41748	13.7264	0.000211466	0.00310717
ENSECAG00000005945	BRPF3		bromodomain and PHD finger containing 3 [Source:HGNC Symbol;Acc:HGNC:14256]	107	323	425	96	86	110	138	-1.80608	3.65196	7.55343	0.00598959	0.0358242
ENSECAG00000005957	FMNL3		formin like 3 [Source:HGNC Symbol;Acc:HGNC:23698]	220	326	907	141	187	213	247	-1.74959	4.47293	7.02433	0.00804097	0.0438021
ENSECAG00000005958	EFNA4		ephrin A4 [Source:HGNC Symbol;Acc:HGNC:3224]	10	63	8	3	3	7	4	-2.85134	0.00395271	8.05563	0.00453624	0.0295665
ENSECAG00000005990	ARHGAP27		Rho GTPase activating protein 27 [Source:HGNC Symbol;Acc:HGNC:31813]	128	220	750	83	77	87	79	-2.64677	3.90229	13.6087	0.000225137	0.00324828
ENSECAG00000005995	BCOR		BCL6 corepressor [Source:HGNC Symbol;Acc:HGNC:20893]	129	295	826	127	143	133	175	-2.00829	4.21756	8.28659	0.00399388	0.0270675
ENSECAG00000006012	FMO1		flavin containing monooxygenase 1 [Source:HGNC Symbol;Acc:HGNC:3769]	1	99	19	0	0	4	1	-5.12851	0.388603	13.3659	0.000256241	0.00356317
ENSECAG00000006019	RILPL2		Rab interacting lysosomal protein like 2 [Source:HGNC Symbol;Acc:HGNC:28787]	31	136	243	25	18	34	37	-2.70591	2.46133	11.7257	0.000616435	0.00688182
ENSECAG00000006041	HIST3H2A		histone cluster 3 H2A [Source:HGNC Symbol;Acc:HGNC:20507]	4	5	35	3	0	0	1	-4.20124	-0.661436	10.2111	0.00139601	0.01269
ENSECAG00000006058	FUT1		fucosyltransferase 1 (H blood group) [Source:HGNC Symbol;Acc:HGNC:4012]	0	6	1	0	0	0	0	-4.492	-2.45748	6.8831	0.00870146	0.0461335
ENSECAG00000006067	USP31		ubiquitin specific peptidase 31 [Source:HGNC Symbol;Acc:HGNC:20060]	77	328	390	80	53	90	94	-2.1408	3.46967	9.44067	0.00212225	0.0172709
ENSECAG00000006115	PNMA8A		paraneoplastic Ma antigen family member 8A [Source:HGNC Symbol;Acc:HGNC:25578]	1	63	21	2	0	1	1	-4.96314	-0.0164614	14.3744	0.000149824	0.00237912
ENSECAG00000006133	NXPH4		neurexophilin 4 [Source:HGNC Symbol;Acc:HGNC:8078]	0	7	1	0	0	0	0	-4.67222	-2.38699	7.29576	0.00691174	0.0395726
ENSECAG00000006137	FAM227A		family with sequence similarity 227 member A [Source:HGNC Symbol;Acc:HGNC:44197]	1	19	210	0	0	0	0	-9.79144	1.51916	30.2755	3.74835e-08	7.91977e-06
ENSECAG00000006196	RNF152		ring finger protein 152 [Source:HGNC Symbol;Acc:HGNC:26811]	27	738	42	36	31	35	54	-3.01524	3.16001	10.7997	0.00101518	0.00987445
ENSECAG00000006197	FUCA2		"fucosidase, alpha-L- 2, plasma [Source:HGNC Symbol;Acc:HGNC:4008]"	22	166	450	10	20	19	20	-4.13997	2.98525	20.8912	4.86124e-06	0.000189298
ENSECAG00000006205	CD7		CD7 molecule [Source:HGNC Symbol;Acc:HGNC:1695]	4	26	78	3	3	0	7	-3.93832	0.514279	11.0839	0.000870814	0.00886312
ENSECAG00000006211	TRIM21		tripartite motif containing 21 [Source:HGNC Symbol;Acc:HGNC:11312]	36	78	141	18	29	35	24	-2.10037	1.87481	7.70795	0.0054978	0.0338071
ENSECAG00000006225	EDN3		endothelin 3 [Source:HGNC Symbol;Acc:HGNC:3178]	0	0	119	0	0	0	0	-8.87462	0.634088	17.1194	3.51023e-05	0.000805024
ENSECAG00000006253	ICOS		inducible T-cell costimulator [Source:HGNC Symbol;Acc:HGNC:5351]	1	8	11	1	1	0	1	-3.36419	-1.53631	7.40048	0.00652065	0.0380063
ENSECAG00000006280	LPIN2		lipin 2 [Source:HGNC Symbol;Acc:HGNC:14450]	76	651	457	73	78	81	72	-2.75226	3.88657	14.9602	0.000109805	0.00190109
ENSECAG00000006296	CCDC160		coiled-coil domain containing 160 [Source:HGNC Symbol;Acc:HGNC:37286]	0	30	29	0	0	0	0	-7.66598	-0.447212	19.6418	9.34012e-06	0.000309336
ENSECAG00000006304	KIF6		kinesin family member 6 [Source:HGNC Symbol;Acc:HGNC:21202]	1	1	122	2	0	2	2	-5.27106	0.727877	12.0783	0.000510128	0.0060065
ENSECAG00000006305	TTC21A		tetratricopeptide repeat domain 21A [Source:HGNC Symbol;Acc:HGNC:30761]	3	50	2078	1	2	1	2	-9.40702	4.72372	34.5877	4.07468e-09	2.11318e-06
ENSECAG00000006314	SLC10A2		solute carrier family 10 member 2 [Source:HGNC Symbol;Acc:HGNC:10906]	0	101	1	0	0	0	0	-8.24691	0.0874857	17.782	2.47718e-05	0.000632027
ENSECAG00000006322	GPR55		G protein-coupled receptor 55 [Source:HGNC Symbol;Acc:HGNC:4511]	1	6	6	0	0	0	0	-5.44448	-2.03295	12.1793	0.000483225	0.00578526
ENSECAG00000006330	AK8		adenylate kinase 8 [Source:HGNC Symbol;Acc:HGNC:26526]	0	5	178	0	0	0	0	-9.48513	1.22048	23.4262	1.29796e-06	7.18888e-05
ENSECAG00000006337	RAB11FIP4		RAB11 family interacting protein 4 [Source:HGNC Symbol;Acc:HGNC:30267]	3	167	250	4	3	3	1	-6.0815	2.2791	27.4808	1.5866e-07	1.81932e-05
ENSECAG00000006350	GAPT		"GRB2 binding adaptor protein, transmembrane [Source:HGNC Symbol;Acc:HGNC:26588]"	0	0	11	0	0	0	0	-5.43754	-2.08015	7.56538	0.00595	0.0356828
ENSECAG00000006383	WDR38		WD repeat domain 38 [Source:HGNC Symbol;Acc:HGNC:23745]	2	7	70	1	2	4	3	-3.90818	0.152465	10.1468	0.00144554	0.0130482
ENSECAG00000006391	ST14		suppression of tumorigenicity 14 [Source:HGNC Symbol;Acc:HGNC:11344]	3	338	424	3	2	1	1	-7.54777	3.10037	35.9064	2.07031e-09	1.68723e-06
ENSECAG00000006392	SEC63		"SEC63 homolog, protein translocation regulator [Source:HGNC Symbol;Acc:HGNC:21082]"	155	391	501	136	117	173	161	-1.63297	3.97684	6.80071	0.00911217	0.0474906
ENSECAG00000006404	SLC17A3		solute carrier family 17 member 3 [Source:HGNC Symbol;Acc:HGNC:10931]	0	880	9	0	0	0	0	-11.366	3.0728	30.5939	3.18097e-08	7.40049e-06
ENSECAG00000006416	EVC		EvC ciliary complex subunit 1 [Source:HGNC Symbol;Acc:HGNC:3497]	125	4386	424	108	73	102	96	-4.36269	5.6475	21.2654	3.9989e-06	0.000164571
ENSECAG00000006419	C2CD2		C2 calcium dependent domain containing 2 [Source:HGNC Symbol;Acc:HGNC:1266]	162	255	603	101	147	128	152	-1.804	3.93385	7.74398	0.00538918	0.0332817
ENSECAG00000006445	CDCA4		cell division cycle associated 4 [Source:HGNC Symbol;Acc:HGNC:14625]	5	26	36	1	2	5	8	-2.86702	-0.0761275	7.43176	0.00640825	0.037531
ENSECAG00000006453	NAB2		NGFI-A binding protein 2 [Source:HGNC Symbol;Acc:HGNC:7627]	26	91	274	21	22	25	49	-2.65376	2.44738	10.136	0.00145402	0.0130988
ENSECAG00000006466	CLDN4		claudin 4 [Source:HGNC Symbol;Acc:HGNC:2046]	0	186	214	0	0	0	0	-10.4454	2.16216	34.8893	3.48992e-09	2.02063e-06
ENSECAG00000006474	LGALS3		galectin 3 [Source:HGNC Symbol;Acc:HGNC:6563]	20	90	321	20	21	25	29	-3.11668	2.53804	12.9326	0.000322908	0.00426168
ENSECAG00000006476	LRRC8D		leucine-rich repeat-containing protein 8D [Source:RefSeq peptide;Acc:NP_001244054]	8	446	152	9	16	6	6	-4.78264	2.69734	22.7265	1.86773e-06	9.36696e-05
ENSECAG00000006481	WWP2		NEDD4-like E3 ubiquitin-protein ligase WWP2 [Source:RefSeq peptide;Acc:NP_001254533]	178	345	378	88	126	120	145	-1.67821	3.70682	7.84019	0.00510973	0.0321209
ENSECAG00000006485	MILR1		mast cell immunoglobulin like receptor 1 [Source:HGNC Symbol;Acc:HGNC:27570]	1	10	18	1	2	0	1	-3.5861	-1.1423	8.36715	0.00382064	0.0262537
ENSECAG00000006492	DQB		MHC class II DQ-beta chain precursor [Source:RefSeq peptide;Acc:NP_001136285]	104	203	913	53	166	69	112	-2.56852	4.10239	10.6641	0.00109237	0.0104515
ENSECAG00000006499	GPR101		G protein-coupled receptor 101 [Source:HGNC Symbol;Acc:HGNC:14963]	1	0	7	0	0	0	0	-4.89058	-2.32519	7.54656	0.00601249	0.035902
ENSECAG00000006513	GPR132		G protein-coupled receptor 132 [Source:HGNC Symbol;Acc:HGNC:17482]	1	6	22	1	2	0	0	-4.0039	-1.13959	8.80116	0.00301039	0.0222599
ENSECAG00000006519	SMG6		"SMG6, nonsense mediated mRNA decay factor [Source:HGNC Symbol;Acc:HGNC:17809]"	244	552	637	159	179	228	248	-1.59767	4.41624	7.09353	0.00773629	0.0425897
ENSECAG00000006524	FANK1		fibronectin type III and ankyrin repeat domains 1 [Source:HGNC Symbol;Acc:HGNC:23527]	1	17	180	2	1	1	0	-6.4618	1.32678	20.1492	7.16315e-06	0.000254208
ENSECAG00000006549	SETD1B		SET domain containing 1B [Source:HGNC Symbol;Acc:HGNC:29187]	136	380	716	122	83	95	148	-2.31075	4.09309	11.2992	0.000775411	0.00819312
ENSECAG00000006553	CHST4		carbohydrate sulfotransferase 4 [Source:HGNC Symbol;Acc:HGNC:1972]	0	8	13	0	0	0	0	-6.22333	-1.57693	13.3026	0.000265034	0.00364106
ENSECAG00000006567	SLITRK4		SLIT and NTRK like family member 4 [Source:HGNC Symbol;Acc:HGNC:23502]	0	348	87	2	1	0	2	-7.02772	2.15729	24.0663	9.30773e-07	5.63377e-05
ENSECAG00000006581	STPG1		sperm tail PG-rich repeat containing 1 [Source:HGNC Symbol;Acc:HGNC:28070]	1	3	90	1	0	0	1	-6.2385	0.317716	15.5983	7.83237e-05	0.00146497
ENSECAG00000006583	DGAT2L6		diacylglycerol O-acyltransferase 2 like 6 [Source:HGNC Symbol;Acc:HGNC:23250]	8	22	49	7	7	4	4	-2.68666	0.18739	7.73152	0.00542651	0.033476
ENSECAG00000006589	ERCC3		"ERCC excision repair 3, TFIIH core complex helicase subunit [Source:HGNC Symbol;Acc:HGNC:3435]"	145	376	343	101	108	94	132	-1.75288	3.62536	8.14867	0.00430928	0.0285568
ENSECAG00000006590	C21orf62		chromosome 21 open reading frame 62 [Source:HGNC Symbol;Acc:HGNC:1305]	36	241	8	14	15	17	14	-2.84425	1.67168	9.45467	0.00210612	0.0171764
ENSECAG00000006591	ATG9B		autophagy related 9B [Source:HGNC Symbol;Acc:HGNC:21899]	4	15	43	1	2	3	2	-3.77786	-0.224416	11.477	0.000704636	0.00763127
ENSECAG00000006597	CSNK1G1		casein kinase 1 gamma 1 [Source:HGNC Symbol;Acc:HGNC:2454]	70	148	291	62	43	58	72	-1.95066	2.89949	7.77266	0.00530429	0.0329178
ENSECAG00000006600	ZSWIM4		zinc finger SWIM-type containing 4 [Source:HGNC Symbol;Acc:HGNC:25704]	40	94	329	28	31	26	51	-2.68235	2.68082	11.0865	0.000869601	0.00886126
ENSECAG00000006603	HLA-DOA		"major histocompatibility complex, class II, DO alpha [Source:HGNC Symbol;Acc:HGNC:4936]"	19	37	126	2	19	19	6	-2.89544	1.31714	8.87414	0.00289239	0.0216753
ENSECAG00000006607	KIF11		kinesin family member 11 [Source:HGNC Symbol;Acc:HGNC:6388]	4	10	63	2	2	2	1	-4.32118	0.0622394	13.2726	0.00026932	0.00368221
ENSECAG00000006614	C4orf47		chromosome 4 open reading frame 47 [Source:HGNC Symbol;Acc:HGNC:34346]	3	0	79	3	2	2	3	-3.98391	0.217975	8.42009	0.00371096	0.0257153
ENSECAG00000006637	NECTIN3		nectin cell adhesion molecule 3 [Source:HGNC Symbol;Acc:HGNC:17664]	29	146	154	18	23	27	38	-2.447	2.14265	10.018	0.00155016	0.0136787
ENSECAG00000006669	ACSM3		acyl-CoA synthetase medium chain family member 3 [Source:HGNC Symbol;Acc:HGNC:10522]	48	613	1681	27	25	17	24	-5.59	4.79441	33.6764	6.5087e-09	2.9122e-06
ENSECAG00000006694	S100A2		S100 calcium binding protein A2 [Source:HGNC Symbol;Acc:HGNC:10492]	0	104	53	1	0	0	0	-7.46502	0.790962	21.3067	3.91352e-06	0.000161964
ENSECAG00000006706	SFTPD		surfactant protein D [Source:HGNC Symbol;Acc:HGNC:10803]	2	1	1948	1	2	1	0	-9.82128	4.60453	26.2844	2.94666e-07	2.63686e-05
ENSECAG00000006707	INSIG2		insulin induced gene 2 [Source:HGNC Symbol;Acc:HGNC:20452]	49	96	523	34	34	49	59	-2.86841	3.20543	11.9044	0.000560014	0.00640871
ENSECAG00000006717	ASS1		argininosuccinate synthase 1 [Source:HGNC Symbol;Acc:HGNC:758]	99	2541	155	113	67	99	129	-3.41672	4.89056	14.5548	0.000136141	0.00221986
ENSECAG00000006731	ERICH4		glutamate rich 4 [Source:HGNC Symbol;Acc:HGNC:34497]	0	19	1	0	1	0	0	-4.42483	-1.69363	7.1783	0.00737907	0.0414001
ENSECAG00000006736	FANCC		Fanconi anemia complementation group C [Source:HGNC Symbol;Acc:HGNC:3584]	30	74	152	21	27	25	27	-2.21321	1.87806	8.21448	0.00415575	0.0278056
ENSECAG00000006741	SYAP1		synapse associated protein 1 [Source:HGNC Symbol;Acc:HGNC:16273]	88	195	222	64	68	68	69	-1.68531	2.89395	6.89196	0.00865843	0.0460123
ENSECAG00000006764	CCL20		C-C motif chemokine ligand 20 [Source:HGNC Symbol;Acc:HGNC:10619]	0	1	24	0	0	0	0	-6.60277	-1.33128	12.6284	0.000379927	0.00480041
ENSECAG00000006770	GLYAT		glycine-N-acyltransferase [Source:HGNC Symbol;Acc:HGNC:13734]	7	521	4	4	3	0	5	-6.04865	2.36583	19.335	1.09676e-05	0.000344249
ENSECAG00000006788	PCSK5		proprotein convertase subtilisin/kexin type 5 [Source:HGNC Symbol;Acc:HGNC:8747]	136	1297	178	138	81	190	162	-2.14372	4.31768	8.29066	0.00398495	0.0270311
ENSECAG00000006803	SYTL2		synaptotagmin like 2 [Source:HGNC Symbol;Acc:HGNC:15585]	83	817	290	44	107	70	98	-2.64162	3.84864	13.0266	0.0003071	0.00409808
ENSECAG00000006820	DYTN		dystrotelin [Source:HGNC Symbol;Acc:HGNC:23279]	0	1	9	0	0	0	0	-5.25567	-2.16229	8.4211	0.00370891	0.0257153
ENSECAG00000006824	ELMO3		engulfment and cell motility 3 [Source:HGNC Symbol;Acc:HGNC:17289]	18	221	276	20	25	25	29	-3.23882	2.69833	14.8846	0.000114292	0.00196388
ENSECAG00000006829	KAZN		"kazrin, periplakin interacting protein [Source:HGNC Symbol;Acc:HGNC:29173]"	27	108	184	18	18	35	22	-2.62933	2.10991	10.7949	0.0010178	0.00988727
ENSECAG00000006840	B3GNT7		"UDP-GlcNAc:betaGal beta-1,3-N-acetylglucosaminyltransferase 7 [Source:HGNC Symbol;Acc:HGNC:18811]"	8	53	24	4	10	4	6	-2.55083	0.189481	7.29695	0.00690718	0.0395719
ENSECAG00000006847	PIK3CD		"phosphatidylinositol-4,5-bisphosphate 3-kinase catalytic subunit delta [Source:HGNC Symbol;Acc:HGNC:8977]"	56	277	405	39	32	32	59	-3.03681	3.23074	16.0699	6.10482e-05	0.00120925
ENSECAG00000006867	CDC42EP2		CDC42 effector protein 2 [Source:HGNC Symbol;Acc:HGNC:16263]	25	49	89	12	19	12	18	-2.24424	1.21143	7.54321	0.00602366	0.0359451
ENSECAG00000006869	MAP9		microtubule associated protein 9 [Source:HGNC Symbol;Acc:HGNC:26118]	28	171	168	21	35	48	29	-2.28075	2.33043	8.87634	0.0028889	0.0216705
ENSECAG00000006878	CSAD		cysteine sulfinic acid decarboxylase [Source:HGNC Symbol;Acc:HGNC:18966]	33	287	144	26	36	26	34	-2.6855	2.52601	12.6295	0.000379698	0.00480018
ENSECAG00000006883	ZCCHC7		zinc finger CCHC-type containing 7 [Source:HGNC Symbol;Acc:HGNC:26209]	87	150	229	37	58	61	76	-1.80503	2.76366	7.26025	0.00704975	0.0401468
ENSECAG00000006886	RAB31		"RAB31, member RAS oncogene family [Source:HGNC Symbol;Acc:HGNC:9771]"	18	59	93	14	19	8	20	-2.32054	1.2683	7.49698	0.00618025	0.036622
ENSECAG00000006895	SSTR3		somatostatin receptor 3 [Source:HGNC Symbol;Acc:HGNC:11332]	1	3	3	0	0	0	0	-4.52419	-2.44434	8.80972	0.00299629	0.0221844
ENSECAG00000006905	PLPPR3		phospholipid phosphatase related 3 [Source:HGNC Symbol;Acc:HGNC:23497]	0	3	104	2	3	2	1	-4.70055	0.54632	10.6544	0.00109808	0.0104885
ENSECAG00000006915	STK17A		serine/threonine kinase 17a [Source:HGNC Symbol;Acc:HGNC:11395]	38	74	149	25	15	19	50	-2.08792	1.91644	6.9577	0.00834594	0.0449121
ENSECAG00000006934	GDPD3		glycerophosphodiester phosphodiesterase domain containing 3 [Source:HGNC Symbol;Acc:HGNC:28638]	127	220	428	106	84	118	119	-1.68262	3.55701	6.72367	0.00951415	0.0488202
ENSECAG00000006957	BIN1		bridging integrator 1 [Source:HGNC Symbol;Acc:HGNC:1052]	41	742	259	28	24	37	41	-3.7324	3.53025	20.6995	5.37311e-06	0.00020572
ENSECAG00000006964	MPZL1		myelin protein zero like 1 [Source:HGNC Symbol;Acc:HGNC:7226]	86	150	232	51	57	50	87	-1.73231	2.79274	6.72216	0.00952223	0.0488397
ENSECAG00000006965	PUS1		pseudouridylate synthase 1 [Source:HGNC Symbol;Acc:HGNC:15508]	60	155	267	45	35	46	58	-2.22273	2.75425	9.68321	0.0018596	0.0157047
ENSECAG00000006979	GALNT10		polypeptide N-acetylgalactosaminyltransferase 10 [Source:HGNC Symbol;Acc:HGNC:19873]	83	180	186	52	41	65	72	-1.71941	2.70283	6.8546	0.00884135	0.0466045
ENSECAG00000006981	LYST		lysosomal trafficking regulator [Source:RefSeq peptide;Acc:NP_001295879]	388	834	1411	305	247	297	364	-1.94273	5.24054	8.81682	0.00298466	0.022127
ENSECAG00000006986	SLC26A5		solute carrier family 26 member 5 [Source:HGNC Symbol;Acc:HGNC:9359]	1	47	3	1	0	0	1	-4.99373	-0.71805	11.8657	0.00057177	0.0065077
ENSECAG00000006999	PLEKHG4		pleckstrin homology and RhoGEF domain containing G4 [Source:HGNC Symbol;Acc:HGNC:24501]	6	1	4	0	0	0	1	-3.50092	-2.16855	6.80373	0.00909677	0.0474811
ENSECAG00000007018	ENPP3		ectonucleotide pyrophosphatase/phosphodiesterase 3 [Source:HGNC Symbol;Acc:HGNC:3358]	39	128	662	9	41	42	67	-3.3559	3.46295	13.249	0.000272719	0.00371977
ENSECAG00000007023	ANTXR1		anthrax toxin receptor 1 [Source:HGNC Symbol;Acc:HGNC:21014]	90	241	728	53	93	59	72	-2.85605	3.82703	14.4587	0.000143263	0.00230382
ENSECAG00000007083	PCYOX1L		prenylcysteine oxidase 1 like [Source:HGNC Symbol;Acc:HGNC:28477]	23	141	130	14	28	18	32	-2.49118	1.96806	9.77219	0.00177172	0.0151023
ENSECAG00000007087	FBXL13		F-box and leucine rich repeat protein 13 [Source:HGNC Symbol;Acc:HGNC:21658]	9	16	631	3	4	11	6	-5.77261	3.05575	21.3046	3.91796e-06	0.000161964
ENSECAG00000007094	C9orf16		chromosome 9 open reading frame 16 [Source:HGNC Symbol;Acc:HGNC:17823]	12	170	140	16	11	12	15	-3.37716	1.9755	14.7953	0.000119837	0.00203161
ENSECAG00000007095	PLEKHG1		pleckstrin homology and RhoGEF domain containing G1 [Source:HGNC Symbol;Acc:HGNC:20884]	75	219	437	56	59	41	70	-2.5619	3.30475	12.5817	0.000389532	0.00488889
ENSECAG00000007104	NISCH		nischarin [Source:HGNC Symbol;Acc:HGNC:18006]	496	1674	2386	426	420	446	587	-2.1138	5.99511	8.67504	0.00322598	0.02335
ENSECAG00000007115	FRMD8		FERM domain containing 8 [Source:HGNC Symbol;Acc:HGNC:25462]	45	114	205	52	27	33	43	-2.06166	2.39627	7.92211	0.00488343	0.0310953
ENSECAG00000007133	TPPP3		tubulin polymerization promoting protein family member 3 [Source:HGNC Symbol;Acc:HGNC:24162]	78	17	1634	45	83	41	64	-3.92675	4.51834	13.5003	0.000238528	0.00336609
ENSECAG00000007145	FAM20C		"FAM20C, golgi associated secretory pathway kinase [Source:HGNC Symbol;Acc:HGNC:22140]"	89	295	250	60	63	83	121	-1.72185	3.19953	6.75419	0.00935278	0.0482963
ENSECAG00000007149	ADCY7		adenylate cyclase 7 [Source:HGNC Symbol;Acc:HGNC:238]	142	241	792	94	113	102	111	-2.38066	4.04488	11.3819	0.000741639	0.00793784
ENSECAG00000007153	HUNK		hormonally up-regulated Neu-associated kinase [Source:HGNC Symbol;Acc:HGNC:13326]	8	83	58	5	10	8	5	-3.19345	0.90141	11.2595	0.000792163	0.00829572
ENSECAG00000007157	SLC23A3		solute carrier family 23 member 3 [Source:HGNC Symbol;Acc:HGNC:20601]	4	380	8	2	3	3	4	-5.61852	1.95218	19.9132	8.10393e-06	0.000278499
ENSECAG00000007161	CYP2F1		cytochrome P450 family 2 subfamily F member 1 [Source:HGNC Symbol;Acc:HGNC:2632]	2	152	9625	3	0	0	0	-12.4509	6.92033	29.845	4.67994e-08	8.82575e-06
ENSECAG00000007164	FAM102A		family with sequence similarity 102 member A [Source:HGNC Symbol;Acc:HGNC:31419]	116	604	409	114	114	117	142	-1.98052	3.9543	9.29669	0.00229568	0.0183421
ENSECAG00000007176	ELOVL7		ELOVL fatty acid elongase 7 [Source:HGNC Symbol;Acc:HGNC:26292]	5	19	14	1	2	1	2	-3.31099	-0.896661	10.0821	0.00149718	0.0133767
ENSECAG00000007192	PTPRC		"protein tyrosine phosphatase, receptor type, C precursor [Source:RefSeq peptide;Acc:NP_001296091]"	91	420	1221	60	89	25	68	-3.78009	4.44013	20.613	5.62117e-06	0.000209964
ENSECAG00000007198	CD79A		CD79a molecule [Source:HGNC Symbol;Acc:HGNC:1698]	2	4	28	0	3	2	1	-3.36574	-0.893317	7.2586	0.00705624	0.0401637
ENSECAG00000007210	CTSL		cathepsin L [Source:HGNC Symbol;Acc:HGNC:2537]	2	80	16	0	2	3	2	-4.42397	0.160402	12.8383	0.000339597	0.00442309
ENSECAG00000007212	RAB34		"RAB34, member RAS oncogene family [Source:HGNC Symbol;Acc:HGNC:16519]"	49	191	247	38	33	49	72	-2.16568	2.77007	8.71131	0.00316243	0.023026
ENSECAG00000007213	SEC16B		"SEC16 homolog B, endoplasmic reticulum export factor [Source:HGNC Symbol;Acc:HGNC:30301]"	8	111	54	4	8	11	9	-3.1821	1.08025	11.1643	0.000833868	0.00861386
ENSECAG00000007244	LRP8		LDL receptor related protein 8 [Source:HGNC Symbol;Acc:HGNC:6700]	1	32	61	3	2	2	7	-3.605	0.338072	9.67106	0.00187193	0.0157876
ENSECAG00000007247	ALPK1		alpha kinase 1 [Source:HGNC Symbol;Acc:HGNC:20917]	0	7	42	0	0	1	1	-5.26913	-0.538329	11.6922	0.000627638	0.00697617
ENSECAG00000007248	SMPD4		sphingomyelin phosphodiesterase 4 [Source:HGNC Symbol;Acc:HGNC:32949]	149	560	436	96	121	154	168	-1.85506	4.0061	8.54338	0.00346781	0.0245675
ENSECAG00000007249	MCOLN3		mucolipin 3 [Source:HGNC Symbol;Acc:HGNC:13358]	0	56	0	0	0	0	0	-7.3815	-0.661072	13.5766	0.000229021	0.00327857
ENSECAG00000007254	IZUMO1R		"IZUMO1 receptor, JUNO [Source:HGNC Symbol;Acc:HGNC:32565]"	0	13	7	0	0	0	0	-6.0524	-1.67408	12.8007	0.000346481	0.00448461
ENSECAG00000007277	MCF2		MCF.2 cell line derived transforming sequence [Source:HGNC Symbol;Acc:HGNC:6940]	0	12	4	0	0	0	0	-5.69559	-1.888	11.1572	0.000837072	0.00863914
ENSECAG00000007279	MEX3A		mex-3 RNA binding family member A [Source:HGNC Symbol;Acc:HGNC:33482]	1	1	3	0	0	0	0	-4.08361	-2.5957	6.78855	0.00917441	0.0476971
ENSECAG00000007284	SLC35F3		solute carrier family 35 member F3 [Source:HGNC Symbol;Acc:HGNC:23616]	0	3	12	0	0	1	0	-4.26054	-1.81131	7.09209	0.00774249	0.0426034
ENSECAG00000007289	CLDN7		claudin 7 [Source:HGNC Symbol;Acc:HGNC:2049]	3	137	226	2	2	1	3	-6.33232	2.08782	28.5566	9.10013e-08	1.33113e-05
ENSECAG00000007300	DCLK1		doublecortin like kinase 1 [Source:HGNC Symbol;Acc:HGNC:2700]	24	16	154	7	10	9	14	-3.20235	1.39621	11.2569	0.00079328	0.0083036
ENSECAG00000007305	TC2N		"tandem C2 domains, nuclear [Source:HGNC Symbol;Acc:HGNC:19859]"	14	49	137	10	6	5	6	-3.76579	1.35521	15.5917	7.85978e-05	0.00146673
ENSECAG00000007311	TGFBRAP1		transforming growth factor beta receptor associated protein 1 [Source:HGNC Symbol;Acc:HGNC:16836]	94	271	332	82	67	70	116	-1.85881	3.33359	7.86457	0.00504129	0.0317958
ENSECAG00000007328	ITPR3		"inositol 1,4,5-trisphosphate receptor type 3 [Source:HGNC Symbol;Acc:HGNC:6182]"	319	1583	1383	263	180	289	267	-2.50466	5.40136	13.018	0.000308508	0.00410726
ENSECAG00000007330	ALS2CL		ALS2 C-terminal like [Source:HGNC Symbol;Acc:HGNC:20605]	138	245	1391	79	154	149	142	-2.71927	4.63004	11.7888	0.000595876	0.00670478
ENSECAG00000007338	SCARF2		scavenger receptor class F member 2 [Source:HGNC Symbol;Acc:HGNC:19869]	74	238	467	35	71	67	75	-2.53004	3.40458	11.9881	0.000535425	0.00621142
ENSECAG00000007346	FBXO9		F-box only protein 9 [Source:RefSeq peptide;Acc:NP_001153768]	209	525	574	127	157	145	218	-1.80175	4.22695	8.72886	0.00313212	0.0228418
ENSECAG00000007348	TTC36		tetratricopeptide repeat domain 36 [Source:HGNC Symbol;Acc:HGNC:33708]	5	190	15	7	2	7	10	-3.63524	1.20703	10.9077	0.000957628	0.00946953
ENSECAG00000007366	WDR72		WD repeat domain 72 [Source:HGNC Symbol;Acc:HGNC:26790]	100	511	27	18	34	29	47	-2.92362	2.79028	12.3706	0.000436151	0.00533648
ENSECAG00000007373	SHTN1		shootin 1 [Source:HGNC Symbol;Acc:HGNC:29319]	6	191	171	8	5	2	8	-4.80453	2.07684	21.6976	3.19185e-06	0.000141702
ENSECAG00000007374	MAP4K2		mitogen-activated protein kinase kinase kinase kinase 2 [Source:HGNC Symbol;Acc:HGNC:6864]	129	291	676	140	91	108	116	-2.13031	3.97745	9.60928	0.00193597	0.0161618
ENSECAG00000007376	COL4A3		collagen type IV alpha 3 chain [Source:HGNC Symbol;Acc:HGNC:2204]	62	1519	1784	23	9	15	54	-5.90765	5.23424	32.9405	9.50232e-09	3.55465e-06
ENSECAG00000007386	ENO2		enolase 2 [Source:HGNC Symbol;Acc:HGNC:3353]	1	19	18	2	0	1	2	-3.60347	-0.868345	8.73838	0.00311582	0.0227665
ENSECAG00000007388	ADCYAP1R1		ADCYAP receptor type I [Source:HGNC Symbol;Acc:HGNC:242]	24	11	79	3	4	5	20	-2.68132	0.676738	6.92866	0.00848252	0.0454479
ENSECAG00000007401	PLPPR1		phospholipid phosphatase related 1 [Source:HGNC Symbol;Acc:HGNC:25993]	0	18	1	0	0	0	0	-5.86261	-1.77536	10.6717	0.00108784	0.0104213
ENSECAG00000007407	CYP46A1		cytochrome P450 family 46 subfamily A member 1 [Source:HGNC Symbol;Acc:HGNC:2641]	0	1	7	0	0	0	0	-4.9238	-2.31373	7.594	0.00585628	0.0353437
ENSECAG00000007408	UNC5A		unc-5 netrin receptor A [Source:HGNC Symbol;Acc:HGNC:12567]	7	57	50	9	6	5	5	-2.96757	0.583277	9.57868	0.0019685	0.016358
ENSECAG00000007410	EML4		echinoderm microtubule associated protein like 4 [Source:HGNC Symbol;Acc:HGNC:1316]	151	381	993	94	132	103	123	-2.65246	4.36552	14.0948	0.000173824	0.00264962
ENSECAG00000007414	SV2A		synaptic vesicle glycoprotein 2A [Source:HGNC Symbol;Acc:HGNC:20566]	1	43	4	0	1	2	1	-4.09235	-0.741136	9.6146	0.00193036	0.016141
ENSECAG00000007417	CD300LF		CD300 molecule like family member f [Source:HGNC Symbol;Acc:HGNC:29883]	5	25	72	2	2	1	8	-3.84135	0.435978	11.5482	0.000678131	0.00741105
ENSECAG00000007423	ZKSCAN2		zinc finger with KRAB and SCAN domains 2 [Source:HGNC Symbol;Acc:HGNC:25677]	25	29	66	13	5	5	17	-2.36696	0.751568	6.97286	0.00827553	0.044664
ENSECAG00000007441	IKZF3		IKAROS family zinc finger 3 [Source:HGNC Symbol;Acc:HGNC:13178]	1	28	70	9	4	5	4	-3.05954	0.488997	7.50323	0.00615884	0.0365415
ENSECAG00000007444	MOB3A		MOB kinase activator 3A [Source:HGNC Symbol;Acc:HGNC:29802]	23	71	190	26	14	21	23	-2.63938	1.98078	10.0396	0.00153213	0.0135739
ENSECAG00000007453	PCGF2		polycomb group ring finger 2 [Source:HGNC Symbol;Acc:HGNC:12929]	67	237	199	64	43	50	76	-1.87318	2.83098	7.55707	0.00597749	0.035781
ENSECAG00000007455	CARD14		caspase recruitment domain family member 14 [Source:HGNC Symbol;Acc:HGNC:16446]	0	43	43	1	0	2	0	-5.45068	0.0720549	13.8104	0.000202216	0.00299641
ENSECAG00000007464	RRM2		ribonucleotide reductase regulatory subunit M2 [Source:HGNC Symbol;Acc:HGNC:10452]	0	10	56	1	1	5	2	-3.77694	-0.0794368	8.05248	0.00454413	0.0296095
ENSECAG00000007474	SPHK2		sphingosine kinase 2 [Source:HGNC Symbol;Acc:HGNC:18859]	71	255	302	56	51	67	77	-2.13316	3.12525	9.54805	0.00200162	0.0165369
ENSECAG00000007481	ASTN1		astrotactin 1 [Source:HGNC Symbol;Acc:HGNC:773]	0	29	2	0	0	2	0	-4.29013	-1.24512	7.1899	0.00733151	0.0412572
ENSECAG00000007482	IRF6		interferon regulatory factor 6 [Source:HGNC Symbol;Acc:HGNC:6121]	1	204	228	1	1	1	0	-7.81293	2.27761	32.1627	1.41784e-08	4.55686e-06
ENSECAG00000007491	MDH1B		malate dehydrogenase 1B [Source:HGNC Symbol;Acc:HGNC:17836]	3	10	143	3	5	3	6	-4.17865	1.07257	12.3759	0.00043491	0.00532987
ENSECAG00000007494	PRSS48		"protease, serine 48 [Source:HGNC Symbol;Acc:HGNC:24635]"	11	24	44	10	6	6	3	-2.45739	0.195182	6.85047	0.00886178	0.0466152
ENSECAG00000007498	AP1AR		adaptor related protein complex 1 associated regulatory protein [Source:HGNC Symbol;Acc:HGNC:28808]	51	91	161	21	38	37	28	-2.11069	2.09846	8.53197	0.00348962	0.0246761
ENSECAG00000007499	SLC28A1		solute carrier family 28 member 1 [Source:HGNC Symbol;Acc:HGNC:11001]	18	241	8	21	13	12	25	-2.52435	1.6555	6.78436	0.00919601	0.0476971
ENSECAG00000007505	PIM2		"Pim-2 proto-oncogene, serine/threonine kinase [Source:HGNC Symbol;Acc:HGNC:8987]"	14	45	143	17	18	19	22	-2.32099	1.57985	7.15618	0.00747062	0.0416802
ENSECAG00000007508	IRF2		interferon regulatory factor 2 [Source:HGNC Symbol;Acc:HGNC:6117]	141	282	549	80	120	138	127	-1.90858	3.83015	8.4651	0.00362026	0.0253485
ENSECAG00000007526	ZNF274		zinc finger protein 274 [Source:HGNC Symbol;Acc:HGNC:13068]	73	194	317	62	59	86	86	-1.82737	3.11999	7.01747	0.00807184	0.0439019
ENSECAG00000007534	RGS19		regulator of G protein signaling 19 [Source:HGNC Symbol;Acc:HGNC:13735]	15	20	148	9	6	6	11	-3.44276	1.30397	12.083	0.000508849	0.00600384
ENSECAG00000007536	HELB		DNA helicase B [Source:HGNC Symbol;Acc:HGNC:17196]	60	97	159	24	34	34	62	-1.83605	2.20823	6.68135	0.00974266	0.0497133
ENSECAG00000007539	TRPM1		transient receptor potential cation channel subfamily M member 1 [Source:HGNC Symbol;Acc:HGNC:7146]	3	21	29	1	1	1	1	-4.40772	-0.507342	14.2466	0.000160351	0.00250277
ENSECAG00000007542	SH3D19		SH3 domain containing 19 [Source:HGNC Symbol;Acc:HGNC:30418]	216	530	1020	120	148	133	153	-2.53028	4.56149	14.4958	0.000140473	0.00226693
ENSECAG00000007543	LRRC46		leucine rich repeat containing 46 [Source:HGNC Symbol;Acc:HGNC:25047]	5	50	217	3	8	9	7	-4.28652	1.80315	16.2792	5.46596e-05	0.00112208
ENSECAG00000007548	LHB		"Equus caballus luteinizing hormone beta polypeptide (LHB), mRNA. [Source:RefSeq mRNA;Acc:NM_001197093]"	5	0	283	3	0	1	1	-6.71836	1.87315	17.0567	3.62798e-05	0.000821297
ENSECAG00000007556	SHKBP1		SH3KBP1 binding protein 1 [Source:HGNC Symbol;Acc:HGNC:19214]	139	223	534	81	93	152	139	-1.79405	3.75392	7.12806	0.00758866	0.0420611
ENSECAG00000007559	KIF16B		kinesin family member 16B [Source:HGNC Symbol;Acc:HGNC:15869]	217	1044	535	151	184	231	195	-1.97378	4.58799	9.81212	0.00173366	0.0148556
ENSECAG00000007565	MDGA2		MAM domain containing glycosylphosphatidylinositol anchor 2 [Source:HGNC Symbol;Acc:HGNC:19835]	28	86	19	22	2	3	1	-2.81461	0.653295	6.98427	0.00822293	0.044517
ENSECAG00000007579	CEP131		centrosomal protein 131 [Source:HGNC Symbol;Acc:HGNC:29511]	141	356	450	69	105	131	154	-1.84947	3.76981	8.22793	0.00412506	0.0276689
ENSECAG00000007588	EREG		epiregulin [Source:HGNC Symbol;Acc:HGNC:3443]	0	3	13	0	0	0	0	-5.90125	-1.79694	11.2989	0.000775544	0.00819312
ENSECAG00000007597	CYP2R1		cytochrome P450 family 2 subfamily R member 1 [Source:HGNC Symbol;Acc:HGNC:20580]	0	4	5	0	0	0	0	-4.98017	-2.27199	8.69995	0.00318219	0.0231551
ENSECAG00000007609	CREB3L2		cAMP responsive element binding protein 3 like 2 [Source:HGNC Symbol;Acc:HGNC:23720]	234	475	881	167	111	149	250	-2.06036	4.49346	9.85503	0.00169368	0.0145878
ENSECAG00000007610	TMEM98		transmembrane protein 98 [Source:HGNC Symbol;Acc:HGNC:24529]	6	144	112	7	8	17	16	-3.25159	1.70166	11.8342	0.000581532	0.00657907
ENSECAG00000007611	INF2		"inverted formin, FH2 and WH2 domain containing [Source:HGNC Symbol;Acc:HGNC:23791]"	65	535	1003	37	30	42	81	-3.96791	4.2856	22.3593	2.2611e-06	0.000108623
ENSECAG00000007619	MAPK8IP1		mitogen-activated protein kinase 8 interacting protein 1 [Source:HGNC Symbol;Acc:HGNC:6882]	18	122	280	12	10	11	11	-4.14862	2.37183	21.3407	3.84483e-06	0.000160101
ENSECAG00000007623	CD226		CD226 molecule [Source:HGNC Symbol;Acc:HGNC:16961]	4	17	26	2	2	1	1	-3.70107	-0.613656	11.4782	0.00070416	0.0076305
ENSECAG00000007626	PPP1R18		protein phosphatase 1 regulatory subunit 18 [Source:HGNC Symbol;Acc:HGNC:29413]	42	124	435	49	43	32	52	-2.69586	3.06057	11.2675	0.000788754	0.0082714
ENSECAG00000007650	EPHA2		EPH receptor A2 [Source:HGNC Symbol;Acc:HGNC:3386]	72	92	641	47	47	33	85	-2.87495	3.47192	11.8991	0.00056162	0.00641743
ENSECAG00000007656	TESPA1		"thymocyte expressed, positive selection associated 1 [Source:HGNC Symbol;Acc:HGNC:29109]"	4	15	24	4	2	2	3	-2.73894	-0.614862	7.22345	0.00719573	0.040724
ENSECAG00000007657	SFSWAP		splicing factor SWAP homolog [Source:HGNC Symbol;Acc:HGNC:10790]	219	554	597	167	171	169	239	-1.65874	4.33294	7.5639	0.00595489	0.035684
ENSECAG00000007674	IQCH		IQ motif containing H [Source:HGNC Symbol;Acc:HGNC:25721]	1	0	101	0	1	0	0	-7.13715	0.426939	14.7363	0.000123643	0.00207264
ENSECAG00000007681	GIMAP4		"GTPase, IMAP family member 4 [Source:HGNC Symbol;Acc:HGNC:21872]"	1	43	69	4	7	4	14	-2.84566	0.665455	6.71501	0.00956045	0.0489807
ENSECAG00000007686	RP1		"RP1, axonemal microtubule associated [Source:HGNC Symbol;Acc:HGNC:10263]"	0	5	800	0	0	1	0	-10.0881	3.33103	25.3375	4.81265e-07	3.74812e-05
ENSECAG00000007687	PTPN14		"protein tyrosine phosphatase, non-receptor type 14 [Source:HGNC Symbol;Acc:HGNC:9647]"	214	535	1166	186	164	242	236	-2.07513	4.79083	9.22756	0.00238399	0.0188367
ENSECAG00000007696	TNFAIP8L2		TNF alpha induced protein 8 like 2 [Source:HGNC Symbol;Acc:HGNC:26277]	1	14	41	5	3	0	0	-3.65779	-0.320901	7.48875	0.00620858	0.0367262
ENSECAG00000007697	HIST1H2BL		histone cluster 1 H2B family member l [Source:HGNC Symbol;Acc:HGNC:4748]	3	22	91	6	5	8	3	-3.32118	0.694069	9.32217	0.00226398	0.0181715
ENSECAG00000007704	PRR5		proline rich 5 [Source:HGNC Symbol;Acc:HGNC:31682]	8	38	83	2	5	4	6	-3.787	0.73418	13.691	0.000215486	0.00315275
ENSECAG00000007707	PIP4K2A		phosphatidylinositol-5-phosphate 4-kinase type 2 alpha [Source:HGNC Symbol;Acc:HGNC:8997]	45	78	178	29	33	39	40	-1.93868	2.16074	6.98186	0.00823399	0.0445435
ENSECAG00000007708	CRTAM		cytotoxic and regulatory T-cell molecule [Source:HGNC Symbol;Acc:HGNC:24313]	1	4	36	0	0	0	0	-7.27873	-0.791639	17.9944	2.2156e-05	0.000583136
ENSECAG00000007709	SEMA3F		semaphorin 3F [Source:HGNC Symbol;Acc:HGNC:10728]	47	118	459	41	66	64	49	-2.44043	3.16378	9.48525	0.0020713	0.0169348
ENSECAG00000007711	LRAT		lecithin retinol acyltransferase (phosphatidylcholine--retinol O-acyltransferase) [Source:HGNC Symbol;Acc:HGNC:6685]	0	2	9	0	0	0	0	-5.36199	-2.10273	9.26634	0.00233403	0.0185253
ENSECAG00000007725	TAS2R40		taste 2 receptor member 40 [Source:HGNC Symbol;Acc:HGNC:18885]	9	29	4	3	3	2	2	-2.62082	-0.797068	6.86595	0.00878534	0.0464165
ENSECAG00000007727	RHBDD1		rhomboid domain containing 1 [Source:HGNC Symbol;Acc:HGNC:23081]	34	76	87	15	27	16	18	-2.157	1.44655	8.00216	0.00467216	0.0301433
ENSECAG00000007748	ZFP90		ZFP90 zinc finger protein [Source:HGNC Symbol;Acc:HGNC:23329]	60	300	272	51	46	56	96	-2.1389	3.11766	8.97296	0.00274004	0.0207931
ENSECAG00000007758	XRRA1		X-ray radiation resistance associated 1 [Source:HGNC Symbol;Acc:HGNC:18868]	20	76	259	12	3	9	17	-4.01337	2.16314	17.5734	2.76425e-05	0.000690125
ENSECAG00000007774	LY6H		lymphocyte antigen 6 family member H [Source:HGNC Symbol;Acc:HGNC:6728]	3	47	11	0	0	1	1	-5.30074	-0.48056	16.0174	6.27626e-05	0.00123145
ENSECAG00000007780	PANX1		pannexin 1 [Source:HGNC Symbol;Acc:HGNC:8599]	10	22	41	1	7	6	6	-2.68618	0.0537838	7.54584	0.00601487	0.035902
ENSECAG00000007786	KCNJ13		potassium voltage-gated channel subfamily J member 13 [Source:HGNC Symbol;Acc:HGNC:6259]	19	513	43	13	16	17	13	-3.93819	2.58986	17.3636	3.08677e-05	0.000743006
ENSECAG00000007792	EFCAB6		EF-hand calcium binding domain 6 [Source:HGNC Symbol;Acc:HGNC:24204]	9	50	501	2	7	2	4	-6.20838	2.79558	27.2014	1.83329e-07	1.95486e-05
ENSECAG00000007802	POLN		DNA polymerase nu [Source:HGNC Symbol;Acc:HGNC:18870]	13	52	44	10	3	7	8	-2.69713	0.533983	8.64896	0.00327247	0.0236309
ENSECAG00000007813	UNC93B1		unc-93 homolog B1 (C. elegans) [Source:HGNC Symbol;Acc:HGNC:13481]	67	182	412	29	52	27	44	-3.00956	3.09913	15.8701	6.78438e-05	0.00130865
ENSECAG00000007818	VASP		vasodilator stimulated phosphoprotein [Source:HGNC Symbol;Acc:HGNC:12652]	122	159	664	75	101	87	129	-2.17615	3.78517	9.03253	0.00265218	0.0202815
ENSECAG00000007821	GALNT13		polypeptide N-acetylgalactosaminyltransferase 13 [Source:HGNC Symbol;Acc:HGNC:23242]	0	313	0	0	0	0	0	-9.85623	1.59627	20.6659	5.46805e-06	0.00020703
ENSECAG00000007828	GDPD2		glycerophosphodiester phosphodiesterase domain containing 2 [Source:HGNC Symbol;Acc:HGNC:25974]	36	266	105	21	35	22	41	-2.50618	2.34414	10.9278	0.000947327	0.00943083
ENSECAG00000007837	FGR		"FGR proto-oncogene, Src family tyrosine kinase [Source:HGNC Symbol;Acc:HGNC:3697]"	38	70	457	42	35	54	37	-2.70192	3.00445	10.1558	0.00143849	0.0129958
ENSECAG00000007848	ITGA9		integrin subunit alpha 9 [Source:HGNC Symbol;Acc:HGNC:6145]	114	424	332	100	82	84	85	-2.07201	3.55771	10.447	0.00122851	0.0114655
ENSECAG00000007856	TSPAN14		tetraspanin 14 [Source:HGNC Symbol;Acc:HGNC:23303]	54	148	150	39	44	40	48	-1.81878	2.34505	7.16821	0.00742069	0.0414891
ENSECAG00000007864	SH3BP1		SH3 domain binding protein 1 [Source:HGNC Symbol;Acc:HGNC:10824]	20	191	437	11	13	16	15	-4.46705	2.97606	23.7445	1.1001e-06	6.37421e-05
ENSECAG00000007872	TCF19		transcription factor 19 [Source:HGNC Symbol;Acc:HGNC:11629]	20	24	109	14	16	10	12	-2.45081	1.15109	7.57598	0.00591514	0.0355792
ENSECAG00000007880	ABCA5		ATP binding cassette subfamily A member 5 [Source:HGNC Symbol;Acc:HGNC:35]	130	322	291	70	102	92	138	-1.64806	3.43512	6.9189	0.00852893	0.0455951
ENSECAG00000007881	IFIH1		interferon induced with helicase C domain 1 [Source:HGNC Symbol;Acc:HGNC:18873]	23	100	256	29	27	34	26	-2.6104	2.4027	10.299	0.00133099	0.0122172
ENSECAG00000007883	TLR7		"Equus caballus toll-like receptor 7 (TLR7), mRNA. [Source:RefSeq mRNA;Acc:NM_001081771]"	0	13	35	3	3	2	1	-3.28266	-0.475736	6.98674	0.00821158	0.0444813
ENSECAG00000007896	REXO4		"REX4 homolog, 3'-5' exonuclease [Source:HGNC Symbol;Acc:HGNC:12820]"	53	242	231	44	44	45	77	-2.12328	2.86133	8.92151	0.00281831	0.0212317
ENSECAG00000007899	OVOL2		ovo like zinc finger 2 [Source:HGNC Symbol;Acc:HGNC:15804]	0	33	100	0	0	0	0	-8.94156	0.705074	24.5867	7.1041e-07	4.7679e-05
ENSECAG00000007901	C1orf116		chromosome 1 open reading frame 116 [Source:HGNC Symbol;Acc:HGNC:28667]	8	306	400	10	11	14	11	-4.82165	3.05789	23.9722	9.7735e-07	5.83826e-05
ENSECAG00000007909	COL17A1		collagen type XVII alpha 1 chain [Source:HGNC Symbol;Acc:HGNC:2194]	5	7	505	6	6	1	12	-5.38803	2.73215	16.5351	4.77589e-05	0.00101567
ENSECAG00000007918	TNS4		tensin 4 [Source:HGNC Symbol;Acc:HGNC:24352]	1	0	10	0	0	0	0	-5.37217	-2.10183	8.78669	0.00303437	0.0223648
ENSECAG00000007934	KIAA1958		KIAA1958 [Source:HGNC Symbol;Acc:HGNC:23427]	20	67	93	16	9	18	25	-2.21332	1.35734	7.05438	0.00790715	0.0432072
ENSECAG00000007937	HIST2H2AA4		histone cluster 2 H2A family member a4 [Source:HGNC Symbol;Acc:HGNC:29668]	27	65	93	11	20	29	15	-2.11004	1.40236	6.93953	0.00843113	0.0452726
ENSECAG00000007942	LMNB1		lamin B1 [Source:HGNC Symbol;Acc:HGNC:6637]	16	100	140	9	10	6	10	-3.71287	1.65537	17.5036	2.86766e-05	0.000708962
ENSECAG00000007952	NFYA		nuclear transcription factor Y subunit alpha [Source:HGNC Symbol;Acc:HGNC:7804]	41	132	227	45	38	37	35	-2.21525	2.50289	9.12658	0.00251922	0.0195664
ENSECAG00000007974	GALNT3		polypeptide N-acetylgalactosaminyltransferase 3 [Source:HGNC Symbol;Acc:HGNC:4125]	2	98	181	3	0	1	4	-5.94067	1.73249	21.9782	2.75769e-06	0.000126552
ENSECAG00000008002	IPMK		inositol polyphosphate multikinase [Source:HGNC Symbol;Acc:HGNC:20739]	23	38	127	16	16	18	18	-2.34618	1.44699	7.81765	0.00517385	0.0323724
ENSECAG00000008006	AGXT		alanine-glyoxylate aminotransferase [Source:HGNC Symbol;Acc:HGNC:341]	6	717	1	0	2	6	2	-6.74241	2.79063	19.032	1.28544e-05	0.000389025
ENSECAG00000008009	C11orf16		chromosome 11 open reading frame 16 [Source:HGNC Symbol;Acc:HGNC:1169]	16	24	366	20	14	12	10	-3.84467	2.4351	14.4261	0.000145765	0.00233091
ENSECAG00000008020	SFXN5		sideroflexin 5 [Source:HGNC Symbol;Acc:HGNC:16073]	27	144	250	36	30	28	39	-2.53223	2.53343	10.4489	0.00122723	0.0114583
ENSECAG00000008036	E4F1		E4F transcription factor 1 [Source:HGNC Symbol;Acc:HGNC:3121]	126	275	534	74	80	110	135	-2.07299	3.73926	9.43638	0.00212723	0.0173052
ENSECAG00000008049	EPOR		erythropoietin receptor [Source:HGNC Symbol;Acc:HGNC:3416]	1	15	26	0	0	0	0	-7.21556	-0.829841	19.7122	9.00254e-06	0.000302993
ENSECAG00000008055	BMPER		BMP binding endothelial regulator [Source:HGNC Symbol;Acc:HGNC:24154]	6	5	143	2	1	1	5	-5.02422	1.00984	15.1364	0.000100015	0.00176508
ENSECAG00000008057	TSPEAR		thrombospondin type laminin G domain and EAR repeats [Source:HGNC Symbol;Acc:HGNC:1268]	0	31	5	0	0	0	0	-6.81013	-1.12548	15.2553	9.3914e-05	0.00167686
ENSECAG00000008070	ZFYVE27		zinc finger FYVE-type containing 27 [Source:HGNC Symbol;Acc:HGNC:26559]	80	167	239	38	45	68	91	-1.80577	2.8305	6.88374	0.00869832	0.0461319
ENSECAG00000008071	FAM102B		family with sequence similarity 102 member B [Source:HGNC Symbol;Acc:HGNC:27637]	28	238	74	20	31	21	27	-2.49438	2.07707	10.218	0.00139075	0.0126587
ENSECAG00000008073	HPS3		"HPS3, biogenesis of lysosomal organelles complex 2 subunit 1 [Source:HGNC Symbol;Acc:HGNC:15597]"	234	645	506	194	155	206	207	-1.60409	4.33125	7.37279	0.00662182	0.0384127
ENSECAG00000008076	MEN1		menin 1 [Source:HGNC Symbol;Acc:HGNC:7010]	54	224	260	34	42	49	56	-2.39045	2.85409	11.1393	0.000845161	0.00869118
ENSECAG00000008098	TCF7		transcription factor 7 [Source:HGNC Symbol;Acc:HGNC:11639]	23	28	157	8	11	17	15	-2.94026	1.51843	10.5327	0.00117278	0.0110312
ENSECAG00000008102	MAST3		microtubule associated serine/threonine kinase 3 [Source:HGNC Symbol;Acc:HGNC:19036]	56	373	718	37	31	46	51	-3.68474	3.82695	21.0152	4.55666e-06	0.000180958
ENSECAG00000008106	FAM111A		family with sequence similarity 111 member A [Source:HGNC Symbol;Acc:HGNC:24725]	10	116	90	8	17	6	13	-3.10781	1.43817	11.6581	0.000639226	0.0070671
ENSECAG00000008107	FERMT3		fermitin family member 3 [Source:HGNC Symbol;Acc:HGNC:23151]	43	86	366	16	16	19	23	-3.66008	2.66031	18.7803	1.46672e-05	0.000426901
ENSECAG00000008109	BANK1		B-cell scaffold protein with ankyrin repeats 1 [Source:HGNC Symbol;Acc:HGNC:18233]	52	66	176	28	31	31	27	-2.16836	2.06711	8.69881	0.00318418	0.0231583
ENSECAG00000008110	TMEM116		transmembrane protein 116 [Source:HGNC Symbol;Acc:HGNC:25084]	5	212	15	2	6	2	6	-4.49457	1.27997	15.2865	9.23753e-05	0.00165456
ENSECAG00000008113	LAMP3		lysosomal associated membrane protein 3 [Source:HGNC Symbol;Acc:HGNC:14582]	1	6	441	0	0	0	0	-10.7811	2.48841	31.0762	2.481e-08	6.49425e-06
ENSECAG00000008131	ITPR2		"inositol 1,4,5-trisphosphate receptor type 2 [Source:HGNC Symbol;Acc:HGNC:6181]"	467	2268	1364	295	372	428	455	-2.15772	5.74867	9.97922	0.00158317	0.0139215
ENSECAG00000008135	TRPM3		transient receptor potential cation channel subfamily M member 3 [Source:HGNC Symbol;Acc:HGNC:17992]	4	431	30	0	2	1	1	-7.37044	2.18612	29.5723	5.3869e-08	9.31239e-06
ENSECAG00000008154	PAQR5		progestin and adipoQ receptor family member 5 [Source:HGNC Symbol;Acc:HGNC:29645]	2	195	14	1	0	0	3	-6.2033	1.09933	18.6051	1.60788e-05	0.000451851
ENSECAG00000008155	TTC25		tetratricopeptide repeat domain 25 [Source:HGNC Symbol;Acc:HGNC:25280]	12	105	204	29	17	19	22	-2.76825	2.13218	10.0888	0.00149172	0.0133488
ENSECAG00000008162	SIPA1L2		signal induced proliferation associated 1 like 2 [Source:HGNC Symbol;Acc:HGNC:23800]	177	647	836	134	109	152	176	-2.36186	4.47979	12.7051	0.000364667	0.00464763
ENSECAG00000008170	GPC2		glypican 2 [Source:HGNC Symbol;Acc:HGNC:4450]	6	34	37	1	3	6	1	-3.56904	0.00263702	11.0885	0.000868668	0.00886103
ENSECAG00000008173	HSD17B11		hydroxysteroid 17-beta dehydrogenase 11 [Source:HGNC Symbol;Acc:HGNC:22960]	126	697	443	77	79	89	97	-2.6505	3.97278	15.824	6.95136e-05	0.00132913
ENSECAG00000008182	CHST9		carbohydrate sulfotransferase 9 [Source:HGNC Symbol;Acc:HGNC:19898]	0	24	9	0	2	1	0	-4.02318	-1.10958	8.13453	0.004343	0.028659
ENSECAG00000008183	PADI6		peptidyl arginine deiminase 6 [Source:HGNC Symbol;Acc:HGNC:20449]	1	2	26	1	0	0	1	-4.50549	-1.13373	9.51273	0.00204051	0.0167641
ENSECAG00000008184	ZNF646		zinc finger protein 646 [Source:HGNC Symbol;Acc:HGNC:29004]	159	467	760	183	155	185	207	-1.76492	4.38097	7.31572	0.0068354	0.0393187
ENSECAG00000008185	KL		klotho [Source:HGNC Symbol;Acc:HGNC:6344]	1	1549	3	0	0	1	0	-10.6237	3.86634	28.8496	7.82227e-08	1.19796e-05
ENSECAG00000008187	PLK4		polo like kinase 4 [Source:HGNC Symbol;Acc:HGNC:11397]	22	24	39	4	6	7	6	-2.61387	0.195732	8.93587	0.00279624	0.0211347
ENSECAG00000008193	UPP1		uridine phosphorylase 1 [Source:HGNC Symbol;Acc:HGNC:12576]	8	7	40	5	3	4	3	-2.71603	-0.265175	7.00333	0.00813584	0.0441816
ENSECAG00000008200	VIPR1		vasoactive intestinal peptide receptor 1 [Source:HGNC Symbol;Acc:HGNC:12694]	29	18	41	9	6	5	10	-2.25991	0.289236	6.88766	0.00867927	0.0460908
ENSECAG00000008206	SLC17A7		solute carrier family 17 member 7 [Source:HGNC Symbol;Acc:HGNC:16704]	17	2	3	462	8	100	11	4.32272	2.35569	11.3063	0.00077245	0.00817936
ENSECAG00000008210	ZNFX1		zinc finger NFX1-type containing 1 [Source:HGNC Symbol;Acc:HGNC:29271]	504	689	1638	294	313	395	364	-1.88805	5.36739	8.21419	0.0041564	0.0278056
ENSECAG00000008211	ZNF300		zinc finger protein 300 [Source:HGNC Symbol;Acc:HGNC:13091]	73	160	192	64	48	44	52	-1.80711	2.62039	7.43951	0.00638072	0.0374393
ENSECAG00000008214	MCCC1		methylcrotonoyl-CoA carboxylase 1 [Source:HGNC Symbol;Acc:HGNC:6936]	98	458	144	46	85	96	85	-1.85704	3.22043	7.58227	0.00589451	0.0354806
ENSECAG00000008221	S100A4		S100 calcium binding protein A4 [Source:HGNC Symbol;Acc:HGNC:10494]	18	22	288	6	19	15	14	-3.59792	2.14167	12.982	0.000314506	0.00416525
ENSECAG00000008224	ZNF750		zinc finger protein 750 [Source:HGNC Symbol;Acc:HGNC:25843]	17	55	74	12	11	17	11	-2.32242	1.03935	7.49402	0.00619041	0.0366621
ENSECAG00000008228	CATSPERE		catsper channel auxiliary subunit epsilon [Source:HGNC Symbol;Acc:HGNC:28491]	13	33	30	1	2	1	1	-4.55075	-0.137159	18.7212	1.51292e-05	0.000431542
ENSECAG00000008235	CLEC9A		C-type lectin domain containing 9A [Source:HGNC Symbol;Acc:HGNC:26705]	1	13	6	0	1	0	0	-4.49823	-1.65552	10.1864	0.00141482	0.0128318
ENSECAG00000008237	KLHL13		kelch like family member 13 [Source:HGNC Symbol;Acc:HGNC:22931]	11	218	120	5	17	9	6	-4.02719	1.99372	18.3326	1.85507e-05	0.000507565
ENSECAG00000008242	ACSS3		acyl-CoA synthetase short chain family member 3 [Source:HGNC Symbol;Acc:HGNC:24723]	159	732	501	101	121	163	160	-2.11606	4.21702	10.8477	0.000989198	0.00970717
ENSECAG00000008246	GRIP1		glutamate receptor interacting protein 1 [Source:HGNC Symbol;Acc:HGNC:18708]	19	70	160	5	10	10	13	-3.59303	1.66016	16.1269	5.92362e-05	0.00118884
ENSECAG00000008266	ENKUR		"enkurin, TRPC channel interacting protein [Source:HGNC Symbol;Acc:HGNC:28388]"	7	7	96	5	2	12	3	-3.25394	0.649303	8.10057	0.00442513	0.0290558
ENSECAG00000008273	ARF3		ADP ribosylation factor 3 [Source:HGNC Symbol;Acc:HGNC:654]	63	155	181	34	41	60	55	-1.85542	2.52294	7.45918	0.00631138	0.0370802
ENSECAG00000008284	KCNRG		potassium channel regulator [Source:HGNC Symbol;Acc:HGNC:18893]	15	22	159	19	6	15	17	-2.7087	1.50151	7.99546	0.00468948	0.0302168
ENSECAG00000008296	CCBE1		collagen and calcium binding EGF domains 1 [Source:HGNC Symbol;Acc:HGNC:29426]	19	60	102	10	16	14	24	-2.34588	1.35683	7.78394	0.00527127	0.0327574
ENSECAG00000008300	ALS2CR12		amyotrophic lateral sclerosis 2 chromosome region 12 [Source:HGNC Symbol;Acc:HGNC:14439]	4	14	113	2	0	1	1	-5.82785	0.742703	18.9301	1.35599e-05	0.000405004
ENSECAG00000008308	AGMAT		agmatinase [Source:HGNC Symbol;Acc:HGNC:18407]	2	140	8	2	0	4	5	-4.34717	0.69108	11.1962	0.000819672	0.0085096
ENSECAG00000008322	GZMH		granzyme H [Source:HGNC Symbol;Acc:HGNC:4710]	9	15	22	1	7	1	0	-3.10238	-0.630974	7.88439	0.00498633	0.0315451
ENSECAG00000008330	RIPK4		receptor interacting serine/threonine kinase 4 [Source:HGNC Symbol;Acc:HGNC:496]	1	208	194	0	2	0	5	-6.61318	2.16882	23.0458	1.58186e-06	8.26008e-05
ENSECAG00000008341	PLAGL2		PLAG1 like zinc finger 2 [Source:HGNC Symbol;Acc:HGNC:9047]	30	123	224	33	25	29	41	-2.42058	2.39354	9.80243	0.00174281	0.0149172
ENSECAG00000008342	USP20		ubiquitin specific peptidase 20 [Source:HGNC Symbol;Acc:HGNC:12619]	132	524	443	95	112	140	157	-1.90497	3.94701	8.85441	0.00292381	0.0218463
ENSECAG00000008351	MMP14		matrix metallopeptidase 14 [Source:HGNC Symbol;Acc:HGNC:7160]	54	141	355	46	50	33	58	-2.44521	2.94071	10.5297	0.00117473	0.0110404
ENSECAG00000008353	SPACA9		sperm acrosome associated 9 [Source:HGNC Symbol;Acc:HGNC:1367]	8	16	261	2	10	9	7	-4.3524	1.90443	14.9135	0.000112554	0.00193693
ENSECAG00000008354	PM20D1		peptidase M20 domain containing 1 [Source:HGNC Symbol;Acc:HGNC:26518]	23	1944	34	14	16	11	25	-5.55748	4.27183	23.0244	1.59955e-06	8.33337e-05
ENSECAG00000008363	SLC4A9		solute carrier family 4 member 9 [Source:HGNC Symbol;Acc:HGNC:11035]	4	2812	16	2	0	2	4	-8.99938	4.73245	29.1965	6.53989e-08	1.0292e-05
ENSECAG00000008381	NR2F2		nuclear receptor subfamily 2 group F member 2 [Source:HGNC Symbol;Acc:HGNC:7976]	39	390	380	55	29	28	50	-3.13805	3.32473	15.6603	7.57979e-05	0.00142843
ENSECAG00000008393	RANBP17		RAN binding protein 17 [Source:HGNC Symbol;Acc:HGNC:14428]	72	277	288	50	74	54	75	-2.142	3.13145	9.83972	0.00170784	0.0146784
ENSECAG00000008398	DAO		D-amino acid oxidase [Source:HGNC Symbol;Acc:HGNC:2671]	4	571	3	1	0	2	0	-7.97782	2.46348	24.5336	7.30244e-07	4.88664e-05
ENSECAG00000008401	S100A6		"Equus caballus S100 calcium binding protein A6 (S100A6), mRNA. [Source:RefSeq mRNA;Acc:NM_001081841]"	9	873	1081	9	6	7	16	-6.54635	4.46022	34.3184	4.67929e-09	2.33518e-06
ENSECAG00000008409	CRTAP		cartilage associated protein [Source:HGNC Symbol;Acc:HGNC:2379]	50	137	158	44	41	32	37	-1.95469	2.29709	7.91687	0.0048976	0.0311267
ENSECAG00000008416	PHTF1		putative homeodomain transcription factor 1 [Source:HGNC Symbol;Acc:HGNC:8939]	102	172	316	64	70	82	72	-1.85227	3.10993	7.87821	0.00500341	0.0316444
ENSECAG00000008423	SELE		"Equus caballus selectin E (SELE), mRNA. [Source:RefSeq mRNA;Acc:NM_001081855]"	7	5	34	1	2	1	6	-3.0365	-0.533425	7.30379	0.00688092	0.0394809
ENSECAG00000008425	LURAP1L		leucine rich adaptor protein 1 like [Source:HGNC Symbol;Acc:HGNC:31452]	21	23	193	17	16	22	18	-2.64205	1.77718	8.48729	0.00357637	0.0251415
ENSECAG00000008426	PAPSS2		3'-phosphoadenosine 5'-phosphosulfate synthase 2 [Source:HGNC Symbol;Acc:HGNC:8604]	21	40	210	16	9	11	14	-3.35879	1.85326	13.5245	0.000235474	0.00334007
ENSECAG00000008429	ZBBX		zinc finger B-box domain containing [Source:HGNC Symbol;Acc:HGNC:26245]	0	2	441	0	0	0	0	-10.7698	2.47691	26.2635	2.9786e-07	2.65336e-05
ENSECAG00000008434	EFHC1		EF-hand domain containing 1 [Source:HGNC Symbol;Acc:HGNC:16406]	38	152	1074	5	17	25	17	-5.29052	3.96414	26.8209	2.23208e-07	2.22419e-05
ENSECAG00000008450	ATP2B1		ATPase plasma membrane Ca2+ transporting 1 [Source:HGNC Symbol;Acc:HGNC:814]	336	615	1291	227	297	300	374	-1.75307	5.07624	7.1451	0.00751692	0.0418873
ENSECAG00000008457	ANGPTL3		angiopoietin like 3 [Source:HGNC Symbol;Acc:HGNC:491]	3	352	55	7	5	8	10	-4.44119	2.11309	17.0714	3.60011e-05	0.000816609
ENSECAG00000008461	DEPDC1		DEP domain containing 1 [Source:HGNC Symbol;Acc:HGNC:22949]	0	0	18	0	0	0	0	-6.14643	-1.65694	9.66117	0.00188204	0.0158257
ENSECAG00000008465	STRBP		spermatid perinuclear RNA binding protein [Source:HGNC Symbol;Acc:HGNC:16462]	128	522	489	72	109	123	145	-2.14099	3.95395	10.6177	0.00112009	0.0106453
ENSECAG00000008471	GPR155		G protein-coupled receptor 155 [Source:HGNC Symbol;Acc:HGNC:22951]	203	88	1982	130	171	271	225	-2.49259	5.05762	7.95194	0.00480359	0.030747
ENSECAG00000008483	GXYLT2		glucoside xylosyltransferase 2 [Source:HGNC Symbol;Acc:HGNC:33383]	8	41	59	2	5	7	12	-2.88368	0.557402	8.4789	0.00359289	0.0252204
ENSECAG00000008485	ITGAL		integrin subunit alpha L [Source:HGNC Symbol;Acc:HGNC:6148]	52	355	693	28	57	14	35	-3.95462	3.74566	21.8103	3.00986e-06	0.000134935
ENSECAG00000008491	DAW1		dynein assembly factor with WD repeats 1 [Source:HGNC Symbol;Acc:HGNC:26383]	0	2	149	0	0	2	0	-6.93803	0.970206	14.4517	0.000143802	0.00231085
ENSECAG00000008502	NONO		non-POU domain containing octamer binding [Source:HGNC Symbol;Acc:HGNC:7871]	354	730	1011	242	287	290	350	-1.64357	4.96511	7.12445	0.00760396	0.0421071
ENSECAG00000008506	HMMR		hyaluronan mediated motility receptor [Source:HGNC Symbol;Acc:HGNC:5012]	0	7	22	1	1	2	0	-3.63237	-1.10454	7.0958	0.00772648	0.0425563
ENSECAG00000008510	KIAA1614		KIAA1614 [Source:HGNC Symbol;Acc:HGNC:29327]	115	382	110	58	61	70	86	-1.79682	3.00527	7.63239	0.00573294	0.0348296
ENSECAG00000008518	NPNT		nephronectin [Source:HGNC Symbol;Acc:HGNC:27405]	6	353	690	7	18	17	10	-5.257	3.63153	24.5257	7.33244e-07	4.89237e-05
ENSECAG00000008520	SEMA5B		semaphorin 5B [Source:HGNC Symbol;Acc:HGNC:10737]	11	87	40	10	4	4	8	-3.11208	0.76136	10.7896	0.00102071	0.00990705
ENSECAG00000008523	NLRP1		NLR family pyrin domain containing 1 [Source:HGNC Symbol;Acc:HGNC:14374]	8	41	256	4	8	3	9	-4.63669	1.95787	18.6372	1.58106e-05	0.000447065
ENSECAG00000008535	DNAH10		dynein axonemal heavy chain 10 [Source:HGNC Symbol;Acc:HGNC:2941]	65	181	3980	80	60	100	70	-4.78742	5.75896	18.6907	1.53728e-05	0.000437942
ENSECAG00000008536	DEF8		differentially expressed in FDCP 8 homolog [Source:HGNC Symbol;Acc:HGNC:25969]	134	521	789	135	144	141	216	-2.0338	4.37529	8.98827	0.00271718	0.0206538
ENSECAG00000008545	ECM1		extracellular matrix protein 1 [Source:HGNC Symbol;Acc:HGNC:3153]	149	785	316	63	90	101	119	-2.46156	3.93973	13.9456	0.000188177	0.00282316
ENSECAG00000008555	LTB		lymphotoxin beta [Source:HGNC Symbol;Acc:HGNC:6711]	0	20	59	2	0	1	3	-4.53718	0.0752352	10.7114	0.00106475	0.0102172
ENSECAG00000008559	CCDC9		coiled-coil domain containing 9 [Source:HGNC Symbol;Acc:HGNC:24560]	49	170	270	36	51	53	61	-2.13334	2.80159	8.61764	0.00332923	0.0238749
ENSECAG00000008560	LRRC56		leucine rich repeat containing 56 [Source:HGNC Symbol;Acc:HGNC:25430]	1	19	180	2	0	0	0	-7.29921	1.32849	21.3078	3.91138e-06	0.000161964
ENSECAG00000008563	MED25		mediator complex subunit 25 [Source:HGNC Symbol;Acc:HGNC:28845]	108	439	717	85	100	87	136	-2.49472	4.09494	12.58	0.000389894	0.00488889
ENSECAG00000008564	MAGI2		"membrane associated guanylate kinase, WW and PDZ domain containing 2 [Source:HGNC Symbol;Acc:HGNC:18957]"	27	153	50	10	9	19	11	-2.90913	1.44983	12.191	0.000480194	0.00575501
ENSECAG00000008566	CTSE		cathepsin E [Source:HGNC Symbol;Acc:HGNC:2530]	1	50	22	1	0	1	1	-5.13303	-0.2005	15.1846	9.74931e-05	0.00172859
ENSECAG00000008568	SLC35A3		solute carrier family 35 member A3 [Source:HGNC Symbol;Acc:HGNC:11023]	38	227	166	26	39	44	41	-2.30575	2.51927	10.0063	0.00156006	0.0137501
ENSECAG00000008585	YEATS2		YEATS domain containing 2 [Source:HGNC Symbol;Acc:HGNC:25489]	239	493	715	161	182	239	228	-1.64166	4.43983	7.22807	0.00717723	0.0406597
ENSECAG00000008588	ACOX3		"acyl-CoA oxidase 3, pristanoyl [Source:HGNC Symbol;Acc:HGNC:121]"	118	472	174	77	85	110	99	-1.73092	3.38512	7.2897	0.00693512	0.0396524
ENSECAG00000008595	GRM3		glutamate metabotropic receptor 3 [Source:HGNC Symbol;Acc:HGNC:4595]	0	3	57	0	0	0	1	-6.32985	-0.278176	13.3526	0.000258069	0.00357816
ENSECAG00000008596	THEMIS2		thymocyte selection associated family member 2 [Source:HGNC Symbol;Acc:HGNC:16839]	8	5	109	3	4	2	7	-3.88298	0.734939	11.0864	0.000869624	0.00886126
ENSECAG00000008597	ALX1		ALX homeobox 1 [Source:HGNC Symbol;Acc:HGNC:1494]	0	19	9	0	0	0	0	-6.52424	-1.34912	14.8265	0.000117866	0.00200524
ENSECAG00000008600	APOB		apolipoprotein B [Source:HGNC Symbol;Acc:HGNC:603]	283	1972	216	120	99	126	291	-2.59222	4.81844	11.5232	0.000687338	0.00748658
ENSECAG00000008606	GZMK		granzyme K [Source:HGNC Symbol;Acc:HGNC:4711]	10	26	9	0	5	1	2	-3.0975	-0.749167	8.5583	0.0034395	0.0244276
ENSECAG00000008613	ACAA1		acetyl-CoA acyltransferase 1 [Source:HGNC Symbol;Acc:HGNC:82]	284	1813	344	161	161	263	191	-2.31261	4.88025	11.1218	0.000853205	0.00875418
ENSECAG00000008614	LLGL2		"LLGL2, scribble cell polarity complex component [Source:HGNC Symbol;Acc:HGNC:6629]"	27	667	678	18	19	16	37	-4.77587	3.96609	27.3841	1.66798e-07	1.84765e-05
ENSECAG00000008618	LCA5L		"LCA5L, lebercilin like [Source:HGNC Symbol;Acc:HGNC:1255]"	5	10	88	3	4	4	12	-3.1142	0.574481	7.81483	0.00518193	0.0324141
ENSECAG00000008619	IQCG		IQ motif containing G [Source:HGNC Symbol;Acc:HGNC:25251]	2	43	186	2	6	8	2	-4.628	1.55911	15.5881	7.87493e-05	0.00146812
ENSECAG00000008622	SEMA4A		semaphorin 4A [Source:HGNC Symbol;Acc:HGNC:10729]	13	104	154	10	8	7	20	-3.44372	1.77459	14.266	0.000158709	0.00248905
ENSECAG00000008624	CCL28		C-C motif chemokine ligand 28 [Source:HGNC Symbol;Acc:HGNC:17700]	0	57	21	0	0	0	0	-7.97676	-0.16552	20.7809	5.1495e-06	0.000198826
ENSECAG00000008627	KLHL5		kelch like family member 5 [Source:HGNC Symbol;Acc:HGNC:6356]	46	105	295	40	48	49	42	-2.20896	2.69596	8.62769	0.00331091	0.0237733
ENSECAG00000008632	STX5		syntaxin 5 [Source:HGNC Symbol;Acc:HGNC:11440]	104	204	279	47	65	69	101	-1.85177	3.07623	7.91915	0.00489143	0.0311259
ENSECAG00000008636	EYA1		EYA transcriptional coactivator and phosphatase 1 [Source:HGNC Symbol;Acc:HGNC:3519]	1	7	45	0	1	5	2	-3.61881	-0.353621	7.60207	0.00583013	0.0352418
ENSECAG00000008643	EXPH5		exophilin 5 [Source:HGNC Symbol;Acc:HGNC:30578]	7	278	482	4	3	0	2	-7.24427	3.13409	35.0976	3.13587e-09	1.9877e-06
ENSECAG00000008644	TLDC1		TBC/LysM-associated domain containing 1 [Source:HGNC Symbol;Acc:HGNC:29325]	62	221	240	43	44	53	48	-2.27611	2.82172	10.7407	0.00104804	0.0100908
ENSECAG00000008664	SRSF7		"splicing factor, arginine/serine-rich 7 [Source:RefSeq peptide;Acc:NP_001182517]"	178	374	534	105	144	147	165	-1.76117	3.99259	8.06913	0.00450258	0.0294205
ENSECAG00000008680	MINK1		misshapen like kinase 1 [Source:HGNC Symbol;Acc:HGNC:17565]	318	929	1266	268	272	282	371	-1.89694	5.17839	8.3645	0.00382622	0.0262677
ENSECAG00000008692	MAPKBP1		mitogen-activated protein kinase binding protein 1 [Source:HGNC Symbol;Acc:HGNC:29536]	212	421	629	147	136	187	222	-1.66909	4.23618	7.32314	0.00680724	0.0391764
ENSECAG00000008700	MDGA1		MAM domain containing glycosylphosphatidylinositol anchor 1 [Source:HGNC Symbol;Acc:HGNC:19267]	2	9	41	1	1	0	1	-4.84427	-0.477025	13.5805	0.000228551	0.00327677
ENSECAG00000008705	STAT6		signal transducer and activator of transcription 6 [Source:HGNC Symbol;Acc:HGNC:11368]	217	443	1213	157	129	142	209	-2.43673	4.69457	12.0808	0.000509434	0.00600453
ENSECAG00000008710	FCER1A		"Equus caballus Fc fragment of IgE, high affinity I, receptor for; alpha polypeptide (FCER1A), mRNA. [Source:RefSeq mRNA;Acc:NM_001099767]"	1	3	25	0	1	1	0	-4.51656	-1.14327	9.94214	0.00161538	0.0141231
ENSECAG00000008727	CLEC5A		C-type lectin domain containing 5A [Source:HGNC Symbol;Acc:HGNC:2054]	1	4	10	0	0	0	0	-5.72802	-1.88554	12.7446	0.000357045	0.00458705
ENSECAG00000008728	NR1I2		nuclear receptor subfamily 1 group I member 2 [Source:HGNC Symbol;Acc:HGNC:7968]	1	283	4	3	1	5	1	-5.40172	1.52706	14.9945	0.000107824	0.00187676
ENSECAG00000008732	GALNS		galactosamine (N-acetyl)-6-sulfatase [Source:HGNC Symbol;Acc:HGNC:4122]	22	86	197	20	9	16	16	-3.19158	1.99325	13.8735	0.000195536	0.0029182
ENSECAG00000008738	ID2		"inhibitor of DNA binding 2, HLH protein [Source:HGNC Symbol;Acc:HGNC:5361]"	76	591	288	46	52	42	63	-2.98397	3.50162	17.2307	3.31036e-05	0.00077476
ENSECAG00000008751	TNFRSF14		tumor necrosis factor receptor superfamily member 14 precursor [Source:RefSeq peptide;Acc:NP_001075376]	18	41	143	5	7	12	10	-3.46299	1.40118	13.8897	0.00019386	0.00289888
ENSECAG00000008759	DRAM1		DNA damage regulated autophagy modulator 1 [Source:HGNC Symbol;Acc:HGNC:25645]	6	13	57	3	2	4	4	-3.41391	0.0895225	10.2235	0.00138662	0.0126312
ENSECAG00000008760	RAD54L		RAD54 like (S. cerevisiae) [Source:HGNC Symbol;Acc:HGNC:9826]	8	9	43	3	3	4	4	-2.94403	-0.187155	8.28272	0.00400241	0.0271093
ENSECAG00000008765	MYCL		"MYCL proto-oncogene, bHLH transcription factor [Source:HGNC Symbol;Acc:HGNC:7555]"	1	41	74	0	1	0	0	-7.18172	0.486351	22.1215	2.55923e-06	0.00011967
ENSECAG00000008768	PARD3B		par-3 family cell polarity regulator beta [Source:HGNC Symbol;Acc:HGNC:14446]	207	674	755	132	193	210	253	-1.86207	4.55241	8.56944	0.00341853	0.0243534
ENSECAG00000008773	KIF13B		kinesin family member 13B [Source:HGNC Symbol;Acc:HGNC:14405]	451	1480	1031	320	387	404	390	-1.72972	5.38504	7.59062	0.00586728	0.0354007
ENSECAG00000008781	RIPK3		receptor interacting serine/threonine kinase 3 [Source:HGNC Symbol;Acc:HGNC:10021]	19	91	118	17	19	12	17	-2.64366	1.61201	10.4137	0.00125087	0.0116504
ENSECAG00000008782	RPH3AL		rabphilin 3A like (without C2 domains) [Source:HGNC Symbol;Acc:HGNC:10296]	35	47	226	30	23	39	29	-2.2523	2.18571	7.67818	0.00558924	0.0342116
ENSECAG00000008784	PPP1R16B		protein phosphatase 1 regulatory subunit 16B [Source:HGNC Symbol;Acc:HGNC:15850]	109	754	148	116	94	91	105	-1.98097	3.69765	8.1261	0.00436326	0.0287678
ENSECAG00000008789	TLDC2		TBC/LysM-associated domain containing 2 [Source:HGNC Symbol;Acc:HGNC:16112]	0	42	0	1	0	0	1	-4.69256	-0.945499	7.46028	0.00630754	0.0370671
ENSECAG00000008795	SPATS1		spermatogenesis associated serine rich 1 [Source:HGNC Symbol;Acc:HGNC:22957]	0	0	19	0	0	0	0	-6.22456	-1.60468	9.86361	0.0016858	0.0145445
ENSECAG00000008799	ENPP4		ectonucleotide pyrophosphatase/phosphodiesterase 4 (putative) [Source:HGNC Symbol;Acc:HGNC:3359]	155	344	336	100	103	123	128	-1.63552	3.60702	7.33161	0.00677525	0.0390379
ENSECAG00000008809	OAS3		2'-5'-oligoadenylate synthetase 3 [Source:HGNC Symbol;Acc:HGNC:8088]	13	54	307	10	5	13	18	-3.97173	2.28013	16.021	6.26452e-05	0.00123031
ENSECAG00000008811	KCNJ15		potassium voltage-gated channel subfamily J member 15 [Source:HGNC Symbol;Acc:HGNC:6261]	5	1141	143	1	1	5	8	-7.05898	3.66215	29.7689	4.86729e-08	8.96659e-06
ENSECAG00000008823	CDH11		cadherin-11 [Source:RefSeq peptide;Acc:NP_001137422]	6	85	157	7	23	14	20	-2.86796	1.75532	9.24898	0.00235627	0.0186557
ENSECAG00000008827	NDC80		"NDC80, kinetochore complex component [Source:HGNC Symbol;Acc:HGNC:16909]"	0	3	21	0	0	1	0	-4.96861	-1.35941	9.29371	0.00229942	0.0183463
ENSECAG00000008834	SULT1C4		sulfotransferase family 1C member 4 [Source:HGNC Symbol;Acc:HGNC:11457]	1	7	299	0	3	1	4	-6.23675	1.97117	17.6512	2.65344e-05	0.000663913
ENSECAG00000008835	ANKRD44		ankyrin repeat domain 44 [Source:HGNC Symbol;Acc:HGNC:25259]	92	185	794	80	86	98	89	-2.53087	3.9195	11.1707	0.000831001	0.00859203
ENSECAG00000008838	CNTNAP2		contactin associated protein like 2 [Source:HGNC Symbol;Acc:HGNC:13830]	0	13	44	0	1	0	0	-6.21278	-0.393759	14.7205	0.000124683	0.00208282
ENSECAG00000008840	MCM6		minichromosome maintenance complex component 6 [Source:HGNC Symbol;Acc:HGNC:6949]	40	214	295	16	40	37	34	-2.97184	2.81387	14.3962	0.000148101	0.00236
ENSECAG00000008841	SLC39A5		solute carrier family 39 member 5 [Source:HGNC Symbol;Acc:HGNC:20502]	6	321	22	2	8	6	11	-4.34311	1.85773	15.464	8.40916e-05	0.00154965
ENSECAG00000008848	PDIA4		protein disulfide isomerase family A member 4 [Source:HGNC Symbol;Acc:HGNC:30167]	180	650	730	159	184	201	208	-1.8642	4.4898	8.5965	0.00336809	0.0241081
ENSECAG00000008850	OSCP1		organic solute carrier partner 1 [Source:HGNC Symbol;Acc:HGNC:29971]	30	48	248	20	25	38	18	-2.61825	2.21095	9.49355	0.00206195	0.0168788
ENSECAG00000008851	CCNL1		cyclin L1 [Source:HGNC Symbol;Acc:HGNC:20569]	283	387	800	154	183	209	241	-1.72034	4.45193	7.82892	0.00514168	0.0322224
ENSECAG00000008862	ABHD15		abhydrolase domain containing 15 [Source:HGNC Symbol;Acc:HGNC:26971]	2	20	39	0	2	1	4	-3.9365	-0.2666	10.4339	0.00123724	0.0115329
ENSECAG00000008863	BUD13		BUD13 homolog [Source:HGNC Symbol;Acc:HGNC:28199]	71	161	221	48	53	62	54	-1.86334	2.71574	7.69415	0.00554002	0.0340199
ENSECAG00000008864	CD1A1		"Equus caballus CD1a1 molecule (CD1A1), mRNA. [Source:RefSeq mRNA;Acc:NM_001252305]"	0	0	25	0	1	0	0	-5.1149	-1.29431	7.63408	0.00572757	0.0348155
ENSECAG00000008870	ABCC6		ATP binding cassette subfamily C member 6 [Source:HGNC Symbol;Acc:HGNC:57]	12	1378	13	5	4	2	9	-6.73489	3.73817	25.7271	3.93274e-07	3.18231e-05
ENSECAG00000008876	PTPRE		"protein tyrosine phosphatase, receptor type E [Source:HGNC Symbol;Acc:HGNC:9669]"	38	106	397	37	35	42	47	-2.67417	2.91784	10.9582	0.000931885	0.00933071
ENSECAG00000008881	LYVE1		lymphatic vessel endothelial hyaluronan receptor 1 [Source:HGNC Symbol;Acc:HGNC:14687]	20	5	221	10	6	8	21	-3.41877	1.75379	10.0518	0.00152199	0.0135141
ENSECAG00000008884	SPN		sialophorin [Source:HGNC Symbol;Acc:HGNC:11249]	3	33	85	8	6	2	6	-3.35653	0.71991	9.68407	0.00185873	0.0157032
ENSECAG00000008888	PTH1R		parathyroid hormone 1 receptor [Source:HGNC Symbol;Acc:HGNC:9608]	83	2039	58	51	56	21	87	-3.98242	4.4661	16.5066	4.8481e-05	0.00102624
ENSECAG00000008899	LSS		lanosterol synthase [Source:HGNC Symbol;Acc:HGNC:6708]	62	215	417	24	69	44	64	-2.67647	3.21537	12.4392	0.000420427	0.00520832
ENSECAG00000008903	IQCF1		IQ motif containing F1 [Source:HGNC Symbol;Acc:HGNC:28607]	0	4	4	0	0	0	0	-4.79267	-2.35034	8.17984	0.00423586	0.0282048
ENSECAG00000008906	PARP15		poly(ADP-ribose) polymerase family member 15 [Source:HGNC Symbol;Acc:HGNC:26876]	56	107	151	21	14	22	15	-2.89996	1.97696	15.2915	9.21305e-05	0.00165153
ENSECAG00000008907	SLC25A17		solute carrier family 25 member 17 [Source:HGNC Symbol;Acc:HGNC:10987]	45	142	150	28	32	38	45	-2.02565	2.24464	8.18317	0.00422809	0.028186
ENSECAG00000008916	ANKRD2		ankyrin repeat domain 2 [Source:HGNC Symbol;Acc:HGNC:495]	330	15	41	889	675	2570	842	3.34367	5.43176	13.3184	0.000262819	0.00362154
ENSECAG00000008919	RAB40C		"RAB40C, member RAS oncogene family [Source:HGNC Symbol;Acc:HGNC:18285]"	33	61	179	14	29	32	44	-2.08341	2.02116	6.77479	0.00924542	0.0478789
ENSECAG00000008932	SYT17		synaptotagmin 17 [Source:HGNC Symbol;Acc:HGNC:24119]	5	53	16	6	0	3	6	-2.947	-0.0660724	7.11625	0.00763885	0.0422341
ENSECAG00000008942	FAM81B		family with sequence similarity 81 member B [Source:HGNC Symbol;Acc:HGNC:26335]	4	8	155	1	1	5	3	-4.99822	1.12735	15.1728	9.81063e-05	0.00173676
ENSECAG00000008944	CSRP1		cysteine and glycine rich protein 1 [Source:HGNC Symbol;Acc:HGNC:2469]	147	366	1243	116	148	137	201	-2.46679	4.62957	11.0649	0.000879789	0.00891218
ENSECAG00000008947	HEPHL1		hephaestin like 1 [Source:HGNC Symbol;Acc:HGNC:30477]	0	12	3	0	0	0	0	-5.58493	-1.94881	10.6025	0.00112935	0.0107045
ENSECAG00000008951	LMAN1L		"lectin, mannose binding 1 like [Source:HGNC Symbol;Acc:HGNC:6632]"	1	89	110	2	0	0	3	-6.04256	1.22016	19.3847	1.06861e-05	0.000338675
ENSECAG00000008957	NCF4		neutrophil cytosolic factor 4 [Source:HGNC Symbol;Acc:HGNC:7662]	8	8	66	2	2	2	4	-3.90892	0.158054	12.1321	0.000495608	0.0059021
ENSECAG00000008971	P3H2		prolyl 3-hydroxylase 2 [Source:HGNC Symbol;Acc:HGNC:19317]	16	452	236	20	11	13	21	-4.20008	2.97637	21.382	3.76295e-06	0.000157843
ENSECAG00000008975	PPM1H		"protein phosphatase, Mg2+/Mn2+ dependent 1H [Source:HGNC Symbol;Acc:HGNC:18583]"	14	216	306	16	33	29	31	-3.18348	2.77867	13.3685	0.000255881	0.00356034
ENSECAG00000008993	HIP1R		huntingtin interacting protein 1 related [Source:HGNC Symbol;Acc:HGNC:18415]	246	640	1067	146	239	251	219	-2.03867	4.79773	9.65962	0.00188363	0.0158257
ENSECAG00000009011	FLRT2		fibronectin leucine rich transmembrane protein 2 [Source:HGNC Symbol;Acc:HGNC:3761]	15	183	304	18	23	5	26	-3.69674	2.64191	16.0078	6.30816e-05	0.00123665
ENSECAG00000009012	IER2		immediate early response 2 [Source:HGNC Symbol;Acc:HGNC:28871]	26	84	210	14	21	19	28	-2.85851	2.10848	12.0578	0.000515754	0.00604778
ENSECAG00000009015	CCDC61		coiled-coil domain containing 61 [Source:HGNC Symbol;Acc:HGNC:33629]	33	65	168	20	30	21	26	-2.33047	1.91971	8.8206	0.00297849	0.02211
ENSECAG00000009021	EGFL8		EGF like domain multiple 8 [Source:HGNC Symbol;Acc:HGNC:13944]	27	88	142	20	18	20	22	-2.51937	1.80938	10.2749	0.00134854	0.0123534
ENSECAG00000009023	CFAP69		cilia and flagella associated protein 69 [Source:HGNC Symbol;Acc:HGNC:26107]	15	74	331	13	6	12	23	-3.89777	2.43853	16.3348	5.30808e-05	0.00110114
ENSECAG00000009024	ARL5C		ADP ribosylation factor like GTPase 5C [Source:HGNC Symbol;Acc:HGNC:31111]	3	10	38	3	2	0	1	-3.90069	-0.465427	10.2719	0.00135069	0.0123681
ENSECAG00000009025	CDHR3		cadherin related family member 3 [Source:HGNC Symbol;Acc:HGNC:26308]	24	2	1014	1	2	2	5	-7.67041	3.6931	26.6177	2.47967e-07	2.40241e-05
ENSECAG00000009026	CYP2S1		cytochrome P450 family 2 subfamily S member 1 [Source:HGNC Symbol;Acc:HGNC:15654]	0	207	24	0	1	1	0	-7.21793	1.22999	20.8544	4.95549e-06	0.000192312
ENSECAG00000009027	METTL27		methyltransferase like 27 [Source:HGNC Symbol;Acc:HGNC:19068]	4	110	19	4	10	8	10	-2.74249	0.720859	7.19633	0.00730526	0.0411399
ENSECAG00000009031	IFT140		intraflagellar transport 140 [Source:HGNC Symbol;Acc:HGNC:29077]	44	353	618	53	43	46	52	-3.27139	3.69058	16.8808	3.98014e-05	0.000879189
ENSECAG00000009034	DUOXA1		dual oxidase maturation factor 1 [Source:HGNC Symbol;Acc:HGNC:26507]	0	0	198	0	1	0	2	-6.88354	1.35329	13.1997	0.000279991	0.00379965
ENSECAG00000009039	STAT1		signal transducer and activator of transcription 1 [Source:HGNC Symbol;Acc:HGNC:11362]	364	717	1751	149	273	261	316	-2.3814	5.28474	11.4347	0.000720856	0.00777373
ENSECAG00000009044	PRDM1		PR/SET domain 1 [Source:HGNC Symbol;Acc:HGNC:9346]	9	65	97	9	9	12	18	-2.68488	1.23228	8.63845	0.00329141	0.0237079
ENSECAG00000009046	BIN2		bridging integrator 2 [Source:HGNC Symbol;Acc:HGNC:1053]	25	123	419	17	19	12	23	-3.93389	2.84228	19.3131	1.10942e-05	0.000346407
ENSECAG00000009047	RIBC2		RIB43A domain with coiled-coils 2 [Source:HGNC Symbol;Acc:HGNC:13241]	0	2	170	0	1	0	0	-7.89283	1.14425	17.8524	2.38718e-05	0.0006125
ENSECAG00000009049	CD4		CD4 molecule [Source:HGNC Symbol;Acc:HGNC:1678]	12	124	184	13	13	2	15	-3.76412	1.98315	15.3741	8.81883e-05	0.00160604
ENSECAG00000009054	CKB		creatine kinase B [Source:HGNC Symbol;Acc:HGNC:1991]	399	1622	247	134	159	124	183	-2.54918	4.69125	14.5917	0.000133499	0.00218531
ENSECAG00000009066	GABBR2		gamma-aminobutyric acid type B receptor subunit 2 [Source:HGNC Symbol;Acc:HGNC:4507]	12	11	4	0	1	0	1	-4.00579	-1.44932	12.1036	0.000503246	0.0059562
ENSECAG00000009069	EQMHCB2		"Equus caballus MHC class I heavy chain (EQMHCB2), mRNA. [Source:RefSeq mRNA;Acc:NM_001082506]"	1628	2446	4031	252	890	583	948	-2.41665	6.71887	9.82379	0.00172269	0.0147894
ENSECAG00000009073	ARHGEF39		"Equus caballus chromosome 9 open reading frame 100 ortholog (C25H9orf100), mRNA. [Source:RefSeq mRNA;Acc:NM_001195761]"	7	6	39	5	3	2	2	-2.95939	-0.36191	7.62626	0.00575246	0.0349236
ENSECAG00000009074	AUTS2		"AUTS2, activator of transcription and developmental regulator [Source:HGNC Symbol;Acc:HGNC:14262]"	109	313	448	92	80	89	99	-2.09504	3.61054	10.07	0.00150702	0.0134436
ENSECAG00000009084	TRIM46		tripartite motif containing 46 [Source:HGNC Symbol;Acc:HGNC:19019]	0	6	13	0	0	0	0	-6.10272	-1.66088	12.6257	0.000380488	0.00480484
ENSECAG00000009093	GLYR1		glyoxylate reductase 1 homolog [Source:HGNC Symbol;Acc:HGNC:24434]	338	694	647	200	213	264	301	-1.52486	4.63033	6.92592	0.00849554	0.0454612
ENSECAG00000009100	SLCO4C1		solute carrier organic anion transporter family member 4C1 [Source:HGNC Symbol;Acc:HGNC:23612]	0	67	96	0	0	1	0	-7.63022	0.933672	21.9429	2.80885e-06	0.00012768
ENSECAG00000009107	ENPEP		glutamyl aminopeptidase [Source:HGNC Symbol;Acc:HGNC:3355]	2	863	13	3	3	9	9	-5.80063	3.08951	18.8071	1.44629e-05	0.000425296
ENSECAG00000009116	SRSF9		serine and arginine rich splicing factor 9 [Source:HGNC Symbol;Acc:HGNC:10791]	76	225	274	55	56	72	82	-1.92129	3.04335	8.12423	0.00436774	0.028789
ENSECAG00000009118	OCLN		occludin [Source:HGNC Symbol;Acc:HGNC:8104]	31	351	634	31	28	25	46	-3.86143	3.64208	20.3134	6.57387e-06	0.000239631
ENSECAG00000009125	UPK3A		uroplakin 3A [Source:HGNC Symbol;Acc:HGNC:12580]	0	6	6	0	0	0	0	-5.37416	-2.07876	10.1112	0.00147372	0.013235
ENSECAG00000009126	NOS1		nitric oxide synthase 1 [Source:HGNC Symbol;Acc:HGNC:7872]	1	94	11	0	0	4	1	-4.93628	0.221315	12.0555	0.000516393	0.00604906
ENSECAG00000009129	FAM83F		family with sequence similarity 83 member F [Source:HGNC Symbol;Acc:HGNC:25148]	0	83	57	0	0	0	1	-7.34258	0.66146	20.7508	5.23101e-06	0.000200953
ENSECAG00000009133	ACVRL1		activin A receptor like type 1 [Source:HGNC Symbol;Acc:HGNC:175]	93	130	1296	77	75	74	99	-3.20441	4.36704	13.9548	0.000187262	0.00281593
ENSECAG00000009138	MME		membrane metalloendopeptidase [Source:HGNC Symbol;Acc:HGNC:7154]	84	1365	92	70	110	64	106	-2.79587	4.11414	11.291	0.000778829	0.00820883
ENSECAG00000009139	CFTR		Cystic fibrosis transmembrane conductance regulator [Source:UniProtKB/Swiss-Prot;Acc:Q2QLA3]	0	8	94	1	0	0	2	-5.86696	0.426788	13.5689	0.000229969	0.00328389
ENSECAG00000009141	PGAP3		post-GPI attachment to proteins 3 [Source:HGNC Symbol;Acc:HGNC:23719]	35	107	164	19	27	39	50	-2.01401	2.15394	7.00248	0.00813971	0.0441817
ENSECAG00000009142	DQA		"Equus caballus MHC class II DQ-alpha (DQA), mRNA. [Source:RefSeq mRNA;Acc:NM_001142814]"	29	85	172	17	27	16	16	-2.78326	1.93443	12.0161	0.000527425	0.0061436
ENSECAG00000009147	CTCFL		CCCTC-binding factor like [Source:HGNC Symbol;Acc:HGNC:16234]	0	27	0	0	0	0	0	-6.33915	-1.45852	10.6315	0.00111176	0.0105838
ENSECAG00000009148	LPAR2		lysophosphatidic acid receptor 2 [Source:HGNC Symbol;Acc:HGNC:3168]	1	12	28	2	1	0	1	-4.09582	-0.757278	10.3085	0.00132418	0.0121694
ENSECAG00000009153	ARHGAP25		Rho GTPase activating protein 25 [Source:HGNC Symbol;Acc:HGNC:28951]	50	140	344	39	27	36	37	-2.81856	2.83387	13.4038	0.000251119	0.00351336
ENSECAG00000009158	PTP4A3		"protein tyrosine phosphatase type IVA, member 3 [Source:HGNC Symbol;Acc:HGNC:9636]"	269	13	58	557	386	722	763	2.42198	4.48104	9.79741	0.00174758	0.0149411
ENSECAG00000009161	SIM1		single-minded family bHLH transcription factor 1 [Source:HGNC Symbol;Acc:HGNC:10882]	0	337	0	0	0	0	0	-9.96269	1.69912	21.0363	4.50665e-06	0.00018029
ENSECAG00000009163	NUF2		"Equus caballus NUF2, NDC80 kinetochore complex component (NUF2), mRNA. [Source:RefSeq mRNA;Acc:NM_001309320]"	3	3	18	0	2	0	0	-4.19486	-1.37819	9.24778	0.00235782	0.0186557
ENSECAG00000009171	NUP210		nucleoporin 210 [Source:HGNC Symbol;Acc:HGNC:30052]	108	401	606	94	102	135	154	-2.04674	3.99847	8.96759	0.00274811	0.0208405
ENSECAG00000009175	GABBR1		gamma-aminobutyric acid type B receptor subunit 1 [Source:HGNC Symbol;Acc:HGNC:4070]	121	223	569	116	97	90	129	-1.94512	3.7587	8.1357	0.00434021	0.0286512
ENSECAG00000009180	TLR8		"Equus caballus toll-like receptor 8 (TLR8), mRNA. [Source:RefSeq mRNA;Acc:NM_001111301]"	8	11	57	3	2	1	4	-3.77296	0.0488971	11.7724	0.00060116	0.0067476
ENSECAG00000009199	MAP3K13		mitogen-activated protein kinase kinase kinase 13 [Source:HGNC Symbol;Acc:HGNC:6852]	17	320	273	20	18	29	28	-3.50023	2.87635	16.6418	4.51446e-05	0.000970985
ENSECAG00000009213	WNT7A		Wnt family member 7A [Source:HGNC Symbol;Acc:HGNC:12786]	0	0	39	0	0	0	0	-7.26337	-0.816087	12.833	0.000340564	0.00443316
ENSECAG00000009214	SACM1L		SAC1 like phosphatidylinositide phosphatase [Source:HGNC Symbol;Acc:HGNC:17059]	111	252	377	83	86	94	129	-1.73121	3.46341	7.0608	0.00787888	0.0431561
ENSECAG00000009215	SLC7A5		solute carrier family 7 member 5 [Source:HGNC Symbol;Acc:HGNC:11063]	7	38	46	6	6	5	3	-2.98546	0.298021	9.54698	0.00200279	0.0165406
ENSECAG00000009218	EGFL6		EGF like domain multiple 6 [Source:HGNC Symbol;Acc:HGNC:3235]	1	8	23	0	0	0	1	-5.32156	-1.09355	13.0745	0.000299346	0.00401811
ENSECAG00000009232	CLASRP		CLK4 associating serine/arginine rich protein [Source:HGNC Symbol;Acc:HGNC:17731]	78	357	377	77	68	100	93	-2.07269	3.50521	9.14904	0.00248848	0.019387
ENSECAG00000009244	PAX8		paired box 8 [Source:HGNC Symbol;Acc:HGNC:8622]	0	883	4	8	0	0	4	-6.75013	3.08391	14.2739	0.000158039	0.00248196
ENSECAG00000009254	N4BP3		NEDD4 binding protein 3 [Source:HGNC Symbol;Acc:HGNC:29852]	15	31	372	13	15	12	10	-4.05507	2.45667	16.2832	5.45453e-05	0.00112132
ENSECAG00000009256	CPE		carboxypeptidase E [Source:HGNC Symbol;Acc:HGNC:2303]	58	369	40	37	46	39	45	-2.12	2.53015	7.70533	0.00550579	0.0338461
ENSECAG00000009261	AOAH		acyloxyacyl hydrolase [Source:HGNC Symbol;Acc:HGNC:548]	14	58	98	11	14	8	14	-2.70975	1.21467	9.51316	0.00204004	0.0167641
ENSECAG00000009265	QPCTL		glutaminyl-peptide cyclotransferase like [Source:HGNC Symbol;Acc:HGNC:25952]	9	75	54	6	13	10	16	-2.40409	0.916784	6.97889	0.00824769	0.0445863
ENSECAG00000009269	TTC16		tetratricopeptide repeat domain 16 [Source:HGNC Symbol;Acc:HGNC:26536]	1	8	345	5	1	3	1	-6.09172	2.17655	18.2182	1.96985e-05	0.000528824
ENSECAG00000009273	SLC45A3		solute carrier family 45 member 3 [Source:HGNC Symbol;Acc:HGNC:8642]	4	90	173	0	1	0	0	-8.38414	1.63447	34.2033	4.96457e-09	2.41035e-06
ENSECAG00000009274	NPHS2		"NPHS2, podocin [Source:HGNC Symbol;Acc:HGNC:13394]"	0	227	1	0	0	0	1	-7.86608	1.1656	17.3763	3.06622e-05	0.000741973
ENSECAG00000009283	ZNF114		zinc finger protein 114 [Source:HGNC Symbol;Acc:HGNC:12894]	11	19	6	1	1	1	1	-3.61619	-1.08277	12.0289	0.000523833	0.00611112
ENSECAG00000009285	CD300LD		CD300 molecule like family member d [Source:HGNC Symbol;Acc:HGNC:16848]	0	2	41	0	0	0	2	-5.12248	-0.670296	9.30044	0.00229099	0.0183111
ENSECAG00000009290	LRMP		lymphoid restricted membrane protein [Source:HGNC Symbol;Acc:HGNC:6690]	58	24	184	8	18	19	35	-2.60117	1.86358	9.10159	0.00255387	0.019775
ENSECAG00000009291	ENKD1		enkurin domain containing 1 [Source:HGNC Symbol;Acc:HGNC:25246]	6	65	80	4	8	8	8	-3.27106	0.967342	11.1803	0.000826718	0.0085638
ENSECAG00000009294	PARD6B		par-6 family cell polarity regulator beta [Source:HGNC Symbol;Acc:HGNC:16245]	7	181	271	2	1	8	10	-5.2963	2.42081	23.0473	1.58062e-06	8.26008e-05
ENSECAG00000009297	PLOD2		"procollagen-lysine,2-oxoglutarate 5-dioxygenase 2 [Source:HGNC Symbol;Acc:HGNC:9082]"	99	188	341	49	60	95	81	-1.96425	3.1778	8.39294	0.00376681	0.0259761
ENSECAG00000009302	CCDC114		coiled-coil domain containing 114 [Source:HGNC Symbol;Acc:HGNC:26560]	10	26	420	8	4	3	6	-5.41414	2.52913	22.2397	2.40641e-06	0.000114638
ENSECAG00000009314	TMEM132A		transmembrane protein 132A [Source:HGNC Symbol;Acc:HGNC:31092]	95	289	388	70	66	75	99	-2.13459	3.4258	10.0867	0.00149342	0.0133588
ENSECAG00000009317	PLBD2		phospholipase B domain containing 2 [Source:HGNC Symbol;Acc:HGNC:27283]	39	187	304	32	41	48	56	-2.44731	2.86637	10.3902	0.00126685	0.0117657
ENSECAG00000009334	SLC15A1		solute carrier family 15 member 1 [Source:HGNC Symbol;Acc:HGNC:10920]	7	25	7	1	3	0	0	-3.80347	-0.974492	10.5469	0.00116385	0.010988
ENSECAG00000009343	GALC		galactosylceramidase [Source:HGNC Symbol;Acc:HGNC:4115]	98	174	371	62	67	109	95	-1.78827	3.27365	6.91492	0.00854795	0.0456247
ENSECAG00000009345	LMNTD2		lamin tail domain containing 2 [Source:HGNC Symbol;Acc:HGNC:28561]	0	12	15	0	1	0	0	-5.04921	-1.30658	10.7864	0.00102247	0.00991993
ENSECAG00000009349	PAXX		"PAXX, non-homologous end joining factor [Source:HGNC Symbol;Acc:HGNC:27849]"	58	58	429	33	48	67	63	-2.3101	3.00763	8.00574	0.00466293	0.0301271
ENSECAG00000009361	COL5A1		collagen type V alpha 1 chain [Source:HGNC Symbol;Acc:HGNC:2209]	413	651	1401	241	360	341	367	-1.75629	5.20314	7.30653	0.00687046	0.0394308
ENSECAG00000009363	ACOD1		aconitate decarboxylase 1 [Source:HGNC Symbol;Acc:HGNC:33904]	1	1	46	2	1	1	3	-3.69267	-0.455472	7.49137	0.00619953	0.0367066
ENSECAG00000009375	FAM198A		family with sequence similarity 198 member A [Source:HGNC Symbol;Acc:HGNC:24485]	9	26	172	1	7	6	8	-4.193	1.43013	14.8353	0.000117319	0.00200232
ENSECAG00000009379	GLCCI1		glucocorticoid induced 1 [Source:HGNC Symbol;Acc:HGNC:18713]	11	32	157	13	10	10	12	-3.08613	1.46977	10.5419	0.00116696	0.0109968
ENSECAG00000009382	SH3BP4		SH3 domain binding protein 4 [Source:HGNC Symbol;Acc:HGNC:10826]	114	537	624	143	131	195	178	-1.80141	4.23439	7.24369	0.00711506	0.0403777
ENSECAG00000009384	NECAB1		N-terminal EF-hand calcium binding protein 1 [Source:HGNC Symbol;Acc:HGNC:20983]	0	5	2	0	0	0	0	-4.53582	-2.44496	7.35668	0.00668141	0.0386276
ENSECAG00000009388	IQCD		IQ motif containing D [Source:HGNC Symbol;Acc:HGNC:25168]	3	19	205	3	3	3	1	-5.44456	1.53588	19.2102	1.17086e-05	0.00036203
ENSECAG00000009390	SEPT1		septin 1 [Source:HGNC Symbol;Acc:HGNC:2879]	2	40	97	3	6	1	0	-4.68411	0.810258	13.7331	0.000210712	0.00310008
ENSECAG00000009400	ARRDC4		arrestin domain containing 4 [Source:HGNC Symbol;Acc:HGNC:28087]	85	108	392	55	46	58	74	-2.20507	3.07455	9.08492	0.00257726	0.0199185
ENSECAG00000009410	CLDN18		claudin 18 [Source:HGNC Symbol;Acc:HGNC:2039]	4	99	1203	5	1	3	4	-7.59919	4.00665	30.9137	2.69767e-08	6.82263e-06
ENSECAG00000009418	RASSF7		Ras association domain family member 7 [Source:HGNC Symbol;Acc:HGNC:1166]	9	257	337	4	10	6	17	-4.89878	2.81164	23.2877	1.39491e-06	7.54277e-05
ENSECAG00000009419	IQCA1		IQ motif containing with AAA domain 1 [Source:HGNC Symbol;Acc:HGNC:26195]	1	2	164	0	0	2	0	-7.08054	1.10579	16.9148	3.90965e-05	0.000870383
ENSECAG00000009429	REPS2		RALBP1 associated Eps domain containing 2 [Source:HGNC Symbol;Acc:HGNC:9963]	3	263	293	3	0	1	5	-6.72738	2.64824	28.2681	1.0562e-07	1.47862e-05
ENSECAG00000009431	ANPEP		"alanyl aminopeptidase, membrane [Source:HGNC Symbol;Acc:HGNC:500]"	1	1831	282	0	0	0	1	-11.1378	4.36945	41.4746	1.19413e-10	2.47716e-07
ENSECAG00000009443	MAP3K21		mitogen-activated protein kinase kinase kinase 21 [Source:HGNC Symbol;Acc:HGNC:29798]	55	861	178	25	39	38	44	-3.6046	3.56987	19.8296	8.46619e-06	0.000288343
ENSECAG00000009444	PCYT1B		"phosphate cytidylyltransferase 1, choline, beta [Source:HGNC Symbol;Acc:HGNC:8755]"	10	10	62	1	8	4	5	-3.09367	0.217783	8.47746	0.00359573	0.0252309
ENSECAG00000009450	DDC		dopa decarboxylase [Source:HGNC Symbol;Acc:HGNC:2719]	10	254	3	29	8	3	10	-3.01097	1.5799	6.8647	0.00879149	0.046431
ENSECAG00000009460	NTRK1		neurotrophic receptor tyrosine kinase 1 [Source:HGNC Symbol;Acc:HGNC:8031]	0	38	1	0	0	0	1	-5.33968	-1.04309	9.85203	0.00169645	0.0146023
ENSECAG00000009462	COL14A1		"Equus caballus collagen, type XIV, alpha 1 (COL14A1), mRNA. [Source:RefSeq mRNA;Acc:NM_001163870]"	262	268	1219	72	222	181	189	-2.30884	4.63172	10.0371	0.00153421	0.0135747
ENSECAG00000009463	CCDC15		coiled-coil domain containing 15 [Source:HGNC Symbol;Acc:HGNC:25798]	60	123	187	24	26	37	31	-2.4509	2.30019	11.9764	0.000538797	0.00623153
ENSECAG00000009464	ANKMY1		ankyrin repeat and MYND domain containing 1 [Source:HGNC Symbol;Acc:HGNC:20987]	1	8	140	0	0	0	1	-7.63807	0.928422	21.0222	4.53987e-06	0.000180915
ENSECAG00000009477	PHRF1		PHD and ring finger domains 1 [Source:HGNC Symbol;Acc:HGNC:24351]	365	764	1394	273	254	308	364	-1.9078	5.196	8.39648	0.00375949	0.0259491
ENSECAG00000009479	CASS4		Cas scaffolding protein family member 4 [Source:HGNC Symbol;Acc:HGNC:15878]	6	64	129	5	4	1	6	-4.50123	1.29457	17.484	2.89737e-05	0.000713552
ENSECAG00000009483	PRLR		prolactin receptor [Source:HGNC Symbol;Acc:HGNC:9446]	1	303	114	0	5	3	3	-5.97111	2.14624	22.1107	2.57374e-06	0.000120103
ENSECAG00000009488	SYK		spleen associated tyrosine kinase [Source:HGNC Symbol;Acc:HGNC:11491]	11	51	312	11	8	7	17	-4.08231	2.27814	16.5652	4.70067e-05	0.00100435
ENSECAG00000009500	NEK8		NIMA related kinase 8 [Source:HGNC Symbol;Acc:HGNC:13387]	16	67	134	9	10	9	13	-3.27121	1.49355	13.7065	0.000213715	0.00313215
ENSECAG00000009514	VAMP8		vesicle associated membrane protein 8 [Source:HGNC Symbol;Acc:HGNC:12647]	52	257	355	21	33	51	39	-3.05183	3.0712	15.8473	6.8664e-05	0.00132075
ENSECAG00000009515	ATRNL1		attractin like 1 [Source:HGNC Symbol;Acc:HGNC:29063]	26	219	97	9	6	10	16	-3.77867	1.94635	19.4623	1.02606e-05	0.000328843
ENSECAG00000009519	C1S		complement C1s [Source:HGNC Symbol;Acc:HGNC:1247]	110	243	599	59	110	113	186	-1.90747	3.83599	7.12833	0.00758756	0.0420611
ENSECAG00000009524	SLC16A3		"Equus caballus monocarboxylate transporter (MCT4), mRNA. [Source:RefSeq mRNA;Acc:NM_001145532]"	26	1180	98	26	20	37	35	-4.1197	3.74839	18.6058	1.60727e-05	0.000451851
ENSECAG00000009526	CFAP73		cilia and flagella associated protein 73 [Source:HGNC Symbol;Acc:HGNC:37100]	1	4	246	0	0	0	0	-9.94262	1.66517	27.6294	1.46925e-07	1.76457e-05
ENSECAG00000009528	CDH3		cadherin 3 [Source:HGNC Symbol;Acc:HGNC:1762]	63	232	517	15	20	19	27	-4.21261	3.28567	27.127	1.90517e-07	2.00342e-05
ENSECAG00000009530	ITK		IL2 inducible T-cell kinase [Source:HGNC Symbol;Acc:HGNC:6171]	8	81	66	3	11	1	9	-3.50213	0.935346	11.4362	0.000720262	0.007771
ENSECAG00000009535	FCER1G		"Equus caballus Fc fragment of IgE, high affinity I, receptor for; gamma polypeptide (FCER1G), mRNA. [Source:RefSeq mRNA;Acc:NM_001309482]"	18	25	132	8	11	14	22	-2.58607	1.3361	7.87167	0.00502154	0.0317342
ENSECAG00000009543	EPSTI1		epithelial stromal interaction 1 [Source:HGNC Symbol;Acc:HGNC:16465]	10	34	101	7	7	10	9	-3.02577	0.995087	10.0689	0.00150789	0.0134461
ENSECAG00000009544	RASAL1		RAS protein activator like 1 [Source:HGNC Symbol;Acc:HGNC:9873]	0	110	22	1	0	1	0	-6.41026	0.502537	17.199	3.3662e-05	0.000783011
ENSECAG00000009553	CADM3		cell adhesion molecule 3 [Source:HGNC Symbol;Acc:HGNC:17601]	0	11	1	0	0	0	0	-5.2255	-2.13436	8.69406	0.00319248	0.023193
ENSECAG00000009558	SLC16A12		solute carrier family 16 member 12 [Source:HGNC Symbol;Acc:HGNC:23094]	10	1213	10	18	18	4	26	-4.85807	3.59955	15.4419	8.50797e-05	0.00155938
ENSECAG00000009559	INSC		"INSC, spindle orientation adaptor protein [Source:HGNC Symbol;Acc:HGNC:33116]"	0	0	52	2	0	1	1	-4.54906	-0.394543	7.46878	0.00627781	0.03694
ENSECAG00000009562	ZC3H12A		zinc finger CCCH-type containing 12A [Source:HGNC Symbol;Acc:HGNC:26259]	36	87	203	20	26	31	38	-2.37342	2.19889	9.42626	0.002139	0.0173824
ENSECAG00000009565	STMND1		stathmin domain containing 1 [Source:HGNC Symbol;Acc:HGNC:44668]	2	0	125	0	0	0	3	-6.21349	0.735844	11.9587	0.000543931	0.00627096
ENSECAG00000009575	IGHE		immunoglobulin heavy constant epsilon [Source:HGNC Symbol;Acc:HGNC:5522]	3	1	86	2	0	0	2	-5.32122	0.27444	12.2665	0.000461164	0.00559155
ENSECAG00000009576	MMS22L		"MMS22 like, DNA repair protein [Source:HGNC Symbol;Acc:HGNC:21475]"	2	29	48	6	3	0	1	-3.79541	0.0728076	9.65982	0.00188342	0.0158257
ENSECAG00000009583	P4HB		prolyl 4-hydroxylase subunit beta [Source:HGNC Symbol;Acc:HGNC:8548]	570	1633	2413	370	572	544	632	-1.96264	6.04595	7.6289	0.00574403	0.0348877
ENSECAG00000009585	IRAK1		interleukin 1 receptor associated kinase 1 [Source:HGNC Symbol;Acc:HGNC:6112]	206	420	781	160	187	218	221	-1.67787	4.42041	7.02079	0.00805689	0.0438678
ENSECAG00000009586	C16orf89		chromosome 16 open reading frame 89 [Source:HGNC Symbol;Acc:HGNC:28687]	0	85	651	9	2	5	2	-6.29844	3.18582	20.1454	7.17711e-06	0.000254284
ENSECAG00000009619	PGRMC1		progesterone receptor membrane component 1 [Source:HGNC Symbol;Acc:HGNC:16090]	63	315	515	45	68	84	112	-2.40202	3.62321	10.3754	0.00127707	0.0118365
ENSECAG00000009621	INCENP		inner centromere protein [Source:HGNC Symbol;Acc:HGNC:6058]	8	60	160	11	8	9	10	-3.48898	1.58104	13.3198	0.000262612	0.00362087
ENSECAG00000009626	TNFAIP3		TNF alpha induced protein 3 [Source:HGNC Symbol;Acc:HGNC:11896]	18	123	276	13	15	16	19	-3.62813	2.40247	17.3458	3.11582e-05	0.000746102
ENSECAG00000009629	LTBP3		latent transforming growth factor beta binding protein 3 [Source:HGNC Symbol;Acc:HGNC:6716]	239	373	1149	154	155	171	258	-2.13444	4.66662	9.57248	0.00197516	0.0163954
ENSECAG00000009630	C11orf42		chromosome 11 open reading frame 42 [Source:HGNC Symbol;Acc:HGNC:28541]	21	57	71	12	11	12	15	-2.36204	1.04044	8.139	0.00433233	0.0286352
ENSECAG00000009637	OCA2		OCA2 melanosomal transmembrane protein [Source:HGNC Symbol;Acc:HGNC:8101]	13	348	16	5	11	6	5	-4.44174	1.94512	17.5673	2.77317e-05	0.000691398
ENSECAG00000009643	DDX25		DEAD-box helicase 25 [Source:HGNC Symbol;Acc:HGNC:18698]	1	31	1	0	0	1	0	-5.08686	-1.22454	10.5426	0.00116652	0.0109968
ENSECAG00000009647	MGAM		maltase-glucoamylase [Source:HGNC Symbol;Acc:HGNC:7043]	3	347	9	1	2	2	4	-5.89046	1.82519	20.3554	6.43126e-06	0.000234808
ENSECAG00000009649	LPCAT2		lysophosphatidylcholine acyltransferase 2 [Source:HGNC Symbol;Acc:HGNC:26032]	6	8	264	1	2	1	1	-6.69264	1.81067	24.4537	7.61177e-07	5.01767e-05
ENSECAG00000009650	TSNAXIP1		translin associated factor X interacting protein 1 [Source:HGNC Symbol;Acc:HGNC:18586]	9	21	198	9	1	4	7	-4.3728	1.56912	15.0382	0.000105356	0.0018352
ENSECAG00000009652	GDF10		growth differentiation factor 10 [Source:HGNC Symbol;Acc:HGNC:4215]	6	6	125	3	3	3	5	-4.24385	0.880586	12.8124	0.000344326	0.00446684
ENSECAG00000009653	SSH3		slingshot protein phosphatase 3 [Source:HGNC Symbol;Acc:HGNC:30581]	38	215	309	30	34	25	42	-2.95868	2.8558	14.6066	0.000132451	0.00217753
ENSECAG00000009658	MTA1		metastasis associated 1 [Source:HGNC Symbol;Acc:HGNC:7410]	180	351	654	135	139	149	223	-1.70838	4.1619	7.09208	0.00774251	0.0426034
ENSECAG00000009660	PLEKHA6		pleckstrin homology domain containing A6 [Source:HGNC Symbol;Acc:HGNC:17053]	202	803	565	120	176	172	276	-1.84121	4.45425	8.47161	0.00360733	0.0252735
ENSECAG00000009673	RHOH		ras homolog family member H [Source:HGNC Symbol;Acc:HGNC:686]	6	40	75	8	6	1	7	-3.31767	0.68857	10.0967	0.00148532	0.0133008
ENSECAG00000009685	TMCO3		transmembrane and coiled-coil domains 3 [Source:HGNC Symbol;Acc:HGNC:20329]	60	195	430	70	46	60	91	-2.23398	3.29424	9.05407	0.00262111	0.0201483
ENSECAG00000009686	DTX3L		deltex E3 ubiquitin ligase 3L [Source:HGNC Symbol;Acc:HGNC:30323]	81	98	231	30	61	65	47	-1.84333	2.59758	7.09004	0.00775137	0.0426266
ENSECAG00000009694	IWS1		"IWS1, SUPT6H interacting protein [Source:HGNC Symbol;Acc:HGNC:25467]"	245	1029	1436	140	215	251	239	-2.53049	5.16765	12.8976	0.000329003	0.00433191
ENSECAG00000009699	DNAH7		dynein axonemal heavy chain 7 [Source:HGNC Symbol;Acc:HGNC:18661]	6	38	2175	3	1	3	4	-8.62252	4.7855	32.0125	1.53185e-08	4.78838e-06
ENSECAG00000009701	SLC44A4		solute carrier family 44 member 4 [Source:HGNC Symbol;Acc:HGNC:13941]	2	370	616	6	2	0	2	-7.44962	3.49508	30.195	3.90706e-08	8.14661e-06
ENSECAG00000009702	ACLY		ATP citrate lyase [Source:HGNC Symbol;Acc:HGNC:115]	168	1583	1097	121	146	152	172	-3.06399	5.10196	17.3651	3.08433e-05	0.000743006
ENSECAG00000009709	MYO1D		myosin ID [Source:HGNC Symbol;Acc:HGNC:7598]	91	343	1127	65	87	64	82	-3.32649	4.34197	17.7785	2.48169e-05	0.000632027
ENSECAG00000009712	CDC42BPG		CDC42 binding protein kinase gamma [Source:HGNC Symbol;Acc:HGNC:29829]	39	551	1719	28	32	29	57	-4.93423	4.80752	26.1234	3.20275e-07	2.75787e-05
ENSECAG00000009714	RIN3		Ras and Rab interactor 3 [Source:HGNC Symbol;Acc:HGNC:18751]	40	266	620	41	31	30	33	-3.68399	3.53901	19.6636	9.23459e-06	0.000308001
ENSECAG00000009715	STRC		stereocilin [Source:HGNC Symbol;Acc:HGNC:16035]	3	3	13	0	0	2	1	-3.29609	-1.57221	6.74272	0.0094131	0.0484215
ENSECAG00000009716	CDK1		cyclin dependent kinase 1 [Source:HGNC Symbol;Acc:HGNC:1722]	2	7	19	1	1	0	0	-4.37705	-1.22566	11.0768	0.000874167	0.00888825
ENSECAG00000009720	RIMBP2		RIMS binding protein 2 [Source:HGNC Symbol;Acc:HGNC:30339]	0	136	7	1	1	0	1	-6.01296	0.57028	15.3345	9.00576e-05	0.00162926
ENSECAG00000009722	YOD1		YOD1 deubiquitinase [Source:HGNC Symbol;Acc:HGNC:25035]	31	100	107	23	18	30	26	-2.07666	1.74569	7.55731	0.00597671	0.035781
ENSECAG00000009723	IGF2BP1		insulin like growth factor 2 mRNA binding protein 1 [Source:HGNC Symbol;Acc:HGNC:28866]	0	25	1	0	0	0	0	-6.30244	-1.48708	12.0613	0.000514782	0.00603949
ENSECAG00000009744	IRF7		interferon regulatory factor 7 [Source:HGNC Symbol;Acc:HGNC:6122]	34	133	881	13	37	36	40	-4.0487	3.75439	18.3896	1.80037e-05	0.000496226
ENSECAG00000009746	UBXN11		UBX domain protein 11 [Source:HGNC Symbol;Acc:HGNC:30600]	23	58	400	27	17	24	16	-3.47569	2.68377	14.2171	0.00016288	0.0025284
ENSECAG00000009755	EPHB3		EPH receptor B3 [Source:HGNC Symbol;Acc:HGNC:3394]	13	30	474	12	21	15	25	-3.83987	2.7894	13.8409	0.000198963	0.00295581
ENSECAG00000009758	CCDC115		coiled-coil domain containing 115 [Source:HGNC Symbol;Acc:HGNC:28178]	32	139	156	22	23	30	52	-2.17608	2.19121	8.14431	0.00431966	0.0285877
ENSECAG00000009761	DOCK2		dedicator of cytokinesis 2 [Source:HGNC Symbol;Acc:HGNC:2988]	51	253	721	24	35	16	36	-4.13913	3.65876	23.5493	1.21753e-06	6.87695e-05
ENSECAG00000009775	SGK2		"SGK2, serine/threonine kinase 2 [Source:HGNC Symbol;Acc:HGNC:13900]"	8	257	4	0	1	2	2	-6.24691	1.40467	20.9562	4.69907e-06	0.000184558
ENSECAG00000009782	C7orf49		chromosome 7 open reading frame 49 [Source:HGNC Symbol;Acc:HGNC:22432]	29	193	160	27	17	25	32	-2.70492	2.29122	12.2345	0.000469144	0.00566723
ENSECAG00000009789	WDR91		WD repeat domain 91 [Source:HGNC Symbol;Acc:HGNC:24997]	260	1312	741	228	208	191	318	-2.03736	4.94869	9.77896	0.0017652	0.0150617
ENSECAG00000009793	TAGLN3		transgelin 3 [Source:HGNC Symbol;Acc:HGNC:29868]	3	2	0	17	21	8	13	2.94934	-0.666325	7.66853	0.00561921	0.0343299
ENSECAG00000009801	EXOC3L4		exocyst complex component 3 like 4 [Source:HGNC Symbol;Acc:HGNC:20120]	1	76	53	2	3	3	1	-4.59611	0.621854	14.7835	0.000120588	0.00203731
ENSECAG00000009803	AQP6		aquaporin 6 [Source:HGNC Symbol;Acc:HGNC:639]	0	477	50	0	0	0	0	-10.652	2.36927	33.3414	7.73181e-09	3.32891e-06
ENSECAG00000009805	DCXR		dicarbonyl and L-xylulose reductase [Source:HGNC Symbol;Acc:HGNC:18985]	72	545	435	55	79	104	108	-2.40723	3.79015	11.28	0.000783476	0.00823498
ENSECAG00000009806	GCGR		glucagon receptor [Source:HGNC Symbol;Acc:HGNC:4192]	7	113	27	2	2	3	3	-4.51223	0.695822	17.4831	2.89874e-05	0.000713552
ENSECAG00000009813	CD83		CD83 molecule [Source:HGNC Symbol;Acc:HGNC:1703]	6	14	66	6	3	11	4	-2.7358	0.350866	6.86798	0.00877539	0.0463746
ENSECAG00000009817	HPN		hepsin [Source:HGNC Symbol;Acc:HGNC:5155]	31	1630	158	12	28	33	19	-4.98109	4.18512	25.1217	5.38247e-07	3.93662e-05
ENSECAG00000009822	SLC3A2		solute carrier family 3 member 2 [Source:HGNC Symbol;Acc:HGNC:11026]	189	613	406	133	131	168	210	-1.64845	4.11293	7.37472	0.00661472	0.0383977
ENSECAG00000009824	CDHR5		cadherin related family member 5 [Source:HGNC Symbol;Acc:HGNC:7521]	0	1317	9	0	0	0	0	-11.941	3.64191	31.6781	1.81965e-08	5.34102e-06
ENSECAG00000009826	SCRN2		secernin 2 [Source:HGNC Symbol;Acc:HGNC:30381]	83	389	171	41	71	66	82	-2.02907	3.08614	9.00151	0.00269756	0.0205528
ENSECAG00000009828	KDM6B		lysine demethylase 6B [Source:HGNC Symbol;Acc:HGNC:29012]	132	568	1004	167	101	104	152	-2.56472	4.52234	12.7573	0.00035462	0.00456921
ENSECAG00000009835	BTBD11		BTB domain containing 11 [Source:HGNC Symbol;Acc:HGNC:23844]	15	34	150	31	7	15	7	-2.62607	1.51649	7.49407	0.00619024	0.0366621
ENSECAG00000009842	VWA3A		von Willebrand factor A domain containing 3A [Source:HGNC Symbol;Acc:HGNC:27088]	3	33	774	5	1	1	6	-6.92511	3.33924	24.4132	7.7736e-07	5.07064e-05
ENSECAG00000009844	ARHGAP1		Rho GTPase activating protein 1 [Source:HGNC Symbol;Acc:HGNC:673]	142	289	408	93	120	116	148	-1.61782	3.66044	6.71096	0.00958223	0.0490482
ENSECAG00000009864	PTPRD		"protein tyrosine phosphatase, receptor type D [Source:HGNC Symbol;Acc:HGNC:9668]"	57	2667	185	12	37	28	41	-5.29545	4.83623	26.736	2.3323e-07	2.294e-05
ENSECAG00000009865	NFAM1		NFAT activating protein with ITAM motif 1 [Source:HGNC Symbol;Acc:HGNC:29872]	2	8	27	2	1	2	0	-3.66095	-0.842329	8.96109	0.0027579	0.0209009
ENSECAG00000009866	GRHL3		grainyhead like transcription factor 3 [Source:HGNC Symbol;Acc:HGNC:25839]	0	20	14	0	1	0	1	-4.59372	-1.06972	10.2643	0.00135633	0.0124109
ENSECAG00000009869	ZNF205		zinc finger protein 205 [Source:HGNC Symbol;Acc:HGNC:12996]	47	93	222	15	46	39	57	-2.07982	2.40201	7.40546	0.00650262	0.03794
ENSECAG00000009877	HSPA4L		heat shock protein family A (Hsp70) member 4 like [Source:HGNC Symbol;Acc:HGNC:17041]	19	35	106	7	7	14	21	-2.57472	1.17551	8.0656	0.00451137	0.0294549
ENSECAG00000009886	TRAF3IP1		TRAF3 interacting protein 1 [Source:HGNC Symbol;Acc:HGNC:17861]	43	274	362	47	48	53	63	-2.53635	3.18989	11.4557	0.000712746	0.00770083
ENSECAG00000009902	IRF5		interferon regulatory factor 5 [Source:HGNC Symbol;Acc:HGNC:6120]	25	67	219	7	11	4	9	-4.23245	1.94372	21.1314	4.28835e-06	0.00017431
ENSECAG00000009903	SERPINI1		serpin family I member 1 [Source:HGNC Symbol;Acc:HGNC:8943]	1	242	6	0	2	0	2	-6.45954	1.3069	17.8825	2.34969e-05	0.000605166
ENSECAG00000009907	FCRL3		Fc receptor like 3 [Source:HGNC Symbol;Acc:HGNC:18506]	9	14	83	2	1	0	1	-5.49103	0.421368	19.3923	1.06434e-05	0.000337955
ENSECAG00000009909	IPO4		importin 4 [Source:HGNC Symbol;Acc:HGNC:19426]	143	373	428	94	153	125	162	-1.62209	3.81979	6.78375	0.00919913	0.0476971
ENSECAG00000009913	CDC6		cell division cycle 6 [Source:HGNC Symbol;Acc:HGNC:1744]	2	8	21	1	3	1	1	-3.16715	-1.01932	7.61087	0.00580175	0.0351447
ENSECAG00000009914	SLC7A9		solute carrier family 7 member 9 [Source:HGNC Symbol;Acc:HGNC:11067]	2	246	1	0	0	0	0	-9.52577	1.27871	25.2282	5.09317e-07	3.83568e-05
ENSECAG00000009918	MYB		"MYB proto-oncogene, transcription factor [Source:HGNC Symbol;Acc:HGNC:7545]"	0	4	493	0	1	2	2	-7.54711	2.64887	19.6612	9.24584e-06	0.000308001
ENSECAG00000009919	MAP3K19		mitogen-activated protein kinase kinase kinase 19 [Source:HGNC Symbol;Acc:HGNC:26249]	2	0	181	0	2	0	7	-5.32722	1.26714	9.90428	0.00164895	0.0143397
ENSECAG00000009922	SH3GL2		"SH3 domain containing GRB2 like 2, endophilin A1 [Source:HGNC Symbol;Acc:HGNC:10831]"	1	172	59	11	0	8	13	-3.5622	1.43428	8.73907	0.00311464	0.0227652
ENSECAG00000009934	KCNH3		potassium voltage-gated channel subfamily H member 3 [Source:HGNC Symbol;Acc:HGNC:6252]	5	44	216	1	2	2	4	-5.78152	1.71232	23.8795	1.02558e-06	6.0629e-05
ENSECAG00000009949	P2RX7		purinergic receptor P2X 7 [Source:HGNC Symbol;Acc:HGNC:8537]	15	64	215	14	16	9	25	-3.12898	1.9875	11.9103	0.000558249	0.00639813
ENSECAG00000009952	EGFR		epidermal growth factor receptor [Source:HGNC Symbol;Acc:HGNC:3236]	112	1441	654	116	91	98	123	-3.11799	4.69201	17.441	2.96366e-05	0.000724066
ENSECAG00000009953	TBCCD1		"Equus caballus TBCC domain containing 1 (TBCCD1), mRNA. [Source:RefSeq mRNA;Acc:NM_001309330]"	44	147	170	32	36	36	62	-1.92615	2.38109	7.29102	0.00693001	0.039643
ENSECAG00000009957	LRGUK		leucine rich repeats and guanylate kinase domain containing [Source:HGNC Symbol;Acc:HGNC:21964]	2	7	221	2	1	2	3	-5.78169	1.56667	18.3024	1.88473e-05	0.00051383
ENSECAG00000009969	CDH16		cadherin 16 [Source:HGNC Symbol;Acc:HGNC:1755]	2	7601	2	0	0	0	1	-12.9214	6.14833	29.9547	4.42265e-08	8.52243e-06
ENSECAG00000009974	PON3		paraoxonase 3 [Source:HGNC Symbol;Acc:HGNC:9206]	14	2	1989	8	15	10	13	-6.49222	4.65896	20.0152	7.68281e-06	0.00026684
ENSECAG00000009982	TLE4		transducin like enhancer of split 4 [Source:HGNC Symbol;Acc:HGNC:11840]	67	225	619	73	26	73	78	-2.7551	3.6277	12.0672	0.00051318	0.00602859
ENSECAG00000009990	HTRA1		HtrA serine peptidase 1 [Source:HGNC Symbol;Acc:HGNC:9476]	137	294	454	122	154	121	103	-1.64553	3.74444	6.77994	0.0092188	0.0477882
ENSECAG00000009998	MROH2A		maestro heat like repeat family member 2A [Source:HGNC Symbol;Acc:HGNC:27936]	0	118	1	0	0	0	1	-6.93211	0.29721	14.462	0.000143019	0.00230151
ENSECAG00000010006	VIL1		villin 1 [Source:HGNC Symbol;Acc:HGNC:12690]	0	7	15	0	0	1	1	-4.04406	-1.45026	7.80573	0.00520807	0.0324797
ENSECAG00000010018	MUC20		"mucin 20, cell surface associated [Source:HGNC Symbol;Acc:HGNC:23282]"	0	219	154	0	0	0	0	-10.2941	2.01528	34.3068	4.70741e-09	2.33518e-06
ENSECAG00000010020	HBB		hemoglobin subunit beta [Source:RefSeq peptide;Acc:NP_001157490]	0	2	1	691	4	561	23	7.92636	3.42086	23.5689	1.20522e-06	6.83192e-05
ENSECAG00000010024	KIAA1683		KIAA1683 [Source:HGNC Symbol;Acc:HGNC:29350]	2	15	61	2	5	3	1	-3.73668	0.116447	10.1637	0.00143232	0.0129545
ENSECAG00000010025	GPC3		glypican 3 [Source:HGNC Symbol;Acc:HGNC:4451]	2	83	435	1	2	4	5	-6.36831	2.66949	25.3208	4.85433e-07	3.75495e-05
ENSECAG00000010028	EVPL		envoplakin [Source:HGNC Symbol;Acc:HGNC:3503]	19	512	402	18	23	15	30	-4.26273	3.41531	22.7133	1.88061e-06	9.41088e-05
ENSECAG00000010036	SLC15A3		solute carrier family 15 member 3 [Source:HGNC Symbol;Acc:HGNC:18068]	36	74	256	14	23	23	26	-2.99688	2.28987	13.5241	0.000235513	0.00334007
ENSECAG00000010037	SFI1		SFI1 centrin binding protein [Source:HGNC Symbol;Acc:HGNC:29064]	95	278	372	50	70	59	80	-2.34739	3.32556	12.1574	0.000488931	0.00584437
ENSECAG00000010049	TMEM252		transmembrane protein 252 [Source:HGNC Symbol;Acc:HGNC:28537]	0	443	1	1	1	1	0	-7.61852	2.09432	18.8807	1.39153e-05	0.000412696
ENSECAG00000010051	CHD3		chromodomain helicase DNA binding protein 3 [Source:HGNC Symbol;Acc:HGNC:1918]	291	1277	1798	246	217	295	295	-2.5201	5.48469	12.3989	0.000429595	0.00528255
ENSECAG00000010054	NOX4		NADPH oxidase 4 [Source:HGNC Symbol;Acc:HGNC:7891]	3	448	17	16	2	0	5	-4.93585	2.23264	13.4403	0.000246278	0.00345644
ENSECAG00000010056	C10orf90		chromosome 10 open reading frame 90 [Source:HGNC Symbol;Acc:HGNC:26563]	0	35	3	0	0	0	0	-6.8618	-1.08194	14.8398	0.000117038	0.00200052
ENSECAG00000010077	MAP2K6		mitogen-activated protein kinase kinase 6 [Source:HGNC Symbol;Acc:HGNC:6846]	31	278	38	17	23	13	22	-2.86891	1.99266	11.7428	0.0006108	0.00684234
ENSECAG00000010078	CIT		citron rho-interacting serine/threonine kinase [Source:HGNC Symbol;Acc:HGNC:1985]	6	134	167	13	6	11	3	-4.05132	1.89505	16.1118	5.97119e-05	0.00119448
ENSECAG00000010087	GNAI3		G protein subunit alpha i3 [Source:HGNC Symbol;Acc:HGNC:4387]	103	246	402	71	67	84	121	-1.95771	3.43838	8.39996	0.00375229	0.0259229
ENSECAG00000010089	DUSP6		dual specificity phosphatase 6 [Source:HGNC Symbol;Acc:HGNC:3072]	147	413	799	135	146	152	142	-2.10396	4.28355	9.84985	0.00169846	0.0146088
ENSECAG00000010090	TMC8		transmembrane channel like 8 [Source:HGNC Symbol;Acc:HGNC:20474]	31	85	180	27	29	34	18	-2.31807	2.06976	8.8586	0.00291712	0.0218105
ENSECAG00000010091	CLCF1		cardiotrophin like cytokine factor 1 [Source:HGNC Symbol;Acc:HGNC:17412]	5	26	71	6	7	2	6	-3.17367	0.500168	9.27843	0.00231868	0.0184548
ENSECAG00000010092	POLR1A		RNA polymerase I subunit A [Source:HGNC Symbol;Acc:HGNC:17264]	242	379	508	111	127	175	205	-1.63802	4.04978	7.41915	0.00645334	0.0377103
ENSECAG00000010099	SLC26A11		solute carrier family 26 member 11 [Source:HGNC Symbol;Acc:HGNC:14471]	29	164	105	18	21	15	22	-2.73207	1.90207	12.3935	0.000430827	0.00529405
ENSECAG00000010103	ZC3H7B		zinc finger CCCH-type containing 7B [Source:HGNC Symbol;Acc:HGNC:30869]	367	1099	1595	268	319	346	349	-2.08949	5.42348	9.61788	0.00192692	0.0161182
ENSECAG00000010105	TBCD		tubulin folding cofactor D [Source:HGNC Symbol;Acc:HGNC:11581]	185	594	776	166	184	222	279	-1.69171	4.54531	6.91459	0.00854951	0.0456247
ENSECAG00000010107	TAGLN2		transgelin 2 [Source:HGNC Symbol;Acc:HGNC:11554]	318	564	2277	267	243	221	299	-2.53507	5.46174	11.1793	0.000827142	0.0085638
ENSECAG00000010114	RASGRP1		RAS guanyl releasing protein 1 [Source:HGNC Symbol;Acc:HGNC:9878]	27	546	203	77	38	79	81	-2.22754	3.33811	7.75978	0.00534226	0.0330634
ENSECAG00000010115	TTC6		tetratricopeptide repeat domain 6 [Source:HGNC Symbol;Acc:HGNC:19739]	0	1	88	0	0	0	1	-6.91446	0.246924	14.0233	0.000180563	0.00273627
ENSECAG00000010129	RAD9A		RAD9 checkpoint clamp component A [Source:HGNC Symbol;Acc:HGNC:9827]	29	74	124	14	15	16	18	-2.6752	1.59839	11.3445	0.000756705	0.00805752
ENSECAG00000010142	ZNF185		zinc finger protein 185 with LIM domain [Source:HGNC Symbol;Acc:HGNC:12976]	16	25	107	9	9	8	18	-2.6472	1.07994	8.09554	0.00443744	0.0291055
ENSECAG00000010143	CRB3		"crumbs 3, cell polarity complex component [Source:HGNC Symbol;Acc:HGNC:20237]"	0	43	36	0	1	0	2	-5.34388	-0.0513002	13.4393	0.000246403	0.00345644
ENSECAG00000010144	DDX11		DEAD/H-box helicase 11 [Source:HGNC Symbol;Acc:HGNC:2736]	9	67	152	10	6	4	6	-4.01149	1.52039	16.5394	4.76491e-05	0.00101522
ENSECAG00000010158	PHLDB3		pleckstrin homology like domain family B member 3 [Source:HGNC Symbol;Acc:HGNC:30499]	7	88	87	13	12	13	14	-2.62913	1.29861	8.44672	0.00365702	0.0254886
ENSECAG00000010162	MAMDC4		MAM domain containing 4 [Source:HGNC Symbol;Acc:HGNC:24083]	36	164	120	28	17	21	41	-2.33646	2.07984	9.57416	0.00197335	0.0163864
ENSECAG00000010170	RPE65		"RPE65, retinoid isomerohydrolase [Source:HGNC Symbol;Acc:HGNC:10294]"	0	4	109	0	0	0	0	-8.78594	0.552189	20.6128	5.62198e-06	0.000209964
ENSECAG00000010177	SPOUT1		SPOUT domain containing methyltransferase 1 [Source:HGNC Symbol;Acc:HGNC:26933]	97	191	142	33	73	45	48	-1.83834	2.55864	8.23331	0.00411285	0.0276114
ENSECAG00000010178	ITGB4		integrin subunit beta 4 [Source:HGNC Symbol;Acc:HGNC:6158]	63	267	739	71	45	68	114	-2.75196	3.86647	12.1425	0.000492855	0.00587896
ENSECAG00000010182	RGS22		regulator of G protein signaling 22 [Source:HGNC Symbol;Acc:HGNC:24499]	4	20	180	0	0	0	2	-7.33941	1.34571	24.4306	7.70356e-07	5.05137e-05
ENSECAG00000010187	CCDC97		coiled-coil domain containing 97 [Source:HGNC Symbol;Acc:HGNC:28289]	43	94	147	29	24	20	26	-2.32904	1.9592	9.8918	0.00166017	0.0143934
ENSECAG00000010188	ABHD3		abhydrolase domain containing 3 [Source:HGNC Symbol;Acc:HGNC:18718]	14	64	106	7	9	25	24	-2.35048	1.3923	6.87234	0.00875399	0.0463151
ENSECAG00000010190	FEZ2		fasciculation and elongation protein zeta 2 [Source:HGNC Symbol;Acc:HGNC:3660]	34	47	128	8	24	23	15	-2.43572	1.54128	8.78264	0.00304111	0.0224072
ENSECAG00000010196	TCIRG1		"T-cell immune regulator 1, ATPase H+ transporting V0 subunit a3 [Source:HGNC Symbol;Acc:HGNC:11647]"	60	88	476	41	24	49	69	-2.69164	3.12237	10.6665	0.00109092	0.010442
ENSECAG00000010204	ERI2		ERI1 exoribonuclease family member 2 [Source:HGNC Symbol;Acc:HGNC:30541]	9	70	211	1	10	12	6	-4.25396	1.86644	16.4499	4.9952e-05	0.00105153
ENSECAG00000010207	KATNAL2		katanin catalytic subunit A1 like 2 [Source:HGNC Symbol;Acc:HGNC:25387]	2	2	50	2	4	2	2	-3.38238	-0.288982	7.43656	0.0063912	0.0374816
ENSECAG00000010218	CFAP70		cilia and flagella associated protein 70 [Source:HGNC Symbol;Acc:HGNC:30726]	15	61	424	5	18	14	8	-4.46623	2.67148	19.2294	1.15916e-05	0.000359387
ENSECAG00000010219	CFAP53		cilia and flagella associated protein 53 [Source:HGNC Symbol;Acc:HGNC:26530]	12	31	333	12	4	3	10	-4.65755	2.26892	18.2386	1.94885e-05	0.000527562
ENSECAG00000010223	CACNA1I		calcium voltage-gated channel subunit alpha1 I [Source:HGNC Symbol;Acc:HGNC:1396]	0	54	3	0	0	1	0	-5.88867	-0.605192	12.476	0.000412212	0.00512324
ENSECAG00000010229	CRMP1		collapsin response mediator protein 1 [Source:HGNC Symbol;Acc:HGNC:2365]	21	682	199	23	19	28	24	-3.98236	3.29608	20.2762	6.70275e-06	0.000242778
ENSECAG00000010241	SPSB4		splA/ryanodine receptor domain and SOCS box containing 4 [Source:HGNC Symbol;Acc:HGNC:30630]	1	4	14	2	0	0	0	-3.81815	-1.5821	7.16193	0.00744669	0.0416078
ENSECAG00000010242	MCTP1		multiple C2 and transmembrane domain containing 1 [Source:HGNC Symbol;Acc:HGNC:26183]	64	423	174	62	40	48	67	-2.32296	3.06886	10.6156	0.00112137	0.0106486
ENSECAG00000010252	SIK3		SIK family kinase 3 [Source:HGNC Symbol;Acc:HGNC:29165]	288	948	848	228	230	347	324	-1.65789	4.93065	6.98597	0.00821513	0.0444853
ENSECAG00000010255	CCDC191		coiled-coil domain containing 191 [Source:HGNC Symbol;Acc:HGNC:29272]	72	208	197	32	49	65	58	-1.99959	2.72474	8.72152	0.00314475	0.0229192
ENSECAG00000010263	SASH3		SAM and SH3 domain containing 3 [Source:HGNC Symbol;Acc:HGNC:15975]	7	96	179	6	11	3	13	-3.99422	1.8124	15.9293	6.57525e-05	0.00127912
ENSECAG00000010267	CD44		CD44 molecule (Indian blood group) [Source:HGNC Symbol;Acc:HGNC:1681]	169	599	3042	129	139	224	247	-3.32931	5.6594	14.2437	0.000160595	0.00250486
ENSECAG00000010268	WASF2		WAS protein family member 2 [Source:HGNC Symbol;Acc:HGNC:12733]	117	353	534	137	90	102	124	-1.97588	3.8547	8.79213	0.00302533	0.0223327
ENSECAG00000010274	COLCA2		colorectal cancer associated 2 [Source:HGNC Symbol;Acc:HGNC:26978]	4	28	39	3	3	2	1	-3.76018	-0.091347	12.0304	0.00052341	0.00610931
ENSECAG00000010281	OCSTAMP		osteoclast stimulatory transmembrane protein [Source:HGNC Symbol;Acc:HGNC:16116]	0	4	20	0	0	0	0	-6.49567	-1.40018	13.5784	0.000228807	0.00327756
ENSECAG00000010291	LRRC17		leucine rich repeat containing 17 [Source:HGNC Symbol;Acc:HGNC:16895]	15	5	130	3	7	10	13	-3.1395	1.0785	8.37651	0.00380102	0.0261645
ENSECAG00000010293	RIPK1		receptor interacting serine/threonine kinase 1 [Source:HGNC Symbol;Acc:HGNC:10019]	111	323	455	83	74	103	108	-2.09234	3.64096	9.94449	0.00161332	0.014114
ENSECAG00000010296	ODF3B		outer dense fiber of sperm tails 3B [Source:HGNC Symbol;Acc:HGNC:34388]	8	34	671	4	8	10	10	-5.48939	3.17561	21.6752	3.22931e-06	0.000142809
ENSECAG00000010298	SLC13A3		solute carrier family 13 member 3 [Source:HGNC Symbol;Acc:HGNC:14430]	2	5758	17	0	3	0	0	-11.3714	5.75409	29.3273	6.11272e-08	9.82297e-06
ENSECAG00000010300	DTX1		deltex E3 ubiquitin ligase 1 [Source:HGNC Symbol;Acc:HGNC:3060]	35	95	265	16	9	16	32	-3.31825	2.34872	15.3177	9.08617e-05	0.00163903
ENSECAG00000010312	RHPN2		rhophilin Rho GTPase binding protein 2 [Source:HGNC Symbol;Acc:HGNC:19974]	15	220	242	12	11	22	9	-3.97623	2.50643	19.5539	9.77987e-06	0.000320642
ENSECAG00000010317	PLA2G12B		phospholipase A2 group XIIB [Source:HGNC Symbol;Acc:HGNC:18555]	0	24	6	1	0	0	1	-4.29987	-1.2464	8.74768	0.00309997	0.0227016
ENSECAG00000010325	GMFG		glia maturation factor gamma [Source:HGNC Symbol;Acc:HGNC:4374]	11	32	164	2	9	2	5	-4.47121	1.3965	17.2941	3.20184e-05	0.000757128
ENSECAG00000010334	CES3		carboxylesterase 3 [Source:HGNC Symbol;Acc:HGNC:1865]	12	700	91	4	7	9	13	-5.27316	3.0177	25.2901	4.93226e-07	3.78954e-05
ENSECAG00000010341	SNTN		"sentan, cilia apical structure protein [Source:HGNC Symbol;Acc:HGNC:33706]"	0	0	59	0	0	0	0	-7.86147	-0.30049	14.449	0.000144004	0.00231248
ENSECAG00000010351	RP2		"RP2, ARL3 GTPase activating protein [Source:HGNC Symbol;Acc:HGNC:10274]"	12	93	172	16	14	24	29	-2.61938	1.9417	9.01627	0.00267587	0.0204216
ENSECAG00000010355	DDX10		DEAD-box helicase 10 [Source:HGNC Symbol;Acc:HGNC:2735]	101	268	296	55	78	86	91	-1.89131	3.23919	8.56761	0.00342196	0.0243561
ENSECAG00000010375	SRPK2		SRSF protein kinase 2 [Source:HGNC Symbol;Acc:HGNC:11306]	111	289	470	89	103	137	130	-1.75763	3.70748	7.10466	0.00768838	0.0424181
ENSECAG00000010384	ARSE		arylsulfatase E (chondrodysplasia punctata 1) [Source:HGNC Symbol;Acc:HGNC:719]	5	100	129	6	11	18	8	-3.30344	1.58558	11.5341	0.00068332	0.00744991
ENSECAG00000010385	MET		Hepatocyte growth factor receptor [Source:UniProtKB/Swiss-Prot;Acc:Q2QLA9]	18	715	1082	6	14	13	16	-6.1037	4.3714	34.8907	3.48741e-09	2.02063e-06
ENSECAG00000010390	ZBTB45		zinc finger and BTB domain containing 45 [Source:HGNC Symbol;Acc:HGNC:23715]	19	101	94	15	10	19	20	-2.52656	1.51206	9.38458	0.00218818	0.0176854
ENSECAG00000010391	STK36		serine/threonine kinase 36 [Source:HGNC Symbol;Acc:HGNC:17209]	79	458	584	59	85	79	101	-2.64163	3.88148	13.5877	0.00022767	0.00327154
ENSECAG00000010397	KCTD15		potassium channel tetramerization domain containing 15 [Source:HGNC Symbol;Acc:HGNC:23297]	3	97	34	5	6	1	5	-3.69457	0.661983	11.4071	0.000731635	0.00785858
ENSECAG00000010412	CHRNA3		cholinergic receptor nicotinic alpha 3 subunit [Source:HGNC Symbol;Acc:HGNC:1957]	10	63	49	9	9	5	17	-2.38424	0.751688	6.80363	0.00909729	0.0474811
ENSECAG00000010418	AVPR1A		arginine vasopressin receptor 1A [Source:HGNC Symbol;Acc:HGNC:895]	12	53	92	10	5	6	21	-2.74604	1.10422	8.47173	0.00360708	0.0252735
ENSECAG00000010419	GPRASP2		G protein-coupled receptor associated sorting protein 2 [Source:HGNC Symbol;Acc:HGNC:25169]	6	42	50	4	5	3	5	-3.33184	0.36016	11.2816	0.000782809	0.00823498
ENSECAG00000010424	A1CF		APOBEC1 complementation factor [Source:HGNC Symbol;Acc:HGNC:24086]	4	184	1	3	0	2	2	-5.26219	0.941852	13.5971	0.000226538	0.00325938
ENSECAG00000010425	ZNF326		zinc finger protein 326 [Source:HGNC Symbol;Acc:HGNC:14104]	83	176	178	45	45	59	60	-1.81766	2.63241	7.8356	0.00512272	0.032176
ENSECAG00000010447	EFEMP1		EGF containing fibulin like extracellular matrix protein 1 [Source:HGNC Symbol;Acc:HGNC:3218]	339	393	699	80	99	122	241	-2.18027	4.25756	11.8079	0.000589799	0.00665169
ENSECAG00000010466	RSPH1		radial spoke head 1 homolog [Source:HGNC Symbol;Acc:HGNC:12371]	0	1	114	0	0	0	0	-8.82147	0.584583	19.0236	1.29111e-05	0.000390223
ENSECAG00000010476	L3MBTL2		"L3MBTL2, polycomb repressive complex 1 subunit [Source:HGNC Symbol;Acc:HGNC:18594]"	127	301	379	95	87	99	124	-1.78793	3.55244	7.99656	0.00468663	0.0302102
ENSECAG00000010484	VEPH1		ventricular zone expressed PH domain containing 1 [Source:HGNC Symbol;Acc:HGNC:25735]	1	689	136	0	1	1	1	-8.59777	3.04201	34.5919	4.06599e-09	2.11318e-06
ENSECAG00000010489	BRMS1		breast cancer metastasis suppressor 1 [Source:HGNC Symbol;Acc:HGNC:17262]	63	153	273	39	48	49	64	-2.13211	2.79556	9.0609	0.00261134	0.0201175
ENSECAG00000010491	MFSD10		major facilitator superfamily domain containing 10 [Source:HGNC Symbol;Acc:HGNC:16894]	52	124	233	42	48	53	59	-1.8633	2.61309	6.95882	0.00834072	0.044899
ENSECAG00000010495	CIDEB		cell death-inducing DFFA-like effector b [Source:HGNC Symbol;Acc:HGNC:1977]	3	130	14	0	2	1	0	-6.08586	0.617654	19.1783	1.19062e-05	0.000366154
ENSECAG00000010500	ITGA4		integrin subunit alpha 4 [Source:HGNC Symbol;Acc:HGNC:6140]	24	121	376	16	17	10	17	-4.04509	2.7059	20.4714	6.05294e-06	0.000222777
ENSECAG00000010501	CNNM4		cyclin and CBS domain divalent metal cation transport mediator 4 [Source:HGNC Symbol;Acc:HGNC:105]	51	91	222	37	38	45	57	-1.89537	2.45127	6.86054	0.008812	0.0465142
ENSECAG00000010505	MARVELD2		MARVEL domain containing 2 [Source:HGNC Symbol;Acc:HGNC:26401]	9	118	287	10	12	8	6	-4.44036	2.34911	20.6549	5.49952e-06	0.000207771
ENSECAG00000010510	SEMA4F		ssemaphorin 4F [Source:HGNC Symbol;Acc:HGNC:10734]	9	173	137	10	9	17	11	-3.56303	1.9433	15.1309	0.000100309	0.0017689
ENSECAG00000010528	RAB17		"RAB17, member RAS oncogene family [Source:HGNC Symbol;Acc:HGNC:16523]"	1	379	7	0	0	0	0	-10.1698	1.89961	30.1263	4.0481e-08	8.17465e-06
ENSECAG00000010533	CAMSAP3		calmodulin regulated spectrin associated protein family member 3 [Source:HGNC Symbol;Acc:HGNC:29307]	6	207	157	0	0	1	8	-6.10105	2.02942	22.4154	2.1961e-06	0.000106171
ENSECAG00000010534	GTF3C1		general transcription factor IIIC subunit 1 [Source:HGNC Symbol;Acc:HGNC:4664]	366	659	1013	272	272	285	354	-1.58647	4.94548	6.70781	0.00959917	0.0491239
ENSECAG00000010535	AK7		adenylate kinase 7 [Source:HGNC Symbol;Acc:HGNC:20091]	1	27	915	1	0	0	3	-8.73694	3.55201	26.7184	2.35364e-07	2.30505e-05
ENSECAG00000010537	HECW1		"HECT, C2 and WW domain containing E3 ubiquitin protein ligase 1 [Source:HGNC Symbol;Acc:HGNC:22195]"	0	1019	8	0	0	0	0	-11.573	3.27739	30.8291	2.81783e-08	6.84044e-06
ENSECAG00000010545	TTC39C		tetratricopeptide repeat domain 39C [Source:HGNC Symbol;Acc:HGNC:26595]	1	85	40	0	5	2	5	-4.13967	0.572503	11.2198	0.000809288	0.00842863
ENSECAG00000010546	KLF5		Kruppel like factor 5 [Source:HGNC Symbol;Acc:HGNC:6349]	22	58	544	14	16	16	16	-4.31737	3.00407	19.5	1.006e-05	0.000325781
ENSECAG00000010554	MSMO1		methylsterol monooxygenase 1 [Source:HGNC Symbol;Acc:HGNC:10545]	65	172	276	30	48	69	65	-2.10969	2.86146	8.76253	0.00307481	0.0226089
ENSECAG00000010555	ATP6V1C2		ATPase H+ transporting V1 subunit C2 [Source:HGNC Symbol;Acc:HGNC:18264]	1	262	443	4	6	6	9	-5.70664	3.04116	23.5306	1.22944e-06	6.91001e-05
ENSECAG00000010560	CXCL1		"chemokine (C-X-C motif) ligand 1 (melanoma growth stimulating activity, alpha) precursor [Source:RefSeq peptide;Acc:NP_001296409]"	6	38	97	3	3	7	5	-3.84362	0.872801	13.3833	0.000253877	0.00354325
ENSECAG00000010573	CELSR1		cadherin EGF LAG seven-pass G-type receptor 1 [Source:HGNC Symbol;Acc:HGNC:1850]	133	1060	2276	76	115	112	139	-3.8898	5.41523	21.0562	4.45996e-06	0.000178861
ENSECAG00000010587	ISM1		isthmin 1 [Source:HGNC Symbol;Acc:HGNC:16213]	2	40	723	0	1	2	2	-8.15114	3.24484	29.3966	5.89808e-08	9.68261e-06
ENSECAG00000010591	LTK		leukocyte receptor tyrosine kinase [Source:HGNC Symbol;Acc:HGNC:6721]	2	3	147	0	0	1	1	-6.94266	0.969429	18.9182	1.36442e-05	0.000406458
ENSECAG00000010602	SLC22A6		solute carrier family 22 member 6 [Source:HGNC Symbol;Acc:HGNC:10970]	0	1979	1	0	0	0	0	-12.5163	4.2132	28.63	8.76161e-08	1.29825e-05
ENSECAG00000010617	VGLL3		vestigial like family member 3 [Source:HGNC Symbol;Acc:HGNC:24327]	6	50	292	15	19	11	10	-3.64503	2.21742	13.052	0.000302965	0.00405475
ENSECAG00000010624	NECTIN1		nectin cell adhesion molecule 1 [Source:HGNC Symbol;Acc:HGNC:9706]	6	79	58	12	6	6	11	-2.80598	0.908632	8.55614	0.0034436	0.0244389
ENSECAG00000010626	SLC47A2		solute carrier family 47 member 2 [Source:HGNC Symbol;Acc:HGNC:26439]	1	1501	9	0	0	0	1	-10.5931	3.82898	30.9816	2.60483e-08	6.67862e-06
ENSECAG00000010627	GIPC2		GIPC PDZ domain containing family member 2 [Source:HGNC Symbol;Acc:HGNC:18177]	18	116	42	8	8	16	11	-2.72593	1.1218	9.78486	0.00175954	0.015021
ENSECAG00000010629	TEP1		telomerase associated protein 1 [Source:HGNC Symbol;Acc:HGNC:11726]	115	488	627	112	130	114	132	-2.17107	4.09716	10.4552	0.00122306	0.0114295
ENSECAG00000010648	GPR143		G protein-coupled receptor 143 [Source:HGNC Symbol;Acc:HGNC:20145]	1	0	10	0	0	0	0	-5.37217	-2.10183	8.78692	0.00303397	0.0223648
ENSECAG00000010653	SOX2		SRY-box 2 [Source:HGNC Symbol;Acc:HGNC:11195]	0	0	105	0	0	0	0	-8.69391	0.463413	16.6495	4.49629e-05	0.000970985
ENSECAG00000010662	SCGB1A1		"Equus caballus secretoglobin, family 1A, member 1 (uteroglobin) (SCGB1A1), mRNA. [Source:RefSeq mRNA;Acc:NM_001081858]"	4	1	31001	6	6	0	1	-12.2305	8.59032	20.7654	5.19116e-06	0.000199759
ENSECAG00000010663	SKIL		SKI like proto-oncogene [Source:HGNC Symbol;Acc:HGNC:10897]	142	192	395	85	67	114	118	-1.732	3.44119	7.04491	0.00794908	0.0433948
ENSECAG00000010693	ITFG2		integrin alpha FG-GAP repeat containing 2 [Source:HGNC Symbol;Acc:HGNC:30879]	46	125	157	41	50	37	36	-1.80697	2.27417	6.6762	0.00977088	0.0498238
ENSECAG00000010698	QRFPR		pyroglutamylated RFamide peptide receptor [Source:HGNC Symbol;Acc:HGNC:15565]	0	0	19	0	0	0	0	-6.22456	-1.60468	9.86203	0.00168725	0.0145507
ENSECAG00000010706	MRI1		methylthioribose-1-phosphate isomerase 1 [Source:HGNC Symbol;Acc:HGNC:28469]	183	315	165	30	94	62	80	-1.99286	3.08053	10.0511	0.00152253	0.0135141
ENSECAG00000010707	DNAJC5G		DnaJ heat shock protein family (Hsp40) member C5 gamma [Source:HGNC Symbol;Acc:HGNC:24844]	0	2	22	0	0	0	0	-6.52698	-1.38336	12.9512	0.000319717	0.0042269
ENSECAG00000010714	SVOPL		SVOP like [Source:HGNC Symbol;Acc:HGNC:27034]	4	33	740	2	1	1	3	-7.71962	3.27144	30.0517	4.20679e-08	8.34738e-06
ENSECAG00000010716	CLEC6A		C-type lectin domain containing 6A [Source:HGNC Symbol;Acc:HGNC:14556]	0	2	5	0	0	0	0	-4.67213	-2.4074	7.47589	0.00625307	0.0368896
ENSECAG00000010720	ELOVL6		ELOVL fatty acid elongase 6 [Source:HGNC Symbol;Acc:HGNC:15829]	9	67	83	5	1	15	6	-3.35959	1.02104	10.5873	0.0011387	0.0107683
ENSECAG00000010727	KLHL2		kelch like family member 2 [Source:HGNC Symbol;Acc:HGNC:6353]	80	253	232	61	69	88	62	-1.78699	3.0234	7.40355	0.00650953	0.0379706
ENSECAG00000010728	MRC1		mannose receptor C-type 1 [Source:HGNC Symbol;Acc:HGNC:7228]	93	98	443	21	56	18	59	-2.95482	3.06368	13.5091	0.000237404	0.00335854
ENSECAG00000010729	CARMIL2		capping protein regulator and myosin 1 linker 2 [Source:HGNC Symbol;Acc:HGNC:27089]	16	72	134	10	13	13	9	-3.16849	1.53323	13.1313	0.0002904	0.00391182
ENSECAG00000010739	ITGA2		integrin subunit alpha 2 [Source:HGNC Symbol;Acc:HGNC:6137]	5	181	65	3	7	4	6	-4.37862	1.47739	17.955	2.26194e-05	0.000589888
ENSECAG00000010741	EGF		epidermal growth factor [Source:HGNC Symbol;Acc:HGNC:3229]	1	4977	259	1	0	1	3	-10.5388	5.63558	35.239	2.91618e-09	1.93555e-06
ENSECAG00000010745	CLCN5		chloride voltage-gated channel 5 [Source:HGNC Symbol;Acc:HGNC:2023]	24	420	101	26	23	15	23	-3.34946	2.61591	15.7732	7.14073e-05	0.00136014
ENSECAG00000010746	RAD18		"RAD18, E3 ubiquitin protein ligase [Source:HGNC Symbol;Acc:HGNC:18278]"	12	26	40	4	8	3	10	-2.43827	0.161952	6.91835	0.00853158	0.0455951
ENSECAG00000010748	MPZL3		myelin protein zero like 3 [Source:HGNC Symbol;Acc:HGNC:27279]	1	55	108	3	3	3	3	-4.63252	1.02957	15.5914	7.86104e-05	0.00146673
ENSECAG00000010750	VWCE		von Willebrand factor C and EGF domains [Source:HGNC Symbol;Acc:HGNC:26487]	1	95	3	1	0	0	0	-6.66023	0.0652512	16.6601	4.47125e-05	0.000968021
ENSECAG00000010751	SCN8A		sodium voltage-gated channel alpha subunit 8 [Source:HGNC Symbol;Acc:HGNC:10596]	118	286	1014	88	59	100	111	-2.89711	4.2513	14.5133	0.000139174	0.00225395
ENSECAG00000010762	ROBO2		roundabout guidance receptor 2 [Source:HGNC Symbol;Acc:HGNC:10250]	1	192	202	0	1	1	3	-7.03176	2.14745	27.4994	1.57146e-07	1.81932e-05
ENSECAG00000010768	LRBA		LPS responsive beige-like anchor protein [Source:HGNC Symbol;Acc:HGNC:1742]	479	2492	1898	225	320	409	411	-2.62014	5.93291	13.0341	0.000305867	0.0040888
ENSECAG00000010788	ZBTB48		zinc finger and BTB domain containing 48 [Source:HGNC Symbol;Acc:HGNC:4930]	84	221	309	57	68	87	99	-1.79743	3.17967	7.15807	0.00746274	0.0416623
ENSECAG00000010795	CNPY3		canopy FGF signaling regulator 3 [Source:HGNC Symbol;Acc:HGNC:11968]	60	320	289	45	67	64	55	-2.34096	3.15701	10.9999	0.000911176	0.00915453
ENSECAG00000010801	RNF40		ring finger protein 40 [Source:HGNC Symbol;Acc:HGNC:16867]	246	837	1015	162	248	246	318	-1.92952	4.90471	8.68022	0.00321683	0.0233311
ENSECAG00000010811	HHLA2		HERV-H LTR-associating 2 [Source:HGNC Symbol;Acc:HGNC:4905]	2	24	32	0	5	0	2	-3.86106	-0.353137	9.27488	0.00232317	0.0184794
ENSECAG00000010818	EGR2		early growth response 2 [Source:HGNC Symbol;Acc:HGNC:3239]	6	11	40	2	3	3	7	-2.78141	-0.227527	7.14321	0.00752484	0.0418959
ENSECAG00000010821	RACGAP1		Rac GTPase activating protein 1 [Source:HGNC Symbol;Acc:HGNC:9804]	4	21	26	3	1	5	2	-2.9656	-0.446163	7.97335	0.00474711	0.0305225
ENSECAG00000010832	CAPSL		calcyphosine like [Source:HGNC Symbol;Acc:HGNC:28375]	1	1	161	0	0	0	0	-9.32173	1.06271	22.9174	1.69117e-06	8.73095e-05
ENSECAG00000010837	MAP3K12		mitogen-activated protein kinase kinase kinase 12 [Source:HGNC Symbol;Acc:HGNC:6851]	81	127	216	40	49	56	72	-1.76717	2.64593	6.92562	0.00849695	0.0454612
ENSECAG00000010838	C17orf105		chromosome 17 open reading frame 105 [Source:HGNC Symbol;Acc:HGNC:37241]	0	4	4	0	0	0	0	-4.79265	-2.35034	8.18091	0.00423336	0.0282047
ENSECAG00000010840	LIPA		"lipase A, lysosomal acid type [Source:HGNC Symbol;Acc:HGNC:6617]"	55	140	137	27	20	29	49	-2.16677	2.16699	9.18047	0.00244611	0.0191484
ENSECAG00000010842	ZNF333		zinc finger protein 333 [Source:HGNC Symbol;Acc:HGNC:15624]	168	229	586	115	111	130	163	-1.76501	3.89001	7.36573	0.00664786	0.0384921
ENSECAG00000010845	RASA2		RAS p21 protein activator 2 [Source:HGNC Symbol;Acc:HGNC:9872]	55	92	240	52	49	42	48	-1.87892	2.54603	6.87378	0.00874696	0.0462887
ENSECAG00000010855	PTPRA		"protein tyrosine phosphatase, receptor type A [Source:HGNC Symbol;Acc:HGNC:9664]"	235	415	633	171	158	167	200	-1.67923	4.24987	7.8272	0.00514658	0.0322371
ENSECAG00000010865	C11orf63		chromosome 11 open reading frame 63 [Source:HGNC Symbol;Acc:HGNC:26288]	0	11	330	1	0	0	0	-8.83101	2.09809	23.7342	1.10601e-06	6.37421e-05
ENSECAG00000010869	CAPN6		calpain 6 [Source:HGNC Symbol;Acc:HGNC:1483]	1	1072	0	0	0	0	3	-8.88735	3.33935	18.7902	1.45917e-05	0.000425904
ENSECAG00000010874	HGS		hepatocyte growth factor-regulated tyrosine kinase substrate [Source:HGNC Symbol;Acc:HGNC:4897]	336	924	1388	280	276	369	407	-1.81972	5.2829	7.4999	0.00617024	0.0365996
ENSECAG00000010876	RTKN		rhotekin [Source:HGNC Symbol;Acc:HGNC:10466]	85	389	223	37	39	46	66	-2.62994	3.10208	14.5169	0.00013891	0.00225127
ENSECAG00000010881	DPYD		dihydropyrimidine dehydrogenase [Source:HGNC Symbol;Acc:HGNC:3012]	123	377	479	118	92	121	131	-1.89234	3.81941	8.55832	0.00343947	0.0244276
ENSECAG00000010895	CLIC3		chloride intracellular channel 3 [Source:HGNC Symbol;Acc:HGNC:2064]	2	12	313	4	3	4	5	-5.33761	2.07564	17.7902	2.46654e-05	0.000630278
ENSECAG00000010908	CCDC30		coiled-coil domain containing 30 [Source:HGNC Symbol;Acc:HGNC:26103]	1	59	438	1	0	0	0	-9.34702	2.60393	32.5273	1.17529e-08	4.00281e-06
ENSECAG00000010917	HR		"HR, lysine demethylase and nuclear receptor corepressor [Source:HGNC Symbol;Acc:HGNC:5172]"	50	128	175	34	30	38	27	-2.25537	2.27598	10.0326	0.0015379	0.0136021
ENSECAG00000010919	MYO9B		myosin IXB [Source:HGNC Symbol;Acc:HGNC:7609]	145	748	1900	156	130	150	202	-3.04358	5.20057	14.7141	0.000125106	0.00208837
ENSECAG00000010920	SLC5A12		solute carrier family 5 member 12 [Source:HGNC Symbol;Acc:HGNC:28750]	5	2200	1	4	2	9	4	-7.44252	4.37813	21.6458	3.27925e-06	0.000144737
ENSECAG00000010935	SLC1A1		solute carrier family 1 member 1 [Source:HGNC Symbol;Acc:HGNC:10939]	2	329	19	1	0	0	1	-7.76801	1.78087	27.0136	2.02024e-07	2.07658e-05
ENSECAG00000010941	CCDC150		coiled-coil domain containing 150 [Source:HGNC Symbol;Acc:HGNC:26834]	11	21	69	3	7	9	7	-2.83232	0.512876	8.49029	0.00357047	0.0251246
ENSECAG00000010951	DNAAF4		dynein axonemal assembly factor 4 [Source:HGNC Symbol;Acc:HGNC:21493]	4	18	65	0	1	3	7	-3.85853	0.235604	10.0235	0.00154552	0.0136467
ENSECAG00000010963	SERPING1		serpin family G member 1 [Source:HGNC Symbol;Acc:HGNC:1228]	215	351	583	86	144	127	209	-1.83224	4.0531	8.4021	0.00374787	0.0259003
ENSECAG00000010965	CYBA		cytochrome b-245 alpha chain [Source:HGNC Symbol;Acc:HGNC:2577]	52	123	271	16	39	16	52	-2.73726	2.5691	12.0758	0.000510794	0.00601125
ENSECAG00000010966	TSPAN2		tetraspanin 2 [Source:HGNC Symbol;Acc:HGNC:20659]	4	11	122	3	4	0	6	-4.35463	0.870074	11.9838	0.00053664	0.00621288
ENSECAG00000010967	MMP19		matrix metallopeptidase 19 [Source:HGNC Symbol;Acc:HGNC:7165]	2	3	152	0	3	7	2	-4.69097	1.0711	11.1077	0.000859699	0.00878526
ENSECAG00000010970	PAFAH1B3		platelet activating factor acetylhydrolase 1b catalytic subunit 3 [Source:HGNC Symbol;Acc:HGNC:8576]	59	124	140	38	33	31	44	-1.91102	2.19296	7.83322	0.00512947	0.0322019
ENSECAG00000010973	IL7R		"Equus caballus interleukin 7 receptor (IL7R), mRNA. [Source:RefSeq mRNA;Acc:NM_001081942]"	6	132	192	3	6	3	15	-4.48046	1.98418	18.2264	1.96146e-05	0.000527814
ENSECAG00000010988	FAM183A		family with sequence similarity 183 member A [Source:HGNC Symbol;Acc:HGNC:34347]	0	5	108	0	0	0	0	-8.78264	0.54938	20.9171	4.79597e-06	0.00018804
ENSECAG00000010992	NFATC4		nuclear factor of activated T-cells 4 [Source:HGNC Symbol;Acc:HGNC:7778]	45	79	321	41	28	29	78	-2.24658	2.70848	7.67126	0.00561073	0.0343017
ENSECAG00000011008	MCOLN2		mucolipin 2 [Source:HGNC Symbol;Acc:HGNC:13357]	3	28	90	11	12	5	7	-2.72247	0.820212	6.88058	0.00871372	0.0461663
ENSECAG00000011012	ZAP70		zeta chain of T-cell receptor associated protein kinase 70 [Source:HGNC Symbol;Acc:HGNC:12858]	9	56	136	7	10	4	5	-3.85054	1.35873	15.2458	9.43864e-05	0.00168266
ENSECAG00000011017	LMNB2		lamin B2 [Source:HGNC Symbol;Acc:HGNC:6638]	60	123	344	56	60	67	67	-1.95983	2.98631	7.24654	0.00710379	0.040374
ENSECAG00000011018	GMNC		geminin coiled-coil domain containing [Source:HGNC Symbol;Acc:HGNC:40049]	0	14	30	0	0	0	0	-7.31625	-0.752561	17.7196	2.55969e-05	0.000647556
ENSECAG00000011019	KCNAB3		potassium voltage-gated channel subfamily A regulatory beta subunit 3 [Source:HGNC Symbol;Acc:HGNC:6230]	19	29	97	6	7	9	15	-2.8356	0.995181	9.5312	0.00202008	0.0166653
ENSECAG00000011043	C16orf58		chromosome 16 open reading frame 58 [Source:HGNC Symbol;Acc:HGNC:25848]	68	219	190	48	46	38	63	-2.05821	2.70698	9.2573	0.00234558	0.0185976
ENSECAG00000011044	TUFT1		tuftelin 1 [Source:HGNC Symbol;Acc:HGNC:12422]	5	157	169	1	1	5	3	-5.82754	1.91238	26.0078	3.40042e-07	2.87386e-05
ENSECAG00000011048	VPS37B		"VPS37B, ESCRT-I subunit [Source:HGNC Symbol;Acc:HGNC:25754]"	20	101	156	25	17	28	39	-2.19318	1.99526	7.37148	0.00662663	0.038418
ENSECAG00000011051	TMPRSS6		"transmembrane protease, serine 6 [Source:HGNC Symbol;Acc:HGNC:16517]"	8	20	19	5	2	2	2	-2.77932	-0.577508	8.17784	0.00424052	0.0282194
ENSECAG00000011063	MOV10L1		Mov10 RISC complex RNA helicase like 1 [Source:HGNC Symbol;Acc:HGNC:7201]	2	6	52	3	0	0	0	-5.0501	-0.277897	11.6471	0.000643028	0.00709539
ENSECAG00000011075	RFX3		regulatory factor X3 [Source:HGNC Symbol;Acc:HGNC:9984]	44	82	413	32	16	40	24	-3.18669	2.8457	13.8744	0.000195442	0.0029182
ENSECAG00000011078	TGIF1		TGFB induced factor homeobox 1 [Source:HGNC Symbol;Acc:HGNC:11776]	30	66	252	26	30	36	35	-2.37181	2.33798	8.62973	0.0033072	0.023773
ENSECAG00000011091	ERI1		exoribonuclease 1 [Source:HGNC Symbol;Acc:HGNC:23994]	10	68	98	5	14	6	11	-3.15352	1.19825	11.3481	0.000755246	0.00804822
ENSECAG00000011099	VAV3		vav guanine nucleotide exchange factor 3 [Source:HGNC Symbol;Acc:HGNC:12659]	40	328	151	21	20	29	33	-3.06894	2.61657	16.0949	6.02457e-05	0.00120065
ENSECAG00000011101	PTK7		protein tyrosine kinase 7 (inactive) [Source:HGNC Symbol;Acc:HGNC:9618]	112	436	1100	96	91	111	134	-2.83573	4.46251	14.4165	0.000146511	0.00234121
ENSECAG00000011108	PARP8		poly(ADP-ribose) polymerase family member 8 [Source:HGNC Symbol;Acc:HGNC:26124]	66	180	235	42	48	49	43	-2.21144	2.72301	10.3874	0.0012688	0.0117789
ENSECAG00000011111	FMNL2		formin like 2 [Source:HGNC Symbol;Acc:HGNC:18267]	53	445	260	46	39	54	63	-2.67119	3.24171	13.303	0.000264977	0.00364106
ENSECAG00000011113	ADGRF1		adhesion G protein-coupled receptor F1 [Source:HGNC Symbol;Acc:HGNC:18990]	2	433	14	0	1	1	0	-8.13948	2.11863	27.8109	1.33771e-07	1.71264e-05
ENSECAG00000011117	CLEC7A		C-type lectin domain containing 7A [Source:HGNC Symbol;Acc:HGNC:14558]	1	7	16	1	0	1	1	-3.65762	-1.34406	8.33312	0.00389287	0.0265724
ENSECAG00000011138	COL4A4		collagen type IV alpha 4 chain [Source:HGNC Symbol;Acc:HGNC:2206]	36	636	1420	30	9	20	29	-5.47198	4.62113	30.6146	3.14711e-08	7.40049e-06
ENSECAG00000011145	PTGER4		prostaglandin E receptor 4 [Source:HGNC Symbol;Acc:HGNC:9596]	41	176	162	47	38	41	56	-1.84493	2.45771	6.82867	0.00897059	0.0470358
ENSECAG00000011148	CAPN15		calpain 15 [Source:HGNC Symbol;Acc:HGNC:11182]	110	431	463	81	99	112	138	-2.03298	3.81315	9.47385	0.00208421	0.0170282
ENSECAG00000011150	TBC1D22A		TBC1 domain family member 22A [Source:HGNC Symbol;Acc:HGNC:1309]	136	238	350	75	76	117	119	-1.69197	3.42044	7.08024	0.00779384	0.0427724
ENSECAG00000011152	STIL		"STIL, centriolar assembly protein [Source:HGNC Symbol;Acc:HGNC:10879]"	6	12	109	7	2	6	6	-3.52721	0.815667	10.0998	0.00148283	0.0132849
ENSECAG00000011174	MYO5C		myosin VC [Source:HGNC Symbol;Acc:HGNC:7604]	3	72	652	4	3	3	5	-6.56103	3.1675	27.0973	1.93469e-07	2.01588e-05
ENSECAG00000011180	CD6		CD6 molecule [Source:HGNC Symbol;Acc:HGNC:1691]	9	31	62	4	3	3	2	-3.89589	0.38763	14.5443	0.000136905	0.00222827
ENSECAG00000011187	TSPAN11		tetraspanin 11 [Source:HGNC Symbol;Acc:HGNC:30795]	7	8	73	0	2	1	2	-4.97449	0.204296	15.5944	7.84861e-05	0.00146673
ENSECAG00000011212	TTC23L		tetratricopeptide repeat domain 23 like [Source:HGNC Symbol;Acc:HGNC:26355]	0	4	66	0	1	0	0	-6.57585	-0.0831325	14.443	0.000144467	0.00231828
ENSECAG00000011221	RUFY4		RUN and FYVE domain containing 4 [Source:HGNC Symbol;Acc:HGNC:24804]	7	32	64	5	2	1	4	-3.91581	0.409547	13.439	0.000246445	0.00345644
ENSECAG00000011223	HGF		hepatocyte growth factor [Source:HGNC Symbol;Acc:HGNC:4893]	34	156	114	17	41	24	44	-2.05176	2.07061	7.50476	0.00615363	0.0365296
ENSECAG00000011231	CAPS2		calcyphosine 2 [Source:HGNC Symbol;Acc:HGNC:16471]	0	5	155	0	0	0	2	-7.02677	1.04372	15.8409	6.88968e-05	0.00132336
ENSECAG00000011234	COL7A1		collagen type VII alpha 1 chain [Source:HGNC Symbol;Acc:HGNC:2214]	25	202	134	10	22	22	31	-2.87009	2.16721	12.5956	0.000386646	0.00486359
ENSECAG00000011247	TMED3		transmembrane p24 trafficking protein 3 [Source:HGNC Symbol;Acc:HGNC:28889]	19	25	169	13	21	11	26	-2.53343	1.63854	7.74568	0.00538412	0.0332684
ENSECAG00000011251	PARP16		poly(ADP-ribose) polymerase family member 16 [Source:HGNC Symbol;Acc:HGNC:26040]	67	119	248	43	54	63	61	-1.81269	2.70339	6.8128	0.00905067	0.0473252
ENSECAG00000011259	ERICH2		glutamate rich 2 [Source:HGNC Symbol;Acc:HGNC:44395]	3	5	64	0	1	1	1	-5.3582	-0.0470212	15.1976	9.68271e-05	0.00172079
ENSECAG00000011262	ERN1		endoplasmic reticulum to nucleus signaling 1 [Source:HGNC Symbol;Acc:HGNC:3449]	95	461	335	79	63	82	105	-2.20381	3.56694	10.8325	0.000997355	0.00976766
ENSECAG00000011264	SYTL5		synaptotagmin like 5 [Source:HGNC Symbol;Acc:HGNC:15589]	9	8	22	0	0	0	0	-7.02022	-0.976188	22.5773	2.01852e-06	9.99147e-05
ENSECAG00000011271	IGFBP4		insulin like growth factor binding protein 4 [Source:HGNC Symbol;Acc:HGNC:5473]	121	1797	849	198	70	67	164	-3.21724	5.01134	15.752	7.22122e-05	0.00137318
ENSECAG00000011292	MSR1		macrophage scavenger receptor 1 [Source:HGNC Symbol;Acc:HGNC:7376]	13	14	152	5	3	3	12	-3.89723	1.24755	12.8704	0.00033382	0.00436991
ENSECAG00000011296	SLC9A1		solute carrier family 9 member A1 [Source:HGNC Symbol;Acc:HGNC:11071]	78	352	295	93	70	74	69	-2.02342	3.3272	9.07384	0.00259292	0.0200174
ENSECAG00000011301	SPINT2		"serine peptidase inhibitor, Kunitz type 2 [Source:HGNC Symbol;Acc:HGNC:11247]"	56	809	616	36	77	83	94	-3.17255	4.16753	16.1606	5.81907e-05	0.0011744
ENSECAG00000011305	VSTM5		V-set and transmembrane domain containing 5 [Source:HGNC Symbol;Acc:HGNC:34443]	3	68	12	0	2	1	1	-4.91543	-0.0892783	15.1947	9.69777e-05	0.00172213
ENSECAG00000011306	GPSM1		G protein signaling modulator 1 [Source:HGNC Symbol;Acc:HGNC:17858]	35	112	303	11	31	22	34	-3.11308	2.5634	14.1732	0.000166729	0.00256684
ENSECAG00000011308	TMPRSS13		"transmembrane protease, serine 13 [Source:HGNC Symbol;Acc:HGNC:29808]"	0	9	22	0	0	0	1	-5.28448	-1.12429	11.2977	0.000776041	0.00819457
ENSECAG00000011312	RSPH14		radial spoke head 14 homolog [Source:HGNC Symbol;Acc:HGNC:13437]	0	42	106	0	0	1	0	-7.54056	0.84607	20.9649	4.67776e-06	0.000184038
ENSECAG00000011325	CGNL1		cingulin like 1 [Source:HGNC Symbol;Acc:HGNC:25931]	63	3847	1228	70	43	81	56	-5.09175	5.7449	26.4405	2.71788e-07	2.54178e-05
ENSECAG00000011326	TAPT1		transmembrane anterior posterior transformation 1 [Source:HGNC Symbol;Acc:HGNC:26887]	99	175	533	96	90	101	90	-1.98195	3.59046	7.97005	0.00475576	0.0305437
ENSECAG00000011334	SALL1		spalt like transcription factor 1 [Source:HGNC Symbol;Acc:HGNC:10524]	3	1088	3	2	1	1	2	-8.02206	3.37099	25.9513	3.50133e-07	2.92663e-05
ENSECAG00000011348	POU2AF1		POU class 2 associating factor 1 [Source:HGNC Symbol;Acc:HGNC:9211]	0	4	43	0	1	0	0	-5.98865	-0.593125	12.7381	0.000358279	0.00459302
ENSECAG00000011349	SDR42E1		"short chain dehydrogenase/reductase family 42E, member 1 [Source:HGNC Symbol;Acc:HGNC:29834]"	5	52	71	1	1	4	4	-4.46743	0.651908	15.8982	6.68419e-05	0.00129589
ENSECAG00000011351	PDZK1		PDZ domain containing 1 [Source:HGNC Symbol;Acc:HGNC:8821]	22	1949	234	23	14	25	29	-5.26602	4.46231	26.416	2.75255e-07	2.56369e-05
ENSECAG00000011354	DHX34		DExH-box helicase 34 [Source:HGNC Symbol;Acc:HGNC:16719]	41	156	272	35	42	51	60	-2.18103	2.74634	8.56296	0.00343072	0.0243893
ENSECAG00000011355	TRAF3IP3		TRAF3 interacting protein 3 [Source:HGNC Symbol;Acc:HGNC:30766]	34	84	174	23	25	27	25	-2.40084	2.02545	9.81325	0.00173259	0.014852
ENSECAG00000011358	TMEM86A		transmembrane protein 86A [Source:HGNC Symbol;Acc:HGNC:26890]	20	108	82	11	7	12	7	-3.25828	1.35529	14.3394	0.000152633	0.00241004
ENSECAG00000011361	SLC8B1		solute carrier family 8 member B1 [Source:HGNC Symbol;Acc:HGNC:26175]	45	154	280	25	36	41	32	-2.70165	2.67431	12.8434	0.000338665	0.00441348
ENSECAG00000011363	PCNX3		pecanex homolog 3 [Source:HGNC Symbol;Acc:HGNC:18760]	229	755	897	219	190	250	272	-1.82249	4.77179	8.10261	0.00442016	0.029041
ENSECAG00000011365	CLMN		calmin [Source:HGNC Symbol;Acc:HGNC:19972]	136	897	263	148	99	160	134	-1.94664	4.08911	8.36209	0.0038313	0.0262858
ENSECAG00000011380	TACC3		transforming acidic coiled-coil containing protein 3 [Source:HGNC Symbol;Acc:HGNC:11524]	12	44	152	7	10	6	5	-3.80962	1.42614	15.4629	8.41409e-05	0.00154965
ENSECAG00000011381	TRIM13		tripartite motif containing 13 [Source:HGNC Symbol;Acc:HGNC:9976]	100	87	543	53	65	44	80	-2.51255	3.3595	10.6203	0.00111852	0.0106392
ENSECAG00000011386	CLDN15		claudin 15 [Source:HGNC Symbol;Acc:HGNC:2036]	2	23	6	1	0	1	3	-3.19382	-1.14613	7.17005	0.00741306	0.0414845
ENSECAG00000011391	TET3		tet methylcytosine dioxygenase 3 [Source:HGNC Symbol;Acc:HGNC:28313]	40	190	633	54	31	35	48	-3.28686	3.5041	15.3101	9.12266e-05	0.00164431
ENSECAG00000011392	CD40LG		CD40 ligand [Source:HGNC Symbol;Acc:HGNC:11935]	10	19	38	5	3	4	3	-2.93773	-0.0959087	9.29456	0.00229835	0.0183463
ENSECAG00000011401	CATSPERD		cation channel sperm associated auxiliary subunit delta [Source:HGNC Symbol;Acc:HGNC:28598]	2	9	6	0	0	0	0	-5.77787	-1.83728	14.5541	0.000136194	0.00221986
ENSECAG00000011404	SAA1		"Equus caballus serum amyloid A1 (SAA1), mRNA. [Source:RefSeq mRNA;Acc:NM_001163892]"	0	2	63	0	0	0	0	-7.98863	-0.184062	17.3419	3.12233e-05	0.000746192
ENSECAG00000011407	STON2		stonin 2 [Source:HGNC Symbol;Acc:HGNC:30652]	130	705	246	53	48	32	98	-2.92667	3.64076	16.9354	3.86728e-05	0.000863479
ENSECAG00000011414	DAB1		"DAB1, reelin adaptor protein [Source:HGNC Symbol;Acc:HGNC:2661]"	2	43	12	0	0	1	3	-4.37997	-0.513968	11.3794	0.000742649	0.00794119
ENSECAG00000011418	TMEM213		transmembrane protein 213 [Source:HGNC Symbol;Acc:HGNC:27220]	0	378	100	0	0	0	0	-10.5634	2.28119	34.8605	3.54201e-09	2.02063e-06
ENSECAG00000011429	TOX3		TOX high mobility group box family member 3 [Source:HGNC Symbol;Acc:HGNC:11972]	1	102	63	0	0	0	0	-9.10994	0.873903	29.6519	5.17025e-08	9.21717e-06
ENSECAG00000011432	SLC46A3		solute carrier family 46 member 3 [Source:HGNC Symbol;Acc:HGNC:27501]	34	65	103	11	18	25	26	-2.13891	1.51429	7.50615	0.00614888	0.0365109
ENSECAG00000011436	MAK		male germ cell associated kinase [Source:HGNC Symbol;Acc:HGNC:6816]	32	29	247	25	20	27	32	-2.50194	2.16377	8.31869	0.00392391	0.0267523
ENSECAG00000011438	IFT57		intraflagellar transport 57 [Source:HGNC Symbol;Acc:HGNC:17367]	72	131	544	70	74	83	82	-2.19393	3.46399	8.43804	0.00367451	0.0255714
ENSECAG00000011439	DHX58		DExH-box helicase 58 [Source:HGNC Symbol;Acc:HGNC:29517]	18	75	237	16	16	15	17	-3.28521	2.12551	14.0307	0.000179855	0.00272879
ENSECAG00000011443	GNAZ		G protein subunit alpha z [Source:HGNC Symbol;Acc:HGNC:4395]	1	47	69	0	2	0	4	-5.07822	0.522704	13.9837	0.000184402	0.00277747
ENSECAG00000011455	PHEX		phosphate regulating endopeptidase homolog X-linked [Source:HGNC Symbol;Acc:HGNC:8918]	1	0	71	0	0	4	1	-4.73156	0.012936	8.00888	0.00465484	0.0301271
ENSECAG00000011459	NDNF		neuron derived neurotrophic factor [Source:HGNC Symbol;Acc:HGNC:26256]	8	37	374	25	14	7	24	-3.57168	2.5075	11.8119	0.000588543	0.00664192
ENSECAG00000011462	SRGAP1		SLIT-ROBO Rho GTPase activating protein 1 [Source:HGNC Symbol;Acc:HGNC:17382]	11	346	127	3	10	9	8	-4.75348	2.3815	23.8494	1.04176e-06	6.11105e-05
ENSECAG00000011464	ST3GAL5		"ST3 beta-galactoside alpha-2,3-sialyltransferase 5 [Source:HGNC Symbol;Acc:HGNC:10872]"	25	147	164	37	34	20	33	-2.26484	2.22179	8.61908	0.0033266	0.0238683
ENSECAG00000011483	MORN1		MORN repeat containing 1 [Source:HGNC Symbol;Acc:HGNC:25852]	10	23	68	4	5	5	2	-3.51119	0.427991	12.1165	0.000499785	0.00593063
ENSECAG00000011484	EPS8L2		EPS8 like 2 [Source:HGNC Symbol;Acc:HGNC:21296]	12	601	1017	8	14	26	33	-5.23109	4.25132	25.2424	5.05575e-07	3.82011e-05
ENSECAG00000011488	MIP-2BETA		uncharacterized protein LOC100056258 precursor [Source:RefSeq peptide;Acc:NP_001137265]	2	5	43	0	2	1	2	-4.17975	-0.472825	10.3618	0.00128648	0.0118995
ENSECAG00000011491	FAM91A1		family with sequence similarity 91 member A1 [Source:HGNC Symbol;Acc:HGNC:26306]	179	471	538	148	144	168	175	-1.69369	4.12841	7.67352	0.00560371	0.0342726
ENSECAG00000011492	CDCA7		cell division cycle associated 7 [Source:HGNC Symbol;Acc:HGNC:14628]	1	3	48	1	1	2	1	-4.24451	-0.40396	10.104	0.00147944	0.013265
ENSECAG00000011500	FUBP3		far upstream element binding protein 3 [Source:HGNC Symbol;Acc:HGNC:4005]	93	243	344	83	96	65	89	-1.85248	3.31166	7.89193	0.00496558	0.0314574
ENSECAG00000011506	TTPA		alpha tocopherol transfer protein [Source:HGNC Symbol;Acc:HGNC:12404]	13	42	117	2	6	3	8	-4.06166	1.11816	16.1005	6.00679e-05	0.0011992
ENSECAG00000011517	BICD1		BICD cargo adaptor 1 [Source:HGNC Symbol;Acc:HGNC:1049]	38	60	270	13	15	14	19	-3.50473	2.24731	17.0926	3.56004e-05	0.000811702
ENSECAG00000011520	SLC6A2		solute carrier family 6 member 2 [Source:HGNC Symbol;Acc:HGNC:11048]	1	0	723	0	0	0	0	-11.4795	3.1793	26.5893	2.51637e-07	2.40255e-05
ENSECAG00000011521	C11orf94		chromosome 11 open reading frame 94 [Source:HGNC Symbol;Acc:HGNC:37213]	1	6	15	2	0	0	0	-4.01264	-1.45587	8.14679	0.00431375	0.0285568
ENSECAG00000011528	ABHD2		abhydrolase domain containing 2 [Source:HGNC Symbol;Acc:HGNC:18717]	78	333	320	76	41	88	101	-2.04189	3.34787	8.60612	0.00335035	0.0240036
ENSECAG00000011529	CLCN1		chloride voltage-gated channel 1 [Source:HGNC Symbol;Acc:HGNC:2019]	5	14	35	3	2	2	3	-3.23926	-0.369247	9.5255	0.00202636	0.016687
ENSECAG00000011530	MOV10		Mov10 RISC complex RNA helicase [Source:HGNC Symbol;Acc:HGNC:7200]	132	354	518	106	80	119	138	-1.99771	3.83792	9.28107	0.00231534	0.0184482
ENSECAG00000011531	PEX16		peroxisomal biogenesis factor 16 [Source:HGNC Symbol;Acc:HGNC:8857]	57	187	211	24	43	34	75	-2.17923	2.64466	9.03706	0.00264561	0.0202577
ENSECAG00000011539	CHKA		choline kinase alpha [Source:HGNC Symbol;Acc:HGNC:1937]	39	423	291	19	23	42	54	-3.23665	3.17384	16.0715	6.09961e-05	0.00120925
ENSECAG00000011546	ST18		"ST18, C2H2C-type zinc finger [Source:HGNC Symbol;Acc:HGNC:18695]"	1	25	7	0	0	0	1	-5.16965	-1.18039	12.7435	0.000357258	0.00458705
ENSECAG00000011560	GSTO1		glutathione S-transferase omega 1 [Source:HGNC Symbol;Acc:HGNC:13312]	139	222	1654	89	143	167	119	-2.9322	4.79624	12.5546	0.000395237	0.00494458
ENSECAG00000011561	HPD		4-hydroxyphenylpyruvate dioxygenase [Source:HGNC Symbol;Acc:HGNC:5147]	7	2734	33	1	0	8	10	-7.77952	4.71025	24.3631	7.97836e-07	5.15746e-05
ENSECAG00000011566	C9orf24		chromosome 9 open reading frame 24 [Source:HGNC Symbol;Acc:HGNC:19919]	3	0	61	0	2	0	1	-5.23685	-0.179888	10.7056	0.00106814	0.0102454
ENSECAG00000011568	TRAF4		TNF receptor associated factor 4 [Source:HGNC Symbol;Acc:HGNC:12034]	21	324	269	6	20	26	27	-3.78191	2.85274	18.1105	2.08454e-05	0.000553106
ENSECAG00000011573	DNAH6		dynein axonemal heavy chain 6 [Source:HGNC Symbol;Acc:HGNC:2951]	0	2	2418	3	2	2	0	-9.37726	4.91591	21.9989	2.72802e-06	0.000125759
ENSECAG00000011582	DLGAP4		DLG associated protein 4 [Source:HGNC Symbol;Acc:HGNC:24476]	104	248	550	124	87	136	112	-1.83401	3.77043	7.12159	0.00761613	0.0421519
ENSECAG00000011591	SZT2		"SZT2, KICSTOR complex subunit [Source:HGNC Symbol;Acc:HGNC:29040]"	618	1647	1612	496	429	509	603	-1.69907	5.80899	6.77739	0.009232	0.047838
ENSECAG00000011607	C22orf31		chromosome 22 open reading frame 31 [Source:HGNC Symbol;Acc:HGNC:26931]	0	4	87	1	0	0	1	-6.19398	0.276902	14.0015	0.000182663	0.00275861
ENSECAG00000011614	EDEM2		ER degradation enhancing alpha-mannosidase like protein 2 [Source:HGNC Symbol;Acc:HGNC:15877]	83	173	370	66	71	72	87	-1.93503	3.20806	7.88998	0.00497094	0.0314674
ENSECAG00000011617	CYB561		cytochrome b561 [Source:HGNC Symbol;Acc:HGNC:2571]	6	101	299	2	4	3	4	-5.86725	2.28656	28.0109	1.20634e-07	1.59118e-05
ENSECAG00000011618	EDN1		endothelin-1 precursor [Source:RefSeq peptide;Acc:NP_001157436]	8	31	153	12	12	8	12	-3.07428	1.42211	9.94904	0.00160933	0.0140918
ENSECAG00000011627	ENPP6		ectonucleotide pyrophosphatase/phosphodiesterase 6 [Source:HGNC Symbol;Acc:HGNC:23409]	54	453	26	19	17	7	19	-3.72076	2.46505	17.072	3.59897e-05	0.000816609
ENSECAG00000011631	EPHB2		EPH receptor B2 [Source:HGNC Symbol;Acc:HGNC:3393]	8	42	54	3	4	3	7	-3.41487	0.42965	11.9349	0.000550906	0.00632669
ENSECAG00000011632	SNX30		sorting nexin family member 30 [Source:HGNC Symbol;Acc:HGNC:23685]	22	61	156	20	30	23	25	-2.1788	1.81912	7.24773	0.00709906	0.0403593
ENSECAG00000011637	SLC1A5		solute carrier family 1 member 5 [Source:HGNC Symbol;Acc:HGNC:10943]	21	540	245	10	15	21	43	-3.94108	3.1739	18.7561	1.48548e-05	0.000428231
ENSECAG00000011640	ZNF296		zinc finger protein 296 [Source:HGNC Symbol;Acc:HGNC:15981]	6	6	22	2	1	3	1	-3.02066	-0.926896	7.86961	0.00502724	0.0317492
ENSECAG00000011647	GMIP		GEM interacting protein [Source:HGNC Symbol;Acc:HGNC:24852]	28	121	410	30	34	19	33	-3.20672	2.89166	14.2144	0.000163114	0.00253031
ENSECAG00000011650	BLVRA		biliverdin reductase A [Source:RefSeq peptide;Acc:NP_001296219]	3	313	126	6	7	11	11	-4.40347	2.28614	18.2213	1.9667e-05	0.0005286
ENSECAG00000011668	SLC30A3		solute carrier family 30 member 3 [Source:HGNC Symbol;Acc:HGNC:11014]	0	41	80	0	0	0	0	-8.77001	0.545674	24.1845	8.7533e-07	5.43545e-05
ENSECAG00000011669	TNN		tenascin N [Source:HGNC Symbol;Acc:HGNC:22942]	1	2	29	0	0	0	0	-6.92836	-1.07618	15.9927	6.35871e-05	0.00124549
ENSECAG00000011671	TGFB1		"Equus caballus transforming growth factor, beta 1 (TGFB1), mRNA. [Source:RefSeq mRNA;Acc:NM_001081849]"	15	52	171	21	14	12	22	-2.6967	1.74575	9.28031	0.0023163	0.0184482
ENSECAG00000011672	TMEM63C		transmembrane protein 63C [Source:HGNC Symbol;Acc:HGNC:23787]	0	7	1	0	0	0	0	-4.67222	-2.38699	7.29744	0.0069053	0.0395711
ENSECAG00000011680	TBC1D19		TBC1 domain family member 19 [Source:HGNC Symbol;Acc:HGNC:25624]	72	133	193	41	44	35	48	-2.03785	2.47879	9.22503	0.00238728	0.0188534
ENSECAG00000011684	SLC5A9		solute carrier family 5 member 9 [Source:HGNC Symbol;Acc:HGNC:22146]	0	105	11	0	0	0	1	-6.93558	0.296562	17.3157	3.16561e-05	0.000753245
ENSECAG00000011689	SLBP		stem-loop binding protein [Source:HGNC Symbol;Acc:HGNC:10904]	30	61	106	13	26	22	21	-2.09244	1.50576	7.18018	0.00737134	0.0413916
ENSECAG00000011691	ERP27		endoplasmic reticulum protein 27 [Source:HGNC Symbol;Acc:HGNC:26495]	2	13	8	1	0	1	1	-3.46362	-1.45317	8.5511	0.00345313	0.024494
ENSECAG00000011694	ZNRF3		zinc and ring finger 3 [Source:HGNC Symbol;Acc:HGNC:18126]	53	321	239	51	49	50	60	-2.32739	3.01844	10.7913	0.00101977	0.00990218
ENSECAG00000011697	TMCC3		transmembrane and coiled-coil domain family 3 [Source:HGNC Symbol;Acc:HGNC:29199]	14	110	211	21	13	14	8	-3.45777	2.09764	14.7682	0.000121565	0.0020484
ENSECAG00000011700	PLCB3		phospholipase C beta 3 [Source:HGNC Symbol;Acc:HGNC:9056]	230	681	749	172	143	194	289	-1.84745	4.56903	8.52681	0.00349952	0.0247384
ENSECAG00000011704	TNFAIP2		TNF alpha induced protein 2 [Source:HGNC Symbol;Acc:HGNC:11895]	14	43	135	3	3	7	19	-3.47603	1.33188	11.7408	0.000611454	0.0068463
ENSECAG00000011707	C16orf74		chromosome 16 open reading frame 74 [Source:HGNC Symbol;Acc:HGNC:23362]	1	18	40	5	2	1	4	-3.14746	-0.217307	7.37851	0.0066008	0.0383446
ENSECAG00000011725	ZNF214		zinc finger protein 214 [Source:HGNC Symbol;Acc:HGNC:13006]	13	35	121	13	8	17	17	-2.5165	1.29357	7.58263	0.00589334	0.0354806
ENSECAG00000011733	RNASE6		ribonuclease A family member k6 [Source:HGNC Symbol;Acc:HGNC:10048]	17	27	119	5	15	7	16	-2.84233	1.18557	9.10721	0.00254604	0.0197411
ENSECAG00000011734	TRPV4		transient receptor potential cation channel subfamily V member 4 [Source:HGNC Symbol;Acc:HGNC:18083]	0	207	354	1	0	0	1	-8.69879	2.68332	30.5108	3.32013e-08	7.40049e-06
ENSECAG00000011748	NLRP14		NLR family pyrin domain containing 14 [Source:HGNC Symbol;Acc:HGNC:22939]	0	3	35	0	0	0	2	-4.93157	-0.822693	9.00753	0.0026887	0.020499
ENSECAG00000011750	ROPN1L		rhophilin associated tail protein 1 like [Source:HGNC Symbol;Acc:HGNC:24060]	2	5	373	1	1	1	1	-7.43797	2.26214	24.3028	8.23191e-07	5.24704e-05
ENSECAG00000011751	CUL9		cullin 9 [Source:HGNC Symbol;Acc:HGNC:15982]	377	1114	1705	296	281	313	396	-2.14938	5.47739	9.94403	0.00161372	0.014114
ENSECAG00000011753	SESTD1		SEC14 and spectrin domain containing 1 [Source:HGNC Symbol;Acc:HGNC:18379]	267	832	719	196	194	241	240	-1.82832	4.67807	8.96598	0.00275053	0.020852
ENSECAG00000011754	RPIA		ribose 5-phosphate isomerase A [Source:HGNC Symbol;Acc:HGNC:10297]	58	54	356	31	36	58	56	-2.2913	2.77911	8.02075	0.00462444	0.0299872
ENSECAG00000011755	GLYATL3		glycine-N-acyltransferase like 3 [Source:HGNC Symbol;Acc:HGNC:21349]	0	0	56	0	0	0	0	-7.78611	-0.367322	14.2238	0.000162309	0.00252265
ENSECAG00000011766	FOXH1		forkhead box H1 [Source:HGNC Symbol;Acc:HGNC:3814]	1	5	15	0	0	1	1	-3.97041	-1.49574	8.57531	0.00340752	0.0243094
ENSECAG00000011770	SYTL3		synaptotagmin like 3 [Source:HGNC Symbol;Acc:HGNC:15587]	8	46	116	8	3	2	7	-3.95568	1.11907	14.3531	0.000151531	0.00239866
ENSECAG00000011774	APCDD1		APC down-regulated 1 [Source:HGNC Symbol;Acc:HGNC:15718]	17	26	374	13	15	13	15	-3.88985	2.46729	15.2096	9.62152e-05	0.00171125
ENSECAG00000011776	MX1		"Equus caballus myxovirus (influenza virus) resistance 1, interferon-inducible protein p78 (mouse) (MX1), mRNA. [Source:RefSeq mRNA;Acc:NM_001082492]"	88	82	593	28	58	59	43	-2.96422	3.36702	13.3094	0.000264075	0.00363445
ENSECAG00000011785	PASK		PAS domain containing serine/threonine kinase [Source:HGNC Symbol;Acc:HGNC:17270]	16	83	208	10	9	11	5	-4.02367	1.93837	18.7897	1.45956e-05	0.000425904
ENSECAG00000011788	CDC45		cell division cycle 45 [Source:HGNC Symbol;Acc:HGNC:1739]	1	1	24	0	2	0	0	-4.41031	-1.24775	8.05159	0.00454636	0.0296156
ENSECAG00000011806	KCNAB2		potassium voltage-gated channel subfamily A regulatory beta subunit 2 [Source:HGNC Symbol;Acc:HGNC:6229]	10	47	120	9	9	11	12	-3.00278	1.27137	10.4506	0.00122613	0.0114527
ENSECAG00000011815	NTRK2		neurotrophic receptor tyrosine kinase 2 [Source:HGNC Symbol;Acc:HGNC:8032]	20	56	181	3	8	17	19	-3.3537	1.75275	12.6692	0.000371729	0.00471511
ENSECAG00000011816	TMEM45A		transmembrane protein 45A [Source:HGNC Symbol;Acc:HGNC:25480]	15	19	107	7	11	8	17	-2.63149	1.02893	7.65922	0.0056483	0.0344714
ENSECAG00000011831	INTU		inturned planar cell polarity protein [Source:HGNC Symbol;Acc:HGNC:29239]	17	118	155	8	12	16	16	-3.32281	1.86709	14.8917	0.000113861	0.00195794
ENSECAG00000011844	DIAPH2		diaphanous related formin 2 [Source:HGNC Symbol;Acc:HGNC:2877]	107	310	934	92	85	113	97	-2.7124	4.20313	13.3207	0.000262496	0.00362087
ENSECAG00000011847	SPI2		"Equus caballus alpha-1-antitrypsin (SPI2), mRNA. [Source:RefSeq mRNA;Acc:NM_001114533]"	22	113	12	6	5	11	17	-2.51689	0.83108	7.11765	0.00763288	0.042214
ENSECAG00000011856	SPIRE2		spire type actin nucleation factor 2 [Source:HGNC Symbol;Acc:HGNC:30623]	22	179	176	18	17	22	27	-2.98231	2.25461	13.6592	0.00021916	0.00318535
ENSECAG00000011861	C3orf67		chromosome 3 open reading frame 67 [Source:HGNC Symbol;Acc:HGNC:24763]	38	107	344	48	30	44	44	-2.46257	2.79847	9.55884	0.00198989	0.0164937
ENSECAG00000011862	C11orf1		chromosome 11 open reading frame 1 [Source:HGNC Symbol;Acc:HGNC:1163]	5	19	69	3	5	4	1	-3.72819	0.331778	11.5088	0.000692656	0.00752654
ENSECAG00000011874	FBLIM1		filamin binding LIM protein 1 [Source:HGNC Symbol;Acc:HGNC:24686]	45	142	93	24	34	25	33	-2.00838	1.93173	7.96904	0.0047584	0.030545
ENSECAG00000011882	THOP1		thimet oligopeptidase 1 [Source:HGNC Symbol;Acc:HGNC:11793]	103	273	429	87	75	99	148	-1.80485	3.58003	7.21407	0.00723344	0.0408564
ENSECAG00000011885	TJP3		tight junction protein 3 [Source:HGNC Symbol;Acc:HGNC:11829]	1	36	329	0	1	1	3	-7.07286	2.18344	24.202	8.67438e-07	5.40821e-05
ENSECAG00000011887	ADAMTSL2		ADAMTS like 2 [Source:HGNC Symbol;Acc:HGNC:14631]	97	740	94	27	40	77	77	-2.72002	3.4071	12.0411	0.000520391	0.00608697
ENSECAG00000011890	ARHGAP30		Rho GTPase activating protein 30 [Source:HGNC Symbol;Acc:HGNC:27414]	36	141	397	23	29	9	28	-3.60984	2.86492	17.6923	2.59674e-05	0.00065403
ENSECAG00000011898	SPEF2		sperm flagellar 2 [Source:HGNC Symbol;Acc:HGNC:26293]	41	213	1270	19	29	31	36	-4.71161	4.25092	24.6	7.05504e-07	4.74893e-05
ENSECAG00000011899	PNN		"pinin, desmosome associated protein [Source:HGNC Symbol;Acc:HGNC:9162]"	172	539	502	113	125	119	175	-1.96827	4.06986	9.93191	0.00162437	0.01418
ENSECAG00000011901	UNC5D		unc-5 netrin receptor D [Source:HGNC Symbol;Acc:HGNC:18634]	2	23	40	0	2	2	1	-4.46534	-0.225341	13.1433	0.000288545	0.00390065
ENSECAG00000011912	RAB36		"RAB36, member RAS oncogene family [Source:HGNC Symbol;Acc:HGNC:9775]"	3	146	283	1	1	2	2	-6.96777	2.32929	32.0419	1.50883e-08	4.78193e-06
ENSECAG00000011916	ANKEF1		ankyrin repeat and EF-hand domain containing 1 [Source:HGNC Symbol;Acc:HGNC:15803]	2	7	67	1	0	0	1	-5.89881	0.0127154	16.2943	5.42272e-05	0.0011178
ENSECAG00000011917	DOCK8		dedicator of cytokinesis 8 [Source:RefSeq peptide;Acc:NP_001296100]	190	2466	1562	180	164	177	174	-3.39049	5.62475	18.5469	1.65774e-05	0.000462443
ENSECAG00000011919	DLK2		delta like non-canonical Notch ligand 2 [Source:HGNC Symbol;Acc:HGNC:21113]	6	3	131	5	6	3	4	-3.94099	0.940091	10.7563	0.00103925	0.0100366
ENSECAG00000011931	IDH1		isocitrate dehydrogenase 1 [Source:RefSeq peptide;Acc:NP_001182456]	128	820	921	83	135	90	126	-2.9526	4.55449	17.0644	3.61326e-05	0.000818779
ENSECAG00000011932	ACOX2		acyl-CoA oxidase 2 [Source:HGNC Symbol;Acc:HGNC:120]	163	1329	91	73	121	173	115	-2.34683	4.21634	9.11188	0.00253955	0.0196975
ENSECAG00000011935	SMURF2		SMAD specific E3 ubiquitin protein ligase 2 [Source:HGNC Symbol;Acc:HGNC:16809]	147	214	861	124	108	152	191	-1.98883	4.2022	7.67102	0.00561148	0.0343017
ENSECAG00000011939	CLIP2		CAP-Gly domain containing linker protein 2 [Source:HGNC Symbol;Acc:HGNC:2586]	33	184	298	26	45	30	55	-2.60123	2.80159	10.9268	0.000947838	0.00943083
ENSECAG00000011941	C2orf73		chromosome 2 open reading frame 73 [Source:HGNC Symbol;Acc:HGNC:26861]	2	7	85	0	0	0	2	-6.22763	0.29839	16.4634	4.95977e-05	0.00104793
ENSECAG00000011949	LGR5		leucine rich repeat containing G protein-coupled receptor 5 [Source:HGNC Symbol;Acc:HGNC:4504]	0	6	15	1	0	0	0	-4.70825	-1.52205	9.02322	0.00266571	0.0203577
ENSECAG00000011958	TRMT44		tRNA methyltransferase 44 homolog (S. cerevisiae) [Source:HGNC Symbol;Acc:HGNC:26653]	74	151	186	40	42	55	55	-1.87462	2.55241	7.99463	0.00469163	0.0302168
ENSECAG00000011963	NXPE1		neurexophilin and PC-esterase domain family member 1 [Source:HGNC Symbol;Acc:HGNC:28527]	1	522	1	1	0	1	0	-8.31832	2.32347	22.1944	2.46396e-06	0.000116408
ENSECAG00000011964	IL27RA		interleukin 27 receptor subunit alpha [Source:HGNC Symbol;Acc:HGNC:17290]	57	93	324	41	37	41	43	-2.43896	2.73833	10.3975	0.00126183	0.0117334
ENSECAG00000011965	OLR1		oxidized low density lipoprotein receptor 1 [Source:HGNC Symbol;Acc:HGNC:8133]	0	8	52	1	1	0	0	-5.57848	-0.287124	12.804	0.000345883	0.00448359
ENSECAG00000011968	DGKA		diacylglycerol kinase alpha [Source:HGNC Symbol;Acc:HGNC:2849]	94	292	511	54	56	50	85	-2.72688	3.55674	14.7919	0.000120052	0.00203375
ENSECAG00000011973	SLIT1		slit guidance ligand 1 [Source:HGNC Symbol;Acc:HGNC:11085]	6	18	73	1	4	0	1	-4.86515	0.318511	15.6625	7.57097e-05	0.00142843
ENSECAG00000011974	EML3		echinoderm microtubule associated protein like 3 [Source:HGNC Symbol;Acc:HGNC:26666]	164	375	775	122	143	174	162	-1.98695	4.25929	9.0359	0.00264728	0.0202577
ENSECAG00000011980	FNDC9		fibronectin type III domain containing 9 [Source:HGNC Symbol;Acc:HGNC:33547]	0	6	3	0	0	0	0	-4.90655	-2.29582	8.49213	0.00356686	0.025121
ENSECAG00000011987	SGSM1		small G protein signaling modulator 1 [Source:HGNC Symbol;Acc:HGNC:29410]	13	112	97	12	10	13	23	-2.73435	1.53558	9.95226	0.00160652	0.0140726
ENSECAG00000011991	LIMA1		LIM domain and actin binding 1 [Source:HGNC Symbol;Acc:HGNC:24636]	121	593	371	91	90	104	107	-2.22299	3.82839	11.7192	0.000618589	0.00689911
ENSECAG00000011994	CYFIP2		cytoplasmic FMR1 interacting protein 2 [Source:HGNC Symbol;Acc:HGNC:13760]	21	389	625	18	18	13	24	-4.71419	3.60877	26.2229	3.04199e-07	2.68012e-05
ENSECAG00000012002	LRRC8B		leucine rich repeat containing 8 family member B [Source:HGNC Symbol;Acc:HGNC:30692]	17	318	102	25	18	22	21	-3.06391	2.36123	13.1992	0.000280074	0.00379965
ENSECAG00000012010	NCR3		natural cytotoxicity triggering receptor 3 [Source:HGNC Symbol;Acc:HGNC:19077]	6	14	43	2	2	0	1	-4.41783	-0.258092	14.0357	0.000179374	0.00272513
ENSECAG00000012012	ENPP5		ectonucleotide pyrophosphatase/phosphodiesterase 5 (putative) [Source:HGNC Symbol;Acc:HGNC:13717]	68	457	209	47	62	45	78	-2.40312	3.21269	11.5261	0.000686267	0.00747847
ENSECAG00000012027	CACNA1E		calcium voltage-gated channel subunit alpha1 E [Source:HGNC Symbol;Acc:HGNC:1392]	4	43	81	8	2	4	2	-3.83434	0.724979	12.2077	0.000475931	0.00571878
ENSECAG00000012029	TBC1D10C		TBC1 domain family member 10C [Source:HGNC Symbol;Acc:HGNC:24702]	11	27	83	6	7	3	7	-3.2735	0.705347	11.1514	0.00083968	0.00865207
ENSECAG00000012032	KIT		"Equus caballus v-kit Hardy-Zuckerman 4 feline sarcoma viral oncogene homolog (KIT), mRNA. [Source:RefSeq mRNA;Acc:NM_001163866]"	87	229	172	56	46	21	33	-2.38051	2.63719	12.1548	0.000489628	0.00584659
ENSECAG00000012035	HAUS5		HAUS augmin like complex subunit 5 [Source:HGNC Symbol;Acc:HGNC:29130]	44	102	479	28	63	47	46	-2.72083	3.12842	10.9026	0.000960299	0.00948618
ENSECAG00000012041	BEX3		brain expressed X-linked 3 [Source:HGNC Symbol;Acc:HGNC:13388]	124	431	133	45	100	95	99	-1.69669	3.22066	6.71551	0.00955779	0.0489807
ENSECAG00000012045	WLS		wntless Wnt ligand secretion mediator [Source:HGNC Symbol;Acc:HGNC:30238]	69	386	369	36	57	42	65	-2.86014	3.37014	15.7708	7.1499e-05	0.00136075
ENSECAG00000012049	IGSF5		immunoglobulin superfamily member 5 [Source:HGNC Symbol;Acc:HGNC:5952]	1	130	73	0	0	0	2	-7.13578	1.15969	23.3867	1.32489e-06	7.26747e-05
ENSECAG00000012050	HLCS		holocarboxylase synthetase [Source:HGNC Symbol;Acc:HGNC:4976]	89	258	295	34	38	58	51	-2.61971	3.04088	14.5976	0.000133086	0.00218324
ENSECAG00000012053	FBXL16		F-box and leucine rich repeat protein 16 [Source:HGNC Symbol;Acc:HGNC:14150]	0	0	10	0	0	0	0	-5.30083	-2.15071	7.18122	0.00736708	0.0413916
ENSECAG00000012060	MYO3A		myosin IIIA [Source:HGNC Symbol;Acc:HGNC:7601]	1	77	23	1	4	1	0	-4.72608	0.211293	13.133	0.000290144	0.00391081
ENSECAG00000012061	CES2		carboxylesterase 2 [Source:HGNC Symbol;Acc:HGNC:1864]	4	247	38	4	2	2	7	-4.90857	1.59658	18.7752	1.47064e-05	0.000427498
ENSECAG00000012064	CP		ceruloplasmin [Source:HGNC Symbol;Acc:HGNC:2295]	39	1685	526	29	14	28	50	-4.94015	4.55883	27.3725	1.67803e-07	1.8498e-05
ENSECAG00000012066	FBLN5		fibulin 5 [Source:HGNC Symbol;Acc:HGNC:3602]	282	1430	210	163	221	164	256	-1.90173	4.60783	8.02341	0.00461765	0.0299688
ENSECAG00000012071	TCP11		t-complex 11 [Source:HGNC Symbol;Acc:HGNC:11658]	2	34	34	2	1	2	2	-4.0531	-0.144915	12.5798	0.000389928	0.00488889
ENSECAG00000012072	SRC		"SRC proto-oncogene, non-receptor tyrosine kinase [Source:HGNC Symbol;Acc:HGNC:11283]"	40	157	266	53	45	49	70	-1.95005	2.78145	6.92823	0.00848455	0.0454481
ENSECAG00000012073	B9D2		B9 protein domain 2 [Source:HGNC Symbol;Acc:HGNC:28636]	9	25	45	8	3	5	6	-2.6449	0.174019	7.65791	0.00565238	0.0344779
ENSECAG00000012075	SH2D3A		SH2 domain containing 3A [Source:HGNC Symbol;Acc:HGNC:16885]	0	45	183	0	1	2	5	-5.72418	1.50291	16.0889	6.04358e-05	0.00120339
ENSECAG00000012083	ATP2A3		ATPase sarcoplasmic/endoplasmic reticulum Ca2+ transporting 3 [Source:HGNC Symbol;Acc:HGNC:813]	52	294	920	50	37	40	60	-3.68944	4.00994	19.1471	1.2102e-05	0.000370679
ENSECAG00000012094	SCLY		selenocysteine lyase [Source:HGNC Symbol;Acc:HGNC:18161]	57	187	146	42	47	52	54	-1.75629	2.48796	6.85944	0.00881742	0.0465306
ENSECAG00000012099	CCDC13		coiled-coil domain containing 13 [Source:HGNC Symbol;Acc:HGNC:26358]	8	225	561	1	3	6	7	-6.44446	3.22272	31.3249	2.18258e-08	5.92908e-06
ENSECAG00000012102	DNMT3B		DNA methyltransferase 3 beta [Source:HGNC Symbol;Acc:HGNC:2979]	15	185	87	12	10	8	17	-3.35287	1.75817	14.6652	0.000128398	0.00213085
ENSECAG00000012108	PPP2R1B		protein phosphatase 2 scaffold subunit Abeta [Source:HGNC Symbol;Acc:HGNC:9303]	52	234	261	31	57	49	43	-2.43074	2.86879	11.3912	0.000737939	0.00790937
ENSECAG00000012109	SOSTDC1		sclerostin domain containing 1 [Source:HGNC Symbol;Acc:HGNC:21748]	0	67	93	0	0	1	1	-6.87401	0.91177	20.1554	7.13985e-06	0.00025389
ENSECAG00000012112	ALOX15B		"arachidonate 15-lipoxygenase, type B [Source:HGNC Symbol;Acc:HGNC:434]"	1	1	11	0	0	1	0	-4.04407	-1.93064	6.88458	0.00869425	0.0461274
ENSECAG00000012113	ACP5		"Equus caballus acid phosphatase 5, tartrate resistant (ACP5), mRNA. [Source:RefSeq mRNA;Acc:NM_001246672]"	18	536	414	17	16	3	23	-4.85356	3.43559	24.449	7.63018e-07	5.01767e-05
ENSECAG00000012115	SEMA3D		semaphorin 3D [Source:HGNC Symbol;Acc:HGNC:10726]	10	42	67	4	6	5	6	-3.33026	0.634382	12.1021	0.000503661	0.00595803
ENSECAG00000012131	SNAI3		snail family transcriptional repressor 3 [Source:HGNC Symbol;Acc:HGNC:18411]	2	20	2	0	1	0	2	-3.4499	-1.47028	6.96781	0.00829891	0.044769
ENSECAG00000012134	ASNS		asparagine synthetase (glutamine-hydrolyzing) [Source:HGNC Symbol;Acc:HGNC:753]	8	66	525	7	14	16	13	-4.57954	2.93834	18.564	1.64294e-05	0.000458878
ENSECAG00000012150	SHROOM2		shroom family member 2 [Source:HGNC Symbol;Acc:HGNC:630]	43	492	748	38	29	43	40	-3.96941	3.95079	22.8272	1.77243e-06	9.04811e-05
ENSECAG00000012151	MARCO		macrophage receptor with collagenous structure [Source:HGNC Symbol;Acc:HGNC:6895]	12	2	5158	7	7	15	26	-7.58988	6.01577	20.0366	7.59739e-06	0.000264276
ENSECAG00000012152	CHRDL1		chordin like 1 [Source:HGNC Symbol;Acc:HGNC:29861]	1	2	235	3	4	4	4	-4.98944	1.6496	13.3635	0.000256574	0.00356365
ENSECAG00000012164	DZIP1L		DAZ interacting zinc finger protein 1 like [Source:HGNC Symbol;Acc:HGNC:26551]	37	524	871	22	12	21	36	-4.85499	4.0682	28.1916	1.09881e-07	1.51047e-05
ENSECAG00000012172	PFKFB3		"6-phosphofructo-2-kinase/fructose-2,6-biphosphatase 3 [Source:HGNC Symbol;Acc:HGNC:8874]"	81	185	383	67	56	60	58	-2.2808	3.1805	10.6021	0.0011296	0.0107045
ENSECAG00000012179	RGS2		regulator of G-protein signaling 2 [Source:RefSeq peptide;Acc:NP_001137605]	24	260	277	10	17	11	37	-3.7453	2.74741	18.1596	2.03147e-05	0.000541972
ENSECAG00000012189	PDE8B		phosphodiesterase 8B [Source:HGNC Symbol;Acc:HGNC:8794]	6	99	417	7	2	7	8	-5.37046	2.68164	23.3327	1.36261e-06	7.40062e-05
ENSECAG00000012190	ARSH		arylsulfatase family member H [Source:HGNC Symbol;Acc:HGNC:32488]	6	82	54	2	9	11	7	-3.07466	0.850723	9.51122	0.0020422	0.0167641
ENSECAG00000012193	GLYCTK		glycerate kinase [Source:HGNC Symbol;Acc:HGNC:24247]	89	313	189	58	45	50	69	-2.13882	2.9566	10.462	0.00121853	0.0113958
ENSECAG00000012206	ZNF572		zinc finger protein 572 [Source:HGNC Symbol;Acc:HGNC:26758]	13	19	34	4	7	5	6	-2.35926	-0.052544	6.85083	0.00886003	0.0466152
ENSECAG00000012208	ENDOV		endonuclease V [Source:HGNC Symbol;Acc:HGNC:26640]	72	164	178	25	37	44	48	-2.19971	2.47645	10.5535	0.00115971	0.0109534
ENSECAG00000012235	BAZ2B		bromodomain adjacent to zinc finger domain 2B [Source:HGNC Symbol;Acc:HGNC:963]	412	910	2040	281	397	419	391	-2.04764	5.60334	8.55691	0.00344214	0.0244388
ENSECAG00000012249	SOX13		SRY-box 13 [Source:HGNC Symbol;Acc:HGNC:11192]	121	296	581	89	112	89	123	-2.13302	3.82724	10.0534	0.00152068	0.0135127
ENSECAG00000012252	SLC17A9		solute carrier family 17 member 9 [Source:HGNC Symbol;Acc:HGNC:16192]	9	69	55	4	4	12	13	-2.78346	0.808439	8.43385	0.00368299	0.025607
ENSECAG00000012253	CXCL11		C-X-C motif chemokine ligand 11 [Source:HGNC Symbol;Acc:HGNC:10638]	0	3	3	0	0	0	0	-4.38158	-2.5058	6.96584	0.00830805	0.044803
ENSECAG00000012284	TACR3		tachykinin receptor 3 [Source:HGNC Symbol;Acc:HGNC:11528]	1	0	45	1	0	0	1	-5.20946	-0.587288	9.85931	0.00168974	0.0145659
ENSECAG00000012293	EML5		echinoderm microtubule associated protein like 5 [Source:HGNC Symbol;Acc:HGNC:18197]	72	333	164	8	19	43	30	-3.22957	2.709	17.3415	3.12289e-05	0.000746192
ENSECAG00000012312	ARHGAP15		Rho GTPase activating protein 15 [Source:HGNC Symbol;Acc:HGNC:21030]	33	78	116	21	16	13	34	-2.23953	1.66268	8.20554	0.00417627	0.027914
ENSECAG00000012314	DECR2		"2,4-dienoyl-CoA reductase 2 [Source:HGNC Symbol;Acc:HGNC:2754]"	69	596	182	38	39	45	57	-2.9483	3.2963	15.9485	6.50877e-05	0.00126727
ENSECAG00000012321	ANXA4		annexin A4 [Source:HGNC Symbol;Acc:HGNC:542]	127	406	697	78	106	127	167	-2.22052	4.10651	10.3854	0.00127016	0.0117868
ENSECAG00000012325	VILL		villin like [Source:HGNC Symbol;Acc:HGNC:30906]	16	577	458	7	17	15	19	-5.00776	3.55131	27.5548	1.52704e-07	1.79255e-05
ENSECAG00000012360	HYDIN		"HYDIN, axonemal central pair apparatus protein [Source:HGNC Symbol;Acc:HGNC:19368]"	2	934	4003	1	0	0	0	-12.6311	5.8712	43.8769	3.49695e-11	1.22645e-07
ENSECAG00000012362	C7		complement C7 [Source:HGNC Symbol;Acc:HGNC:1346]	147	1798	669	17	36	66	173	-3.89828	4.83323	19.3709	1.07636e-05	0.000339716
ENSECAG00000012367	TMEM92		transmembrane protein 92 [Source:HGNC Symbol;Acc:HGNC:26579]	1	2	11	0	0	0	0	-5.67125	-1.92607	11.7819	0.000598098	0.00672647
ENSECAG00000012373	PLEKHG6		pleckstrin homology and RhoGEF domain containing G6 [Source:HGNC Symbol;Acc:HGNC:25562]	11	22	44	1	3	2	2	-4.02807	-0.0223004	15.0489	0.000104762	0.00182905
ENSECAG00000012384	TRMT2A		tRNA methyltransferase 2 homolog A [Source:HGNC Symbol;Acc:HGNC:24974]	87	201	333	55	78	88	90	-1.83009	3.19952	7.38526	0.00657607	0.0382551
ENSECAG00000012393	B4GALT1		"beta-1,4-galactosyltransferase 1 [Source:HGNC Symbol;Acc:HGNC:924]"	106	221	411	79	92	88	91	-1.9156	3.43105	8.33497	0.00388892	0.0265629
ENSECAG00000012396	MPZL2		myelin protein zero like 2 [Source:HGNC Symbol;Acc:HGNC:3496]	3	57	111	1	4	2	1	-5.26166	1.05488	19.5933	9.58043e-06	0.000315501
ENSECAG00000012404	TMEM97		transmembrane protein 97 [Source:HGNC Symbol;Acc:HGNC:28106]	59	174	252	43	65	55	55	-1.98777	2.80492	8.07773	0.00448126	0.0293171
ENSECAG00000012416	MKRN2OS		MKRN2 opposite strand [Source:HGNC Symbol;Acc:HGNC:40375]	3	4	8	1	0	0	0	-4.09047	-1.87841	9.36446	0.00221233	0.0178404
ENSECAG00000012429	DCDC2		doublecortin domain containing 2 [Source:HGNC Symbol;Acc:HGNC:18141]	1	315	81	1	1	2	1	-6.89803	2.03063	27.8091	1.33893e-07	1.71264e-05
ENSECAG00000012439	HOXB5		homeobox B5 [Source:HGNC Symbol;Acc:HGNC:5116]	0	100	17	0	0	0	0	-8.50635	0.317217	22.4678	2.13699e-06	0.000104048
ENSECAG00000012440	BSPRY		B-box and SPRY domain containing [Source:HGNC Symbol;Acc:HGNC:18232]	2	71	65	4	2	5	17	-3.11036	0.849511	7.88985	0.0049713	0.0314674
ENSECAG00000012441	PRF1		perforin 1 [Source:HGNC Symbol;Acc:HGNC:9360]	3	26	80	2	1	2	6	-4.17773	0.516269	12.7426	0.000357411	0.00458705
ENSECAG00000012443	SYT9		synaptotagmin 9 [Source:HGNC Symbol;Acc:HGNC:19265]	0	0	24	0	0	0	0	-6.56174	-1.36664	10.904	0.000959574	0.00948312
ENSECAG00000012449	CRACR2B		calcium release activated channel regulator 2B [Source:HGNC Symbol;Acc:HGNC:28703]	54	179	787	23	37	38	42	-3.81924	3.70198	20.0526	7.53428e-06	0.000263284
ENSECAG00000012470	PLA2G4F		phospholipase A2 group IVF [Source:HGNC Symbol;Acc:HGNC:27396]	68	870	46	29	16	30	18	-4.01887	3.32262	19.6917	9.09941e-06	0.000304457
ENSECAG00000012475	SGO1		shugoshin 1 [Source:HGNC Symbol;Acc:HGNC:25088]	0	1	6	0	0	0	0	-4.72394	-2.39489	7.14123	0.00753315	0.0418959
ENSECAG00000012476	PROSER2		proline and serine rich 2 [Source:HGNC Symbol;Acc:HGNC:23728]	71	213	205	42	48	73	48	-1.98682	2.76777	8.56798	0.00342127	0.0243561
ENSECAG00000012477	SCGB3A2		secretoglobin family 3A member 2 [Source:HGNC Symbol;Acc:HGNC:18391]	0	0	1300	0	0	0	0	-12.325	4.01979	25.0189	5.67713e-07	4.12085e-05
ENSECAG00000012490	METTL7A		methyltransferase like 7A [Source:HGNC Symbol;Acc:HGNC:24550]	13	3	1493	4	3	3	28	-6.3374	4.25117	17.8884	2.34245e-05	0.000603982
ENSECAG00000012492	UBE2J1		ubiquitin conjugating enzyme E2 J1 [Source:HGNC Symbol;Acc:HGNC:17598]	49	82	156	24	35	31	44	-1.92202	2.07209	7.0966	0.00772302	0.0425563
ENSECAG00000012493	SLC47A1		solute carrier family 47 member 1 [Source:HGNC Symbol;Acc:HGNC:25588]	0	17	27	0	1	0	0	-5.77734	-0.751523	13.5845	0.000228067	0.00327518
ENSECAG00000012498	CD5		CD5 molecule [Source:HGNC Symbol;Acc:HGNC:1685]	3	42	65	3	7	0	3	-3.94006	0.496245	11.2802	0.000783389	0.00823498
ENSECAG00000012500	AP5Z1		adaptor related protein complex 5 zeta 1 subunit [Source:HGNC Symbol;Acc:HGNC:22197]	49	125	180	28	38	42	64	-1.85879	2.38108	6.82668	0.0089806	0.0470667
ENSECAG00000012502	GLIPR2		GLI pathogenesis related 2 [Source:HGNC Symbol;Acc:HGNC:18007]	25	105	73	18	16	19	19	-2.24241	1.45216	8.26495	0.00404177	0.0272682
ENSECAG00000012506	SERPINB9		serpin family B member 9 [Source:HGNC Symbol;Acc:HGNC:8955]	67	125	257	35	76	45	51	-1.97369	2.71154	7.8114	0.00519176	0.0324665
ENSECAG00000012510	NTRK3		neurotrophic receptor tyrosine kinase 3 [Source:HGNC Symbol;Acc:HGNC:8033]	3	24	140	11	4	13	11	-3.04802	1.25225	8.05568	0.00453611	0.0295665
ENSECAG00000012512	COX6A1		cytochrome c oxidase subunit 6A1 [Source:HGNC Symbol;Acc:HGNC:2277]	132	528	253	64	105	93	116	-1.99566	3.59487	9.8356	0.00171167	0.0147058
ENSECAG00000012518	ATP10D		ATPase phospholipid transporting 10D (putative) [Source:HGNC Symbol;Acc:HGNC:13549]	92	80	321	63	44	55	46	-2.09754	2.83507	8.36138	0.0038328	0.0262882
ENSECAG00000012520	SRD5A1		steroid 5 alpha-reductase 1 [Source:HGNC Symbol;Acc:HGNC:11284]	14	64	45	8	5	7	14	-2.59246	0.701671	8.39132	0.00377016	0.0259913
ENSECAG00000012522	GNB3		G protein subunit beta 3 [Source:HGNC Symbol;Acc:HGNC:4400]	3	9	32	3	1	2	3	-3.11712	-0.581541	7.89647	0.00495313	0.031396
ENSECAG00000012533	RSPH4A		radial spoke head 4 homolog A [Source:HGNC Symbol;Acc:HGNC:21558]	39	11	228	2	1	0	0	-7.24363	1.72637	30.8006	2.85951e-08	6.86855e-06
ENSECAG00000012541	SLC38A4		solute carrier family 38 member 4 [Source:HGNC Symbol;Acc:HGNC:14679]	2	86	54	0	0	0	2	-6.61959	0.674132	21.5957	3.36605e-06	0.000146773
ENSECAG00000012543	SKI		SKI proto-oncogene [Source:HGNC Symbol;Acc:HGNC:10896]	249	618	1533	246	185	252	302	-2.16362	5.10946	9.26889	0.00233079	0.0185124
ENSECAG00000012547	ENOSF1		enolase superfamily member 1 [Source:HGNC Symbol;Acc:HGNC:30365]	92	348	180	66	78	65	77	-1.83955	3.0871	8.10467	0.00441513	0.0290175
ENSECAG00000012548	CEP112		centrosomal protein 112 [Source:HGNC Symbol;Acc:HGNC:28514]	65	302	396	54	37	50	39	-2.9129	3.28125	15.8949	6.69591e-05	0.00129646
ENSECAG00000012552	DRC7		dynein regulatory complex subunit 7 [Source:HGNC Symbol;Acc:HGNC:25289]	0	0	322	0	0	0	0	-10.3113	2.02513	21.5859	3.38326e-06	0.000146773
ENSECAG00000012556	ZC3H3		zinc finger CCCH-type containing 3 [Source:HGNC Symbol;Acc:HGNC:28972]	50	137	298	70	49	54	66	-1.88574	2.87506	6.69544	0.00966598	0.0493883
ENSECAG00000012558	A2M		alpha-2-macroglobulin [Source:HGNC Symbol;Acc:HGNC:7]	227	891	7012	107	119	230	220	-4.57926	6.67937	18.5945	1.61686e-05	0.000453813
ENSECAG00000012564	BTG4		BTG anti-proliferation factor 4 [Source:HGNC Symbol;Acc:HGNC:13862]	0	1	9	0	0	0	0	-5.25569	-2.16229	8.41934	0.0037125	0.0257182
ENSECAG00000012568	CCDC33		coiled-coil domain containing 33 [Source:HGNC Symbol;Acc:HGNC:26552]	0	0	65	0	0	0	0	-8.00137	-0.175266	14.8191	0.000118332	0.00201058
ENSECAG00000012577	HOXA10		homeobox A10 [Source:HGNC Symbol;Acc:HGNC:5100]	0	209	0	0	0	0	1	-7.73852	1.0451	14.9354	0.000111255	0.00191747
ENSECAG00000012612	SH3BGRL		SH3 domain binding glutamate rich protein like [Source:HGNC Symbol;Acc:HGNC:10823]	108	245	373	49	110	71	92	-2.00588	3.3652	9.08444	0.00257793	0.0199185
ENSECAG00000012615	TREML1		triggering receptor expressed on myeloid cells like 1 [Source:HGNC Symbol;Acc:HGNC:20434]	0	6	34	0	0	0	1	-5.70591	-0.801766	12.1801	0.000483031	0.00578526
ENSECAG00000012627	MRC2		mannose receptor C type 2 [Source:HGNC Symbol;Acc:HGNC:16875]	326	524	1059	124	307	232	301	-1.83047	4.80809	7.94198	0.00483011	0.0308735
ENSECAG00000012628	EPB41L4A		erythrocyte membrane protein band 4.1 like 4A [Source:HGNC Symbol;Acc:HGNC:13278]	85	162	562	85	71	80	68	-2.31273	3.53666	9.87893	0.00167182	0.014467
ENSECAG00000012640	DYNAP		dynactin associated protein [Source:HGNC Symbol;Acc:HGNC:26808]	0	0	75	0	0	0	0	-8.20806	0.0123356	15.3537	8.91461e-05	0.00161703
ENSECAG00000012641	NPHS1		"NPHS1, nephrin [Source:HGNC Symbol;Acc:HGNC:7908]"	0	297	3	1	0	0	0	-8.24833	1.54587	20.1547	7.14263e-06	0.00025389
ENSECAG00000012645	SPAG6		sperm associated antigen 6 [Source:HGNC Symbol;Acc:HGNC:11215]	4	66	622	1	3	0	0	-8.30133	3.08292	31.4773	2.01782e-08	5.68453e-06
ENSECAG00000012646	SYNJ2		synaptojanin 2 [Source:HGNC Symbol;Acc:HGNC:11504]	27	191	420	45	91	61	64	-2.21341	3.22263	7.6414	0.00570435	0.0347021
ENSECAG00000012649	FMO3		flavin containing monooxygenase 3 [Source:HGNC Symbol;Acc:HGNC:3771]	15	97	855	6	8	18	20	-5.20639	3.59943	22.821	1.77811e-06	9.05685e-05
ENSECAG00000012652	CHDH		choline dehydrogenase [Source:HGNC Symbol;Acc:HGNC:24288]	3	607	45	4	3	4	2	-6.26331	2.6875	25.8873	3.61938e-07	2.97867e-05
ENSECAG00000012660	DRA		MHC class II DR alpha chain precursor [Source:RefSeq peptide;Acc:NP_001271471]	769	1186	2934	398	658	569	741	-1.90933	6.1642	6.94771	0.00839265	0.0451253
ENSECAG00000012662	SEMA3A		semaphorin 3A [Source:HGNC Symbol;Acc:HGNC:10723]	1	29	10	2	2	2	1	-3.16045	-0.828898	7.65141	0.00567281	0.0345655
ENSECAG00000012668	PTPRF		"protein tyrosine phosphatase, receptor type F [Source:HGNC Symbol;Acc:HGNC:9670]"	83	2491	5349	99	71	76	101	-5.43393	6.5407	25.2658	4.99481e-07	3.80134e-05
ENSECAG00000012670	ANXA2		annexin A2 [Source:RefSeq peptide;Acc:NP_001116852]	337	750	3501	241	348	353	373	-2.75251	5.98571	11.0077	0.000907349	0.00913748
ENSECAG00000012673	SLC22A8		solute carrier family 22 member 8 [Source:HGNC Symbol;Acc:HGNC:10972]	0	3935	1	0	0	0	1	-11.9713	5.20042	25.815	3.75752e-07	3.06225e-05
ENSECAG00000012690	HMX2		H6 family homeobox 2 [Source:HGNC Symbol;Acc:HGNC:5018]	0	65	2	0	0	0	0	-7.65259	-0.435205	16.8076	4.13682e-05	0.000905931
ENSECAG00000012692	FAM81A		family with sequence similarity 81 member A [Source:HGNC Symbol;Acc:HGNC:28379]	36	678	50	22	28	29	18	-3.62732	3.0117	16.2898	5.43549e-05	0.00111842
ENSECAG00000012700	JADE3		jade family PHD finger 3 [Source:HGNC Symbol;Acc:HGNC:22982]	20	181	106	21	11	12	15	-3.12998	1.89317	13.9972	0.000183085	0.00276128
ENSECAG00000012701	TRA2B		transformer 2 beta homolog [Source:HGNC Symbol;Acc:HGNC:10781]	155	325	551	85	135	152	156	-1.79689	3.93036	7.84602	0.00509327	0.0320439
ENSECAG00000012722	SPATA17		spermatogenesis associated 17 [Source:HGNC Symbol;Acc:HGNC:25184]	4	9	167	0	1	3	3	-5.60031	1.21252	17.2373	3.29889e-05	0.000773662
ENSECAG00000012731	CCDC130		coiled-coil domain containing 130 [Source:HGNC Symbol;Acc:HGNC:28118]	38	120	199	27	31	37	40	-2.2474	2.3293	9.20639	0.00241171	0.0189712
ENSECAG00000012732	HDAC10		histone deacetylase 10 [Source:HGNC Symbol;Acc:HGNC:18128]	238	585	1014	130	182	205	109	-2.39867	4.63087	13.0577	0.000302042	0.00404715
ENSECAG00000012736	STAG3		stromal antigen 3 [Source:HGNC Symbol;Acc:HGNC:11356]	28	87	71	17	9	3	16	-2.78492	1.23151	10.3457	0.00129779	0.0119702
ENSECAG00000012738	COTL1		coactosin like F-actin binding protein 1 [Source:HGNC Symbol;Acc:HGNC:18304]	12	108	284	6	11	8	14	-4.29548	2.32445	20.1977	6.98352e-06	0.000249385
ENSECAG00000012744	ADAM12		ADAM metallopeptidase domain 12 [Source:HGNC Symbol;Acc:HGNC:190]	4	43	168	1	1	5	8	-4.75072	1.44142	16.1725	5.78264e-05	0.00117157
ENSECAG00000012755	TSPAN4		tetraspanin 4 [Source:HGNC Symbol;Acc:HGNC:11859]	170	224	355	54	107	85	128	-1.78763	3.42517	8.07303	0.0044929	0.0293679
ENSECAG00000012771	ALOXE3		arachidonate lipoxygenase 3 [Source:HGNC Symbol;Acc:HGNC:13743]	6	7	25	3	1	2	2	-3.00956	-0.787075	8.02172	0.00462198	0.0299798
ENSECAG00000012791	GBP6		guanylate binding protein family member 6 [Source:HGNC Symbol;Acc:HGNC:25395]	105	151	265	34	50	50	50	-2.30249	2.80508	11.8064	0.000590283	0.00665169
ENSECAG00000012823	GRB7		growth factor receptor bound protein 7 [Source:HGNC Symbol;Acc:HGNC:4567]	85	427	263	41	62	51	105	-2.34154	3.32102	11.3163	0.000768277	0.00814273
ENSECAG00000012834	RRNAD1		ribosomal RNA adenine dimethylase domain containing 1 [Source:HGNC Symbol;Acc:HGNC:24273]	68	156	240	38	34	48	40	-2.34769	2.65173	11.3753	0.000744284	0.00795495
ENSECAG00000012839	TMC4		transmembrane channel like 4 [Source:HGNC Symbol;Acc:HGNC:22998]	1	179	471	1	0	2	2	-7.81714	2.93438	30.8549	2.7806e-08	6.82263e-06
ENSECAG00000012843	PAG1		phosphoprotein membrane anchor with glycosphingolipid microdomains 1 [Source:HGNC Symbol;Acc:HGNC:30043]	65	187	419	59	22	58	78	-2.48995	3.20827	10.4435	0.0012308	0.0114823
ENSECAG00000012850	HOXB6		homeobox B6 [Source:HGNC Symbol;Acc:HGNC:5117]	0	511	16	3	0	4	2	-6.41805	2.36123	18.0515	2.15013e-05	0.000569186
ENSECAG00000012854	SIPA1		signal-induced proliferation-associated 1 [Source:HGNC Symbol;Acc:HGNC:10885]	144	210	741	103	113	115	151	-2.07559	4.00893	8.74397	0.00310628	0.0227201
ENSECAG00000012858	RASL11A		RAS like family 11 member A [Source:HGNC Symbol;Acc:HGNC:23802]	14	133	62	19	11	12	11	-2.70803	1.39712	9.81616	0.00172985	0.0148396
ENSECAG00000012862	LYN		"LYN proto-oncogene, Src family tyrosine kinase [Source:HGNC Symbol;Acc:HGNC:6735]"	63	128	283	29	32	26	17	-3.04291	2.60042	16.6323	4.53723e-05	0.000974906
ENSECAG00000012863	ITGA8		integrin subunit alpha 8 [Source:HGNC Symbol;Acc:HGNC:6144]	26	100	337	5	18	13	32	-3.70458	2.56539	16.1867	5.73945e-05	0.00116624
ENSECAG00000012864	ZNF530		zinc finger protein 530 [Source:HGNC Symbol;Acc:HGNC:29297]	35	110	120	30	28	22	23	-2.15373	1.8794	8.49286	0.00356542	0.0251187
ENSECAG00000012870	NEURL1		neuralized E3 ubiquitin protein ligase 1 [Source:HGNC Symbol;Acc:HGNC:7761]	4	103	57	5	4	2	0	-4.62062	0.909998	15.6151	7.76309e-05	0.0014544
ENSECAG00000012884	CLTA		clathrin light chain A [Source:HGNC Symbol;Acc:HGNC:2090]	173	445	382	93	98	130	169	-1.7806	3.81875	8.45843	0.00363355	0.0254181
ENSECAG00000012891	ARPC4		actin related protein 2/3 complex subunit 4 [Source:HGNC Symbol;Acc:HGNC:707]	117	183	397	91	87	105	92	-1.72628	3.3985	6.93099	0.00847148	0.0453994
ENSECAG00000012905	FNBP1		formin binding protein 1 [Source:HGNC Symbol;Acc:HGNC:17069]	166	314	523	126	128	126	139	-1.76651	3.8891	8.07525	0.0044874	0.0293488
ENSECAG00000012910	ACE		angiotensin I converting enzyme [Source:HGNC Symbol;Acc:HGNC:2707]	140	1041	1297	67	72	73	83	-3.92215	4.86913	26.2572	2.98835e-07	2.65336e-05
ENSECAG00000012913	SLAMF7		SLAM family member 7 [Source:HGNC Symbol;Acc:HGNC:21394]	3	21	60	1	3	0	1	-4.88332	0.120048	15.0794	0.00010308	0.00180937
ENSECAG00000012929	STOM		stomatin [Source:HGNC Symbol;Acc:HGNC:3383]	196	295	742	167	135	172	176	-1.7705	4.21969	7.4698	0.00627425	0.0369381
ENSECAG00000012930	ALOX5		arachidonate 5-lipoxygenase [Source:HGNC Symbol;Acc:HGNC:435]	19	34	105	9	6	8	14	-2.95501	1.09767	10.4981	0.00119498	0.0111846
ENSECAG00000012946	CYP7A1		cytochrome P450 family 7 subfamily A member 1 [Source:HGNC Symbol;Acc:HGNC:2651]	8	5	241	4	13	3	14	-3.9285	1.78201	11.1166	0.000855567	0.00876265
ENSECAG00000012955	CD163L1		CD163 molecule like 1 [Source:HGNC Symbol;Acc:HGNC:30375]	7	37	26	2	8	1	5	-2.88547	-0.0855315	8.10782	0.00440747	0.0289839
ENSECAG00000012960	IRAK2		interleukin 1 receptor associated kinase 2 [Source:HGNC Symbol;Acc:HGNC:6113]	65	81	229	45	31	31	59	-2.01599	2.45336	7.7008	0.00551964	0.0339129
ENSECAG00000012990	CALCRL		calcitonin receptor like receptor [Source:HGNC Symbol;Acc:HGNC:16709]	112	55	652	49	107	120	85	-2.12765	3.62546	6.86972	0.00876685	0.0463617
ENSECAG00000013036	MCAM		melanoma cell adhesion molecule [Source:HGNC Symbol;Acc:HGNC:6934]	207	172	1031	135	180	146	204	-1.99897	4.40786	7.69111	0.00554933	0.0340587
ENSECAG00000013037	ALDOC		"aldolase, fructose-bisphosphate C [Source:HGNC Symbol;Acc:HGNC:418]"	179	4	51	375	427	465	488	2.44472	4.00256	8.9007	0.00285061	0.0214397
ENSECAG00000013053	TOP2A		topoisomerase (DNA) II alpha [Source:HGNC Symbol;Acc:HGNC:11989]	4	17	163	4	8	3	3	-4.33503	1.28127	14.1197	0.00017154	0.00262011
ENSECAG00000013061	CA10		carbonic anhydrase 10 [Source:HGNC Symbol;Acc:HGNC:1369]	0	54	1	0	0	0	0	-7.36418	-0.676751	15.2929	9.20598e-05	0.00165153
ENSECAG00000013077	PACSIN1		protein kinase C and casein kinase substrate in neurons 1 [Source:HGNC Symbol;Acc:HGNC:8570]	0	32	13	0	0	1	0	-5.65164	-0.811518	13.0975	0.000295697	0.00397146
ENSECAG00000013080	HYOU1		hypoxia up-regulated 1 [Source:HGNC Symbol;Acc:HGNC:16931]	287	777	551	170	194	273	290	-1.53409	4.55986	6.69283	0.00968013	0.0494274
ENSECAG00000013088	CDKL2		cyclin dependent kinase like 2 [Source:HGNC Symbol;Acc:HGNC:1782]	1	28	120	0	1	2	1	-6.02426	0.902592	18.8637	1.40396e-05	0.000414987
ENSECAG00000013091	CTSH		cathepsin H [Source:HGNC Symbol;Acc:HGNC:2535]	221	464	2443	221	146	214	238	-2.876	5.42203	12.3134	0.000449715	0.00547602
ENSECAG00000013092	WNT6		Wnt family member 6 [Source:HGNC Symbol;Acc:HGNC:12785]	0	2	6	0	0	0	0	-4.87753	-2.32593	7.96618	0.00476594	0.030566
ENSECAG00000013100	PI15		peptidase inhibitor 15 [Source:HGNC Symbol;Acc:HGNC:8946]	8	9	16	61	126	68	46	2.40886	1.49903	8.52507	0.00350288	0.0247545
ENSECAG00000013118	SLC38A10		solute carrier family 38 member 10 [Source:HGNC Symbol;Acc:HGNC:28237]	158	504	801	114	112	145	149	-2.3354	4.32157	12.2948	0.000454231	0.00552511
ENSECAG00000013120	SLC26A6		solute carrier family 26 member 6 [Source:HGNC Symbol;Acc:HGNC:14472]	139	574	323	104	145	125	147	-1.73306	3.86476	7.7372	0.00540947	0.0333889
ENSECAG00000013123	ARID3B		AT-rich interaction domain 3B [Source:HGNC Symbol;Acc:HGNC:14350]	26	95	189	25	31	22	32	-2.37139	2.13091	9.05256	0.00262328	0.0201483
ENSECAG00000013129	TOP1MT		"topoisomerase (DNA) I, mitochondrial [Source:HGNC Symbol;Acc:HGNC:29787]"	130	526	188	94	81	109	145	-1.65958	3.54598	6.67035	0.00980299	0.0499526
ENSECAG00000013130	CCDC170		coiled-coil domain containing 170 [Source:HGNC Symbol;Acc:HGNC:21177]	4	32	384	2	0	1	3	-7.01182	2.38351	26.5993	2.50338e-07	2.40241e-05
ENSECAG00000013138	RAB27B		"RAB27B, member RAS oncogene family [Source:HGNC Symbol;Acc:HGNC:9767]"	2	8	40	2	4	2	2	-3.22069	-0.406908	7.92591	0.00487317	0.0310791
ENSECAG00000013155	BCAS1		breast carcinoma amplified sequence 1 [Source:HGNC Symbol;Acc:HGNC:974]	0	172	543	2	1	0	0	-8.62449	3.07875	28.7692	8.15364e-08	1.23217e-05
ENSECAG00000013156	LAD1		ladinin 1 [Source:HGNC Symbol;Acc:HGNC:6472]	3	325	95	3	2	3	5	-5.70272	2.14747	25.0734	5.51899e-07	4.02358e-05
ENSECAG00000013159	TJAP1		tight junction associated protein 1 [Source:HGNC Symbol;Acc:HGNC:17949]	109	183	368	55	84	103	100	-1.78221	3.30066	7.11374	0.00764954	0.0422549
ENSECAG00000013170	JADE2		jade family PHD finger 2 [Source:HGNC Symbol;Acc:HGNC:22984]	213	810	893	152	167	171	248	-2.18809	4.7061	11.147	0.000841683	0.00866322
ENSECAG00000013171	RNF216		ring finger protein 216 [Source:HGNC Symbol;Acc:HGNC:21698]	190	446	490	136	128	123	158	-1.8239	4.00143	9.0395	0.00264208	0.020245
ENSECAG00000013176	MEGF6		multiple EGF like domains 6 [Source:HGNC Symbol;Acc:HGNC:3232]	24	53	823	14	51	26	33	-3.89459	3.5769	14.7646	0.000121801	0.0020484
ENSECAG00000013188	CDCA2		cell division cycle associated 2 [Source:HGNC Symbol;Acc:HGNC:14623]	1	4	26	0	1	1	0	-4.60503	-1.07645	10.5056	0.00119011	0.0111482
ENSECAG00000013190	FANCE		Fanconi anemia complementation group E [Source:HGNC Symbol;Acc:HGNC:3586]	39	96	246	34	37	29	26	-2.48072	2.41015	10.536	0.00117073	0.011021
ENSECAG00000013192	TRAF2		TNF receptor associated factor 2 [Source:HGNC Symbol;Acc:HGNC:12032]	49	165	348	43	44	51	72	-2.29738	2.99451	9.42129	0.00214481	0.017411
ENSECAG00000013193	UHRF1		ubiquitin like with PHD and ring finger domains 1 [Source:HGNC Symbol;Acc:HGNC:12556]	2	12	86	7	3	10	2	-3.12481	0.542492	7.21486	0.00723024	0.0408484
ENSECAG00000013195	ASPG		asparaginase [Source:HGNC Symbol;Acc:HGNC:20123]	3	282	131	3	10	15	8	-4.29826	2.21902	16.7461	4.27298e-05	0.000929505
ENSECAG00000013196	ENO4		enolase family member 4 [Source:HGNC Symbol;Acc:HGNC:31670]	5	65	175	2	0	1	2	-6.39401	1.55365	26.4543	2.69841e-07	2.53395e-05
ENSECAG00000013212	ENTPD5		ectonucleoside triphosphate diphosphohydrolase 5 [Source:HGNC Symbol;Acc:HGNC:3367]	61	161	143	22	36	54	52	-1.9118	2.35306	7.62329	0.00576191	0.0349445
ENSECAG00000013218	CEL		carboxyl ester lipase [Source:HGNC Symbol;Acc:HGNC:1848]	3	5	21	2	0	1	0	-3.92786	-1.15503	9.31088	0.00227797	0.0182343
ENSECAG00000013221	PTPRQ		"protein tyrosine phosphatase, receptor type Q [Source:HGNC Symbol;Acc:HGNC:9679]"	1	219	19	0	1	0	2	-6.77435	1.26983	21.0705	4.42681e-06	0.000178472
ENSECAG00000013228	GLT1D1		glycosyltransferase 1 domain containing 1 [Source:HGNC Symbol;Acc:HGNC:26483]	5	12	15	1	0	2	0	-3.96169	-1.12195	11.1979	0.000818893	0.00850538
ENSECAG00000013229	HOXA11		homeobox A11 [Source:HGNC Symbol;Acc:HGNC:5101]	0	13	2	0	0	0	0	-5.55963	-1.95925	10.2129	0.00139464	0.0126891
ENSECAG00000013238	FAM83D		family with sequence similarity 83 member D [Source:HGNC Symbol;Acc:HGNC:16122]	0	5	34	2	1	1	0	-4.09926	-0.762124	8.28476	0.00399792	0.0270869
ENSECAG00000013243	ANKRD45		ankyrin repeat domain 45 [Source:HGNC Symbol;Acc:HGNC:24786]	2	18	44	0	2	0	2	-4.76907	-0.237998	13.2282	0.000275771	0.0037569
ENSECAG00000013247	PER2		period circadian clock 2 [Source:HGNC Symbol;Acc:HGNC:8846]	189	329	637	90	123	132	159	-2.02929	4.03572	9.93645	0.00162038	0.0141505
ENSECAG00000013248	L1TD1		LINE1 type transposase domain containing 1 [Source:HGNC Symbol;Acc:HGNC:25595]	0	8	16	0	0	0	0	-6.43375	-1.43405	14.1432	0.000169409	0.00259466
ENSECAG00000013261	CD8A		CD8a molecule [Source:HGNC Symbol;Acc:HGNC:1706]	7	31	115	7	6	6	8	-3.41685	1.04755	11.5206	0.000688289	0.00749335
ENSECAG00000013262	NAGS		N-acetylglutamate synthase [Source:HGNC Symbol;Acc:HGNC:17996]	11	61	36	2	4	11	13	-2.57744	0.52011	7.1425	0.00752782	0.0418959
ENSECAG00000013266	PATJ		"PATJ, crumbs cell polarity complex component [Source:HGNC Symbol;Acc:HGNC:28881]"	264	2490	1045	167	215	290	299	-2.71036	5.5189	13.437	0.000246708	0.003458
ENSECAG00000013279	LANCL3		LanC like 3 [Source:HGNC Symbol;Acc:HGNC:24767]	3	0	36	1	1	0	3	-3.82117	-0.745809	6.99932	0.00815408	0.0442177
ENSECAG00000013283	DLG5		discs large MAGUK scaffold protein 5 [Source:HGNC Symbol;Acc:HGNC:2904]	237	948	1364	254	203	312	361	-2.01348	5.1928	8.32765	0.00390462	0.0266366
ENSECAG00000013289	IFNLR1		interferon lambda receptor 1 [Source:HGNC Symbol;Acc:HGNC:18584]	10	76	128	10	15	12	13	-2.97453	1.51321	10.9996	0.000911294	0.00915453
ENSECAG00000013290	C9orf152		chromosome 9 open reading frame 152 [Source:HGNC Symbol;Acc:HGNC:31455]	1	1	50	0	2	4	1	-3.82603	-0.363687	7.22183	0.00720222	0.0407507
ENSECAG00000013300	CXCL10		C-X-C motif chemokine 10 precursor [Source:RefSeq peptide;Acc:NP_001108412]	13	54	74	2	6	8	10	-3.25662	0.858031	11.6424	0.000644639	0.00710973
ENSECAG00000013315	SLC34A2		solute carrier family 34 member 2 [Source:HGNC Symbol;Acc:HGNC:11020]	2	83	4159	0	0	0	1	-12.4889	5.71541	37.4024	9.61024e-10	8.77184e-07
ENSECAG00000013333	RBM34		RNA binding motif protein 34 [Source:HGNC Symbol;Acc:HGNC:28965]	41	102	152	22	34	45	38	-1.90475	2.11375	6.80719	0.00907918	0.0474199
ENSECAG00000013345	CD48		CD48 molecule [Source:HGNC Symbol;Acc:HGNC:1683]	9	16	110	3	3	4	5	-4.08098	0.832237	14.1831	0.000165856	0.00255894
ENSECAG00000013346	NSUN3		NOP2/Sun RNA methyltransferase family member 3 [Source:HGNC Symbol;Acc:HGNC:26208]	79	131	153	37	38	46	61	-1.74668	2.38591	7.112	0.00765695	0.0422753
ENSECAG00000013362	CRYM		crystallin mu [Source:HGNC Symbol;Acc:HGNC:2418]	5	334	165	2	15	3	7	-5.01923	2.45892	21.4954	3.54675e-06	0.000151353
ENSECAG00000013363	DACT2		dishevelled binding antagonist of beta catenin 2 [Source:HGNC Symbol;Acc:HGNC:21231]	4	211	61	5	0	1	3	-5.56755	1.5479	20.8468	4.97519e-06	0.000192748
ENSECAG00000013371	HIGD1C		HIG1 hypoxia inducible domain family member 1C [Source:HGNC Symbol;Acc:HGNC:28044]	7	5	49	2	3	6	2	-3.11188	-0.155858	7.90366	0.00493348	0.0313062
ENSECAG00000013387	WNT7B		Wnt family member 7B [Source:HGNC Symbol;Acc:HGNC:12787]	0	15	37	0	0	0	1	-6.0335	-0.523132	14.2855	0.00015707	0.00246845
ENSECAG00000013390	ZMAT1		zinc finger matrin-type 1 [Source:HGNC Symbol;Acc:HGNC:29377]	27	131	118	28	35	26	35	-1.95167	1.98515	6.81305	0.00904939	0.0473252
ENSECAG00000013392	TMC5		transmembrane channel like 5 [Source:HGNC Symbol;Acc:HGNC:22999]	1	43	318	0	0	1	0	-8.89299	2.15049	30.1795	3.93851e-08	8.14661e-06
ENSECAG00000013400	AADAT		aminoadipate aminotransferase [Source:HGNC Symbol;Acc:HGNC:17929]	7	633	9	24	8	27	41	-3.31639	2.80161	8.63082	0.00330524	0.023773
ENSECAG00000013401	C14orf105		chromosome 14 open reading frame 105 [Source:HGNC Symbol;Acc:HGNC:20189]	2	654	0	0	0	0	1	-9.38599	2.63703	22.9541	1.65916e-06	8.58511e-05
ENSECAG00000013420	ARRDC1		arrestin domain containing 1 [Source:HGNC Symbol;Acc:HGNC:28633]	56	214	440	49	51	63	74	-2.46345	3.29757	10.9158	0.000953494	0.00945579
ENSECAG00000013435	OAS1		"Equus caballus 2'-5'-oligoadenylate synthetase 1, 40/46kDa (OAS1), mRNA. [Source:RefSeq mRNA;Acc:NM_001082489]"	30	61	286	21	36	17	23	-2.90519	2.37309	11.7757	0.00060009	0.00674223
ENSECAG00000013439	OLFML3		olfactomedin like 3 [Source:HGNC Symbol;Acc:HGNC:24956]	35	133	395	22	22	25	38	-3.30986	2.87363	15.8254	6.94644e-05	0.00132913
ENSECAG00000013443	AKNA		AT-hook transcription factor [Source:HGNC Symbol;Acc:HGNC:24108]	66	160	590	36	27	38	62	-3.23895	3.41558	16.0803	6.07128e-05	0.00120603
ENSECAG00000013449	PIP4K2C		phosphatidylinositol-5-phosphate 4-kinase type 2 gamma [Source:HGNC Symbol;Acc:HGNC:23786]	72	341	205	55	64	84	82	-1.86494	3.10446	7.63881	0.00571255	0.0347427
ENSECAG00000013455	KLHL42		kelch like family member 42 [Source:HGNC Symbol;Acc:HGNC:29252]	28	126	66	19	19	10	29	-2.24117	1.5385	8.02203	0.00462117	0.0299798
ENSECAG00000013462	PATL2		PAT1 homolog 2 [Source:HGNC Symbol;Acc:HGNC:33630]	17	66	90	7	12	7	11	-3.05212	1.16183	12.1098	0.000501566	0.00594249
ENSECAG00000013477	CCDC17		coiled-coil domain containing 17 [Source:HGNC Symbol;Acc:HGNC:26574]	10	8	642	3	11	10	12	-5.22985	3.08345	17.5637	2.77844e-05	0.000691398
ENSECAG00000013478	FMO4		flavin containing monooxygenase 4 [Source:HGNC Symbol;Acc:HGNC:3772]	32	203	98	18	18	26	29	-2.60202	2.05662	11.5461	0.000678913	0.00741249
ENSECAG00000013480	ANO4		anoctamin 4 [Source:HGNC Symbol;Acc:HGNC:23837]	1	3	34	0	0	0	0	-7.17438	-0.878428	17.2958	3.1989e-05	0.000757128
ENSECAG00000013484	ACCS		1-aminocyclopropane-1-carboxylate synthase homolog (inactive) [Source:HGNC Symbol;Acc:HGNC:23989]	41	153	173	34	28	26	27	-2.47695	2.28551	11.5466	0.000678722	0.00741249
ENSECAG00000013494	RHBG		Rh family B glycoprotein (gene/pseudogene) [Source:HGNC Symbol;Acc:HGNC:14572]	2	0	53	0	0	2	3	-4.33482	-0.329809	7.55664	0.00597893	0.035781
ENSECAG00000013502	ITGB7		integrin subunit beta 7 [Source:HGNC Symbol;Acc:HGNC:6162]	36	66	171	20	24	23	33	-2.31325	1.95562	8.81473	0.00298809	0.0221398
ENSECAG00000013514	DUSP5		dual specificity phosphatase 5 [Source:HGNC Symbol;Acc:HGNC:3071]	8	13	35	6	2	2	2	-3.00627	-0.314277	8.51938	0.00351384	0.0248206
ENSECAG00000013515	SEMA3B		semaphorin 3B [Source:HGNC Symbol;Acc:HGNC:10724]	45	644	511	33	30	60	48	-3.61836	3.81992	20.0803	7.42592e-06	0.000260295
ENSECAG00000013516	DENND6B		DENN domain containing 6B [Source:HGNC Symbol;Acc:HGNC:32690]	60	267	595	49	52	54	67	-2.95102	3.60348	14.8814	0.000114484	0.0019657
ENSECAG00000013524	ZNF219		zinc finger protein 219 [Source:HGNC Symbol;Acc:HGNC:13011]	124	160	486	70	71	98	107	-2.01371	3.49194	8.51724	0.00351798	0.0248381
ENSECAG00000013527	TTLL13P		"tubulin tyrosine ligase like 13, pseudogene [Source:HGNC Symbol;Acc:HGNC:32484]"	6	9	52	3	1	5	2	-3.46091	-0.0749384	9.58825	0.00195827	0.0162987
ENSECAG00000013534	CD53		leukocyte surface antigen CD53 [Source:RefSeq peptide;Acc:NP_001240768]	21	50	134	7	16	12	15	-2.92251	1.46528	11.3043	0.000773263	0.00818312
ENSECAG00000013542	CMIP		c-Maf inducing protein [Source:HGNC Symbol;Acc:HGNC:24319]	77	713	735	105	68	64	95	-3.02782	4.25266	16.3063	5.38842e-05	0.00111174
ENSECAG00000013543	TSPAN15		tetraspanin 15 [Source:HGNC Symbol;Acc:HGNC:23298]	13	28	79	1	4	5	8	-3.5911	0.645825	12.3316	0.000445351	0.00542866
ENSECAG00000013544	TMEM268		transmembrane protein 268 [Source:HGNC Symbol;Acc:HGNC:24513]	16	34	227	22	15	17	33	-2.62417	2.01089	8.21893	0.00414557	0.0277576
ENSECAG00000013547	ARHGAP28		Rho GTPase activating protein 28 [Source:HGNC Symbol;Acc:HGNC:25509]	11	82	142	5	13	10	27	-2.97879	1.64605	10.2404	0.001374	0.0125463
ENSECAG00000013561	HOXB7		homeobox B7 [Source:HGNC Symbol;Acc:HGNC:5118]	0	44	1	0	0	0	0	-7.07859	-0.908487	14.3928	0.000148368	0.00236261
ENSECAG00000013572	PRSS8		"protease, serine 8 [Source:HGNC Symbol;Acc:HGNC:9491]"	23	430	107	16	7	20	18	-3.88539	2.60599	19.125	1.22433e-05	0.000374003
ENSECAG00000013574	RALGPS1		Ral GEF with PH domain and SH3 binding motif 1 [Source:HGNC Symbol;Acc:HGNC:16851]	73	249	150	43	49	44	58	-2.01337	2.66432	9.20592	0.00241233	0.0189712
ENSECAG00000013575	CNTN3		contactin 3 [Source:HGNC Symbol;Acc:HGNC:2173]	44	5	30	1	2	1	2	-4.23008	-0.184943	15.5254	8.14057e-05	0.00150902
ENSECAG00000013576	ARMC3		armadillo repeat containing 3 [Source:HGNC Symbol;Acc:HGNC:30964]	0	5	434	0	0	0	0	-10.7541	2.46158	27.7215	1.40099e-07	1.73746e-05
ENSECAG00000013581	CSK		C-terminal Src kinase [Source:HGNC Symbol;Acc:HGNC:2444]	107	250	648	90	86	82	112	-2.32586	3.82461	10.8575	0.000983959	0.009678
ENSECAG00000013592	POF1B		"premature ovarian failure, 1B [Source:HGNC Symbol;Acc:HGNC:13711]"	2	14	75	0	0	0	1	-6.87746	0.220429	20.2652	6.74167e-06	0.000243801
ENSECAG00000013594	RXFP1		relaxin/insulin like family peptide receptor 1 [Source:HGNC Symbol;Acc:HGNC:19718]	2	11	12	1	0	0	1	-4.12009	-1.38035	10.51	0.00118731	0.0111266
ENSECAG00000013597	DAB2		"DAB2, clathrin adaptor protein [Source:HGNC Symbol;Acc:HGNC:2662]"	142	1210	335	111	120	102	155	-2.4926	4.35124	12.8536	0.000336826	0.00439796
ENSECAG00000013598	COL28A1		collagen type XXVIII alpha 1 chain [Source:HGNC Symbol;Acc:HGNC:22442]	13	16	226	16	11	13	12	-3.26801	1.82568	10.6463	0.00110292	0.0105216
ENSECAG00000013623	PIK3AP1		phosphoinositide-3-kinase adaptor protein 1 [Source:HGNC Symbol;Acc:HGNC:30034]	32	86	554	16	27	20	19	-4.01144	3.11011	19.1293	1.22153e-05	0.000373648
ENSECAG00000013633	ARHGAP6		Rho GTPase activating protein 6 [Source:HGNC Symbol;Acc:HGNC:676]	50	195	268	47	56	49	59	-2.12039	2.86163	8.86751	0.00290291	0.021723
ENSECAG00000013635	SLC25A5		solute carrier family 25 member 5 [Source:HGNC Symbol;Acc:HGNC:10991]	75	349	87	45	56	44	52	-2.04452	2.70653	8.7165	0.00315343	0.0229678
ENSECAG00000013636	HELZ2		helicase with zinc finger 2 [Source:HGNC Symbol;Acc:HGNC:30021]	190	407	1867	112	144	126	203	-3.0191	5.04649	14.5019	0.000140016	0.00226598
ENSECAG00000013637	SLC22A24		solute carrier family 22 member 24 [Source:HGNC Symbol;Acc:HGNC:28542]	0	662	0	0	0	0	0	-10.936	2.64915	23.3546	1.34719e-06	7.35688e-05
ENSECAG00000013639	B9D1		B9 domain containing 1 [Source:HGNC Symbol;Acc:HGNC:24123]	33	65	146	20	21	28	36	-2.06425	1.84099	7.09135	0.00774568	0.0426106
ENSECAG00000013641	HOOK1		hook microtubule tethering protein 1 [Source:HGNC Symbol;Acc:HGNC:19884]	2	390	404	6	3	9	5	-5.93056	3.15979	26.1709	3.12489e-07	2.7201e-05
ENSECAG00000013646	DNAAF1		dynein axonemal assembly factor 1 [Source:HGNC Symbol;Acc:HGNC:30539]	9	17	155	8	3	5	6	-3.97564	1.26567	13.6082	0.000225197	0.00324828
ENSECAG00000013650	DUSP9		dual specificity phosphatase 9 [Source:HGNC Symbol;Acc:HGNC:3076]	1	321	11	0	1	0	2	-7.23128	1.70647	22.2335	2.4143e-06	0.000114775
ENSECAG00000013651	TRIM29		tripartite motif containing 29 [Source:HGNC Symbol;Acc:HGNC:17274]	0	0	97	0	0	0	0	-8.57947	0.356079	16.384	5.17212e-05	0.0010798
ENSECAG00000013655	TRIM6-TRIM34		TRIM6-TRIM34 readthrough [Source:HGNC Symbol;Acc:HGNC:33440]	42	94	151	29	21	26	31	-2.23371	1.99917	9.15692	0.0024778	0.0193467
ENSECAG00000013662	DNAI2		dynein axonemal intermediate chain 2 [Source:HGNC Symbol;Acc:HGNC:18744]	1	16	380	1	0	0	1	-8.32243	2.3116	26.5615	2.55286e-07	2.42724e-05
ENSECAG00000013673	TNPO2		transportin 2 [Source:HGNC Symbol;Acc:HGNC:19998]	217	472	765	190	206	198	208	-1.68373	4.45291	7.39333	0.00654662	0.0381378
ENSECAG00000013681	GRHL2		grainyhead like transcription factor 2 [Source:HGNC Symbol;Acc:HGNC:2799]	0	175	398	0	0	0	0	-11.0278	2.73406	36.7153	1.367e-09	1.19975e-06
ENSECAG00000013686	ZNF575		zinc finger protein 575 [Source:HGNC Symbol;Acc:HGNC:27606]	3	7	11	0	0	0	3	-3.39602	-1.51205	6.96476	0.00831307	0.044803
ENSECAG00000013708	SLC24A4		solute carrier family 24 member 4 [Source:HGNC Symbol;Acc:HGNC:10978]	0	10	8	0	0	0	0	-5.93636	-1.75314	12.4014	0.000429004	0.00528255
ENSECAG00000013720	AVPR1B		arginine vasopressin receptor 1B [Source:HGNC Symbol;Acc:HGNC:896]	0	1	6	0	0	0	0	-4.72394	-2.39489	7.14103	0.00753397	0.0418959
ENSECAG00000013721	SH2D5		SH2 domain containing 5 [Source:HGNC Symbol;Acc:HGNC:28819]	0	1	176	1	0	0	1	-7.16858	1.19177	15.7793	7.11775e-05	0.00135689
ENSECAG00000013723	SLC7A8		solute carrier family 7 member 8 [Source:HGNC Symbol;Acc:HGNC:11066]	28	294	89	11	19	2	19	-3.73094	2.1832	16.8677	4.00784e-05	0.00088277
ENSECAG00000013739	DLGAP1		DLG associated protein 1 [Source:HGNC Symbol;Acc:HGNC:2905]	7	15	162	3	5	3	4	-4.57377	1.26161	16.3202	5.34917e-05	0.00110765
ENSECAG00000013745	SNX10		sorting nexin 10 [Source:HGNC Symbol;Acc:HGNC:14974]	3	45	25	1	2	1	4	-3.8868	-0.130003	11.9716	0.000540178	0.00624118
ENSECAG00000013747	AIF1		allograft inflammatory factor 1 [Source:HGNC Symbol;Acc:HGNC:352]	5	22	50	2	2	2	8	-3.30255	0.089681	9.38433	0.00218849	0.0176854
ENSECAG00000013749	MBOAT1		membrane bound O-acyltransferase domain containing 1 [Source:HGNC Symbol;Acc:HGNC:21579]	15	134	117	1	8	6	5	-4.53392	1.61106	21.7284	3.14104e-06	0.000139718
ENSECAG00000013759	ARHGEF2		Rho/Rac guanine nucleotide exchange factor 2 [Source:HGNC Symbol;Acc:HGNC:682]	422	625	2202	261	310	293	366	-2.29777	5.52365	10.0645	0.00151155	0.0134648
ENSECAG00000013762	NCR1		"Equus caballus natural cytotoxicity triggering receptor 1 (NCR1), mRNA. [Source:RefSeq mRNA;Acc:NM_001256845]"	2	14	29	0	2	0	2	-4.23779	-0.669217	11.0849	0.000870314	0.00886198
ENSECAG00000013821	SLC22A23		solute carrier family 22 member 23 [Source:HGNC Symbol;Acc:HGNC:21106]	8	107	381	28	15	11	17	-3.74608	2.68646	14.6214	0.000131415	0.00216831
ENSECAG00000013829	LRRIQ3		leucine rich repeats and IQ motif containing 3 [Source:HGNC Symbol;Acc:HGNC:28318]	3	27	40	4	7	6	2	-2.72434	0.0215306	6.92384	0.00850542	0.0454958
ENSECAG00000013836	PKLR		"pyruvate kinase, liver and RBC [Source:HGNC Symbol;Acc:HGNC:9020]"	2	79	0	0	1	1	0	-5.65432	-0.19059	12.0701	0.000512371	0.0060267
ENSECAG00000013861	UMOD		uromodulin [Source:HGNC Symbol;Acc:HGNC:12559]	0	149757	28	0	0	0	0	-18.7571	10.4459	24.8324	6.25384e-07	4.31027e-05
ENSECAG00000013862	EPHB1		EPH receptor B1 [Source:HGNC Symbol;Acc:HGNC:3392]	2	2	73	0	0	0	1	-6.68154	0.0372548	16.578	4.66883e-05	0.000998482
ENSECAG00000013863	LEPR		leptin receptor [Source:HGNC Symbol;Acc:HGNC:6554]	8	77	225	9	23	21	25	-2.93518	2.0944	9.89416	0.00165804	0.0143892
ENSECAG00000013869	CFI		complement factor I [Source:HGNC Symbol;Acc:HGNC:5394]	82	979	608	52	54	98	99	-3.24314	4.30466	18.1421	2.05022e-05	0.000545903
ENSECAG00000013883	ICAM1		intercellular adhesion molecule 1 [Source:HGNC Symbol;Acc:HGNC:5344]	43	96	966	12	26	30	45	-4.28653	3.82469	19.4582	1.02824e-05	0.00032908
ENSECAG00000013896	IFI30		"IFI30, lysosomal thiol reductase [Source:HGNC Symbol;Acc:HGNC:5398]"	19	94	189	11	13	11	17	-3.41771	1.94758	15.6155	7.76161e-05	0.0014544
ENSECAG00000013907	TMEM132D		transmembrane protein 132D [Source:HGNC Symbol;Acc:HGNC:29411]	0	129	10	0	0	0	0	-8.72104	0.517882	22.2652	2.37475e-06	0.000113367
ENSECAG00000013913	PCK2		"phosphoenolpyruvate carboxykinase 2, mitochondrial [Source:HGNC Symbol;Acc:HGNC:8725]"	19	1544	126	9	8	5	13	-6.24215	4.04082	31.7786	1.72786e-08	5.31595e-06
ENSECAG00000013932	LYPD6B		LY6/PLAUR domain containing 6B [Source:HGNC Symbol;Acc:HGNC:27018]	0	43	21	0	0	0	0	-7.71666	-0.39584	19.7993	8.60119e-06	0.000292505
ENSECAG00000013933	TMEM86B		transmembrane protein 86B [Source:HGNC Symbol;Acc:HGNC:28448]	20	36	84	10	10	10	13	-2.53908	0.967323	8.56037	0.0034356	0.0244151
ENSECAG00000013937	TFEC		transcription factor EC [Source:HGNC Symbol;Acc:HGNC:11754]	5	85	34	1	0	0	3	-5.52092	0.465135	18.7655	1.47821e-05	0.000428231
ENSECAG00000013938	ZDHHC13		zinc finger DHHC-type containing 13 [Source:HGNC Symbol;Acc:HGNC:18413]	40	262	299	18	26	26	26	-3.4821	2.86539	19.7921	8.63408e-06	0.000293186
ENSECAG00000013939	ZFHX2		zinc finger homeobox 2 [Source:HGNC Symbol;Acc:HGNC:20152]	51	268	389	75	67	53	84	-2.19848	3.32258	9.07085	0.00259717	0.0200287
ENSECAG00000013940	SCGB1A1		"Equus caballus uteroglobin-like (LOC100060053), mRNA. [Source:RefSeq mRNA;Acc:NM_001267800]"	22	12	84736	19	19	2	4	-11.9612	10.0411	21.4458	3.63977e-06	0.000154093
ENSECAG00000013944	RETREG2		reticulophagy regulator family member 2 [Source:HGNC Symbol;Acc:HGNC:28450]	98	266	361	79	74	92	122	-1.7942	3.41636	7.36335	0.00665665	0.0385333
ENSECAG00000013946	UMODL1		uromodulin like 1 [Source:HGNC Symbol;Acc:HGNC:12560]	0	284	16	0	0	1	1	-7.55244	1.56849	21.6245	3.31584e-06	0.000145788
ENSECAG00000013950	MKL1		megakaryoblastic leukemia (translocation) 1 [Source:HGNC Symbol;Acc:HGNC:14334]	185	471	872	168	161	165	250	-1.88859	4.49468	8.21262	0.00416	0.0278215
ENSECAG00000013956	ROBO3		roundabout guidance receptor 3 [Source:HGNC Symbol;Acc:HGNC:13433]	3	26	51	7	7	2	6	-2.73462	0.219386	6.87617	0.00873525	0.0462696
ENSECAG00000013960	FGFR2		fibroblast growth factor receptor 2 precursor [Source:RefSeq peptide;Acc:NP_001157335]	5	635	574	2	1	3	7	-7.32957	3.73022	35.7032	2.29786e-09	1.72411e-06
ENSECAG00000013962	TPD52		tumor protein D52 [Source:HGNC Symbol;Acc:HGNC:12005]	77	316	319	42	76	89	92	-2.05966	3.30969	8.92563	0.00281197	0.021212
ENSECAG00000013967	RASGRF1		Ras protein specific guanine nucleotide releasing factor 1 [Source:HGNC Symbol;Acc:HGNC:9875]	0	0	223	1	3	0	3	-5.96728	1.53449	11.6087	0.000656442	0.00720854
ENSECAG00000013977	MOK		MOK protein kinase [Source:HGNC Symbol;Acc:HGNC:9833]	5	41	114	7	2	10	16	-3.0904	1.13902	8.64914	0.00327216	0.0236309
ENSECAG00000013978	SOX5		SRY-box 5 [Source:HGNC Symbol;Acc:HGNC:11201]	34	83	242	30	27	34	39	-2.35699	2.36351	9.07373	0.00259308	0.0200174
ENSECAG00000013981	CDA		cytidine deaminase [Source:HGNC Symbol;Acc:HGNC:1712]	2	12	46	1	1	1	2	-4.39142	-0.27838	12.768	0.000352591	0.00455335
ENSECAG00000013992	FCRL4		Fc receptor like 4 [Source:HGNC Symbol;Acc:HGNC:18507]	1	2	9	0	0	0	0	-5.43031	-2.05568	11.065	0.000879737	0.00891218
ENSECAG00000013998	SQLE		squalene epoxidase [Source:HGNC Symbol;Acc:HGNC:11279]	31	205	471	21	21	16	25	-3.99743	3.12465	21.6095	3.34197e-06	0.000146597
ENSECAG00000014016	FGD2		"FYVE, RhoGEF and PH domain containing 2 [Source:HGNC Symbol;Acc:HGNC:3664]"	10	81	197	11	9	5	13	-3.82473	1.87149	16.0269	6.24498e-05	0.00123031
ENSECAG00000014022	TSPAN5		tetraspanin 5 [Source:HGNC Symbol;Acc:HGNC:17753]	0	91	18	3	2	4	0	-4.2261	0.319116	9.84047	0.00170714	0.0146779
ENSECAG00000014032	CD37		CD37 molecule [Source:HGNC Symbol;Acc:HGNC:1666]	9	41	98	3	7	1	7	-3.92307	0.918487	13.8241	0.00020075	0.00297849
ENSECAG00000014037	PCK1		phosphoenolpyruvate carboxykinase 1 [Source:HGNC Symbol;Acc:HGNC:8724]	8	5547	4	4	2	5	15	-8.34125	5.70245	23.7999	1.06889e-06	6.2541e-05
ENSECAG00000014054	CDKL4		cyclin dependent kinase like 4 [Source:HGNC Symbol;Acc:HGNC:19287]	6	26	154	2	6	8	4	-4.16711	1.28435	14.4	0.000147801	0.00235686
ENSECAG00000014064	KCTD19		potassium channel tetramerization domain containing 19 [Source:HGNC Symbol;Acc:HGNC:24753]	24	0	5	1	0	0	0	-4.67356	-1.48457	9.51101	0.00204243	0.0167641
ENSECAG00000014069	GOLM1		golgi membrane protein 1 [Source:HGNC Symbol;Acc:HGNC:15451]	158	347	459	94	122	137	129	-1.79969	3.80442	8.42633	0.00369827	0.0256955
ENSECAG00000014074	NUGGC		"nuclear GTPase, germinal center associated [Source:HGNC Symbol;Acc:HGNC:33550]"	1	53	75	0	0	0	0	-8.82801	0.602973	27.7024	1.41485e-07	1.74069e-05
ENSECAG00000014081	WWC1		WW and C2 domain containing 1 [Source:HGNC Symbol;Acc:HGNC:29435]	2	1615	821	4	0	0	4	-8.92939	4.66737	33.9713	5.59312e-09	2.55259e-06
ENSECAG00000014094	HEY2		hes related family bHLH transcription factor with YRPW motif 2 [Source:HGNC Symbol;Acc:HGNC:4881]	560	18	25	687	967	1086	1039	2.35793	5.11121	7.00102	0.00814632	0.0441926
ENSECAG00000014100	SLC22A13		solute carrier family 22 member 13 [Source:HGNC Symbol;Acc:HGNC:8494]	6	168	17	12	3	6	9	-3.29756	1.11669	9.70097	0.0018417	0.0156056
ENSECAG00000014101	SLC12A3		solute carrier family 12 member 3 [Source:HGNC Symbol;Acc:HGNC:10912]	1	4256	8	0	0	0	0	-13.6237	5.31628	36.1642	1.81374e-09	1.53288e-06
ENSECAG00000014105	ACP7		"acid phosphatase 7, tartrate resistant (putative) [Source:HGNC Symbol;Acc:HGNC:33781]"	0	9	2	0	0	0	0	-5.13892	-2.1822	8.9274	0.00280924	0.0211984
ENSECAG00000014119	ACAP1		"ArfGAP with coiled-coil, ankyrin repeat and PH domains 1 [Source:HGNC Symbol;Acc:HGNC:16467]"	34	157	393	12	29	28	22	-3.59841	2.88476	18.1982	1.99071e-05	0.000533169
ENSECAG00000014124	GNE		glucosamine (UDP-N-acetyl)-2-epimerase/N-acetylmannosamine kinase [Source:HGNC Symbol;Acc:HGNC:23657]	187	455	413	128	127	158	184	-1.57558	3.9582	6.96023	0.00833415	0.0448742
ENSECAG00000014126	CFAP161		cilia and flagella associated protein 161 [Source:HGNC Symbol;Acc:HGNC:26782]	0	0	224	0	1	0	0	-8.2816	1.51663	16.397	5.13675e-05	0.00107438
ENSECAG00000014135	SLA2		Src like adaptor 2 [Source:HGNC Symbol;Acc:HGNC:17329]	7	27	69	0	2	6	6	-3.73245	0.441125	10.8607	0.000982291	0.00966576
ENSECAG00000014138	AHCYL2		adenosylhomocysteinase like 2 [Source:HGNC Symbol;Acc:HGNC:22204]	87	1613	145	55	61	65	70	-3.5354	4.28803	17.7541	2.51376e-05	0.000638058
ENSECAG00000014152	HSD11B2		hydroxysteroid 11-beta dehydrogenase 2 [Source:HGNC Symbol;Acc:HGNC:5209]	1	1371	10	0	1	1	2	-8.90596	3.70454	27.8026	1.34345e-07	1.71264e-05
ENSECAG00000014162	EFCAB1		EF-hand calcium binding domain 1 [Source:HGNC Symbol;Acc:HGNC:25678]	3	1	157	0	1	1	1	-6.56249	1.05507	17.7995	2.4545e-05	0.000627906
ENSECAG00000014164	ADAMTS8		ADAM metallopeptidase with thrombospondin type 1 motif 8 [Source:HGNC Symbol;Acc:HGNC:224]	1	8	420	5	1	3	5	-5.91104	2.45528	17.7603	2.50552e-05	0.000636677
ENSECAG00000014183	GPAT2		"glycerol-3-phosphate acyltransferase 2, mitochondrial [Source:HGNC Symbol;Acc:HGNC:27168]"	19	260	57	7	13	19	17	-3.27445	1.93047	13.695	0.000215023	0.0031493
ENSECAG00000014187	RSPH3		radial spoke head 3 homolog [Source:HGNC Symbol;Acc:HGNC:21054]	4	22	90	3	2	2	7	-3.95034	0.629422	12.1549	0.000489602	0.00584659
ENSECAG00000014188	ILDR1		immunoglobulin like domain containing receptor 1 [Source:HGNC Symbol;Acc:HGNC:28741]	0	112	162	0	3	0	0	-7.22514	1.66078	21.2972	3.93316e-06	0.000162298
ENSECAG00000014218	SIGLEC1		sialic acid binding Ig like lectin 1 [Source:HGNC Symbol;Acc:HGNC:11127]	58	56	658	30	28	14	45	-3.69551	3.33799	16.1584	5.82595e-05	0.0011744
ENSECAG00000014219	SRCIN1		SRC kinase signaling inhibitor 1 [Source:HGNC Symbol;Acc:HGNC:29506]	8	85	169	6	3	5	3	-4.79986	1.6636	21.7837	3.05175e-06	0.000136545
ENSECAG00000014225	BAIAP3		BAI1 associated protein 3 [Source:HGNC Symbol;Acc:HGNC:948]	15	126	46	5	4	5	15	-3.38584	1.12676	12.7437	0.000357213	0.00458705
ENSECAG00000014228	GCM1		glial cells missing homolog 1 [Source:HGNC Symbol;Acc:HGNC:4197]	0	2	32	0	0	0	0	-7.04056	-0.992234	14.5378	0.000137377	0.00223119
ENSECAG00000014231	TONSL		"tonsoku like, DNA repair protein [Source:HGNC Symbol;Acc:HGNC:7801]"	88	222	433	79	85	68	103	-2.00694	3.43594	8.45145	0.00364753	0.0254457
ENSECAG00000014242	MAD1L1		MAD1 mitotic arrest deficient like 1 [Source:HGNC Symbol;Acc:HGNC:6762]	64	287	275	49	49	59	47	-2.41481	3.04637	11.9728	0.000539822	0.00624023
ENSECAG00000014243	GATM		glycine amidinotransferase [Source:HGNC Symbol;Acc:HGNC:4175]	67	1135	69	41	47	80	104	-2.86508	3.82538	10.9205	0.000951054	0.0094398
ENSECAG00000014251	C1RL		complement C1r subcomponent like [Source:HGNC Symbol;Acc:HGNC:21265]	8	211	129	15	12	43	23	-2.68298	2.16001	8.68079	0.00321582	0.0233311
ENSECAG00000014257	TMEM52B		transmembrane protein 52B [Source:HGNC Symbol;Acc:HGNC:26438]	0	326	3	0	0	0	0	-9.93247	1.66967	24.9441	5.90182e-07	4.22174e-05
ENSECAG00000014260	FOS		"Fos proto-oncogene, AP-1 transcription factor subunit [Source:HGNC Symbol;Acc:HGNC:3796]"	66	577	1322	38	29	15	67	-4.6354	4.55648	26.069	3.29431e-07	2.81546e-05
ENSECAG00000014261	TCOF1		treacle ribosome biogenesis factor 1 [Source:HGNC Symbol;Acc:HGNC:11654]	56	236	384	62	58	62	75	-2.25312	3.24863	9.69797	0.00184472	0.0156253
ENSECAG00000014267	NINJ1		ninjurin 1 [Source:HGNC Symbol;Acc:HGNC:7824]	9	23	82	11	10	7	8	-2.56297	0.742438	7.17036	0.0074118	0.0414845
ENSECAG00000014268	KDM5B		lysine demethylase 5B [Source:HGNC Symbol;Acc:HGNC:18039]	275	697	930	199	200	263	306	-1.78224	4.79668	8.00423	0.00466682	0.0301422
ENSECAG00000014273	ANO8		anoctamin 8 [Source:HGNC Symbol;Acc:HGNC:29329]	132	305	603	88	112	126	131	-2.04109	3.90551	9.40369	0.00216549	0.0175539
ENSECAG00000014275	DBP		D-box binding PAR bZIP transcription factor [Source:HGNC Symbol;Acc:HGNC:2697]	75	278	171	26	30	33	73	-2.42934	2.72887	11.6607	0.000638348	0.00706081
ENSECAG00000014278	CCDC40		coiled-coil domain containing 40 [Source:HGNC Symbol;Acc:HGNC:26090]	5	16	616	4	2	4	5	-6.38827	3.00518	23.6468	1.15739e-06	6.63582e-05
ENSECAG00000014282	NPPB		natriuretic peptide B [Source:HGNC Symbol;Acc:HGNC:7940]	0	0	0	2	4	13	4	5.48662	-1.71264	10.5335	0.00117227	0.0110309
ENSECAG00000014283	NCOA7		nuclear receptor coactivator 7 [Source:HGNC Symbol;Acc:HGNC:21081]	112	526	280	89	88	118	128	-1.85113	3.66008	8.17568	0.00424558	0.028233
ENSECAG00000014296	SLC5A10		solute carrier family 5 member 10 [Source:HGNC Symbol;Acc:HGNC:23155]	4	210	28	4	2	4	7	-4.46764	1.36345	16.0208	6.26505e-05	0.00123031
ENSECAG00000014304	ATP11A		ATPase phospholipid transporting 11A [Source:HGNC Symbol;Acc:HGNC:13552]	392	840	1975	343	325	382	394	-2.01962	5.54606	8.34551	0.00386641	0.026471
ENSECAG00000014312	PRKCZ		protein kinase C zeta [Source:HGNC Symbol;Acc:HGNC:9412]	12	417	548	3	5	7	20	-5.66513	3.47753	27.9214	1.26346e-07	1.65695e-05
ENSECAG00000014320	PPL		periplakin [Source:HGNC Symbol;Acc:HGNC:9273]	237	450	4124	72	77	147	258	-4.10137	5.94471	17.2798	3.22599e-05	0.00076126
ENSECAG00000014338	EGR1		early growth response 1 [Source:HGNC Symbol;Acc:HGNC:3238]	126	801	1183	44	57	66	165	-3.53472	4.68763	19.3483	1.08914e-05	0.000342801
ENSECAG00000014342	TRIM4		tripartite motif containing 4 [Source:HGNC Symbol;Acc:HGNC:16275]	76	137	165	29	40	52	50	-1.91002	2.411	8.25508	0.00406381	0.0273627
ENSECAG00000014343	HOOK2		hook microtubule tethering protein 2 [Source:HGNC Symbol;Acc:HGNC:19885]	42	882	534	24	26	26	39	-4.45435	4.01352	27.4526	1.60993e-07	1.82463e-05
ENSECAG00000014346	GBA3		glucosylceramidase beta 3 (gene/pseudogene) [Source:HGNC Symbol;Acc:HGNC:19069]	6	238	16	2	1	8	8	-4.38459	1.44233	14.1722	0.000166818	0.00256684
ENSECAG00000014356	GTF3C2		general transcription factor IIIC subunit 2 [Source:HGNC Symbol;Acc:HGNC:4665]	149	445	462	121	134	131	144	-1.78412	3.93027	8.3509	0.00385497	0.0264164
ENSECAG00000014359	GPR35		G protein-coupled receptor 35 [Source:HGNC Symbol;Acc:HGNC:4492]	1	7	17	0	0	1	0	-4.94082	-1.36417	11.6152	0.000654157	0.00719037
ENSECAG00000014360	RUNX3		runt related transcription factor 3 [Source:HGNC Symbol;Acc:HGNC:10473]	6	26	131	2	3	4	5	-4.45775	1.07299	16.1109	5.97394e-05	0.00119448
ENSECAG00000014362	UGT2A3		UDP glucuronosyltransferase family 2 member A3 [Source:HGNC Symbol;Acc:HGNC:28528]	1	0	626	0	0	0	0	-11.2718	2.97335	26.1648	3.13483e-07	2.7201e-05
ENSECAG00000014368	MCM5		minichromosome maintenance complex component 5 [Source:HGNC Symbol;Acc:HGNC:6948]	22	53	198	16	21	28	9	-2.79985	1.91966	10.1456	0.00144644	0.0130511
ENSECAG00000014369	SLAMF1		signaling lymphocytic activation molecule family member 1 [Source:HGNC Symbol;Acc:HGNC:10903]	1	8	15	0	2	0	1	-3.6848	-1.35728	8.00261	0.00467099	0.0301433
ENSECAG00000014372	SLC9A3R1		SLC9A3 regulator 1 [Source:HGNC Symbol;Acc:HGNC:11075]	23	1178	315	12	5	5	13	-6.13417	3.9471	35.5859	2.44049e-09	1.72411e-06
ENSECAG00000014379	BMP3		bone morphogenetic protein 3 [Source:HGNC Symbol;Acc:HGNC:1070]	0	0	142	0	6	0	1	-5.35823	0.919022	8.33362	0.00389181	0.0265724
ENSECAG00000014384	AURKB		aurora kinase B [Source:HGNC Symbol;Acc:HGNC:11390]	1	1	29	1	1	2	0	-3.78441	-1.00384	7.26826	0.00701839	0.0400382
ENSECAG00000014390	FOXJ1		forkhead box J1 [Source:HGNC Symbol;Acc:HGNC:3816]	1	19	731	2	1	0	0	-8.77471	3.22652	27.1729	1.86047e-07	1.9746e-05
ENSECAG00000014399	OSM		oncostatin M [Source:HGNC Symbol;Acc:HGNC:8506]	0	5	5	0	0	0	0	-5.11265	-2.20871	9.18252	0.00244337	0.0191336
ENSECAG00000014404	WDR62		WD repeat domain 62 [Source:HGNC Symbol;Acc:HGNC:24502]	7	34	123	9	5	5	6	-3.61984	1.12347	12.5392	0.000398505	0.00497456
ENSECAG00000014408	PLS1		plastin 1 [Source:HGNC Symbol;Acc:HGNC:9090]	3	374	160	0	2	1	0	-8.04693	2.48776	35.2042	2.96876e-09	1.93555e-06
ENSECAG00000014417	TTLL6		tubulin tyrosine ligase like 6 [Source:HGNC Symbol;Acc:HGNC:26664]	1	43	386	0	2	0	0	-8.4626	2.40341	28.0227	1.19901e-07	1.59071e-05
ENSECAG00000014418	GABRP		gamma-aminobutyric acid type A receptor pi subunit [Source:HGNC Symbol;Acc:HGNC:4089]	0	45	187	0	0	0	0	-9.7655	1.49516	28.9762	7.32738e-08	1.12975e-05
ENSECAG00000014421	NVL		nuclear VCP-like [Source:HGNC Symbol;Acc:HGNC:8070]	56	164	262	46	50	53	79	-1.91852	2.82517	7.27476	0.00699304	0.0399235
ENSECAG00000014422	OAS2		"Equus caballus 2'-5'-oligoadenylate synthetase 2, 69/71kDa (OAS2), mRNA. [Source:RefSeq mRNA;Acc:NM_001081773]"	70	229	608	54	56	59	68	-2.83911	3.60317	14.1243	0.000171123	0.0026172
ENSECAG00000014430	GALM		galactose mutarotase [Source:HGNC Symbol;Acc:HGNC:24063]	51	307	150	30	38	35	47	-2.49912	2.67195	12.1209	0.000498593	0.00591956
ENSECAG00000014435	NCKAP1L		NCK associated protein 1 like [Source:HGNC Symbol;Acc:HGNC:4862]	55	156	602	31	27	13	37	-3.84309	3.35872	20.2985	6.62521e-06	0.000240733
ENSECAG00000014436	ECT2L		epithelial cell transforming 2 like [Source:HGNC Symbol;Acc:HGNC:21118]	17	35	1482	23	13	19	30	-5.1939	4.29374	19.4365	1.04002e-05	0.000331918
ENSECAG00000014440	DISP1		dispatched RND transporter family member 1 [Source:HGNC Symbol;Acc:HGNC:19711]	251	118	1138	153	179	184	198	-1.99236	4.50875	7.12927	0.00758354	0.0420611
ENSECAG00000014444	CD164L2		CD164 molecule like 2 [Source:HGNC Symbol;Acc:HGNC:32043]	1	2	38	1	0	1	0	-5.01709	-0.736912	11.1284	0.000850167	0.00873479
ENSECAG00000014459	ARL13B		ADP ribosylation factor like GTPase 13B [Source:HGNC Symbol;Acc:HGNC:25419]	54	183	218	52	66	55	50	-1.84445	2.73536	7.17809	0.00737991	0.0414001
ENSECAG00000014462	PKD1L3		"polycystin 1 like 3, transient receptor potential channel interacting [Source:HGNC Symbol;Acc:HGNC:21716]"	119	86	622	81	70	79	120	-2.15369	3.61421	7.96896	0.00475864	0.030545
ENSECAG00000014463	ABO		"ABO, alpha 1-3-N-acetylgalactosaminyltransferase and alpha 1-3-galactosyltransferase [Source:HGNC Symbol;Acc:HGNC:79]"	0	15	57	0	0	0	0	-8.07003	-0.103221	20.2113	6.93422e-06	0.00024813
ENSECAG00000014466	GPR108		G protein-coupled receptor 108 [Source:HGNC Symbol;Acc:HGNC:17829]	46	196	353	49	48	58	80	-2.20957	3.08768	8.75098	0.00309436	0.022675
ENSECAG00000014473	SEC14L1		SEC14 like lipid binding 1 [Source:HGNC Symbol;Acc:HGNC:10698]	181	512	541	114	167	167	235	-1.64531	4.19224	7.01158	0.0080984	0.0439994
ENSECAG00000014480	AIM2		absent in melanoma 2 [Source:HGNC Symbol;Acc:HGNC:357]	1	3	40	1	3	0	2	-3.7841	-0.587004	7.9575	0.00478884	0.030687
ENSECAG00000014483	HSD3B2		"Equus caballus hydroxy-delta-5-steroid dehydrogenase, 3 beta- and steroid delta-isomerase 1 (HSD3B1), transcript variant 1, mRNA. [Source:RefSeq mRNA;Acc:NM_001081911]"	1	2	3	0	0	0	0	-4.31843	-2.51809	7.94488	0.00482237	0.0308499
ENSECAG00000014484	DPP6		dipeptidyl peptidase like 6 [Source:HGNC Symbol;Acc:HGNC:3010]	1	0	16	0	0	0	0	-6.0218	-1.72945	10.7573	0.00103868	0.0100366
ENSECAG00000014491	NLRC5		NLR family CARD domain containing 5 [Source:HGNC Symbol;Acc:HGNC:29933]	547	454	1639	232	332	336	288	-2.00372	5.2456	8.94194	0.00278696	0.0210861
ENSECAG00000014504	KIF1A		kinesin family member 1A [Source:HGNC Symbol;Acc:HGNC:888]	2	289	3	1	1	0	1	-7.03011	1.52352	21.2543	4.02198e-06	0.000165068
ENSECAG00000014510	SLC7A10		solute carrier family 7 member 10 [Source:HGNC Symbol;Acc:HGNC:11058]	0	225	3	1	0	1	0	-7.12488	1.17479	17.2274	3.31617e-05	0.000775325
ENSECAG00000014513	TNFSF15		TNF superfamily member 15 [Source:HGNC Symbol;Acc:HGNC:11931]	1	124	9	2	2	6	1	-4.20329	0.555534	10.924	0.000949265	0.00943435
ENSECAG00000014517	CDCA3		cell division cycle associated 3 [Source:HGNC Symbol;Acc:HGNC:14624]	0	9	40	0	1	3	0	-4.4206	-0.514674	8.85547	0.00292212	0.0218407
ENSECAG00000014519	ETV7		ETS variant 7 [Source:HGNC Symbol;Acc:HGNC:18160]	3	10	89	2	2	1	1	-4.96456	0.430384	15.4487	8.4774e-05	0.00155636
ENSECAG00000014526	PPIL6		peptidylprolyl isomerase like 6 [Source:HGNC Symbol;Acc:HGNC:21557]	3	79	155	2	6	7	5	-4.45724	1.5483	16.8892	3.9627e-05	0.000878186
ENSECAG00000014528	KIF3B		kinesin family member 3B [Source:HGNC Symbol;Acc:HGNC:6320]	60	297	225	46	37	59	59	-2.30323	2.94284	10.6902	0.00107706	0.0103223
ENSECAG00000014537	MAML2		mastermind like transcriptional coactivator 2 [Source:HGNC Symbol;Acc:HGNC:16259]	93	404	358	47	67	55	62	-2.68367	3.43136	15.5379	8.08658e-05	0.00150323
ENSECAG00000014542	SPICE1		spindle and centriole associated protein 1 [Source:HGNC Symbol;Acc:HGNC:25083]	56	200	320	47	60	82	80	-1.94885	3.08215	7.39289	0.00654823	0.0381378
ENSECAG00000014545	SLC17A4		solute carrier family 17 member 4 [Source:HGNC Symbol;Acc:HGNC:10932]	0	6	1	0	0	0	0	-4.492	-2.45748	6.88462	0.00869406	0.0461274
ENSECAG00000014550	AP2A2		adaptor related protein complex 2 alpha 2 subunit [Source:HGNC Symbol;Acc:HGNC:562]	225	996	854	198	200	241	261	-1.99212	4.84493	9.50537	0.00204871	0.016804
ENSECAG00000014588	CAMK1G		calcium/calmodulin dependent protein kinase IG [Source:HGNC Symbol;Acc:HGNC:14585]	0	11	25	0	0	0	1	-5.49517	-0.961637	12.1589	0.000488551	0.0058429
ENSECAG00000014590	MDFI		MyoD family inhibitor [Source:HGNC Symbol;Acc:HGNC:6967]	10	17	16	0	1	1	0	-4.8294	-0.873334	17.0823	3.57945e-05	0.00081354
ENSECAG00000014596	LARGE2		LARGE xylosyl- and glucuronyltransferase 2 [Source:HGNC Symbol;Acc:HGNC:16522]	3	266	126	2	0	0	0	-8.05284	2.06146	32.8848	9.77856e-09	3.59898e-06
ENSECAG00000014603	SPPL2B		signal peptide peptidase like 2B [Source:HGNC Symbol;Acc:HGNC:30627]	72	307	269	89	68	70	91	-1.80897	3.22471	7.26223	0.00704196	0.0401225
ENSECAG00000014608	ELF3		E74 like ETS transcription factor 3 [Source:HGNC Symbol;Acc:HGNC:3318]	2	206	438	1	1	0	0	-8.93663	2.90097	37.4219	9.51474e-10	8.77184e-07
ENSECAG00000014613	DBF4		DBF4 zinc finger [Source:HGNC Symbol;Acc:HGNC:17364]	20	52	106	9	25	12	22	-2.25927	1.36138	7.09726	0.0077202	0.0425525
ENSECAG00000014616	TTC14		tetratricopeptide repeat domain 14 [Source:HGNC Symbol;Acc:HGNC:24697]	230	401	504	132	188	181	159	-1.559	4.08264	7.01921	0.008064	0.0438961
ENSECAG00000014633	CTC1		CST telomere replication complex component 1 [Source:HGNC Symbol;Acc:HGNC:26169]	95	244	319	63	64	85	92	-1.91753	3.23639	8.50759	0.00353667	0.0249547
ENSECAG00000014635	CD3E		CD3e molecule [Source:HGNC Symbol;Acc:HGNC:1674]	9	52	78	6	8	2	10	-3.26308	0.858896	11.0059	0.000908228	0.0091385
ENSECAG00000014636	WDR27		WD repeat domain 27 [Source:HGNC Symbol;Acc:HGNC:21248]	28	206	341	19	18	24	41	-3.36826	2.85863	16.1992	5.70182e-05	0.00115962
ENSECAG00000014645	OASL		"Equus caballus 2'-5'-oligoadenylate synthetase-like (OASL), mRNA. [Source:RefSeq mRNA;Acc:NM_001081797]"	5	46	196	4	3	3	7	-4.7835	1.63855	18.9432	1.34669e-05	0.000403814
ENSECAG00000014646	KNG1		kininogen 1 [Source:HGNC Symbol;Acc:HGNC:6383]	37	119	20	5	5	13	11	-2.96445	0.99847	11.1109	0.000858218	0.00877747
ENSECAG00000014647	STAB2		stabilin 2 [Source:HGNC Symbol;Acc:HGNC:18629]	37	126	179	13	25	17	38	-2.71607	2.1651	12.0657	0.000513588	0.00602859
ENSECAG00000014649	GYS2		glycogen synthase 2 [Source:HGNC Symbol;Acc:HGNC:4707]	1	32	1	0	0	1	1	-4.40333	-1.16689	8.99279	0.00271047	0.0206373
ENSECAG00000014650	INSRR		insulin receptor related receptor [Source:HGNC Symbol;Acc:HGNC:6093]	0	674	6	1	0	0	2	-8.22379	2.6967	21.5422	3.46129e-06	0.000149025
ENSECAG00000014658	SCD		stearoyl-CoA desaturase [Source:HGNC Symbol;Acc:HGNC:10571]	18	403	637	10	14	16	6	-5.40912	3.61373	30.4802	3.37285e-08	7.40049e-06
ENSECAG00000014672	TNFRSF11A		TNF receptor superfamily member 11a [Source:HGNC Symbol;Acc:HGNC:11908]	6	93	118	3	4	5	2	-4.77258	1.36365	20.5221	5.89475e-06	0.000219084
ENSECAG00000014676	PREX1		"phosphatidylinositol-3,4,5-trisphosphate dependent Rac exchange factor 1 [Source:HGNC Symbol;Acc:HGNC:32594]"	160	595	1357	138	187	133	150	-2.69944	4.8292	13.6883	0.0002158	0.00315275
ENSECAG00000014688	GUSB		glucuronidase beta [Source:HGNC Symbol;Acc:HGNC:4696]	86	329	424	47	71	43	56	-2.78913	3.42513	15.8274	6.93919e-05	0.00132913
ENSECAG00000014691	DENND3		DENN domain containing 3 [Source:HGNC Symbol;Acc:HGNC:29134]	270	614	1805	291	201	257	327	-2.21346	5.27594	9.19483	0.002427	0.0190315
ENSECAG00000014695	RBP5		retinol binding protein 5 [Source:HGNC Symbol;Acc:HGNC:15847]	0	597	14	1	3	8	5	-5.77335	2.57933	16.2612	5.51814e-05	0.00113033
ENSECAG00000014699	NUAK2		NUAK family kinase 2 [Source:HGNC Symbol;Acc:HGNC:29558]	5	64	96	3	7	8	10	-3.42224	1.09456	11.5	0.000695972	0.00755537
ENSECAG00000014703	CAPN9		calpain 9 [Source:HGNC Symbol;Acc:HGNC:1486]	0	1	11	0	0	0	0	-5.52502	-2.02349	9.20564	0.0024127	0.0189712
ENSECAG00000014707	CXCL9		C-X-C motif chemokine 9 precursor [Source:RefSeq peptide;Acc:NP_001123550]	10	49	67	3	10	1	1	-3.90664	0.64713	13.1147	0.000292995	0.00394445
ENSECAG00000014709	SDC1		syndecan 1 [Source:HGNC Symbol;Acc:HGNC:10658]	6	371	599	5	4	5	3	-6.70113	3.47988	34.9021	3.46712e-09	2.02063e-06
ENSECAG00000014713	ADAMTS14		ADAM metallopeptidase with thrombospondin type 1 motif 14 [Source:HGNC Symbol;Acc:HGNC:14899]	16	24	458	7	8	19	19	-4.22799	2.70599	15.6829	7.48981e-05	0.00141716
ENSECAG00000014732	ATP10A		ATPase phospholipid transporting 10A (putative) [Source:HGNC Symbol;Acc:HGNC:13542]	26	10	330	13	15	14	12	-3.74645	2.28749	13.5459	0.000232796	0.00331457
ENSECAG00000014746	DEPDC5		DEP domain containing 5 [Source:HGNC Symbol;Acc:HGNC:18423]	105	244	367	90	81	105	110	-1.70494	3.42614	6.84971	0.00886556	0.0466244
ENSECAG00000014750	ALDH1A2		aldehyde dehydrogenase 1 family member A2 [Source:HGNC Symbol;Acc:HGNC:15472]	1	138	61	2	5	7	9	-3.87002	1.22066	11.8704	0.000570346	0.00649762
ENSECAG00000014755	ELOVL5		ELOVL fatty acid elongase 5 [Source:HGNC Symbol;Acc:HGNC:21308]	39	235	300	20	26	25	30	-3.35157	2.82403	18.3134	1.87388e-05	0.000512037
ENSECAG00000014758	DUOXA2		dual oxidase maturation factor 2 [Source:HGNC Symbol;Acc:HGNC:32698]	0	0	13	0	0	0	0	-5.6777	-1.94752	8.24245	0.00409218	0.0275131
ENSECAG00000014760	RRBP1		ribosome binding protein 1 [Source:HGNC Symbol;Acc:HGNC:10448]	186	2133	2449	148	205	182	237	-3.48656	5.85326	17.7633	2.50157e-05	0.000636381
ENSECAG00000014767	PLXNB1		plexin B1 [Source:HGNC Symbol;Acc:HGNC:9103]	304	959	1771	196	335	355	386	-2.12517	5.43445	8.92492	0.00281306	0.0212132
ENSECAG00000014775	CLNK		cytokine dependent hematopoietic cell linker [Source:HGNC Symbol;Acc:HGNC:17438]	2	16	16	2	2	1	2	-3.0024	-0.946349	7.67914	0.00558628	0.0342115
ENSECAG00000014780	XBP1		X-box binding protein 1 [Source:HGNC Symbol;Acc:HGNC:12801]	234	671	908	143	198	215	329	-1.85786	4.71706	8.09559	0.00443731	0.0291055
ENSECAG00000014784	FCMR		Fc fragment of IgM receptor [Source:HGNC Symbol;Acc:HGNC:14315]	0	3	30	0	1	0	0	-5.47496	-1.01081	10.8062	0.00101161	0.00985232
ENSECAG00000014789	SLC22A10		solute carrier family 22 member 10 [Source:HGNC Symbol;Acc:HGNC:18057]	0	223	0	0	0	0	0	-9.36781	1.12815	18.9817	1.31979e-05	0.00039679
ENSECAG00000014799	RARRES2		retinoic acid receptor responder 2 [Source:HGNC Symbol;Acc:HGNC:9868]	85	423	335	47	63	55	81	-2.56402	3.4258	13.86	0.000196947	0.00293351
ENSECAG00000014802	KCND1		potassium voltage-gated channel subfamily D member 1 [Source:HGNC Symbol;Acc:HGNC:6237]	1	2	9	0	0	0	0	-5.43031	-2.05568	11.0646	0.00087993	0.00891218
ENSECAG00000014810	PAN3		PAN3 poly(A) specific ribonuclease subunit [Source:HGNC Symbol;Acc:HGNC:29991]	200	435	699	157	157	177	227	-1.71515	4.31897	7.52353	0.00608982	0.0362171
ENSECAG00000014817	RND2		Rho family GTPase 2 [Source:HGNC Symbol;Acc:HGNC:18315]	13	46	52	11	1	7	11	-2.64696	0.591515	7.4297	0.00641559	0.0375474
ENSECAG00000014828	CLDN11		claudin 11 [Source:HGNC Symbol;Acc:HGNC:8514]	0	2	71	1	5	1	2	-4.01183	0.0720114	7.8545	0.00506944	0.0319204
ENSECAG00000014847	NUPR1		"nuclear protein 1, transcriptional regulator [Source:HGNC Symbol;Acc:HGNC:29990]"	73	278	599	41	44	86	79	-2.80882	3.65868	13.6087	0.000225134	0.00324828
ENSECAG00000014857	FCN3		ficolin 3 [Source:HGNC Symbol;Acc:HGNC:3625]	0	4	1196	0	0	0	1	-10.6724	3.9044	25.9709	3.46609e-07	2.90782e-05
ENSECAG00000014861	GRAMD2A		GRAM domain containing 2A [Source:HGNC Symbol;Acc:HGNC:27287]	3	5	219	6	2	8	10	-4.11786	1.61997	11.1173	0.000855281	0.00876265
ENSECAG00000014862	JDP2		Jun dimerization protein 2 [Source:HGNC Symbol;Acc:HGNC:17546]	27	92	177	10	17	17	28	-2.90572	1.96581	12.3793	0.00043411	0.00532579
ENSECAG00000014871	NAALAD2		N-acetylated alpha-linked acidic dipeptidase 2 [Source:HGNC Symbol;Acc:HGNC:14526]	0	245	6	0	1	0	0	-8.03905	1.30533	20.3981	6.28906e-06	0.000230353
ENSECAG00000014874	SLC23A2		solute carrier family 23 member 2 [Source:HGNC Symbol;Acc:HGNC:10973]	58	109	3508	52	39	65	55	-5.14468	5.5476	20.4319	6.17898e-06	0.000226685
ENSECAG00000014875	PTPRCAP		"protein tyrosine phosphatase, receptor type C associated protein [Source:HGNC Symbol;Acc:HGNC:9667]"	15	40	174	7	13	11	19	-3.13093	1.64156	11.4049	0.000732491	0.00786205
ENSECAG00000014880	CFAP45		cilia and flagella associated protein 45 [Source:HGNC Symbol;Acc:HGNC:17229]	5	7	605	3	3	0	1	-7.41177	2.95272	24.132	8.99534e-07	5.53274e-05
ENSECAG00000014882	CORO1B		coronin 1B [Source:HGNC Symbol;Acc:HGNC:2253]	118	303	634	78	75	92	137	-2.32889	3.87432	11.2062	0.000815239	0.00848287
ENSECAG00000014888	NEK5		NIMA related kinase 5 [Source:HGNC Symbol;Acc:HGNC:7748]	15	97	433	14	4	12	9	-4.73405	2.76168	21.8433	2.95849e-06	0.000133418
ENSECAG00000014896	VAV1		vav guanine nucleotide exchange factor 1 [Source:HGNC Symbol;Acc:HGNC:12657]	14	64	444	7	8	8	18	-4.64372	2.72536	20.3918	6.31005e-06	0.000230752
ENSECAG00000014903	GGH		gamma-glutamyl hydrolase [Source:HGNC Symbol;Acc:HGNC:4248]	9	171	205	14	22	12	24	-3.28539	2.28154	13.3848	0.000253678	0.00354264
ENSECAG00000014909	LNP1		leukemia NUP98 fusion partner 1 [Source:HGNC Symbol;Acc:HGNC:28014]	1	2	8	0	0	0	0	-5.29343	-2.1245	10.6397	0.00110688	0.0105537
ENSECAG00000014921	GPRC5A		G protein-coupled receptor class C group 5 member A [Source:HGNC Symbol;Acc:HGNC:9836]	0	12	524	0	0	0	0	-11.0382	2.74238	29.9761	4.37415e-08	8.52243e-06
ENSECAG00000014930	SLC6A18		solute carrier family 6 member 18 [Source:HGNC Symbol;Acc:HGNC:26441]	9	946	3	6	13	21	14	-4.77639	3.23994	14.3443	0.000152239	0.00240578
ENSECAG00000014935	STK32A		serine/threonine kinase 32A [Source:HGNC Symbol;Acc:HGNC:28317]	0	2	10	0	0	0	0	-5.49326	-2.03451	9.64993	0.00189359	0.0158918
ENSECAG00000014953	KIF15		kinesin family member 15 [Source:HGNC Symbol;Acc:HGNC:17273]	4	38	62	2	3	6	4	-3.62784	0.446191	11.6505	0.000641842	0.00708915
ENSECAG00000014954	DNAH5		dynein axonemal heavy chain 5 [Source:HGNC Symbol;Acc:HGNC:2950]	10	23	4669	5	4	5	14	-8.41295	5.87265	26.968	2.0685e-07	2.10203e-05
ENSECAG00000014961	DCDC2B		doublecortin domain containing 2B [Source:HGNC Symbol;Acc:HGNC:32576]	7	18	367	9	3	5	9	-4.89495	2.33909	17.7793	2.48061e-05	0.000632027
ENSECAG00000014965	RFWD3		ring finger and WD repeat domain 3 [Source:HGNC Symbol;Acc:HGNC:25539]	74	247	268	48	62	54	69	-2.14086	3.01715	10.0642	0.00151176	0.0134648
ENSECAG00000014969	TP53I3		tumor protein p53 inducible protein 3 [Source:HGNC Symbol;Acc:HGNC:19373]	50	226	85	33	37	37	39	-2.0032	2.2566	8.1276	0.00435964	0.0287522
ENSECAG00000014973	TNFSF8		TNF superfamily member 8 [Source:HGNC Symbol;Acc:HGNC:11938]	2	13	10	1	3	0	0	-3.28664	-1.34006	7.22031	0.00720834	0.040755
ENSECAG00000014976	SLC4A5		solute carrier family 4 member 5 [Source:HGNC Symbol;Acc:HGNC:18168]	3	47	1175	2	4	4	3	-7.54825	3.92894	29.2515	6.35666e-08	1.00731e-05
ENSECAG00000014979	AFAP1L2		actin filament associated protein 1 like 2 [Source:HGNC Symbol;Acc:HGNC:25901]	44	879	123	42	27	32	44	-3.51747	3.49681	17.142	3.46861e-05	0.000799496
ENSECAG00000014987	DTNB		dystrobrevin beta [Source:HGNC Symbol;Acc:HGNC:3058]	30	326	410	15	32	16	41	-3.75135	3.20915	19.3063	1.11341e-05	0.000347088
ENSECAG00000014993	SCNN1B		sodium channel epithelial 1 beta subunit [Source:HGNC Symbol;Acc:HGNC:10600]	0	312	390	0	2	0	1	-8.55108	2.97407	29.9338	4.47057e-08	8.52243e-06
ENSECAG00000014994	G6PD		glucose-6-phosphate dehydrogenase [Source:HGNC Symbol;Acc:HGNC:4057]	71	224	627	47	66	66	86	-2.71051	3.65141	12.725	0.000360808	0.00462024
ENSECAG00000015000	FAM83G		family with sequence similarity 83 member G [Source:HGNC Symbol;Acc:HGNC:32554]	30	171	71	11	26	29	29	-2.2406	1.82411	8.22559	0.00413038	0.0276884
ENSECAG00000015001	RDH12		retinol dehydrogenase 12 (all-trans/9-cis/11-cis) [Source:HGNC Symbol;Acc:HGNC:19977]	2	0	10	0	0	0	0	-5.44755	-2.05476	9.57037	0.00197743	0.0164083
ENSECAG00000015005	GSDMD		gasdermin D [Source:HGNC Symbol;Acc:HGNC:25697]	134	213	543	66	117	136	134	-1.83777	3.73949	7.3384	0.00674969	0.0389237
ENSECAG00000015009	UGDH		UDP-glucose 6-dehydrogenase [Source:HGNC Symbol;Acc:HGNC:12525]	66	549	118	41	32	53	72	-2.56135	3.12623	11.4096	0.000730669	0.00785357
ENSECAG00000015012	MARCH1		membrane associated ring-CH-type finger 1 [Source:HGNC Symbol;Acc:HGNC:26077]	2	18	56	3	3	1	4	-3.66762	0.0738815	10.2195	0.00138965	0.0126538
ENSECAG00000015018	AP1G2		adaptor related protein complex 1 gamma 2 subunit [Source:HGNC Symbol;Acc:HGNC:556]	28	191	234	13	32	24	38	-2.9358	2.54062	13.3232	0.000262138	0.00361871
ENSECAG00000015023	FAM184A		family with sequence similarity 184 member A [Source:HGNC Symbol;Acc:HGNC:20991]	6	41	318	5	14	9	8	-4.34076	2.24311	16.5138	4.82973e-05	0.00102521
ENSECAG00000015030	IL10RA		interleukin 10 receptor subunit alpha [Source:HGNC Symbol;Acc:HGNC:5964]	14	69	487	14	16	3	16	-4.52748	2.85902	18.7573	1.48453e-05	0.000428231
ENSECAG00000015046	TFAP2B		transcription factor AP-2 beta [Source:HGNC Symbol;Acc:HGNC:11743]	1	147	0	1	1	0	0	-6.52026	0.586409	13.9986	0.00018295	0.00276107
ENSECAG00000015048	CGN		cingulin [Source:HGNC Symbol;Acc:HGNC:17429]	5	1137	825	2	0	1	3	-9.04787	4.39304	43.242	4.83723e-11	1.22645e-07
ENSECAG00000015051	NACC1		nucleus accumbens associated 1 [Source:HGNC Symbol;Acc:HGNC:20967]	58	166	216	46	56	53	61	-1.84037	2.68953	7.22399	0.00719357	0.0407219
ENSECAG00000015063	ADGRG6		adhesion G protein-coupled receptor G6 [Source:HGNC Symbol;Acc:HGNC:13841]	31	59	539	27	56	41	47	-2.8751	3.15292	10.2641	0.00135645	0.0124109
ENSECAG00000015086	NBEAL2		neurobeachin like 2 [Source:HGNC Symbol;Acc:HGNC:31928]	256	964	1267	264	188	207	308	-2.18875	5.10205	10.2979	0.00133181	0.0122197
ENSECAG00000015095	NCF1		neutrophil cytosolic factor 1 [Source:HGNC Symbol;Acc:HGNC:7660]	6	5	30	0	2	2	2	-3.56444	-0.731937	9.38895	0.00218297	0.0176643
ENSECAG00000015103	SFTA2		surfactant associated 2 [Source:HGNC Symbol;Acc:HGNC:18386]	0	181	219	2	1	0	2	-7.05487	2.17995	24.9768	5.80249e-07	4.16374e-05
ENSECAG00000015110	C11orf54		chromosome 11 open reading frame 54 [Source:HGNC Symbol;Acc:HGNC:30204]	40	515	47	8	12	18	25	-3.8984	2.64805	18.463	1.73235e-05	0.000480323
ENSECAG00000015125	CAPN5		calpain 5 [Source:HGNC Symbol;Acc:HGNC:1482]	38	281	96	22	24	32	35	-2.58402	2.34492	11.6805	0.000631595	0.0070099
ENSECAG00000015126	VAV2		vav guanine nucleotide exchange factor 2 [Source:HGNC Symbol;Acc:HGNC:12658]	135	509	418	106	137	150	145	-1.75765	3.93146	7.87615	0.00500911	0.0316716
ENSECAG00000015128	CAPG		"capping actin protein, gelsolin like [Source:HGNC Symbol;Acc:HGNC:1474]"	13	48	274	6	4	14	10	-4.24118	2.10247	17.4787	2.90551e-05	0.00071368
ENSECAG00000015133	FOXK1		forkhead box K1 [Source:HGNC Symbol;Acc:HGNC:23480]	61	160	288	51	62	66	78	-1.83457	2.93285	6.85088	0.00885978	0.0466152
ENSECAG00000015140	LIPG		"lipase G, endothelial type [Source:HGNC Symbol;Acc:HGNC:6623]"	19	9	37	2	1	5	3	-3.27744	-0.213747	10.4028	0.00125821	0.0117141
ENSECAG00000015144	CADM1		cell adhesion molecule 1 [Source:HGNC Symbol;Acc:HGNC:5951]	53	94	686	44	36	41	39	-3.34129	3.47626	15.066	0.000103815	0.00181948
ENSECAG00000015147	ZNF683		zinc finger protein 683 [Source:HGNC Symbol;Acc:HGNC:28495]	7	58	170	2	6	5	7	-4.46869	1.55633	18.2375	1.95006e-05	0.000527562
ENSECAG00000015149	MCM7		minichromosome maintenance complex component 7 [Source:HGNC Symbol;Acc:HGNC:6950]	101	254	475	93	118	103	134	-1.74474	3.65867	6.78395	0.0091981	0.0476971
ENSECAG00000015153	PCDH1		protocadherin 1 [Source:HGNC Symbol;Acc:HGNC:8655]	40	835	504	34	21	28	38	-4.29083	3.9431	25.7683	3.84953e-07	3.12606e-05
ENSECAG00000015163	SHC4		SHC adaptor protein 4 [Source:HGNC Symbol;Acc:HGNC:16743]	1	41	76	5	1	0	2	-4.68658	0.570037	12.9789	0.00031502	0.00416963
ENSECAG00000015174	CDH20		cadherin 20 [Source:HGNC Symbol;Acc:HGNC:1760]	0	18	4	0	0	0	0	-6.12348	-1.61755	12.6715	0.000371273	0.00471457
ENSECAG00000015181	NFKBID		NFKB inhibitor delta [Source:HGNC Symbol;Acc:HGNC:15671]	4	25	98	8	7	6	12	-2.87606	0.870619	7.76974	0.00531287	0.0329504
ENSECAG00000015187	CCDC57		coiled-coil domain containing 57 [Source:HGNC Symbol;Acc:HGNC:27564]	130	923	957	91	77	114	137	-3.08617	4.63451	17.9233	2.29987e-05	0.000597922
ENSECAG00000015188	RNASEL		"Equus caballus ribonuclease L (2',5'-oligoisoadenylate synthetase-dependent) (RNASEL), mRNA. [Source:RefSeq mRNA;Acc:NM_001089586]"	9	70	54	5	9	6	7	-3.08217	0.762588	10.8941	0.000964699	0.0095214
ENSECAG00000015189	FAM216B		family with sequence similarity 216 member B [Source:HGNC Symbol;Acc:HGNC:26883]	0	0	85	0	0	0	2	-6.1257	0.199669	9.99529	0.00156941	0.0138111
ENSECAG00000015196	TTC39A		tetratricopeptide repeat domain 39A [Source:HGNC Symbol;Acc:HGNC:18657]	91	197	686	100	120	131	137	-1.91215	3.90405	6.93442	0.00845523	0.0453443
ENSECAG00000015198	CPM		carboxypeptidase M [Source:HGNC Symbol;Acc:HGNC:2311]	17	202	91	28	25	31	40	-2.06756	2.07878	6.71971	0.00953529	0.0488957
ENSECAG00000015204	TFF3		trefoil factor 3 [Source:HGNC Symbol;Acc:HGNC:11757]	0	0	23	0	0	0	0	-6.50018	-1.41143	10.753	0.00104109	0.0100366
ENSECAG00000015206	SYNE3		spectrin repeat containing nuclear envelope family member 3 [Source:HGNC Symbol;Acc:HGNC:19861]	54	284	239	53	44	52	57	-2.27255	2.95174	10.3247	0.00131262	0.0120874
ENSECAG00000015220	PKP1		plakophilin 1 [Source:HGNC Symbol;Acc:HGNC:9023]	1	0	23	0	0	1	0	-4.98861	-1.35004	8.53569	0.00348248	0.0246409
ENSECAG00000015226	RBM6		RNA binding motif protein 6 [Source:HGNC Symbol;Acc:HGNC:9903]	314	768	863	185	237	287	319	-1.70675	4.82542	7.75828	0.00534668	0.0330819
ENSECAG00000015240	PROM2		prominin 2 [Source:HGNC Symbol;Acc:HGNC:20685]	0	1162	226	0	0	0	0	-12.08	3.77907	40.2425	2.2431e-10	3.65609e-07
ENSECAG00000015249	REEP4		receptor accessory protein 4 [Source:HGNC Symbol;Acc:HGNC:26176]	7	57	143	9	2	5	8	-3.98354	1.39794	14.7768	0.000121014	0.00204247
ENSECAG00000015255	ARMC4		armadillo repeat containing 4 [Source:HGNC Symbol;Acc:HGNC:25583]	0	1	289	0	0	2	0	-7.88354	1.88223	16.9498	3.8382e-05	0.000861979
ENSECAG00000015261	IL18		"Equus caballus interleukin 18 (interferon-gamma-inducing factor) (IL18), mRNA. [Source:RefSeq mRNA;Acc:NM_001082512]"	7	8	25	2	2	0	3	-3.26469	-0.768691	8.81204	0.00299249	0.0221634
ENSECAG00000015266	NOTCH2		notch 2 [Source:HGNC Symbol;Acc:HGNC:7882]	637	1389	3268	312	396	376	601	-2.52724	6.15945	11.119	0.000854476	0.00876265
ENSECAG00000015269	TGFBR2		"transforming growth factor, beta receptor II (70/80kDa) [Source:RefSeq peptide;Acc:NP_001288076]"	462	773	2151	262	289	304	434	-2.26836	5.57024	10.1825	0.00141777	0.0128483
ENSECAG00000015270	TREM2		triggering receptor expressed on myeloid cells 2 [Source:HGNC Symbol;Acc:HGNC:17761]	1	4	17	0	1	0	0	-4.81468	-1.47655	10.6091	0.00112535	0.0106775
ENSECAG00000015273	IRX1		iroquois homeobox 1 [Source:HGNC Symbol;Acc:HGNC:14358]	62	49	544	1	4	4	22	-5.34579	2.99469	23.354	1.34764e-06	7.35688e-05
ENSECAG00000015276	PDIA5		protein disulfide isomerase family A member 5 [Source:HGNC Symbol;Acc:HGNC:24811]	40	342	207	53	37	43	51	-2.44363	2.92783	10.8205	0.00100383	0.00980159
ENSECAG00000015289	PRPF39		pre-mRNA processing factor 39 [Source:HGNC Symbol;Acc:HGNC:20314]	192	421	467	115	143	150	181	-1.65113	3.98656	7.5342	0.00605386	0.0360781
ENSECAG00000015298	SYNGR3		synaptogyrin 3 [Source:HGNC Symbol;Acc:HGNC:11501]	2	52	5	0	0	0	3	-4.73893	-0.528963	10.9429	0.000939634	0.00938359
ENSECAG00000015300	TEX26		testis expressed 26 [Source:HGNC Symbol;Acc:HGNC:28622]	0	0	86	0	1	0	0	-6.90015	0.204041	12.2843	0.000456791	0.00555032
ENSECAG00000015310	ST6GALNAC5		"ST6 N-acetylgalactosaminide alpha-2,6-sialyltransferase 5 [Source:HGNC Symbol;Acc:HGNC:19342]"	0	1	20	0	0	1	0	-4.8043	-1.47869	7.97177	0.00475126	0.0305246
ENSECAG00000015312	GUCA2A		guanylate cyclase activator 2A [Source:HGNC Symbol;Acc:HGNC:4682]	0	0	22	0	0	0	0	-6.43603	-1.45755	10.5459	0.00116444	0.010989
ENSECAG00000015331	FARP1		"FERM, ARH/RhoGEF and pleckstrin domain protein 1 [Source:HGNC Symbol;Acc:HGNC:3591]"	294	1300	1012	275	414	338	357	-1.69878	5.24045	6.81984	0.00901508	0.0471715
ENSECAG00000015332	DISP2		dispatched RND transporter family member 2 [Source:HGNC Symbol;Acc:HGNC:19712]	0	2	8	0	0	0	0	-5.21795	-2.17388	8.83383	0.00295698	0.0219993
ENSECAG00000015337	KIAA1211L		KIAA1211 like [Source:HGNC Symbol;Acc:HGNC:33454]	1	31	146	4	0	1	3	-5.34334	1.17216	15.8346	6.91257e-05	0.00132664
ENSECAG00000015338	FBRSL1		fibrosin like 1 [Source:HGNC Symbol;Acc:HGNC:29308]	146	363	517	130	123	132	176	-1.68532	3.94484	7.11123	0.00766027	0.0422834
ENSECAG00000015340	DNTT		DNA nucleotidylexotransferase [Source:HGNC Symbol;Acc:HGNC:2983]	3	1	7	0	0	0	0	-5.20876	-2.15689	10.9074	0.000957784	0.00946953
ENSECAG00000015341	KMO		kynurenine 3-monooxygenase [Source:HGNC Symbol;Acc:HGNC:6381]	8	274	46	3	7	9	5	-4.44605	1.79611	18.6848	1.54208e-05	0.000438762
ENSECAG00000015342	CXCL8		interleukin-8 precursor [Source:RefSeq peptide;Acc:NP_001077420]	0	1	13	0	0	0	0	-5.75242	-1.89552	9.85873	0.00169028	0.0145659
ENSECAG00000015357	SLC6A19		solute carrier family 6 member 19 [Source:HGNC Symbol;Acc:HGNC:27960]	0	439	5	1	0	0	1	-8.09013	2.09579	21.4489	3.63393e-06	0.000154093
ENSECAG00000015360	IFT122		intraflagellar transport 122 [Source:HGNC Symbol;Acc:HGNC:13556]	102	538	1436	71	68	86	104	-3.57663	4.71567	19.7007	9.0568e-06	0.000303695
ENSECAG00000015366	EFCAB13		EF-hand calcium binding domain 13 [Source:HGNC Symbol;Acc:HGNC:26864]	5	40	2	1	0	0	4	-3.71339	-0.773906	7.96452	0.0047703	0.0305768
ENSECAG00000015379	FGD4		"FYVE, RhoGEF and PH domain containing 4 [Source:HGNC Symbol;Acc:HGNC:19125]"	167	363	323	83	108	110	96	-1.85082	3.56287	9.52603	0.00202578	0.016687
ENSECAG00000015381	RIN2		Ras and Rab interactor 2 [Source:HGNC Symbol;Acc:HGNC:18750]	229	518	566	165	193	169	240	-1.55355	4.29705	6.86361	0.00879685	0.046445
ENSECAG00000015382	NLRP3		NLR family pyrin domain containing 3 [Source:HGNC Symbol;Acc:HGNC:16400]	23	24	100	3	8	9	11	-3.11217	0.971908	10.9329	0.000944694	0.00941764
ENSECAG00000015384	ARHGEF10		Rho guanine nucleotide exchange factor 10 [Source:HGNC Symbol;Acc:HGNC:14103]	123	343	393	82	94	101	112	-1.93937	3.60085	9.27471	0.00232339	0.0184794
ENSECAG00000015392	NLRC3		NLR family CARD domain containing 3 [Source:HGNC Symbol;Acc:HGNC:29889]	18	96	187	12	10	10	13	-3.61256	1.92206	16.9451	3.84764e-05	0.000861979
ENSECAG00000015396	KIF17		kinesin family member 17 [Source:HGNC Symbol;Acc:HGNC:19167]	1	4	196	0	0	0	1	-8.08411	1.35576	21.8348	2.97166e-06	0.000133748
ENSECAG00000015405	FCRL5		Fc receptor like 5 [Source:HGNC Symbol;Acc:HGNC:18508]	1	11	33	2	1	0	0	-4.61156	-0.657954	11.4309	0.000722338	0.00778534
ENSECAG00000015410	MAP3K6		mitogen-activated protein kinase kinase kinase 6 [Source:HGNC Symbol;Acc:HGNC:6858]	146	214	2766	104	100	88	105	-3.9745	5.3442	17.9462	2.27243e-05	0.000591947
ENSECAG00000015417	RBM11		RNA binding motif protein 11 [Source:HGNC Symbol;Acc:HGNC:9897]	0	2	5	0	0	0	0	-4.67217	-2.4074	7.47356	0.00626116	0.0369063
ENSECAG00000015435	TNK1		tyrosine kinase non receptor 1 [Source:HGNC Symbol;Acc:HGNC:11940]	26	73	99	10	24	16	14	-2.4516	1.42838	9.25945	0.00234283	0.0185822
ENSECAG00000015436	PLEKHS1		pleckstrin homology domain containing S1 [Source:HGNC Symbol;Acc:HGNC:26285]	0	3	81	0	0	0	0	-8.35735	0.152073	18.9302	1.35589e-05	0.000405004
ENSECAG00000015440	TBC1D9		TBC1 domain family member 9 [Source:HGNC Symbol;Acc:HGNC:21710]	162	404	621	134	131	158	145	-1.88755	4.10774	8.79684	0.00301753	0.0222983
ENSECAG00000015444	SLC37A1		solute carrier family 37 member 1 [Source:HGNC Symbol;Acc:HGNC:11024]	8	79	307	20	3	17	14	-3.79148	2.35781	13.7394	0.000210001	0.00309362
ENSECAG00000015448	TAPBP		TAP binding protein [Source:HGNC Symbol;Acc:HGNC:11566]	132	229	608	100	116	105	146	-1.92488	3.84981	8.06105	0.00452271	0.0295121
ENSECAG00000015449	IRF8		interferon regulatory factor 8 [Source:HGNC Symbol;Acc:HGNC:5358]	24	72	133	15	18	4	13	-3.05101	1.57373	12.3352	0.000444486	0.00542102
ENSECAG00000015468	MGAT4A		"mannosyl (alpha-1,3-)-glycoprotein beta-1,4-N-acetylglucosaminyltransferase, isozyme A [Source:HGNC Symbol;Acc:HGNC:7047]"	57	265	169	26	40	37	53	-2.41213	2.6563	11.6209	0.000652159	0.00717187
ENSECAG00000015475	RBBP8NL		RBBP8 N-terminal like [Source:HGNC Symbol;Acc:HGNC:16144]	0	43	50	0	0	0	0	-8.34123	0.152056	22.5552	2.04195e-06	0.000100638
ENSECAG00000015479	CASP6		caspase 6 [Source:HGNC Symbol;Acc:HGNC:1507]	23	56	138	9	7	18	25	-2.73975	1.56573	9.7742	0.00176977	0.0150914
ENSECAG00000015484	ATP6V0D2		ATPase H+ transporting V0 subunit d2 [Source:HGNC Symbol;Acc:HGNC:18266]	2	327	298	3	1	1	4	-6.88111	2.79104	30.4934	3.35003e-08	7.40049e-06
ENSECAG00000015490	SETD4		SET domain containing 4 [Source:HGNC Symbol;Acc:HGNC:1258]	23	167	100	22	34	31	30	-2.0792	1.9956	7.36632	0.00664568	0.0384893
ENSECAG00000015499	XPC		"XPC complex subunit, DNA damage recognition and repair factor [Source:HGNC Symbol;Acc:HGNC:12816]"	267	883	808	193	177	252	301	-1.8608	4.78688	8.75173	0.00309309	0.022673
ENSECAG00000015516	APBA2		amyloid beta precursor protein binding family A member 2 [Source:HGNC Symbol;Acc:HGNC:579]	1	49	14	1	0	2	6	-3.47656	-0.296345	7.62309	0.00576258	0.0349445
ENSECAG00000015527	SNX33		sorting nexin 33 [Source:HGNC Symbol;Acc:HGNC:28468]	102	175	379	89	65	92	80	-1.84257	3.28683	7.46387	0.00629495	0.0370218
ENSECAG00000015547	MBOAT7		membrane bound O-acyltransferase domain containing 7 [Source:HGNC Symbol;Acc:HGNC:15505]	35	616	355	31	28	42	41	-3.60281	3.53885	19.5763	9.66612e-06	0.000317826
ENSECAG00000015553	KLHDC8A		kelch domain containing 8A [Source:HGNC Symbol;Acc:HGNC:25573]	1	1	4	0	0	0	0	-4.3736	-2.50524	7.58552	0.00588391	0.0354613
ENSECAG00000015556	CPT1C		carnitine palmitoyltransferase 1C [Source:HGNC Symbol;Acc:HGNC:18540]	7	12	55	5	2	4	5	-3.07348	0.0879489	8.67716	0.00322224	0.02335
ENSECAG00000015567	FREM1		FRAS1 related extracellular matrix 1 [Source:HGNC Symbol;Acc:HGNC:23399]	28	319	864	18	17	17	20	-5.00049	3.86348	28.7775	8.11881e-08	1.23217e-05
ENSECAG00000015597	HIF1A		hypoxia inducible factor 1 alpha subunit [Source:HGNC Symbol;Acc:HGNC:4910]	259	818	933	180	216	279	247	-1.92924	4.83112	9.18941	0.00243419	0.0190782
ENSECAG00000015601	XPR1		xenotropic and polytropic retrovirus receptor 1 [Source:HGNC Symbol;Acc:HGNC:12827]	102	354	333	68	84	104	119	-1.85849	3.48979	8.09464	0.00443963	0.0291115
ENSECAG00000015606	CSRP2		cysteine and glycine rich protein 2 [Source:HGNC Symbol;Acc:HGNC:2470]	66	453	285	79	80	89	75	-2.08535	3.44594	9.05696	0.00261697	0.0201337
ENSECAG00000015613	SCUBE3		"signal peptide, CUB domain and EGF like domain containing 3 [Source:HGNC Symbol;Acc:HGNC:13655]"	35	220	229	28	18	29	34	-2.96105	2.61038	14.7228	0.00012453	0.0020818
ENSECAG00000015621	ARHGEF16		Rho guanine nucleotide exchange factor 16 [Source:HGNC Symbol;Acc:HGNC:15515]	0	334	242	2	2	0	1	-7.53967	2.64288	27.6325	1.46691e-07	1.76457e-05
ENSECAG00000015626	BHMT		betaine--homocysteine S-methyltransferase [Source:HGNC Symbol;Acc:HGNC:1047]	52	1328	24	6	12	15	31	-5.08155	3.77024	21.6413	3.28697e-06	0.000144798
ENSECAG00000015630	LBX2		ladybird homeobox 2 [Source:HGNC Symbol;Acc:HGNC:15525]	7	26	42	4	1	1	7	-3.31257	0.0173224	9.61192	0.00193319	0.0161473
ENSECAG00000015634	ZMYND8		zinc finger MYND-type containing 8 [Source:HGNC Symbol;Acc:HGNC:9397]	195	407	500	118	124	162	211	-1.62339	4.03325	6.96215	0.00832521	0.0448366
ENSECAG00000015640	C5orf49		chromosome 5 open reading frame 49 [Source:HGNC Symbol;Acc:HGNC:27028]	0	1	107	0	0	0	0	-8.73056	0.498807	18.7387	1.49909e-05	0.000429745
ENSECAG00000015642	CATIP		ciliogenesis associated TTC17 interacting protein [Source:HGNC Symbol;Acc:HGNC:25062]	0	2	11	0	0	0	0	-5.61355	-1.96901	10.0296	0.00154043	0.0136086
ENSECAG00000015652	ABCA2		ATP binding cassette subfamily A member 2 [Source:HGNC Symbol;Acc:HGNC:32]	219	657	829	178	113	154	224	-2.15455	4.54907	11.0525	0.000885674	0.00896636
ENSECAG00000015655	ZNF462		zinc finger protein 462 [Source:HGNC Symbol;Acc:HGNC:21684]	272	903	1073	298	208	327	338	-1.74519	5.05012	7.12947	0.00758271	0.0420611
ENSECAG00000015656	IQCC		IQ motif containing C [Source:HGNC Symbol;Acc:HGNC:25545]	80	171	262	64	70	65	71	-1.74	2.93631	6.86803	0.00877512	0.0463746
ENSECAG00000015657	TNNT1		"troponin T1, slow skeletal type [Source:HGNC Symbol;Acc:HGNC:11948]"	242	4	9	325	419	543	752	2.72006	4.18698	8.06218	0.00451987	0.029502
ENSECAG00000015663	PTPN13		"protein tyrosine phosphatase, non-receptor type 13 [Source:HGNC Symbol;Acc:HGNC:9646]"	120	2525	5029	94	85	133	119	-5.06728	6.49775	24.3252	8.13666e-07	5.21522e-05
ENSECAG00000015671	DAPL1		death associated protein like 1 [Source:HGNC Symbol;Acc:HGNC:21490]	0	42	5	0	0	0	0	-7.17827	-0.834326	16.4129	5.09378e-05	0.00106735
ENSECAG00000015673	SHQ1		"SHQ1, H/ACA ribonucleoprotein assembly factor [Source:HGNC Symbol;Acc:HGNC:25543]"	60	129	152	34	34	33	43	-2.01865	2.24987	8.74906	0.00309761	0.0226916
ENSECAG00000015680	LRRC9		leucine rich repeat containing 9 [Source:HGNC Symbol;Acc:HGNC:19848]	18	80	390	4	7	7	7	-5.23151	2.58297	27.0144	2.01948e-07	2.07658e-05
ENSECAG00000015688	NEK11		NIMA related kinase 11 [Source:HGNC Symbol;Acc:HGNC:18593]	16	71	197	10	11	9	14	-3.59553	1.87005	15.8924	6.70457e-05	0.00129646
ENSECAG00000015690	SHMT1		serine hydroxymethyltransferase 1 [Source:HGNC Symbol;Acc:HGNC:10850]	67	577	238	47	52	58	68	-2.70554	3.41854	14.0218	0.000180708	0.00273627
ENSECAG00000015692	SERTAD4		SERTA domain containing 4 [Source:HGNC Symbol;Acc:HGNC:25236]	3	22	50	1	0	4	0	-4.65582	-0.0344213	12.7012	0.00036543	0.00465072
ENSECAG00000015695	PTPRO		"protein tyrosine phosphatase, receptor type O [Source:HGNC Symbol;Acc:HGNC:9678]"	13	204	15	9	14	13	23	-2.61988	1.46239	7.52696	0.00607823	0.0361855
ENSECAG00000015697	TMEM17		transmembrane protein 17 [Source:HGNC Symbol;Acc:HGNC:26623]	3	36	56	3	2	4	3	-3.80005	0.309291	12.2608	0.000462577	0.00560571
ENSECAG00000015713	SLC5A4		solute carrier family 5 member 4 [Source:HGNC Symbol;Acc:HGNC:11039]	0	0	10	0	0	0	0	-5.30092	-2.15071	7.17039	0.00741168	0.0414845
ENSECAG00000015721	SLC19A3		solute carrier family 19 member 3 [Source:HGNC Symbol;Acc:HGNC:16266]	5	51	2	0	1	3	1	-4.02741	-0.543021	9.99976	0.00156561	0.013789
ENSECAG00000015723	ELL3		elongation factor for RNA polymerase II 3 [Source:HGNC Symbol;Acc:HGNC:23113]	2	13	40	3	2	3	1	-3.45649	-0.331127	9.1134	0.00253743	0.0196878
ENSECAG00000015726	NR1H3		nuclear receptor subfamily 1 group H member 3 [Source:HGNC Symbol;Acc:HGNC:7966]	53	125	809	64	51	66	75	-2.91022	3.77791	11.9015	0.000560881	0.0064122
ENSECAG00000015730	NAPSA		napsin A aspartic peptidase [Source:HGNC Symbol;Acc:HGNC:13395]	9	18	437	4	1	4	4	-6.11074	2.54528	24.2189	8.59831e-07	5.37547e-05
ENSECAG00000015734	TAF1C		"TATA-box binding protein associated factor, RNA polymerase I subunit C [Source:HGNC Symbol;Acc:HGNC:11534]"	32	120	213	25	30	47	43	-2.19158	2.38907	8.26057	0.00405153	0.0273203
ENSECAG00000015742	FGD3		"FYVE, RhoGEF and PH domain containing 3 [Source:HGNC Symbol;Acc:HGNC:16027]"	26	365	403	18	20	15	18	-4.33014	3.20794	25.1918	5.19032e-07	3.87052e-05
ENSECAG00000015745	BLNK		B-cell linker [Source:HGNC Symbol;Acc:HGNC:14211]	3	198	64	10	6	2	6	-4.17606	1.56159	15.0469	0.000104873	0.00182958
ENSECAG00000015746	SMC1B		structural maintenance of chromosomes 1B [Source:HGNC Symbol;Acc:HGNC:11112]	3	6	13	0	0	0	2	-3.97011	-1.49051	9.18908	0.00243463	0.0190782
ENSECAG00000015748	ARNT2		aryl hydrocarbon receptor nuclear translocator 2 [Source:HGNC Symbol;Acc:HGNC:16876]	40	1452	92	17	11	21	17	-5.22128	3.96156	27.3217	1.72268e-07	1.86303e-05
ENSECAG00000015758	IRX2		iroquois homeobox 2 [Source:HGNC Symbol;Acc:HGNC:14359]	19	72	301	0	1	0	8	-6.32232	2.23021	25.2647	4.9976e-07	3.80134e-05
ENSECAG00000015760	ITGA3		integrin subunit alpha 3 [Source:HGNC Symbol;Acc:HGNC:6139]	153	334	1668	122	148	232	305	-2.36436	4.97412	8.67205	0.00323127	0.0233733
ENSECAG00000015762	SNAPC4		small nuclear RNA activating complex polypeptide 4 [Source:HGNC Symbol;Acc:HGNC:11137]	255	310	517	115	118	175	172	-1.67127	3.98405	7.78823	0.00525876	0.0327242
ENSECAG00000015770	DYDC2		DPY30 domain containing 2 [Source:HGNC Symbol;Acc:HGNC:23468]	2	3	43	0	0	0	0	-7.50846	-0.598621	19.3126	1.10971e-05	0.000346407
ENSECAG00000015792	TMEM156		"Equus caballus transmembrane protein 156 (TMEM156), mRNA. [Source:RefSeq mRNA;Acc:NM_001283068]"	3	8	31	1	1	2	1	-3.84791	-0.706628	10.7374	0.00104989	0.0101044
ENSECAG00000015794	ANXA1		"Equus caballus annexin A1 (ANXA1), mRNA. [Source:RefSeq mRNA;Acc:NM_001081867]"	153	208	2042	103	188	126	173	-3.01868	5.04965	12.345	0.000442169	0.00539854
ENSECAG00000015806	CCNB1		cyclin B1 [Source:HGNC Symbol;Acc:HGNC:1579]	3	6	38	0	1	4	2	-3.59745	-0.525646	8.45711	0.0036362	0.0254252
ENSECAG00000015808	CASC1		cancer susceptibility 1 [Source:HGNC Symbol;Acc:HGNC:29599]	3	19	290	1	2	1	4	-6.22628	1.97711	22.4582	2.14763e-06	0.000104048
ENSECAG00000015814	LRRC73		leucine rich repeat containing 73 [Source:HGNC Symbol;Acc:HGNC:21375]	5	31	171	6	8	10	9	-3.60847	1.4813	12.1083	0.000501974	0.00594423
ENSECAG00000015822	VDR		"Equus caballus vitamin D (1,25- dihydroxyvitamin D3) receptor (VDR), mRNA. [Source:RefSeq mRNA;Acc:NM_001163959]"	0	151	25	0	1	0	0	-7.58044	0.869539	20.8568	4.9493e-06	0.000192312
ENSECAG00000015824	APOM		apolipoprotein M [Source:HGNC Symbol;Acc:HGNC:13916]	29	104	23	6	7	10	11	-2.82065	0.877354	10.5174	0.00118258	0.0110914
ENSECAG00000015829	ZNF23		zinc finger protein 23 [Source:HGNC Symbol;Acc:HGNC:13023]	64	115	163	32	42	37	50	-1.87663	2.29913	7.63296	0.00573113	0.0348279
ENSECAG00000015843	PPP6R1		protein phosphatase 6 regulatory subunit 1 [Source:HGNC Symbol;Acc:HGNC:29195]	287	735	1495	291	262	317	356	-1.89857	5.22169	7.67499	0.00559913	0.0342538
ENSECAG00000015845	PLD5		phospholipase D family member 5 [Source:HGNC Symbol;Acc:HGNC:26879]	2	19	49	4	0	4	1	-3.77698	-0.055006	9.44205	0.00212067	0.017269
ENSECAG00000015849	FLNB		filamin B [Source:HGNC Symbol;Acc:HGNC:3755]	682	3607	4719	742	544	907	980	-2.34497	6.93687	7.99511	0.00469038	0.0302168
ENSECAG00000015853	SORT1		sortilin 1 [Source:HGNC Symbol;Acc:HGNC:11186]	36	300	834	36	29	21	41	-4.13294	3.85825	21.9714	2.76741e-06	0.000126552
ENSECAG00000015854	HNF1B		HNF1 homeobox B [Source:HGNC Symbol;Acc:HGNC:11630]	2	953	150	0	0	0	0	-11.738	3.44005	45.0889	1.88293e-11	1.22645e-07
ENSECAG00000015856	ZFP92		ZFP92 zinc finger protein [Source:HGNC Symbol;Acc:HGNC:12865]	4	11	12	1	0	2	0	-3.70943	-1.29444	9.74329	0.00179978	0.0153015
ENSECAG00000015868	SECISBP2		SECIS binding protein 2 [Source:HGNC Symbol;Acc:HGNC:30972]	119	555	579	116	96	132	165	-2.10813	4.11795	9.89263	0.00165942	0.0143924
ENSECAG00000015877	C11orf88		chromosome 11 open reading frame 88 [Source:HGNC Symbol;Acc:HGNC:25061]	0	1	96	0	0	0	0	-8.57497	0.352901	18.3715	1.81754e-05	0.000499091
ENSECAG00000015878	AMOT		angiomotin [Source:HGNC Symbol;Acc:HGNC:17810]	59	282	240	41	65	80	65	-2.00368	3.02047	8.27522	0.00401899	0.02718
ENSECAG00000015884	ZNF395		zinc finger protein 395 [Source:HGNC Symbol;Acc:HGNC:18737]	60	235	273	53	46	61	69	-2.12176	2.98685	9.19981	0.0024204	0.0189928
ENSECAG00000015892	CACNA1D		calcium voltage-gated channel subunit alpha1 D [Source:HGNC Symbol;Acc:HGNC:1391]	0	83	203	0	0	0	1	-8.49519	1.75805	26.9019	2.14049e-07	2.15172e-05
ENSECAG00000015898	CMBL		carboxymethylenebutenolidase homolog [Source:HGNC Symbol;Acc:HGNC:25090]	234	1150	188	96	176	187	226	-1.84724	4.33787	7.48416	0.0062244	0.036768
ENSECAG00000015917	ADRA1A		adrenoceptor alpha 1A [Source:HGNC Symbol;Acc:HGNC:277]	1	2	223	0	0	2	2	-6.68085	1.5361	16.7859	4.18426e-05	0.000914565
ENSECAG00000015923	GIPR		gastric inhibitory polypeptide receptor [Source:HGNC Symbol;Acc:HGNC:4271]	1	1	11	0	0	0	0	-5.58613	-1.97881	10.9008	0.000961212	0.00949108
ENSECAG00000015927	CABLES1		Cdk5 and Abl enzyme substrate 1 [Source:HGNC Symbol;Acc:HGNC:25097]	16	88	123	27	23	21	20	-2.16211	1.71437	7.09599	0.00772567	0.0425563
ENSECAG00000015932	ALDOB		"aldolase, fructose-bisphosphate B [Source:HGNC Symbol;Acc:HGNC:417]"	35	2845	34	11	9	28	43	-5.62463	4.80715	21.1403	4.26864e-06	0.00017394
ENSECAG00000015934	MAMDC2		MAM domain containing 2 [Source:HGNC Symbol;Acc:HGNC:23673]	55	5	362	18	25	23	37	-2.99554	2.54316	9.14967	0.00248762	0.019387
ENSECAG00000015942	TRPM6		transient receptor potential cation channel subfamily M member 6 [Source:HGNC Symbol;Acc:HGNC:17995]	10	102	334	8	10	6	14	-4.49169	2.47276	20.6248	5.5869e-06	0.000209683
ENSECAG00000015944	TKFC		triokinase and FMN cyclase [Source:HGNC Symbol;Acc:HGNC:24552]	44	272	168	22	29	55	38	-2.50788	2.62694	11.3379	0.000759421	0.00807513
ENSECAG00000015948	ACOT4		acyl-CoA thioesterase 4 [Source:HGNC Symbol;Acc:HGNC:19748]	3	134	41	2	4	2	11	-3.93724	1.02136	12.3622	0.000438104	0.00535463
ENSECAG00000015958	NKD1		naked cuticle homolog 1 [Source:HGNC Symbol;Acc:HGNC:17045]	1	9	186	1	0	0	2	-6.8194	1.32146	19.3236	1.10334e-05	0.000345364
ENSECAG00000015975	CNTN6		contactin 6 [Source:HGNC Symbol;Acc:HGNC:2176]	0	3	4	0	0	0	0	-4.62431	-2.41992	7.60817	0.00581043	0.0351599
ENSECAG00000015978	CRABP1		cellular retinoic acid binding protein 1 [Source:HGNC Symbol;Acc:HGNC:2338]	0	3	31	0	0	0	2	-4.76715	-0.951098	8.54679	0.00346132	0.0245444
ENSECAG00000015986	OAF		out at first homolog [Source:HGNC Symbol;Acc:HGNC:28752]	62	278	82	35	40	42	73	-1.82733	2.50145	6.75137	0.00936757	0.0483016
ENSECAG00000015987	ST8SIA1		"ST8 alpha-N-acetyl-neuraminide alpha-2,8-sialyltransferase 1 [Source:HGNC Symbol;Acc:HGNC:10869]"	6	71	86	4	4	2	2	-4.56528	0.968332	18.2965	1.89052e-05	0.000514795
ENSECAG00000016012	TREX2		three prime repair exonuclease 2 [Source:HGNC Symbol;Acc:HGNC:12270]	5	20	126	5	4	12	8	-3.32525	1.072	9.60888	0.00193639	0.0161618
ENSECAG00000016023	CCNO		cyclin O [Source:HGNC Symbol;Acc:HGNC:18576]	0	0	99	1	0	0	0	-7.05431	0.393175	12.67	0.000371573	0.00471511
ENSECAG00000016027	HAUS7		HAUS augmin like complex subunit 7 [Source:HGNC Symbol;Acc:HGNC:32979]	21	44	182	8	12	7	11	-3.61806	1.67907	15.732	7.29796e-05	0.00138431
ENSECAG00000016033	IL2RB		interleukin 2 receptor subunit beta [Source:HGNC Symbol;Acc:HGNC:6009]	9	55	134	2	4	4	4	-4.69214	1.28373	20.2554	6.77618e-06	0.000244274
ENSECAG00000016034	CASP7		caspase 7 [Source:HGNC Symbol;Acc:HGNC:1508]	26	71	97	13	16	15	34	-2.12339	1.46803	6.93294	0.00846226	0.0453606
ENSECAG00000016046	ECATH-2		"Equus caballus myeloid cathelicidin 2 (ECATH-2), mRNA. [Source:RefSeq mRNA;Acc:NM_001081869]"	0	0	0	8	0	13	1	5.45597	-1.73517	8.1002	0.00442604	0.0290558
ENSECAG00000016056	BICDL2		BICD family like cargo adaptor 2 [Source:HGNC Symbol;Acc:HGNC:33584]	0	48	192	0	0	0	0	-9.81216	1.54058	29.3402	6.07215e-08	9.82297e-06
ENSECAG00000016066	FAM171A1		family with sequence similarity 171 member A1 [Source:HGNC Symbol;Acc:HGNC:23522]	85	213	416	51	65	75	74	-2.28651	3.31442	10.7536	0.00104077	0.0100366
ENSECAG00000016082	HDAC1		histone deacetylase 1 [Source:HGNC Symbol;Acc:HGNC:4852]	144	360	436	80	109	127	135	-1.85741	3.75085	8.67976	0.00321763	0.0233311
ENSECAG00000016098	C1orf226		chromosome 1 open reading frame 226 [Source:HGNC Symbol;Acc:HGNC:34351]	6	25	88	5	3	1	3	-4.18205	0.631104	14.1403	0.000169672	0.00259674
ENSECAG00000016111	CDH6		cadherin 6 [Source:HGNC Symbol;Acc:HGNC:1765]	24	140	162	18	13	11	40	-2.81375	2.08179	11.284	0.000781761	0.00822832
ENSECAG00000016114	ATP6V0A4		ATPase H+ transporting V0 subunit a4 [Source:HGNC Symbol;Acc:HGNC:866]	1	899	135	0	0	0	1	-10.1061	3.34558	37.6291	8.55594e-10	8.77184e-07
ENSECAG00000016126	RELL1		RELT like 1 [Source:HGNC Symbol;Acc:HGNC:27379]	8	66	113	10	11	20	12	-2.68904	1.37265	8.57167	0.00341434	0.024344
ENSECAG00000016131	FRMD4B		FERM domain containing 4B [Source:HGNC Symbol;Acc:HGNC:24886]	362	550	1021	95	118	184	167	-2.58853	4.63965	16.4571	4.97644e-05	0.00105048
ENSECAG00000016134	RAB11FIP1		RAB11 family interacting protein 1 [Source:HGNC Symbol;Acc:HGNC:30265]	48	292	1291	56	30	49	61	-4.00942	4.37506	19.8338	8.44761e-06	0.000288141
ENSECAG00000016135	MINDY4		MINDY lysine 48 deubiquitinase 4 [Source:HGNC Symbol;Acc:HGNC:21916]	39	174	325	42	37	38	47	-2.5871	2.87403	11.4625	0.000710144	0.00767999
ENSECAG00000016138	PQLC2		PQ loop repeat containing 2 [Source:HGNC Symbol;Acc:HGNC:26001]	16	97	76	17	13	17	25	-2.16783	1.39816	6.90046	0.00861737	0.0458741
ENSECAG00000016139	TIGIT		T-cell immunoreceptor with Ig and ITIM domains [Source:HGNC Symbol;Acc:HGNC:26838]	1	2	9	0	0	0	0	-5.43029	-2.05568	11.0671	0.00087871	0.00891218
ENSECAG00000016140	STAP1		signal transducing adaptor family member 1 [Source:HGNC Symbol;Acc:HGNC:24133]	0	33	15	1	1	1	0	-4.55255	-0.691577	11.0241	0.000899335	0.00907649
ENSECAG00000016142	TTLL4		tubulin tyrosine ligase like 4 [Source:HGNC Symbol;Acc:HGNC:28976]	51	148	347	49	50	51	81	-2.12396	2.99637	8.13555	0.00434056	0.0286512
ENSECAG00000016143	ANKS6		ankyrin repeat and sterile alpha motif domain containing 6 [Source:HGNC Symbol;Acc:HGNC:26724]	25	318	460	9	14	10	15	-4.93808	3.21975	29.6134	5.27381e-08	9.26225e-06
ENSECAG00000016147	MYH10		myosin heavy chain 10 [Source:HGNC Symbol;Acc:HGNC:7568]	579	2123	3053	567	457	643	614	-2.17163	6.32378	8.39879	0.00375472	0.0259319
ENSECAG00000016152	LGI2		leucine rich repeat LGI family member 2 [Source:HGNC Symbol;Acc:HGNC:18710]	3	0	167	0	0	0	1	-7.8418	1.12188	18.1308	2.06234e-05	0.000547853
ENSECAG00000016155	KIF18A		kinesin family member 18A [Source:HGNC Symbol;Acc:HGNC:29441]	7	44	51	2	3	4	3	-3.86451	0.357777	14.3603	0.00015095	0.00239204
ENSECAG00000016173	TK1		thymidine kinase 1 [Source:HGNC Symbol;Acc:HGNC:11830]	7	49	81	6	4	1	6	-3.84481	0.796396	13.4293	0.000247727	0.00347016
ENSECAG00000016180	RAI14		retinoic acid induced 14 [Source:HGNC Symbol;Acc:HGNC:14873]	53	1568	791	38	47	57	68	-4.30083	4.73155	24.7855	6.40788e-07	4.37789e-05
ENSECAG00000016183	STARD4		StAR related lipid transfer domain containing 4 [Source:HGNC Symbol;Acc:HGNC:18058]	3	107	83	1	2	7	15	-3.74188	1.22787	10.9508	0.000935633	0.00935182
ENSECAG00000016196	PIGR		"Equus caballus polymeric immunoglobulin receptor (PIGR), mRNA. [Source:RefSeq mRNA;Acc:NM_001284539]"	3	916	11223	4	6	1	0	-11.0901	7.21105	31.6104	1.88414e-08	5.44229e-06
ENSECAG00000016201	PRLH		prolactin releasing hormone [Source:HGNC Symbol;Acc:HGNC:17945]	0	11	1	0	0	0	0	-5.2255	-2.13436	8.69539	0.00319016	0.0231835
ENSECAG00000016217	RNF213		ring finger protein 213 [Source:HGNC Symbol;Acc:HGNC:14539]	465	1381	3597	319	420	391	387	-2.7487	6.18865	12.0817	0.000509201	0.00600453
ENSECAG00000016227	NAGLU		N-acetyl-alpha-glucosaminidase [Source:HGNC Symbol;Acc:HGNC:7632]	92	274	227	53	66	56	64	-2.07306	3.00253	10.2876	0.00133927	0.0122833
ENSECAG00000016228	CA2		carbonic anhydrase 2 [Source:HGNC Symbol;Acc:HGNC:1373]	32	611	8	22	29	39	34	-3.01516	2.83016	9.20266	0.00241664	0.0189873
ENSECAG00000016235	C12orf56		chromosome 12 open reading frame 56 [Source:HGNC Symbol;Acc:HGNC:26967]	8	52	147	5	7	7	5	-4.01334	1.40102	16.1734	5.78013e-05	0.00117157
ENSECAG00000016238	RPS6KA1		ribosomal protein S6 kinase A1 [Source:HGNC Symbol;Acc:HGNC:10430]	26	335	612	16	27	18	27	-4.37424	3.54655	24.1647	8.84369e-07	5.45417e-05
ENSECAG00000016244	AGFG2		ArfGAP with FG repeats 2 [Source:HGNC Symbol;Acc:HGNC:5177]	81	380	210	44	93	96	103	-1.74641	3.24469	6.71362	0.00956792	0.049008
ENSECAG00000016246	ASAP1		"ArfGAP with SH3 domain, ankyrin repeat and PH domain 1 [Source:HGNC Symbol;Acc:HGNC:2720]"	173	406	683	143	139	109	135	-2.09714	4.15059	10.6186	0.00111953	0.0106444
ENSECAG00000016260	NECTIN4		nectin cell adhesion molecule 4 [Source:HGNC Symbol;Acc:HGNC:19688]	7	81	126	2	0	1	7	-5.22027	1.34216	19.368	1.07797e-05	0.000339755
ENSECAG00000016265	STK10		serine/threonine kinase 10 [Source:HGNC Symbol;Acc:HGNC:11388]	86	279	929	52	72	56	80	-3.24774	4.07795	17.1899	3.38227e-05	0.000784532
ENSECAG00000016266	ADCY2		adenylate cyclase 2 [Source:HGNC Symbol;Acc:HGNC:233]	1	9	194	3	7	5	1	-4.6768	1.4339	12.884	0.000331406	0.00435341
ENSECAG00000016273	DPP7		dipeptidyl peptidase 7 [Source:HGNC Symbol;Acc:HGNC:14892]	66	278	313	64	72	85	72	-1.98152	3.2283	8.34966	0.0038576	0.0264265
ENSECAG00000016274	TSHZ3		teashirt zinc finger homeobox 3 [Source:HGNC Symbol;Acc:HGNC:30700]	34	41	163	34	10	19	27	-2.26429	1.79237	7.24384	0.00711447	0.0403777
ENSECAG00000016282	NAALADL2		N-acetylated alpha-linked acidic dipeptidase like 2 [Source:HGNC Symbol;Acc:HGNC:23219]	26	301	181	11	17	15	20	-3.78966	2.54314	21.0138	4.55983e-06	0.000180958
ENSECAG00000016287	GORASP1		golgi reassembly stacking protein 1 [Source:HGNC Symbol;Acc:HGNC:16769]	53	133	287	33	44	44	65	-2.21475	2.75412	9.00282	0.00269563	0.020545
ENSECAG00000016301	MCUB		mitochondrial calcium uniporter dominant negative beta subunit [Source:HGNC Symbol;Acc:HGNC:26076]	10	12	110	4	13	9	8	-2.92039	0.926433	8.01822	0.00463091	0.0300172
ENSECAG00000016307	CPNE6		copine 6 [Source:HGNC Symbol;Acc:HGNC:2319]	1	0	6	0	0	0	0	-4.68631	-2.40674	7.08705	0.0077643	0.0426513
ENSECAG00000016322	CYP24A1		cytochrome P450 family 24 subfamily A member 1 [Source:HGNC Symbol;Acc:HGNC:2602]	0	19	35	0	0	0	0	-7.59944	-0.511636	19.0321	1.28537e-05	0.000389025
ENSECAG00000016337	GALNT6		polypeptide N-acetylgalactosaminyltransferase 6 [Source:HGNC Symbol;Acc:HGNC:4128]	4	32	461	2	3	1	3	-6.7402	2.63146	27.0013	2.03321e-07	2.08053e-05
ENSECAG00000016349	GLIS1		GLIS family zinc finger 1 [Source:HGNC Symbol;Acc:HGNC:29525]	0	85	4	3	1	0	4	-4.04015	0.0213696	7.89669	0.00495255	0.031396
ENSECAG00000016361	COL18A1		collagen type XVIII alpha 1 chain [Source:HGNC Symbol;Acc:HGNC:2195]	263	1118	689	123	208	208	198	-2.24518	4.7416	12.5104	0.000404698	0.00504083
ENSECAG00000016366	ASIC1		acid sensing ion channel subunit 1 [Source:HGNC Symbol;Acc:HGNC:100]	1	66	1	1	0	0	0	-6.1112	-0.409769	13.687	0.000215949	0.00315275
ENSECAG00000016367	PLSCR4		phospholipid scramblase 4 [Source:HGNC Symbol;Acc:HGNC:16497]	63	92	162	19	36	38	60	-1.85318	2.20858	6.69704	0.00965732	0.049355
ENSECAG00000016368	MS4A2		membrane spanning 4-domains A2 [Source:HGNC Symbol;Acc:HGNC:7316]	2	0	20	0	1	1	0	-4.12264	-1.42432	7.21199	0.0072418	0.0408935
ENSECAG00000016377	FBXO15		F-box protein 15 [Source:HGNC Symbol;Acc:HGNC:13617]	3	14	162	0	0	1	4	-6.02676	1.1887	17.6544	2.64905e-05	0.000663542
ENSECAG00000016379	MAPK8IP3		mitogen-activated protein kinase 8 interacting protein 3 [Source:HGNC Symbol;Acc:HGNC:6884]	229	418	717	136	168	168	235	-1.76839	4.33079	8.10217	0.00442124	0.029041
ENSECAG00000016382	ANLN		anillin actin binding protein [Source:HGNC Symbol;Acc:HGNC:14082]	6	8	76	4	7	6	1	-3.26373	0.365341	8.43668	0.00367726	0.025575
ENSECAG00000016384	RORA		RAR related orphan receptor A [Source:HGNC Symbol;Acc:HGNC:10258]	117	435	174	65	61	96	106	-1.83438	3.28674	7.97176	0.00475127	0.0305246
ENSECAG00000016385	GPR152		G protein-coupled receptor 152 [Source:HGNC Symbol;Acc:HGNC:23622]	0	1	15	0	0	0	0	-5.94844	-1.77692	10.5419	0.00116699	0.0109968
ENSECAG00000016394	IL1R1		"Equus caballus interleukin 1 receptor, type I (IL1R1), mRNA. [Source:RefSeq mRNA;Acc:NM_001081794]"	86	153	454	58	74	62	71	-2.27447	3.30187	10.0752	0.00150277	0.0134109
ENSECAG00000016404	SLC22A1		solute carrier family 22 member 1 [Source:HGNC Symbol;Acc:HGNC:10963]	10	2399	3	6	0	10	12	-7.01637	4.50976	19.4963	1.00794e-05	0.000325781
ENSECAG00000016406	P2RX2		purinergic receptor P2X 2 [Source:HGNC Symbol;Acc:HGNC:15459]	0	4	64	0	1	2	2	-4.65495	-0.0693002	9.87222	0.00167793	0.0144971
ENSECAG00000016408	CABP4		calcium binding protein 4 [Source:HGNC Symbol;Acc:HGNC:1386]	0	8	19	2	0	1	0	-3.84911	-1.21305	7.1805	0.00737004	0.0413916
ENSECAG00000016415	MYO9A		myosin IXA [Source:HGNC Symbol;Acc:HGNC:7608]	564	1139	1683	413	433	472	504	-1.70102	5.64619	6.88885	0.0086735	0.0460816
ENSECAG00000016418	KIR3DL		"Equus caballus killer cell immunoglobulin-like receptor with three domains and long cytoplasmic tail (KIR3DL), mRNA. [Source:RefSeq mRNA;Acc:NM_001082518]"	0	0	10	0	0	0	0	-5.30087	-2.15071	7.17649	0.00738652	0.0414058
ENSECAG00000016422	BATF		basic leucine zipper ATF-like transcription factor [Source:HGNC Symbol;Acc:HGNC:958]	1	12	25	1	1	0	0	-4.82764	-0.89245	12.464	0.000414871	0.00514788
ENSECAG00000016423	MAATS1		MYCBP associated and testis expressed 1 [Source:HGNC Symbol;Acc:HGNC:24010]	0	5	42	0	0	0	0	-7.49116	-0.616059	17.0376	3.66471e-05	0.00082797
ENSECAG00000016424	STXBP2		syntaxin binding protein 2 [Source:HGNC Symbol;Acc:HGNC:11445]	28	359	563	23	22	22	24	-4.26463	3.50396	24.1818	8.7657e-07	5.43545e-05
ENSECAG00000016431	MAGI1		"membrane associated guanylate kinase, WW and PDZ domain containing 1 [Source:HGNC Symbol;Acc:HGNC:946]"	151	495	717	136	156	162	165	-1.97627	4.29261	9.21079	0.00240593	0.0189609
ENSECAG00000016436	BTLA		B and T lymphocyte associated [Source:HGNC Symbol;Acc:HGNC:21087]	1	12	27	1	1	0	1	-4.42539	-0.808545	11.6099	0.000656019	0.00720736
ENSECAG00000016446	FAM3B		family with sequence similarity 3 member B [Source:HGNC Symbol;Acc:HGNC:1253]	3	1	141	0	0	0	0	-9.14283	0.891794	23.7339	1.10618e-06	6.37421e-05
ENSECAG00000016463	TMEM72		transmembrane protein 72 [Source:HGNC Symbol;Acc:HGNC:31658]	0	314	0	0	0	0	0	-9.86082	1.6007	20.6715	5.45218e-06	0.000207011
ENSECAG00000016471	MZF1		myeloid zinc finger 1 [Source:HGNC Symbol;Acc:HGNC:13108]	77	474	728	70	71	94	105	-2.77787	4.07058	14.022	0.000180684	0.00273627
ENSECAG00000016472	TTC31		tetratricopeptide repeat domain 31 [Source:HGNC Symbol;Acc:HGNC:25759]	57	160	292	31	39	37	57	-2.48792	2.78927	11.4836	0.000702124	0.00761853
ENSECAG00000016483	MPP2		membrane palmitoylated protein 2 [Source:HGNC Symbol;Acc:HGNC:7220]	9	293	31	5	3	4	19	-4.07027	1.82004	14.3262	0.000153709	0.00242397
ENSECAG00000016491	ARAP1		"ArfGAP with RhoGAP domain, ankyrin repeat and PH domain 1 [Source:HGNC Symbol;Acc:HGNC:16925]"	336	776	1699	257	289	330	339	-2.0774	5.33838	9.05265	0.00262315	0.0201483
ENSECAG00000016497	PCED1A		PC-esterase domain containing 1A [Source:HGNC Symbol;Acc:HGNC:16212]	48	223	293	31	46	47	65	-2.4197	2.93509	10.7132	0.00106376	0.0102172
[truncated: 1,499 more rows]

## Sheet: Liver
genes	Gene name	Human gene name	Gene description	JJ01C_Sorted_count_Count	JJ02C_Sorted_count_Count	JJ03C_Sorted_count_Count	KJ07C_Sorted_count_Count	KJ09C_Sorted_count_Count	KJ10C_Sorted_count_Count	KJ11C_Sorted_count_Count	logFC	logCPM	LR	PValue	FDR
ENSECAG00000000014	GAS6	GAS6	growth arrest specific 6 [Source:HGNC Symbol;Acc:HGNC:4168]	15	531	520	11	37	21	12	-3.27348	3.04963	17.3349	3.13382e-05	0.00178515
ENSECAG00000000052	C12orf74	C12orf74	chromosome 12 open reading frame 74 [Source:HGNC Symbol;Acc:HGNC:27887]	1	0	0	0	5	7	6	3.83012	-1.52286	10.1164	0.00146952	0.0288216
ENSECAG00000000065	ADGRA1	ADGRA1	adhesion G protein-coupled receptor A1 [Source:HGNC Symbol;Acc:HGNC:13838]	0	41	33	0	0	0	0	-7.10952	-0.586188	20.8662	4.92509e-06	0.000430994
ENSECAG00000000072	MAP7D2	MAP7D2	MAP7 domain containing 2 [Source:HGNC Symbol;Acc:HGNC:25899]	0	38	32	0	1	0	1	-4.43107	-0.598119	13.2845	0.000267611	0.00899681
ENSECAG00000000081	PTER	PTER	phosphotriesterase related [Source:HGNC Symbol;Acc:HGNC:9590]	10	51	31	2	6	4	2	-2.33355	-0.0249844	10.3143	0.00132007	0.0267575
ENSECAG00000000088	DUSP13	DUSP13	dual specificity phosphatase 13 [Source:HGNC Symbol;Acc:HGNC:19681]	1	71	64	0	0	0	0	-7.98092	0.121629	28.7489	8.23953e-08	1.64715e-05
ENSECAG00000000099	NDRG4	NDRG4	NDRG family member 4 [Source:HGNC Symbol;Acc:HGNC:14466]	9	1680	1183	18	12	15	8	-5.27681	4.32416	28.1537	1.12051e-07	2.04417e-05
ENSECAG00000000134	MEGF9	MEGF9	multiple EGF like domains 9 [Source:HGNC Symbol;Acc:HGNC:3234]	70	49	44	118	184	106	86	1.76037	2.91001	10.1032	0.00148009	0.0290028
ENSECAG00000000139	EFCAB12	EFCAB12	EF-hand calcium binding domain 12 [Source:HGNC Symbol;Acc:HGNC:28061]	1	1	1	2	11	2	6	2.88132	-1.31764	8.51765	0.00351718	0.0496977
ENSECAG00000000161	DPP10	DPP10	dipeptidyl peptidase like 10 [Source:HGNC Symbol;Acc:HGNC:20823]	0	0	0	4	1	4	0	4.58424	-2.07702	9.40175	0.00216778	0.0368168
ENSECAG00000000168	IL1B		"Equus caballus interleukin 1, beta (IL1B), mRNA. [Source:RefSeq mRNA;Acc:NM_001082526]"	3	1	0	6	7	10	6	2.90274	-0.970816	11.2075	0.000814682	0.0195301
ENSECAG00000000171	NPAS2	NPAS2	neuronal PAS domain protein 2 [Source:HGNC Symbol;Acc:HGNC:7895]	24	19	14	64	119	100	43	2.67273	2.18167	19.0367	1.2823e-05	0.000892694
ENSECAG00000000207	ACTA1	ACTA1	"actin, alpha 1, skeletal muscle [Source:HGNC Symbol;Acc:HGNC:129]"	97	68433	45412	109	124	132	127	-7.39487	9.5832	14.8657	0.000115444	0.00487506
ENSECAG00000000239	FNDC1	FNDC1	fibronectin type III domain containing 1 [Source:HGNC Symbol;Acc:HGNC:21184]	4	302	262	2	3	1	1	-5.7993	2.02307	32.5797	1.14406e-08	4.52513e-06
ENSECAG00000000264	DCT	DCT	dopachrome tautomerase [Source:HGNC Symbol;Acc:HGNC:2709]	0	34	19	0	2	1	0	-3.5602	-0.846664	9.12731	0.00251822	0.0407063
ENSECAG00000000288	IL1R2	IL1R2	"Equus caballus interleukin-1 receptor type II (IL-1RII), mRNA. [Source:RefSeq mRNA;Acc:NM_001081816]"	4	0	0	8	6	12	34	3.83917	-0.167682	12.7156	0.000362619	0.0113941
ENSECAG00000000323	ABCA10	ABCA10	ATP binding cassette subfamily A member 10 [Source:HGNC Symbol;Acc:HGNC:30]	26	11	19	45	249	128	87	3.30555	2.74114	22.2144	2.43841e-06	0.000250627
ENSECAG00000000330	TEX33	TEX33	testis expressed 33 [Source:HGNC Symbol;Acc:HGNC:28568]	0	0	0	3	1	0	4	4.44009	-2.14136	8.84998	0.00293092	0.0447231
ENSECAG00000000340	CNTN5	CNTN5	contactin 5 [Source:HGNC Symbol;Acc:HGNC:2175]	2	38	19	3	0	0	0	-3.6767	-0.717517	11.0661	0.000879205	0.0206121
ENSECAG00000000343	HACD4	HACD4	3-hydroxyacyl-CoA dehydratase 4 [Source:HGNC Symbol;Acc:HGNC:20920]	6	4	2	9	29	13	12	2.51579	-0.0244306	10.3584	0.00128888	0.0263954
ENSECAG00000000386	LRRC23	LRRC23	leucine rich repeat containing 23 [Source:HGNC Symbol;Acc:HGNC:19138]	2	1	0	7	10	6	5	3.25764	-1.02967	13.4293	0.000247728	0.00856824
ENSECAG00000000391	C14orf79	C14orf79	chromosome 14 open reading frame 79 [Source:HGNC Symbol;Acc:HGNC:20126]	32	18	20	38	80	70	51	1.90962	1.84642	10.1468	0.00144555	0.0285312
ENSECAG00000000393	HPS1	HPS1	"HPS1, biogenesis of lysosomal organelles complex 3 subunit 1 [Source:HGNC Symbol;Acc:HGNC:5163]"	170	86	110	241	460	297	208	1.84866	4.1592	9.5552	0.00199384	0.0348234
ENSECAG00000000399	ATXN7L1	ATXN7L1	ataxin 7 like 1 [Source:HGNC Symbol;Acc:HGNC:22210]	46	55	48	86	152	74	68	1.58642	2.5692	9.0956	0.00256225	0.0411737
ENSECAG00000000400	JAML	JAML	junction adhesion molecule like [Source:HGNC Symbol;Acc:HGNC:19084]	46	6	7	78	135	70	64	2.51844	2.29963	10.0937	0.0014878	0.029073
ENSECAG00000000416	TGM7	TGM7	transglutaminase 7 [Source:HGNC Symbol;Acc:HGNC:30790]	1	2	6	10	22	7	10	2.71877	-0.357234	11.6122	0.00065519	0.0168806
ENSECAG00000000453	GCFC2	GCFC2	GC-rich sequence DNA-binding factor 2 [Source:HGNC Symbol;Acc:HGNC:1317]	97	57	76	163	196	110	153	1.61373	3.27476	8.89032	0.00286687	0.0440117
ENSECAG00000000461	HOXA5	HOXA5	homeobox A5 [Source:HGNC Symbol;Acc:HGNC:5106]	1	3	0	8	12	11	3	3.2033	-0.82686	12.2571	0.000463502	0.0134843
ENSECAG00000000480	ABI3BP	ABI3BP	ABI family member 3 binding protein [Source:HGNC Symbol;Acc:HGNC:17265]	34	566	801	35	99	53	40	-2.17881	3.61699	9.76185	0.0017817	0.0324339
ENSECAG00000000487	SYNM	SYNM	synemin [Source:HGNC Symbol;Acc:HGNC:24466]	46	2912	2219	36	69	39	60	-4.20909	5.22184	21.0917	4.37814e-06	0.000395849
ENSECAG00000000493	SLC26A8	SLC26A8	solute carrier family 26 member 8 [Source:HGNC Symbol;Acc:HGNC:14468]	2	0	0	8	6	5	6	3.58347	-1.15653	14.1081	0.000172604	0.00668034
ENSECAG00000000586	KIFC2	KIFC2	kinesin family member C2 [Source:HGNC Symbol;Acc:HGNC:29530]	2	4	2	7	17	15	8	2.74366	-0.419317	13.0215	0.000307933	0.0100447
ENSECAG00000000597	MEI1	MEI1	meiotic double-stranded break formation protein 1 [Source:HGNC Symbol;Acc:HGNC:28613]	5	3	1	14	30	6	8	2.79274	-0.141372	9.99025	0.00157371	0.0300214
ENSECAG00000000599	PCDH7	PCDH7	protocadherin 7 [Source:HGNC Symbol;Acc:HGNC:8659]	30	507	694	20	56	46	15	-2.72942	3.32834	14.0137	0.000181486	0.00696048
ENSECAG00000000603	DHODH	DHODH	dihydroorotate dehydrogenase (quinone) [Source:HGNC Symbol;Acc:HGNC:2867]	145	75	69	225	186	274	222	1.76282	3.77672	9.43702	0.00212648	0.036342
ENSECAG00000000637	CACNB1	CACNB1	calcium voltage-gated channel auxiliary subunit beta 1 [Source:HGNC Symbol;Acc:HGNC:1401]	16	12	12	38	52	37	27	2.13463	1.21918	11.7232	0.000617242	0.0162044
ENSECAG00000000682	NDUFB5	NDUFB5	NADH:ubiquinone oxidoreductase subunit B5 [Source:HGNC Symbol;Acc:HGNC:7700]	175	1227	1042	127	102	120	119	-1.96591	4.51323	10.9229	0.00094981	0.021447
ENSECAG00000000706	MEGF11	MEGF11	multiple EGF like domains 11 [Source:HGNC Symbol;Acc:HGNC:29635]	14	9	22	41	57	27	34	2.07569	1.27628	10.7846	0.00102347	0.0226641
ENSECAG00000000726	HOXC9	HOXC9	homeobox C9 [Source:HGNC Symbol;Acc:HGNC:5130]	2	0	0	9	3	4	3	3.1856	-1.40026	9.10557	0.00254832	0.041071
ENSECAG00000000758	CAPN11	CAPN11	calpain 11 [Source:HGNC Symbol;Acc:HGNC:1478]	4	4	6	13	26	10	11	2.33326	-0.0589821	10.5853	0.0011399	0.0244591
ENSECAG00000000783	DUSP27	DUSP27	dual specificity phosphatase 27 (putative) [Source:HGNC Symbol;Acc:HGNC:25034]	3	847	519	1	4	3	4	-6.34575	3.24812	33.6936	6.45128e-09	3.51433e-06
ENSECAG00000000784	ESRP1	ESRP1	epithelial splicing regulatory protein 1 [Source:HGNC Symbol;Acc:HGNC:25966]	3	0	0	2	12	7	14	3.46316	-0.806154	10.8434	0.000991493	0.0221132
ENSECAG00000000794	EMB	EMB	embigin [Source:HGNC Symbol;Acc:HGNC:30465]	7	3	0	24	14	20	96	3.97664	1.07348	15.3249	9.05157e-05	0.00407508
ENSECAG00000000813	SCN5A	SCN5A	"Equus caballus sodium channel, voltage-gated, type V, alpha subunit (SCN5A), mRNA. [Source:RefSeq mRNA;Acc:NM_001163895]"	0	1707	1303	3	3	0	0	-8.38389	4.34407	28.7514	8.22891e-08	1.64715e-05
ENSECAG00000000840	NPPC	NPPC	natriuretic peptide C [Source:HGNC Symbol;Acc:HGNC:7941]	2	4	35	0	0	0	0	-6.26769	-1.19843	17.1081	3.53118e-05	0.00196789
ENSECAG00000000951	SCUBE1	SCUBE1	"signal peptide, CUB domain and EGF like domain containing 1 [Source:HGNC Symbol;Acc:HGNC:13441]"	16	5	8	37	146	115	50	3.66577	2.18041	24.6652	6.82061e-07	8.79414e-05
ENSECAG00000000977	S100Z	S100Z	S100 calcium binding protein Z [Source:HGNC Symbol;Acc:HGNC:30367]	0	9	12	0	0	0	0	-5.3344	-1.76556	11.8317	0.000582314	0.0155521
ENSECAG00000001034	UNC45B	UNC45B	unc-45 myosin chaperone B [Source:HGNC Symbol;Acc:HGNC:14304]	10	2648	2340	4	0	6	4	-7.96959	5.0696	37.2336	1.0479e-09	1.2526e-06
ENSECAG00000001058	SLC7A7	SLC7A7	solute carrier family 7 member 7 [Source:HGNC Symbol;Acc:HGNC:11065]	83	80	73	137	165	149	125	1.49657	3.179	9.0917	0.00256772	0.0412178
ENSECAG00000001064	RET	RET	ret proto-oncogene [Source:HGNC Symbol;Acc:HGNC:9967]	0	153	170	0	2	1	2	-5.44883	1.25289	20.5679	5.75526e-06	0.000489872
ENSECAG00000001131	GPR17	GPR17	G protein-coupled receptor 17 [Source:HGNC Symbol;Acc:HGNC:4471]	30	52	38	64	170	56	97	1.95333	2.52379	12.1181	0.000499351	0.014242
ENSECAG00000001205	MAPT	MAPT	microtubule associated protein tau [Source:HGNC Symbol;Acc:HGNC:6893]	0	202	183	6	11	5	3	-3.4587	1.60577	11.6416	0.000644932	0.0167052
ENSECAG00000001249	SOCS3	SOCS3	suppressor of cytokine signaling 3 [Source:HGNC Symbol;Acc:HGNC:19391]	5	3	5	30	22	24	25	3.16492	0.550951	20.3389	6.48673e-06	0.00053338
ENSECAG00000001331	CRYBA1	CRYBA1	crystallin beta A1 [Source:HGNC Symbol;Acc:HGNC:2394]	4	2	2	12	21	6	7	2.66544	-0.413145	10.4362	0.0012357	0.0257344
ENSECAG00000001367	DIRAS1	DIRAS1	DIRAS family GTPase 1 [Source:HGNC Symbol;Acc:HGNC:19127]	1	92	72	1	1	0	1	-5.14252	0.401659	20.6688	5.45987e-06	0.000468388
ENSECAG00000001386	TRIM54	TRIM54	tripartite motif containing 54 [Source:HGNC Symbol;Acc:HGNC:16008]	1	2108	2085	4	1	2	2	-8.30406	4.81203	35.3643	2.73448e-09	2.10447e-06
ENSECAG00000001581	MAP7D1	MAP7D1	MAP7 domain containing 1 [Source:HGNC Symbol;Acc:HGNC:25514]	145	2074	1836	140	203	147	131	-2.26802	5.1392	9.80449	0.00174087	0.0319575
ENSECAG00000001583	ARMC9	ARMC9	armadillo repeat containing 9 [Source:HGNC Symbol;Acc:HGNC:20730]	34	25	28	59	70	49	67	1.69221	1.93977	9.3814	0.00219198	0.0370556
ENSECAG00000001633	FZD10	FZD10	frizzled class receptor 10 [Source:HGNC Symbol;Acc:HGNC:4039]	2	0	0	23	4	3	18	4.50049	-0.429491	14.795	0.000119855	0.00496973
ENSECAG00000001643	KCNJ11	KCNJ11	ATP-sensitive inward rectifier potassium channel 11 [Source:RefSeq peptide;Acc:NP_001244000]	2	92	78	2	1	0	2	-4.5261	0.479463	18.9962	1.30976e-05	0.000900553
ENSECAG00000001652	ITGA6	ITGA6	integrin subunit alpha 6 [Source:HGNC Symbol;Acc:HGNC:6142]	30	797	557	32	48	31	31	-2.83778	3.49332	16.0782	6.078e-05	0.00296704
ENSECAG00000001890	GJA3	GJA3	gap junction protein alpha 3 [Source:HGNC Symbol;Acc:HGNC:4277]	0	82	109	0	0	0	0	-8.44926	0.530338	27.7625	1.37161e-07	2.41027e-05
ENSECAG00000001923	IGKC	IGKC	immunoglobulin kappa constant [Source:HGNC Symbol;Acc:HGNC:5716]	5	2	0	10	21	31	8	3.33408	0.0290652	13.2988	0.000265574	0.00894414
ENSECAG00000001935	LRRC14B	LRRC14B	leucine rich repeat containing 14B [Source:HGNC Symbol;Acc:HGNC:37268]	0	63	49	0	0	0	0	-7.70045	-0.112571	23.9638	9.81646e-07	0.000118177
ENSECAG00000002266	CAV2	CAV2	caveolin 2 [Source:HGNC Symbol;Acc:HGNC:1528]	41	575	454	28	56	66	38	-2.09415	3.28006	10.7368	0.00105024	0.0230952
ENSECAG00000002411	TCF15	TCF15	transcription factor 15 [Source:HGNC Symbol;Acc:HGNC:11627]	5	45	53	4	5	3	3	-2.32305	0.068836	9.29001	0.00230407	0.0383365
ENSECAG00000002548	RNF182	RNF182	ring finger protein 182 [Source:HGNC Symbol;Acc:HGNC:28522]	1	0	3	5	9	5	3	2.6153	-1.24833	8.68982	0.00319993	0.0470048
ENSECAG00000002562	TMEM246	TMEM246	transmembrane protein 246 [Source:HGNC Symbol;Acc:HGNC:28180]	5	196	171	4	4	1	0	-4.83644	1.47955	23.6051	1.18271e-06	0.000135638
ENSECAG00000002596	XIRP2	XIRP2	xin actin binding repeat containing 2 [Source:HGNC Symbol;Acc:HGNC:14303]	23	8226	6374	26	11	16	13	-7.29154	6.62085	28.4498	9.61609e-08	1.83802e-05
ENSECAG00000002612	SYN2	SYN2	synapsin II [Source:HGNC Symbol;Acc:HGNC:11495]	0	85	43	1	1	2	1	-4.13549	0.132761	13.9068	0.000192106	0.00725294
ENSECAG00000002810	L1CAM	L1CAM	L1 cell adhesion molecule [Source:HGNC Symbol;Acc:HGNC:6470]	1	51	26	1	2	1	0	-3.73276	-0.423674	12.6816	0.000369276	0.0115307
ENSECAG00000002866	UGCG	UGCG	UDP-glucose ceramide glucosyltransferase [Source:HGNC Symbol;Acc:HGNC:12524]	120	62	50	173	229	202	120	1.74003	3.45435	8.70738	0.00316924	0.0466606
ENSECAG00000002874	LRRN1	LRRN1	leucine rich repeat neuronal 1 [Source:HGNC Symbol;Acc:HGNC:20980]	0	16	11	0	0	0	0	-5.69598	-1.56062	13.4376	0.000246627	0.00854372
ENSECAG00000002916	CA14	CA14	carbonic anhydrase 14 [Source:HGNC Symbol;Acc:HGNC:1372]	17	556	554	23	55	29	22	-2.6758	3.21339	12.8791	0.000332269	0.0106787
ENSECAG00000002918	BMP7	BMP7	"Equus caballus bone morphogenetic protein 7 (BMP7), mRNA. [Source:RefSeq mRNA;Acc:NM_001195158]"	0	24	28	1	0	0	0	-4.75752	-0.931553	13.1737	0.000283911	0.00941879
ENSECAG00000002969	DIRAS2	DIRAS2	DIRAS family GTPase 2 [Source:HGNC Symbol;Acc:HGNC:19323]	2	0	0	7	5	3	7	3.39831	-1.27464	11.7528	0.000607511	0.0160651
ENSECAG00000002988	PSTPIP1	PSTPIP1	proline-serine-threonine phosphatase interacting protein 1 [Source:HGNC Symbol;Acc:HGNC:9580]	38	17	28	41	95	71	55	1.79841	1.99372	9.0449	0.00263428	0.041807
ENSECAG00000003027	TFAP2E	TFAP2E	transcription factor AP-2 epsilon [Source:HGNC Symbol;Acc:HGNC:30774]	0	0	0	2	6	4	8	5.68605	-1.45899	19.8187	8.51459e-06	0.000646456
ENSECAG00000003033	KCNA5	KCNA5	potassium voltage-gated channel subfamily A member 5 [Source:HGNC Symbol;Acc:HGNC:6224]	0	147	169	0	1	1	2	-5.70926	1.21653	21.7557	3.09673e-06	0.000302591
ENSECAG00000003056	TM6SF1	TM6SF1	transmembrane 6 superfamily member 1 [Source:HGNC Symbol;Acc:HGNC:11860]	10	611	524	12	49	23	11	-3.1497	3.16513	13.9529	0.000187446	0.00709106
ENSECAG00000003137	P4HTM	P4HTM	"prolyl 4-hydroxylase, transmembrane [Source:HGNC Symbol;Acc:HGNC:28858]"	24	274	164	12	35	23	6	-2.20568	2.09288	9.97407	0.0015876	0.0301866
ENSECAG00000003192	FTL	FTL	"Equus caballus ferritin, light polypeptide (FTL), mRNA. [Source:RefSeq mRNA;Acc:NM_001114540]"	2	0	4	7	23	5	9	3.04616	-0.514258	11.043	0.000890212	0.0206121
ENSECAG00000003239	C2orf88	C2orf88	chromosome 2 open reading frame 88 [Source:HGNC Symbol;Acc:HGNC:28191]	11	179	206	12	12	2	13	-2.85767	1.7321	13.1053	0.000294455	0.00973624
ENSECAG00000003253	GLB1L	GLB1L	galactosidase beta 1 like [Source:HGNC Symbol;Acc:HGNC:28129]	51	93	77	122	156	146	104	1.54001	3.04208	10.0298	0.00154031	0.0297036
ENSECAG00000003260	ITIH5	ITIH5	inter-alpha-trypsin inhibitor heavy chain family member 5 [Source:HGNC Symbol;Acc:HGNC:21449]	24	1361	1697	21	51	42	32	-3.94219	4.48325	20.9653	4.67671e-06	0.000412573
ENSECAG00000003266	PIRT	PIRT	phosphoinositide interacting regulator of transient receptor potential channels [Source:HGNC Symbol;Acc:HGNC:37239]	0	0	0	4	12	3	1	5.68614	-1.45809	16.1587	5.82501e-05	0.00287816
ENSECAG00000003289	RAPSN	RAPSN	receptor associated protein of the synapse [Source:HGNC Symbol;Acc:HGNC:9863]	1	88	57	0	2	2	2	-4.09073	0.296959	15.4296	8.56375e-05	0.00390838
ENSECAG00000003318	VIT	VIT	vitrin [Source:HGNC Symbol;Acc:HGNC:12697]	0	130	177	1	3	0	0	-5.64903	1.17552	19.4036	1.05807e-05	0.000772172
ENSECAG00000003439	GJB7	GJB7	gap junction protein beta 7 [Source:HGNC Symbol;Acc:HGNC:16690]	0	0	0	3	11	1	1	5.37316	-1.65618	12.9071	0.00032733	0.0105355
ENSECAG00000003773	MICALCL	MICALCL	MICAL C-terminal like [Source:HGNC Symbol;Acc:HGNC:25933]	9	6	6	21	32	28	13	2.33155	0.520174	11.3883	0.000739073	0.0184642
ENSECAG00000003789	RASL11B	RASL11B	RAS like family 11 member B [Source:HGNC Symbol;Acc:HGNC:23804]	17	197	245	20	19	12	16	-2.31169	2.0338	11.9831	0.000536854	0.014921
ENSECAG00000003816	JUNB	JUNB	"JunB proto-oncogene, AP-1 transcription factor subunit [Source:HGNC Symbol;Acc:HGNC:6205]"	97	56	164	187	408	353	511	2.44466	4.34152	15.6154	7.76185e-05	0.00360288
ENSECAG00000003864	PLN	PLN	phospholamban [Source:HGNC Symbol;Acc:HGNC:9080]	96	14012	10733	69	157	118	108	-5.33182	7.42105	16.6275	4.54875e-05	0.00238372
ENSECAG00000004065	KCNE1		potassium voltage-gated channel subfamily E member 1 [Source:RefSeq peptide;Acc:NP_001276890]	0	372	328	0	0	1	1	-7.73678	2.28234	31.4483	2.04827e-08	6.46837e-06
ENSECAG00000004131	LRRC18	LRRC18	leucine rich repeat containing 18 [Source:HGNC Symbol;Acc:HGNC:23199]	5	2	1	13	18	16	6	2.81615	-0.26059	11.659	0.000638939	0.0166338
ENSECAG00000004152	USP13	USP13	ubiquitin specific peptidase 13 (isopeptidase T-3) [Source:HGNC Symbol;Acc:HGNC:12611]	19	1797	1503	19	27	11	14	-5.06755	4.53576	28.714	8.38929e-08	1.66184e-05
ENSECAG00000004158	DMP1	DMP1	dentin matrix acidic phosphoprotein 1 [Source:HGNC Symbol;Acc:HGNC:2932]	0	205	35	0	0	0	0	-8.82355	0.863733	26.9301	2.10947e-07	3.37785e-05
ENSECAG00000004180	HSPA6	HSPA6	heat shock protein family A (Hsp70) member 6 [Source:HGNC Symbol;Acc:HGNC:5239]	33	6	26	25	181	46	185	2.85937	2.57528	12.3287	0.000446052	0.0131089
ENSECAG00000004286	BICDL1	BICDL1	BICD family like cargo adaptor 1 [Source:HGNC Symbol;Acc:HGNC:28095]	0	4	2	7	9	5	6	2.4149	-1.01431	9.05235	0.00262358	0.041746
ENSECAG00000004325	GCNT3	GCNT3	"glucosaminyl (N-acetyl) transferase 3, mucin type [Source:HGNC Symbol;Acc:HGNC:4205]"	1	0	0	2	11	7	13	4.71573	-0.924667	18.0281	2.17668e-05	0.00134744
ENSECAG00000004372	SLC22A3	SLC22A3	solute carrier family 22 member 3 [Source:HGNC Symbol;Acc:HGNC:10967]	3	462	226	3	2	2	1	-5.90539	2.3044	31.6892	1.80929e-08	6.16008e-06
ENSECAG00000004388	C14orf180	C14orf180	chromosome 14 open reading frame 180 [Source:HGNC Symbol;Acc:HGNC:33795]	21	1565	928	28	31	20	17	-4.24448	4.19126	24.1195	9.05379e-07	0.000110058
ENSECAG00000004442	CX3CR1	CX3CR1	C-X3-C motif chemokine receptor 1 [Source:HGNC Symbol;Acc:HGNC:2558]	4	0	5	7	26	11	7	2.65059	-0.307539	9.02701	0.00266019	0.0420041
ENSECAG00000004498	HSPB3	HSPB3	heat shock protein family B (small) member 3 [Source:HGNC Symbol;Acc:HGNC:5248]	0	315	298	0	0	0	0	-10.1348	2.09008	37.4664	9.30002e-10	1.2526e-06
ENSECAG00000004534	CCDC136	CCDC136	coiled-coil domain containing 136 [Source:HGNC Symbol;Acc:HGNC:22225]	13	396	264	17	37	17	17	-2.49215	2.53366	11.6911	0.000627995	0.0164471
ENSECAG00000004611	ARL11	ARL11	ADP ribosylation factor like GTPase 11 [Source:HGNC Symbol;Acc:HGNC:24046]	0	32	63	0	0	1	0	-5.63334	-0.303474	17.4413	2.96316e-05	0.00171266
ENSECAG00000004666	BDH1	BDH1	3-hydroxybutyrate dehydrogenase 1 [Source:HGNC Symbol;Acc:HGNC:1027]	1	1191	837	0	0	0	2	-9.26189	3.78164	38.3652	5.86691e-10	1.2526e-06
ENSECAG00000004809	B3GALNT1	B3GALNT1	"beta-1,3-N-acetylgalactosaminyltransferase 1 (globoside blood group) [Source:HGNC Symbol;Acc:HGNC:918]"	3	196	129	2	0	5	1	-4.85242	1.31257	21.499	3.54005e-06	0.00033249
ENSECAG00000004810	ADRB2	ADRB2	"Equus caballus adrenoceptor beta 2, surface (ADRB2), mRNA. [Source:RefSeq mRNA;Acc:NM_001257120]"	24	22	17	51	101	51	52	2.20631	1.90235	13.904	0.000192391	0.00725294
ENSECAG00000004819	DNAH11	DNAH11	dynein axonemal heavy chain 11 [Source:HGNC Symbol;Acc:HGNC:2942]	19	508	571	23	36	30	22	-2.8485	3.14745	15.6131	7.77125e-05	0.00360288
ENSECAG00000004861	FNDC11	FNDC11	fibronectin type III domain containing 11 [Source:HGNC Symbol;Acc:HGNC:28764]	5	0	0	11	24	19	18	3.80439	0.0546077	16.531	4.78615e-05	0.00247133
ENSECAG00000004865	AMIGO3	AMIGO3	adhesion molecule with Ig like domain 3 [Source:HGNC Symbol;Acc:HGNC:24075]	98	77	67	171	266	188	169	1.88441	3.56071	12.4216	0.000424406	0.0125992
ENSECAG00000004944	CERK	CERK	ceramide kinase [Source:HGNC Symbol;Acc:HGNC:19256]	236	86	85	502	296	394	367	2.01501	4.52585	9.02801	0.00265873	0.0420041
ENSECAG00000004962	RIPOR3	RIPOR3	RIPOR family member 3 [Source:HGNC Symbol;Acc:HGNC:16168]	69	46	49	83	246	130	82	1.87081	3.00159	10.1207	0.00146612	0.0288031
ENSECAG00000004970	HTR6	HTR6	5-hydroxytryptamine receptor 6 [Source:HGNC Symbol;Acc:HGNC:5301]	0	1	0	5	3	5	1	3.57967	-1.7224	10.3299	0.00130894	0.026631
ENSECAG00000005053	FAM196A	FAM196A	family with sequence similarity 196 member A [Source:HGNC Symbol;Acc:HGNC:33859]	34	48	45	66	98	62	92	1.58941	2.31901	9.94417	0.0016136	0.0303374
ENSECAG00000005109	BEST4	BEST4	bestrophin 4 [Source:HGNC Symbol;Acc:HGNC:17106]	10	2	8	25	36	25	15	2.48518	0.603649	11.1421	0.000843917	0.0200315
ENSECAG00000005154	TMEM35A	TMEM35A	transmembrane protein 35A [Source:HGNC Symbol;Acc:HGNC:25864]	1	439	368	1	3	3	1	-6.14255	2.50131	29.9913	4.33994e-08	1.06255e-05
ENSECAG00000005185	CCR6	CCR6	C-C motif chemokine receptor 6 [Source:HGNC Symbol;Acc:HGNC:1607]	0	0	0	2	3	1	3	4.57836	-2.0783	12.0004	0.00053189	0.0148398
ENSECAG00000005215	OR10J4	OR10J4	olfactory receptor family 10 subfamily J member 4 (gene/pseudogene) [Source:HGNC Symbol;Acc:HGNC:15408]	8	0	0	18	8	10	80	3.7525	0.705024	9.44962	0.00211193	0.0362353
ENSECAG00000005285	FAM69B	FAM69B	family with sequence similarity 69 member B [Source:HGNC Symbol;Acc:HGNC:28290]	9	274	226	9	35	11	11	-2.50535	2.13518	10.3184	0.00131713	0.0267478
ENSECAG00000005327	HAND1	HAND1	heart and neural crest derivatives expressed 1 [Source:HGNC Symbol;Acc:HGNC:4807]	1	106	87	0	0	0	2	-5.88367	0.587344	22.335	2.28995e-06	0.000238975
ENSECAG00000005380	MYADML2	MYADML2	myeloid associated differentiation marker like 2 [Source:HGNC Symbol;Acc:HGNC:34548]	0	88	105	0	0	1	0	-6.66009	0.556842	22.9521	1.66089e-06	0.000182782
ENSECAG00000005515	GCNT4	GCNT4	"glucosaminyl (N-acetyl) transferase 4, core 2 [Source:HGNC Symbol;Acc:HGNC:17973]"	0	0	0	7	7	9	2	6.0067	-1.23847	22.3332	2.29214e-06	0.000238975
ENSECAG00000005520	DDI1	DDI1	DNA damage inducible 1 homolog 1 [Source:HGNC Symbol;Acc:HGNC:18961]	1	2	0	5	11	6	4	3.1812	-1.11682	12.2117	0.000474909	0.0136521
ENSECAG00000005525	GJA1	GJA1	"gap junction protein, alpha 1, 43kDa [Source:RefSeq peptide;Acc:NP_001296155]"	74	1664	1050	65	68	60	126	-2.68162	4.52414	13.492	0.00023958	0.00843196
ENSECAG00000005538	TUBGCP5	TUBGCP5	tubulin gamma complex associated protein 5 [Source:HGNC Symbol;Acc:HGNC:18600]	119	146	63	244	433	314	240	2.08888	4.15032	12.7367	0.000358554	0.0113066
ENSECAG00000005539	PGAM2	PGAM2	phosphoglycerate mutase 2 [Source:HGNC Symbol;Acc:HGNC:8889]	23	4745	4510	17	30	31	21	-6.09	5.97678	27.3505	1.69725e-07	2.84485e-05
ENSECAG00000005556	TSPYL2	TSPYL2	TSPY like 2 [Source:HGNC Symbol;Acc:HGNC:24358]	73	163	113	195	223	158	197	1.45356	3.61382	8.59359	0.00337349	0.048578
ENSECAG00000005563	PRSS23	PRSS23	"protease, serine 23 [Source:HGNC Symbol;Acc:HGNC:14370]"	36	541	361	32	63	67	26	-1.90859	3.14314	8.55933	0.00343756	0.0491821
ENSECAG00000005573	LOXL4	LOXL4	lysyl oxidase like 4 [Source:HGNC Symbol;Acc:HGNC:17171]	56	37	37	89	168	112	113	2.04638	2.82026	13.8729	0.000195603	0.00733596
ENSECAG00000005606	SLN	SLN	sarcolipin [Source:HGNC Symbol;Acc:HGNC:11089]	1	1	0	6	2	6	4	3.15622	-1.46871	10.5264	0.00117678	0.0248303
ENSECAG00000005632	ANKRD23	ANKRD23	ankyrin repeat domain 23 [Source:HGNC Symbol;Acc:HGNC:24470]	13	1472	850	13	42	33	17	-4.04288	4.09807	20.11	7.3115e-06	0.000583581
ENSECAG00000005787	TBX18	TBX18	T-box 18 [Source:HGNC Symbol;Acc:HGNC:11595]	0	130	74	0	1	1	0	-5.98314	0.654255	20.9418	4.73449e-06	0.000415986
ENSECAG00000005796	ATP2C2	ATP2C2	ATPase secretory pathway Ca2+ transporting 2 [Source:HGNC Symbol;Acc:HGNC:29103]	1	0	0	6	3	4	2	3.6391	-1.65015	11.2435	0.000799004	0.0194155
ENSECAG00000005803	TAAR9	TAAR9	trace amine associated receptor 9 (gene/pseudogene) [Source:HGNC Symbol;Acc:HGNC:20977]	0	0	0	4	14	0	33	7.03252	-0.434972	19.0494	1.27378e-05	0.000889601
ENSECAG00000005937	SLC5A7	SLC5A7	solute carrier family 5 member 7 [Source:HGNC Symbol;Acc:HGNC:14025]	0	0	0	1	0	14	5	5.6491	-1.47678	12.5269	0.000401143	0.0121909
ENSECAG00000005983	PHKG1	PHKG1	phosphorylase kinase catalytic subunit gamma 1 [Source:HGNC Symbol;Acc:HGNC:8930]	7	279	279	12	13	11	6	-3.27418	2.15935	16.9601	3.81746e-05	0.00209503
ENSECAG00000006023	NUDT3	NUDT3	nudix hydrolase 3 [Source:HGNC Symbol;Acc:HGNC:8050]	65	358	269	31	64	36	26	-1.75819	2.79278	10.0162	0.00155172	0.029826
ENSECAG00000006067	USP31	USP31	ubiquitin specific peptidase 31 [Source:HGNC Symbol;Acc:HGNC:20060]	129	110	79	246	254	241	159	1.67414	3.78456	9.57078	0.00197699	0.0346291
ENSECAG00000006191	RILPL1	RILPL1	Rab interacting lysosomal protein like 1 [Source:HGNC Symbol;Acc:HGNC:26814]	21	1356	1141	36	58	41	34	-3.4381	4.25246	17.5538	2.79288e-05	0.00162763
ENSECAG00000006224	MYLK4	MYLK4	myosin light chain kinase family member 4 [Source:HGNC Symbol;Acc:HGNC:27972]	4	134	114	1	0	0	0	-7.03429	0.917787	33.5193	7.05613e-09	3.57565e-06
ENSECAG00000006251	CLEC3B	CLEC3B	C-type lectin domain family 3 member B [Source:HGNC Symbol;Acc:HGNC:11891]	11	98	136	1	15	9	8	-2.46936	1.15115	9.92962	0.0016264	0.0305248
ENSECAG00000006253	ICOS	ICOS	inducible T-cell costimulator [Source:HGNC Symbol;Acc:HGNC:5351]	3	0	0	7	7	5	4	2.92495	-1.20345	9.36122	0.00221625	0.0374067
ENSECAG00000006296	CCDC160	CCDC160	coiled-coil domain containing 160 [Source:HGNC Symbol;Acc:HGNC:37286]	7	0	2	19	5	17	22	2.84508	-0.0297609	9.16235	0.00247045	0.0402326
ENSECAG00000006453	NAB2	NAB2	NGFI-A binding protein 2 [Source:HGNC Symbol;Acc:HGNC:7627]	33	34	43	51	97	72	78	1.67777	2.2011	10.6812	0.00108231	0.0235835
ENSECAG00000006495	RHOQ	RHOQ	ras homolog family member Q [Source:HGNC Symbol;Acc:HGNC:17736]	93	1169	816	80	78	80	89	-2.23589	4.20167	12.4671	0.000414174	0.0123122
ENSECAG00000006522	DQA		MHC class II DQ-alpha chain precursor [Source:RefSeq peptide;Acc:NP_001136284]	20	0	45	43	203	39	108	2.84772	2.42732	9.46734	0.00209162	0.0360591
ENSECAG00000006576	APOBEC2	APOBEC2	apolipoprotein B mRNA editing enzyme catalytic subunit 2 [Source:HGNC Symbol;Acc:HGNC:605]	6	845	730	7	8	6	5	-5.43575	3.46404	31.5893	1.9048e-08	6.27851e-06
ENSECAG00000006633	VWA7	VWA7	von Willebrand factor A domain containing 7 [Source:HGNC Symbol;Acc:HGNC:13939]	112	121	149	8	39	34	24	-1.63551	2.1242	8.83686	0.00295207	0.0448574
ENSECAG00000006664	INPP5J	INPP5J	inositol polyphosphate-5-phosphatase J [Source:HGNC Symbol;Acc:HGNC:8956]	0	98	63	1	6	2	3	-3.26511	0.48195	9.79778	0.00174723	0.0320203
ENSECAG00000006674	RRAD	RRAD	"RRAD, Ras related glycolysis inhibitor and calcium channel regulator [Source:HGNC Symbol;Acc:HGNC:10446]"	12	1657	1541	3	5	7	6	-6.77569	4.44502	40.7255	1.75189e-10	7.63474e-07
ENSECAG00000006728	ASB11	ASB11	ankyrin repeat and SOCS box containing 11 [Source:HGNC Symbol;Acc:HGNC:17186]	1	515	625	2	6	1	1	-6.3059	2.97222	28.7659	8.16783e-08	1.64715e-05
ENSECAG00000006788	PCSK5	PCSK5	proprotein convertase subtilisin/kexin type 5 [Source:HGNC Symbol;Acc:HGNC:8747]	119	139	113	398	341	407	399	2.28949	4.46177	16.6266	4.55084e-05	0.00238372
ENSECAG00000006795	RYR2	RYR2	ryanodine receptor 2 [Source:HGNC Symbol;Acc:HGNC:10484]	28	67858	43901	35	48	32	48	-8.95481	9.54835	18.1727	2.01745e-05	0.00127792
ENSECAG00000006879	PLA2G5	PLA2G5	phospholipase A2 group V [Source:HGNC Symbol;Acc:HGNC:9038]	1	0	0	2	9	3	3	3.78059	-1.56255	11.1428	0.000843593	0.0200315
ENSECAG00000006902	GDF6	GDF6	growth differentiation factor 6 [Source:HGNC Symbol;Acc:HGNC:4221]	1	0	0	1	4	6	3	3.50739	-1.72554	10.0375	0.00153384	0.0296297
ENSECAG00000006971	SMCO1	SMCO1	single-pass membrane protein with coiled-coil domains 1 [Source:HGNC Symbol;Acc:HGNC:27407]	1	46	62	0	2	1	1	-4.19288	-0.0809222	15.6767	7.5146e-05	0.00352136
ENSECAG00000006980	FEZ1	FEZ1	fasciculation and elongation protein zeta 1 [Source:HGNC Symbol;Acc:HGNC:3659]	3	56	35	0	2	2	2	-3.48181	-0.181839	14.0044	0.000182387	0.00696048
ENSECAG00000007026	SOX15	SOX15	SRY-box 15 [Source:HGNC Symbol;Acc:HGNC:11196]	1	4	7	9	30	8	9	2.52136	-0.179791	9.62473	0.00191975	0.0338715
ENSECAG00000007044	FRAS1	FRAS1	Fraser extracellular matrix complex subunit 1 [Source:HGNC Symbol;Acc:HGNC:19185]	9	1358	1171	35	20	53	19	-3.85551	4.2195	17.3737	3.07053e-05	0.00176535
ENSECAG00000007087	FBXL13	FBXL13	F-box and leucine rich repeat protein 13 [Source:HGNC Symbol;Acc:HGNC:21658]	6	7	10	19	18	11	29	2.01548	0.31655	9.03902	0.00264277	0.0418502
ENSECAG00000007133	TPPP3	TPPP3	tubulin polymerization promoting protein family member 3 [Source:HGNC Symbol;Acc:HGNC:24162]	4	129	243	4	7	2	2	-4.13038	1.50909	19.9056	8.13627e-06	0.000624258
ENSECAG00000007247	ALPK1	ALPK1	alpha kinase 1 [Source:HGNC Symbol;Acc:HGNC:20917]	8	0	0	7	44	31	17	3.49725	0.464781	10.423	0.00124458	0.0258051
ENSECAG00000007248	SMPD4	SMPD4	sphingomyelin phosphodiesterase 4 [Source:HGNC Symbol;Acc:HGNC:32949]	217	152	96	360	638	324	262	1.89249	4.54948	8.80119	0.00301034	0.0452469
ENSECAG00000007274	PLCL1	PLCL1	phospholipase C like 1 (inactive) [Source:HGNC Symbol;Acc:HGNC:9063]	29	699	484	17	53	49	59	-2.34361	3.39462	10.8678	0.00097852	0.0219136
ENSECAG00000007300	DCLK1	DCLK1	doublecortin like kinase 1 [Source:HGNC Symbol;Acc:HGNC:2700]	2	37	124	0	3	8	2	-3.16929	0.479698	9.81787	0.00172824	0.0318598
ENSECAG00000007305	TC2N	TC2N	"tandem C2 domains, nuclear [Source:HGNC Symbol;Acc:HGNC:19859]"	49	5	15	66	96	100	61	2.22314	2.22733	8.99552	0.00270642	0.0426413
ENSECAG00000007329	IL18R1	IL18R1	interleukin 18 receptor 1 [Source:HGNC Symbol;Acc:HGNC:5988]	6	4	1	11	25	13	7	2.45164	-0.16089	8.99239	0.00271106	0.0426527
ENSECAG00000007366	WDR72	WDR72	WD repeat domain 72 [Source:HGNC Symbol;Acc:HGNC:26790]	1	59	57	1	1	2	7	-2.9123	0.1185	8.76397	0.0030724	0.0458231
ENSECAG00000007380	RAB39B	RAB39B	"RAB39B, member RAS oncogene family [Source:HGNC Symbol;Acc:HGNC:16499]"	0	0	0	2	2	2	3	4.57615	-2.07964	12.5713	0.000391714	0.0120048
ENSECAG00000007383	ZBED6CL	ZBED6CL	ZBED6 C-terminal like [Source:HGNC Symbol;Acc:HGNC:21720]	19	14	7	45	53	39	40	2.29201	1.39441	12.3963	0.000430184	0.0127534
ENSECAG00000007401	PLPPR1	PLPPR1	phospholipid phosphatase related 1 [Source:HGNC Symbol;Acc:HGNC:25993]	42	0	1	117	222	123	140	3.65214	2.98254	10.9145	0.000954146	0.0214805
ENSECAG00000007417	CD300LF	CD300LF	CD300 molecule like family member f [Source:HGNC Symbol;Acc:HGNC:29883]	7	5	2	13	23	24	14	2.52877	0.180339	11.8211	0.000585646	0.0155672
ENSECAG00000007420	COL19A1	COL19A1	collagen type XIX alpha 1 chain [Source:HGNC Symbol;Acc:HGNC:2196]	67	15	17	110	153	87	92	2.1793	2.69031	9.84514	0.00170281	0.0315781
ENSECAG00000007455	CARD14	CARD14	caspase recruitment domain family member 14 [Source:HGNC Symbol;Acc:HGNC:16446]	0	0	0	2	1	1	2	4.02546	-2.30244	8.62582	0.00331431	0.0480178
ENSECAG00000007460	ADGRF3	ADGRF3	adhesion G protein-coupled receptor F3 [Source:HGNC Symbol;Acc:HGNC:18989]	0	0	0	1	2	1	5	4.57628	-2.08025	10.574	0.0011469	0.024545
ENSECAG00000007505	PIM2	PIM2	"Pim-2 proto-oncogene, serine/threonine kinase [Source:HGNC Symbol;Acc:HGNC:8987]"	21	11	11	43	48	34	25	1.94945	1.21863	8.85049	0.00293011	0.0447231
ENSECAG00000007517	TULP1	TULP1	tubby like protein 1 [Source:HGNC Symbol;Acc:HGNC:12423]	0	32	37	2	2	0	0	-3.50105	-0.566676	9.23909	0.00236903	0.0390477
ENSECAG00000007530	SSPN	SSPN	sarcospan [Source:HGNC Symbol;Acc:HGNC:11322]	13	241	217	6	16	12	9	-3.01429	1.95381	16.9467	3.8445e-05	0.00209503
ENSECAG00000007539	TRPM1	TRPM1	transient receptor potential cation channel subfamily M member 1 [Source:HGNC Symbol;Acc:HGNC:7146]	2	0	3	16	6	6	7	2.986	-0.744951	11.0276	0.000897636	0.0206456
ENSECAG00000007543	LRRC46	LRRC46	leucine rich repeat containing 46 [Source:HGNC Symbol;Acc:HGNC:25047]	5	3	4	10	15	17	13	2.37387	-0.176347	11.6034	0.000658321	0.0169161
ENSECAG00000007576	SLC38A1	SLC38A1	solute carrier family 38 member 1 [Source:HGNC Symbol;Acc:HGNC:13447]	3	795	504	12	29	17	15	-3.70426	3.29023	15.9929	6.35818e-05	0.00308232
ENSECAG00000007598	GIMAP2	GIMAP2	"GTPase, IMAP family member 2 [Source:HGNC Symbol;Acc:HGNC:21789]"	10	1	3	25	21	22	16	2.6459	0.354512	10.6186	0.00111955	0.0241295
ENSECAG00000007624	LAMB4	LAMB4	laminin subunit beta 4 [Source:HGNC Symbol;Acc:HGNC:6491]	4	33	27	1	2	1	3	-2.72824	-0.537883	10.7276	0.00105546	0.023132
ENSECAG00000007638	ASB12	ASB12	ankyrin repeat and SOCS box containing 12 [Source:HGNC Symbol;Acc:HGNC:19763]	1	62	41	1	6	1	0	-3.20927	-0.0496217	9.27091	0.00232822	0.0385794
ENSECAG00000007644	PKM	PKM	pyruvate kinase isozymes M1/M2 isoform M2 [Source:RefSeq peptide;Acc:NP_001137266]	315	9309	4802	236	463	356	262	-3.02828	6.83393	9.15442	0.00248118	0.0402903
ENSECAG00000007681	GIMAP4	GIMAP4	"GTPase, IMAP family member 4 [Source:HGNC Symbol;Acc:HGNC:21872]"	43	9	8	49	80	92	66	2.24395	2.05458	9.38134	0.00219205	0.0370556
ENSECAG00000007684	SLC2A4	SLC2A4	"Equus caballus solute carrier family 2 (facilitated glucose transporter), member 4 (SLC2A4), mRNA. [Source:RefSeq mRNA;Acc:NM_001081866]"	19	1521	1103	20	39	18	23	-4.26363	4.25521	23.6932	1.12982e-06	0.000131651
ENSECAG00000007718	TMOD1	TMOD1	tropomodulin 1 [Source:HGNC Symbol;Acc:HGNC:11871]	64	537	474	27	37	36	17	-2.78334	3.16706	21.0087	4.57203e-06	0.000405778
ENSECAG00000007798	ME3	ME3	malic enzyme 3 [Source:HGNC Symbol;Acc:HGNC:6985]	15	946	633	16	39	26	11	-3.67315	3.58424	19.3385	1.09478e-05	0.000785784
ENSECAG00000007864	SH3BP1	SH3BP1	SH3 domain binding protein 1 [Source:HGNC Symbol;Acc:HGNC:10824]	54	22	25	58	156	92	79	2.01727	2.49915	10.627	0.00111447	0.0241155
ENSECAG00000007867	MYL2	MYL2	myosin light chain 2 [Source:HGNC Symbol;Acc:HGNC:7583]	19	27976	21249	17	11	7	7	-9.68609	8.36026	25.2906	4.93109e-07	6.84385e-05
ENSECAG00000007883	TLR7	TLR7	"Equus caballus toll-like receptor 7 (TLR7), mRNA. [Source:RefSeq mRNA;Acc:NM_001081771]"	13	4	3	27	57	39	29	2.98104	1.09791	15.1427	9.96827e-05	0.00438661
ENSECAG00000007899	OVOL2	OVOL2	ovo like zinc finger 2 [Source:HGNC Symbol;Acc:HGNC:15804]	0	0	0	0	3	1	5	4.5652	-2.085	9.28354	0.00231222	0.0384151
ENSECAG00000007900	ART3	ART3	ADP-ribosyltransferase 3 [Source:HGNC Symbol;Acc:HGNC:725]	19	1537	1517	8	14	10	10	-5.71872	4.40139	36.0248	1.94821e-09	1.79374e-06
ENSECAG00000007901	C1orf116	C1orf116	chromosome 1 open reading frame 116 [Source:HGNC Symbol;Acc:HGNC:28667]	24	9	7	47	79	54	31	2.4679	1.60546	12.0714	0.000512025	0.0144896
ENSECAG00000007916	TBC1D13	TBC1D13	TBC1 domain family member 13 [Source:HGNC Symbol;Acc:HGNC:25571]	150	121	84	276	333	279	225	1.80741	4.06172	10.5622	0.00115426	0.0245566
ENSECAG00000007922	KCNJ2	KCNJ2	potassium voltage-gated channel subfamily J member 2 [Source:HGNC Symbol;Acc:HGNC:6263]	27	632	698	12	43	16	14	-3.54855	3.36264	21.1518	4.24301e-06	0.000386841
ENSECAG00000007964	EBF1	EBF1	early B-cell factor 1 [Source:HGNC Symbol;Acc:HGNC:3126]	54	181	222	34	25	12	15	-1.99776	2.15813	12.0467	0.000518851	0.0145881
ENSECAG00000007971	DDN	DDN	dendrin [Source:HGNC Symbol;Acc:HGNC:24458]	2	113	242	2	3	0	3	-4.91421	1.39305	21.4889	3.55888e-06	0.000332824
ENSECAG00000007989	C1QTNF7	C1QTNF7	complement C1q tumor necrosis factor-related protein 7 precursor [Source:RefSeq peptide;Acc:NP_001229459]	8	30	42	4	4	4	0	-2.31246	-0.208717	8.9671	0.00274884	0.0431225
ENSECAG00000008057	TSPEAR	TSPEAR	thrombospondin type laminin G domain and EAR repeats [Source:HGNC Symbol;Acc:HGNC:1268]	2	1	0	27	4	2	24	4.28045	-0.209666	13.4698	0.000242434	0.00847936
ENSECAG00000008095	ZNF517	ZNF517	zinc finger protein 517 [Source:HGNC Symbol;Acc:HGNC:27984]	12	12	9	20	39	21	31	1.95145	0.797906	9.18122	0.00244511	0.0399393
ENSECAG00000008140	RNF125	RNF125	ring finger protein 125 [Source:HGNC Symbol;Acc:HGNC:21150]	48	18	23	64	103	61	60	1.79618	2.14135	8.54004	0.00347419	0.0494788
ENSECAG00000008154	PAQR5	PAQR5	progestin and adipoQ receptor family member 5 [Source:HGNC Symbol;Acc:HGNC:29645]	79	1	5	263	112	257	266	3.28129	3.59366	9.94964	0.00160881	0.0303253
ENSECAG00000008183	PADI6	PADI6	peptidyl arginine deiminase 6 [Source:HGNC Symbol;Acc:HGNC:20449]	0	1	1	3	14	4	5	3.71265	-1.15589	13.2076	0.000278814	0.00928955
ENSECAG00000008185	KL	KL	klotho [Source:HGNC Symbol;Acc:HGNC:6344]	1	0	0	1	6	6	5	3.85907	-1.51902	12.3891	0.000431837	0.0127676
ENSECAG00000008190	ADTRP	ADTRP	androgen dependent TFPI regulating protein [Source:HGNC Symbol;Acc:HGNC:21214]	0	15	9	0	0	0	0	-5.53543	-1.65435	12.5758	0.000390779	0.0119931
ENSECAG00000008270	FABP5	FABP5	fatty acid binding protein 5 [Source:HGNC Symbol;Acc:HGNC:3560]	50	428	476	37	37	29	46	-2.23609	3.08848	13.9977	0.000183036	0.00696048
ENSECAG00000008295	F13A1	F13A1	coagulation factor XIII A chain [Source:HGNC Symbol;Acc:HGNC:3531]	3	60	132	6	2	5	2	-3.17927	0.720793	12.4743	0.000412578	0.0123122
ENSECAG00000008363	SLC4A9	SLC4A9	solute carrier family 4 member 9 [Source:HGNC Symbol;Acc:HGNC:11035]	5	4	1	19	10	10	9	2.42173	-0.319732	9.32109	0.00226531	0.0379409
ENSECAG00000008461	DEPDC1	DEPDC1	DEP domain containing 1 [Source:HGNC Symbol;Acc:HGNC:22949]	0	0	0	3	2	3	2	4.72307	-2.01003	13.6103	0.000224943	0.00818281
ENSECAG00000008483	GXYLT2	GXYLT2	glucoside xylosyltransferase 2 [Source:HGNC Symbol;Acc:HGNC:33383]	0	20	68	0	1	1	1	-4.22861	-0.355956	12.7755	0.000351189	0.0111551
ENSECAG00000008539	PRRX1	PRRX1	paired related homeobox 1 [Source:HGNC Symbol;Acc:HGNC:9142]	1	53	69	0	4	3	0	-3.63276	0.101052	11.4179	0.000727391	0.0182182
ENSECAG00000008559	CCDC9	CCDC9	coiled-coil domain containing 9 [Source:HGNC Symbol;Acc:HGNC:24560]	51	44	46	106	125	100	66	1.70299	2.61325	10.5648	0.00115259	0.0245566
ENSECAG00000008622	SEMA4A	SEMA4A	semaphorin 4A [Source:HGNC Symbol;Acc:HGNC:10729]	19	13	14	33	53	52	30	2.03989	1.34142	10.9656	0.000928179	0.0211338
ENSECAG00000008710	FCER1A	FCER1A	"Equus caballus Fc fragment of IgE, high affinity I, receptor for; alpha polypeptide (FCER1A), mRNA. [Source:RefSeq mRNA;Acc:NM_001099767]"	4	2	2	12	14	9	48	3.50488	0.266729	15.1696	9.82722e-05	0.0043612
ENSECAG00000008758	RFLNB	RFLNB	refilin B [Source:HGNC Symbol;Acc:HGNC:28705]	3	91	101	1	8	4	3	-3.14302	0.73889	12.2492	0.000465465	0.0135188
ENSECAG00000008775	MYLK3	MYLK3	myosin light chain kinase 3 [Source:HGNC Symbol;Acc:HGNC:29826]	44	3679	3533	64	99	72	60	-4.15583	5.70172	18.0327	2.17147e-05	0.00134744
ENSECAG00000008787	CCNB3	CCNB3	cyclin B3 [Source:HGNC Symbol;Acc:HGNC:18709]	0	0	0	1	1	4	5	4.84386	-1.95165	12.2712	0.000459994	0.0134151
ENSECAG00000008794	ANO3	ANO3	anoctamin 3 [Source:HGNC Symbol;Acc:HGNC:14004]	1	22	38	0	0	0	0	-6.83181	-0.799131	21.9581	2.78673e-06	0.000278545
ENSECAG00000008811	KCNJ15	KCNJ15	potassium voltage-gated channel subfamily J member 15 [Source:HGNC Symbol;Acc:HGNC:6261]	18	7	3	23	50	28	29	2.26042	0.964959	8.72132	0.00314509	0.0464589
ENSECAG00000008835	ANKRD44	ANKRD44	ankyrin repeat domain 44 [Source:HGNC Symbol;Acc:HGNC:25259]	199	95	116	300	469	303	291	1.85414	4.34083	9.42522	0.00214022	0.0364531
ENSECAG00000008842	ASB10	ASB10	ankyrin repeat and SOCS box containing 10 [Source:HGNC Symbol;Acc:HGNC:17185]	0	158	169	2	1	0	0	-6.09089	1.25741	21.9709	2.76811e-06	0.00027796
ENSECAG00000008846	LGALS2	LGALS2	galectin 2 [Source:HGNC Symbol;Acc:HGNC:6562]	22	6	4	34	53	35	37	2.34213	1.23529	9.57313	0.00197445	0.0346125
ENSECAG00000008859	FBLN2	FBLN2	fibulin 2 [Source:HGNC Symbol;Acc:HGNC:3601]	34	543	1243	23	93	94	42	-2.4074	3.92481	9.98288	0.00158002	0.030095
ENSECAG00000008871	ALDH1A3	ALDH1A3	aldehyde dehydrogenase 1 family member A3 [Source:HGNC Symbol;Acc:HGNC:409]	15	504	404	18	16	17	22	-3.1956	2.86336	18.6108	1.60314e-05	0.00105536
ENSECAG00000008893	PARVB	PARVB	parvin beta [Source:HGNC Symbol;Acc:HGNC:14653]	41	757	547	59	45	43	29	-2.47846	3.52035	13.4969	0.000238959	0.0084271
ENSECAG00000008897	TP53I13	TP53I13	tumor protein p53 inducible protein 13 [Source:HGNC Symbol;Acc:HGNC:25102]	118	60	53	139	216	225	134	1.72252	3.42897	8.77861	0.00304783	0.045519
ENSECAG00000008916	ANKRD2	ANKRD2	ankyrin repeat domain 2 [Source:HGNC Symbol;Acc:HGNC:495]	17	534	337	13	51	22	16	-2.69461	2.88875	12.6119	0.000383292	0.0118219
ENSECAG00000008940	TMEM40	TMEM40	transmembrane protein 40 [Source:HGNC Symbol;Acc:HGNC:25620]	3	100	122	2	10	6	7	-2.70903	0.979924	10.0406	0.00153124	0.0296057
ENSECAG00000008973	TMEM25	TMEM25	transmembrane protein 25 [Source:HGNC Symbol;Acc:HGNC:25890]	80	31	23	107	280	175	102	2.34665	3.22362	12.0677	0.00051303	0.0144993
ENSECAG00000008975	PPM1H	PPM1H	"protein phosphatase, Mg2+/Mn2+ dependent 1H [Source:HGNC Symbol;Acc:HGNC:18583]"	65	30	26	144	132	115	73	2.04598	2.78462	11.2349	0.00080272	0.0194155
ENSECAG00000008979	AQP1	AQP1	aquaporin 1 (Colton blood group) [Source:HGNC Symbol;Acc:HGNC:633]	32	930	817	18	61	53	54	-2.82456	3.84338	14.3602	0.000150956	0.00596524
ENSECAG00000008983	LRRTM1	LRRTM1	leucine rich repeat transmembrane neuronal 1 [Source:HGNC Symbol;Acc:HGNC:19408]	1	10	4	0	0	0	0	-4.94251	-1.97412	11.2195	0.000809424	0.0194944
ENSECAG00000009009	ACTN2	ACTN2	actinin alpha 2 [Source:HGNC Symbol;Acc:HGNC:164]	75	21290	13711	106	70	86	44	-6.36481	7.89788	18.1155	2.079e-05	0.00130929
ENSECAG00000009011	FLRT2	FLRT2	fibronectin leucine rich transmembrane protein 2 [Source:HGNC Symbol;Acc:HGNC:3761]	67	40	45	71	170	99	119	1.74036	2.79853	9.71134	0.00183135	0.0330888
ENSECAG00000009046	BIN2	BIN2	bridging integrator 2 [Source:HGNC Symbol;Acc:HGNC:1053]	93	26	30	106	171	161	134	1.97411	3.07265	9.43785	0.00212553	0.036342
ENSECAG00000009055	SLC25A12	SLC25A12	solute carrier family 25 member 12 [Source:HGNC Symbol;Acc:HGNC:10982]	54	2149	1325	46	111	77	58	-3.16242	4.78155	15.3435	8.96298e-05	0.00404355
ENSECAG00000009062	PCP4L1	PCP4L1	Purkinje cell protein 4 like 1 [Source:HGNC Symbol;Acc:HGNC:20448]	25	685	747	16	62	32	14	-3.115	3.51129	15.7807	7.11232e-05	0.00338889
ENSECAG00000009103	MLANA	MLANA	melan-A [Source:HGNC Symbol;Acc:HGNC:7124]	1	1	1	7	7	6	7	3.25798	-1.07295	15.1075	0.00010156	0.00442968
ENSECAG00000009134	CAV1	CAV1	Caveolin-1 [Source:UniProtKB/Swiss-Prot;Acc:Q2QLB0]	40	905	794	43	108	63	56	-2.2499	3.92106	10.3657	0.0012838	0.0263229
ENSECAG00000009158	PTP4A3	PTP4A3	"protein tyrosine phosphatase type IVA, member 3 [Source:HGNC Symbol;Acc:HGNC:9636]"	1	337	145	1	11	5	2	-4.22495	1.87391	15.7829	7.10411e-05	0.00338889
ENSECAG00000009168	GADD45B	GADD45B	growth arrest and DNA damage inducible beta [Source:HGNC Symbol;Acc:HGNC:4096]	62	89	47	159	173	162	72	1.74248	3.10762	10.0896	0.00149111	0.029087
ENSECAG00000009171	NUP210	NUP210	nucleoporin 210 [Source:HGNC Symbol;Acc:HGNC:30052]	226	122	82	354	549	449	261	1.99026	4.55439	9.34451	0.00223654	0.0376036
ENSECAG00000009187	ALKAL2	ALKAL2	ALK and LTK ligand 2 [Source:HGNC Symbol;Acc:HGNC:27683]	1	0	0	4	7	3	3	3.80551	-1.55462	12.8076	0.000345207	0.0110152
ENSECAG00000009205	POU1F1	POU1F1	POU class 1 homeobox 1 [Source:HGNC Symbol;Acc:HGNC:9210]	0	0	0	3	2	3	1	4.57719	-2.07903	12.0233	0.000525391	0.0147529
ENSECAG00000009217	ART4	ART4	ADP-ribosyltransferase 4 (Dombrock blood group) [Source:HGNC Symbol;Acc:HGNC:726]	4	195	194	4	17	6	11	-2.91015	1.70396	11.6772	0.000632691	0.0165106
ENSECAG00000009232	CLASRP	CLASRP	CLK4 associating serine/arginine rich protein [Source:HGNC Symbol;Acc:HGNC:17731]	96	71	93	127	262	173	154	1.65312	3.44732	9.80575	0.00173967	0.0319575
ENSECAG00000009251	ATXN1	ATXN1	ataxin 1 [Source:HGNC Symbol;Acc:HGNC:10548]	231	136	120	283	601	467	270	1.84407	4.57693	8.63934	0.00328981	0.0477899
ENSECAG00000009256	CPE	CPE	carboxypeptidase E [Source:HGNC Symbol;Acc:HGNC:2303]	12	105	127	10	7	13	7	-2.27891	1.18842	10.7262	0.00105628	0.023132
ENSECAG00000009261	AOAH	AOAH	acyloxyacyl hydrolase [Source:HGNC Symbol;Acc:HGNC:548]	53	23	27	53	113	114	69	1.85608	2.38257	9.59835	0.00194752	0.034223
ENSECAG00000009311	SH3TC2	SH3TC2	SH3 domain and tetratricopeptide repeats 2 [Source:HGNC Symbol;Acc:HGNC:29427]	9	315	266	7	24	8	18	-2.91918	2.27131	13.7122	0.000213061	0.00785551
ENSECAG00000009316	EYA4	EYA4	EYA transcriptional coactivator and phosphatase 4 [Source:HGNC Symbol;Acc:HGNC:3522]	0	264	190	1	0	0	0	-7.86403	1.69194	29.247	6.37141e-08	1.38234e-05
ENSECAG00000009329	FDXR	FDXR	ferredoxin reductase [Source:HGNC Symbol;Acc:HGNC:3642]	62	25	18	62	124	109	73	1.85817	2.4615	8.52836	0.00349654	0.0496492
ENSECAG00000009352	OBSL1	OBSL1	obscurin like 1 [Source:HGNC Symbol;Acc:HGNC:29092]	21	1118	834	10	39	36	16	-3.85943	3.86943	21.0749	4.41665e-06	0.000397681
ENSECAG00000009357	GFRA3	GFRA3	GDNF family receptor alpha 3 [Source:HGNC Symbol;Acc:HGNC:4245]	1	26	29	0	1	2	0	-3.63976	-0.797217	11.5907	0.000662826	0.0169519
ENSECAG00000009365	IFT88	IFT88	intraflagellar transport 88 [Source:HGNC Symbol;Acc:HGNC:20606]	39	848	697	41	42	31	32	-2.9804	3.66223	18.4873	1.7104e-05	0.00110265
ENSECAG00000009370	ORC1	ORC1	origin recognition complex subunit 1 [Source:HGNC Symbol;Acc:HGNC:8487]	1	2	2	9	21	18	5	3.56041	-0.334214	17.185	3.39097e-05	0.00190436
ENSECAG00000009375	FAM198A	FAM198A	family with sequence similarity 198 member A [Source:HGNC Symbol;Acc:HGNC:24485]	21	8	11	27	57	42	26	2.03447	1.20389	8.9007	0.00285061	0.0438664
ENSECAG00000009379	GLCCI1	GLCCI1	glucocorticoid induced 1 [Source:HGNC Symbol;Acc:HGNC:18713]	25	5	11	54	68	46	35	2.38823	1.57128	11.1759	0.000828658	0.0198205
ENSECAG00000009409	UBE2D1	UBE2D1	ubiquitin-conjugating enzyme E2 D1 [Source:RefSeq peptide;Acc:NP_001229378]	53	372	314	40	51	47	34	-1.69612	2.88346	9.40511	0.00216382	0.0368069
ENSECAG00000009414	TMPRSS11A	TMPRSS11A	"transmembrane protease, serine 11A [Source:HGNC Symbol;Acc:HGNC:27954]"	0	0	0	2	2	2	1	4.23002	-2.22745	10.0847	0.00149508	0.0290919
ENSECAG00000009431	ANPEP	ANPEP	"alanyl aminopeptidase, membrane [Source:HGNC Symbol;Acc:HGNC:500]"	70	4	1	128	456	187	106	3.38936	3.51962	9.895	0.00165728	0.0308915
ENSECAG00000009434	SULT6B1	SULT6B1	sulfotransferase family 6B member 1 [Source:HGNC Symbol;Acc:HGNC:33433]	0	1	0	1	6	2	4	3.46205	-1.78788	9.23418	0.00237538	0.0391229
ENSECAG00000009440	TYRP1	TYRP1	"5,6-dihydroxyindole-2-carboxylic acid oxidase precursor [Source:RefSeq peptide;Acc:NP_001075309]"	0	150	310	0	0	0	0	-9.70007	1.67728	34.2375	4.87804e-09	2.95257e-06
ENSECAG00000009463	CCDC15	CCDC15	coiled-coil domain containing 15 [Source:HGNC Symbol;Acc:HGNC:25798]	126	59	47	145	386	348	251	2.34581	3.97822	13.3488	0.000258595	0.00883509
ENSECAG00000009490	ZNF384	ZNF384	zinc finger protein 384 [Source:HGNC Symbol;Acc:HGNC:11955]	85	78	80	151	219	159	126	1.64046	3.33128	10.2745	0.00134878	0.0272888
ENSECAG00000009528	CDH3	CDH3	cadherin 3 [Source:HGNC Symbol;Acc:HGNC:1762]	0	49	120	2	6	1	2	-3.4077	0.499933	10.1593	0.00143573	0.0284379
ENSECAG00000009562	ZC3H12A	ZC3H12A	zinc finger CCCH-type containing 12A [Source:HGNC Symbol;Acc:HGNC:26259]	39	20	28	49	114	80	132	2.25635	2.43221	14.3771	0.000149612	0.00595987
ENSECAG00000009580	LVRN	LVRN	laeverin [Source:HGNC Symbol;Acc:HGNC:26904]	9	112	261	11	24	15	7	-2.27752	1.76177	8.95742	0.00276345	0.0431962
ENSECAG00000009621	INCENP	INCENP	inner centromere protein [Source:HGNC Symbol;Acc:HGNC:6058]	24	13	11	47	62	46	32	2.0929	1.4937	10.5373	0.00116991	0.024759
ENSECAG00000009642	ADAMTSL5	ADAMTSL5	ADAMTS like 5 [Source:HGNC Symbol;Acc:HGNC:27912]	3	205	164	2	19	11	4	-2.93475	1.62928	10.2486	0.0013679	0.0275987
ENSECAG00000009674	PRTN3	PRTN3	proteinase 3 [Source:HGNC Symbol;Acc:HGNC:9495]	0	0	0	2	7	1	3	5.08392	-1.8241	13.5684	0.000230021	0.00826611
ENSECAG00000009699	DNAH7	DNAH7	dynein axonemal heavy chain 7 [Source:HGNC Symbol;Acc:HGNC:18661]	5	8	4	63	22	8	8	2.85353	0.62277	9.99534	0.00156937	0.0299969
ENSECAG00000009726	CDNF	CDNF	cerebral dopamine neurotrophic factor [Source:HGNC Symbol;Acc:HGNC:24913]	1	49	35	0	1	2	0	-4.23815	-0.361975	14.8057	0.000119173	0.00496559
ENSECAG00000009764	GMEB1	GMEB1	glucocorticoid modulatory element binding protein 1 [Source:HGNC Symbol;Acc:HGNC:4370]	40	58	47	68	110	84	74	1.46349	2.41556	8.74354	0.003107	0.0461634
ENSECAG00000009767	P2RX1	P2RX1	purinergic receptor P2X 1 [Source:HGNC Symbol;Acc:HGNC:8533]	5	209	144	1	20	15	9	-2.57318	1.64037	8.55509	0.00344558	0.0492645
ENSECAG00000009773	ABCG2	ABCG2	ATP binding cassette subfamily G member 2 (Junior blood group) [Source:HGNC Symbol;Acc:HGNC:74]	302	195	154	532	711	614	502	1.98449	5.10602	8.77885	0.00304743	0.045519
ENSECAG00000009783	NRIP3	NRIP3	nuclear receptor interacting protein 3 [Source:HGNC Symbol;Acc:HGNC:1167]	4	7	4	9	22	27	10	2.38745	0.0718426	10.7931	0.00101877	0.0225829
ENSECAG00000009799	PFKFB2	PFKFB2	"6-phosphofructo-2-kinase/fructose-2,6-biphosphatase 2 [Source:HGNC Symbol;Acc:HGNC:8873]"	44	2495	1952	66	66	72	71	-3.5676	5.0708	17.0804	3.58305e-05	0.00198663
ENSECAG00000009819	RBM24	RBM24	RNA binding motif protein 24 [Source:HGNC Symbol;Acc:HGNC:21539]	0	1648	1256	2	4	0	0	-8.35094	4.29298	28.6742	8.56349e-08	1.68107e-05
ENSECAG00000009886	TRAF3IP1	TRAF3IP1	TRAF3 interacting protein 1 [Source:HGNC Symbol;Acc:HGNC:17861]	106	52	38	205	171	141	185	1.94316	3.39393	10.3322	0.00130729	0.0266223
ENSECAG00000009887	COL21A1	COL21A1	collagen type XXI alpha 1 chain [Source:HGNC Symbol;Acc:HGNC:17025]	19	1396	1249	6	48	18	22	-4.38243	4.2533	22.0646	2.63622e-06	0.000265941
ENSECAG00000009888	CCDC85A	CCDC85A	coiled-coil domain containing 85A [Source:HGNC Symbol;Acc:HGNC:29400]	0	244	149	0	2	0	1	-6.40968	1.5127	23.6814	1.13673e-06	0.000131752
ENSECAG00000009913	CDC6	CDC6	cell division cycle 6 [Source:HGNC Symbol;Acc:HGNC:1744]	4	5	8	15	15	19	12	2.10394	-0.0106952	10.3779	0.00127533	0.0262164
ENSECAG00000009919	MAP3K19	MAP3K19	mitogen-activated protein kinase kinase kinase 19 [Source:HGNC Symbol;Acc:HGNC:26249]	2	3	2	10	16	7	6	2.67174	-0.617488	11.6221	0.000651718	0.0168344
ENSECAG00000009934	KCNH3	KCNH3	potassium voltage-gated channel subfamily H member 3 [Source:HGNC Symbol;Acc:HGNC:6252]	0	3	1	2	7	9	7	2.80314	-1.1495	9.80882	0.00173677	0.031936
ENSECAG00000009951	SCART1	SCART1	scavenger receptor family member expressed on T-cells 1 [Source:HGNC Symbol;Acc:HGNC:32411]	17	0	1	42	82	65	21	3.42692	1.50509	11.0587	0.000882727	0.0206121
ENSECAG00000009966	THY1	THY1	Thy-1 cell surface antigen [Source:HGNC Symbol;Acc:HGNC:11801]	4	81	211	5	12	12	8	-2.52471	1.35856	9.38202	0.00219124	0.0370556
ENSECAG00000009998	MROH2A	MROH2A	maestro heat like repeat family member 2A [Source:HGNC Symbol;Acc:HGNC:27936]	0	0	0	1	1	2	10	5.19205	-1.76334	11.8333	0.000581819	0.0155521
ENSECAG00000010006	VIL1	VIL1	villin 1 [Source:HGNC Symbol;Acc:HGNC:12690]	2	0	0	2	2	9	7	3.20317	-1.38309	8.74202	0.0031096	0.0461634
ENSECAG00000010024	KIAA1683	KIAA1683	KIAA1683 [Source:HGNC Symbol;Acc:HGNC:29350]	1	0	2	1	40	2	8	4.13088	-0.4126	10.5434	0.00116602	0.0247395
ENSECAG00000010028	EVPL	EVPL	envoplakin [Source:HGNC Symbol;Acc:HGNC:3503]	15	17	18	22	114	38	32	2.2606	1.57867	10.8119	0.0010085	0.0224008
ENSECAG00000010052	FLNC	FLNC	filamin C [Source:HGNC Symbol;Acc:HGNC:3756]	53	34358	20168	30	98	70	59	-7.29371	8.52591	17.9616	2.25407e-05	0.0013914
ENSECAG00000010090	TMC8	TMC8	transmembrane channel like 8 [Source:HGNC Symbol;Acc:HGNC:20474]	107	27	29	116	236	190	114	2.01491	3.25592	8.75244	0.00309188	0.0460822
ENSECAG00000010104	KCNIP2	KCNIP2	potassium voltage-gated channel interacting protein 2 [Source:HGNC Symbol;Acc:HGNC:15522]	17	312	539	21	37	27	19	-2.59519	2.84776	13.2315	0.00027528	0.00918585
ENSECAG00000010106	NCEH1	NCEH1	neutral cholesterol ester hydrolase 1 [Source:HGNC Symbol;Acc:HGNC:29260]	16	229	333	7	6	8	4	-4.05206	2.12236	28.4139	9.79582e-08	1.8561e-05
ENSECAG00000010116	GSTO2	GSTO2	glutathione S-transferase omega 2 [Source:HGNC Symbol;Acc:HGNC:23064]	3	1	0	21	18	27	24	4.52961	0.323092	28.1861	1.1019e-07	2.04417e-05
ENSECAG00000010122	TMEM143	TMEM143	transmembrane protein 143 [Source:HGNC Symbol;Acc:HGNC:25603]	48	328	207	33	35	40	17	-1.82887	2.52843	10.2174	0.00139121	0.0279396
ENSECAG00000010145	LPL	LPL	lipoprotein lipase [Source:HGNC Symbol;Acc:HGNC:6677]	7	2976	1384	15	11	7	3	-6.43073	4.90713	29.6483	5.17971e-08	1.21361e-05
ENSECAG00000010170	RPE65	RPE65	"RPE65, retinoid isomerohydrolase [Source:HGNC Symbol;Acc:HGNC:10294]"	2	0	0	13	30	19	8	5.01094	-0.02639	25.0501	5.58608e-07	7.46752e-05
ENSECAG00000010195	LRRC38	LRRC38	leucine rich repeat containing 38 [Source:HGNC Symbol;Acc:HGNC:27005]	0	19	22	0	1	0	0	-4.45027	-1.1617	11.6869	0.000629423	0.0164647
ENSECAG00000010206	SMTNL1	SMTNL1	smoothelin like 1 [Source:HGNC Symbol;Acc:HGNC:32394]	12	11	20	21	50	37	28	1.90788	1.06644	9.51599	0.00203689	0.0353656
ENSECAG00000010235	CMYA5	CMYA5	cardiomyopathy associated 5 [Source:HGNC Symbol;Acc:HGNC:14305]	46	52597	23482	44	56	40	51	-8.18128	9.00674	18.5914	1.61946e-05	0.00106289
ENSECAG00000010236	XPA	XPA	"XPA, DNA damage recognition and repair factor [Source:HGNC Symbol;Acc:HGNC:12814]"	190	74	74	315	351	256	227	1.84584	4.10673	8.68907	0.00320124	0.0470048
ENSECAG00000010251	SLC37A2	SLC37A2	solute carrier family 37 member 2 [Source:HGNC Symbol;Acc:HGNC:20644]	36	6	11	135	42	322	51	3.37299	2.85524	14.8414	0.000116943	0.00491927
ENSECAG00000010275	GRIK3	GRIK3	glutamate ionotropic receptor kainate type subunit 3 [Source:HGNC Symbol;Acc:HGNC:4581]	0	17	13	0	0	0	0	-5.84039	-1.47317	14.273	0.000158114	0.00621896
ENSECAG00000010290	KCNS1	KCNS1	potassium voltage-gated channel modifier subfamily S member 1 [Source:HGNC Symbol;Acc:HGNC:6300]	0	0	0	4	7	5	0	5.37051	-1.65787	14.1689	0.000167114	0.00650249
ENSECAG00000010326	MIS18A	MIS18A	MIS18 kinetochore protein A [Source:HGNC Symbol;Acc:HGNC:1286]	0	0	0	0	2	2	4	4.40065	-2.15866	9.48307	0.00207376	0.0358406
ENSECAG00000010360	TGIF2	TGIF2	TGFB induced factor homeobox 2 [Source:HGNC Symbol;Acc:HGNC:15764]	12	17	19	26	66	36	28	1.95928	1.24772	10.1526	0.00144096	0.0284665
ENSECAG00000010371	GAS2L3	GAS2L3	growth arrest specific 2 like 3 [Source:HGNC Symbol;Acc:HGNC:27475]	9	10	16	18	55	24	38	2.20517	1.01584	11.3335	0.000761216	0.0187308
ENSECAG00000010447	EFEMP1	EFEMP1	EGF containing fibulin like extracellular matrix protein 1 [Source:HGNC Symbol;Acc:HGNC:3218]	61	453	975	50	72	50	77	-2.12012	3.72045	11.1306	0.000849141	0.0201117
ENSECAG00000010454	MYOC	MYOC	myocilin [Source:HGNC Symbol;Acc:HGNC:7610]	1	294	287	0	7	2	0	-5.52027	2.05568	20.5843	5.70631e-06	0.000487609
ENSECAG00000010475	IL33	IL33	interleukin 33 [Source:HGNC Symbol;Acc:HGNC:16028]	24	62	57	2	2	7	4	-2.90143	0.469692	18.0367	2.1669e-05	0.00134744
ENSECAG00000010506	PLEKHH3	PLEKHH3	"pleckstrin homology, MyTH4 and FERM domain containing H3 [Source:HGNC Symbol;Acc:HGNC:26105]"	109	35	56	135	300	189	122	1.97724	3.44695	9.77893	0.00176523	0.0322417
ENSECAG00000010515	CAND2	CAND2	cullin associated and neddylation dissociated 2 (putative) [Source:HGNC Symbol;Acc:HGNC:30689]	2	630	367	2	9	4	4	-5.24952	2.83038	25.4948	4.43583e-07	6.28491e-05
ENSECAG00000010555	ATP6V1C2	ATP6V1C2	ATPase H+ transporting V1 subunit C2 [Source:HGNC Symbol;Acc:HGNC:18264]	3	5	3	34	41	26	25	3.73873	0.804639	26.7195	2.35233e-07	3.7143e-05
ENSECAG00000010560	CXCL1		"chemokine (C-X-C motif) ligand 1 (melanoma growth stimulating activity, alpha) precursor [Source:RefSeq peptide;Acc:NP_001296409]"	26	5	21	117	82	54	84	2.8621	2.24895	17.5742	2.76311e-05	0.00162286
ENSECAG00000010595	TNNI3K		serine/threonine-protein kinase TNNI3K [Source:RefSeq peptide;Acc:NP_001191738]	40	2747	2386	52	39	29	48	-4.45845	5.20086	22.7233	1.87086e-06	0.000202399
ENSECAG00000010612	MUC15	MUC15	"mucin 15, cell surface associated [Source:HGNC Symbol;Acc:HGNC:14956]"	1	193	262	1	0	0	0	-7.85771	1.68324	33.4549	7.29369e-09	3.61203e-06
ENSECAG00000010692	CSPG4	CSPG4	chondroitin sulfate proteoglycan 4 [Source:HGNC Symbol;Acc:HGNC:2466]	2	282	277	2	21	9	3	-3.55552	2.11307	13.0045	0.000310748	0.0101214
ENSECAG00000010716	CLEC6A	CLEC6A	C-type lectin domain containing 6A [Source:HGNC Symbol;Acc:HGNC:14556]	0	0	0	3	5	7	1	5.36315	-1.66308	16.2321	5.60352e-05	0.00278134
ENSECAG00000010729	CARMIL2	CARMIL2	capping protein regulator and myosin 1 linker 2 [Source:HGNC Symbol;Acc:HGNC:27089]	17	7	5	17	51	35	23	2.18501	0.92115	8.58611	0.00338738	0.0486703
ENSECAG00000010733	EPO	EPO	"Equus caballus erythropoietin (EPO), mRNA. [Source:RefSeq mRNA;Acc:NM_001081825]"	3	0	1	4	18	10	5	3.21792	-0.734855	11.2053	0.000815623	0.0195301
ENSECAG00000010741	EGF	EGF	epidermal growth factor [Source:HGNC Symbol;Acc:HGNC:3229]	19	4	2	108	166	162	320	4.91424	3.25961	33.7549	6.251e-09	3.49254e-06
ENSECAG00000010747	SH3BGR	SH3BGR	SH3 domain binding glutamate rich protein [Source:HGNC Symbol;Acc:HGNC:10822]	2	879	541	5	4	2	4	-6.05383	3.30644	30.5515	3.25117e-08	8.74604e-06
ENSECAG00000010758	KIF24	KIF24	kinesin family member 24 [Source:HGNC Symbol;Acc:HGNC:19916]	12	177	164	6	20	7	14	-2.46976	1.64715	11.2607	0.000791657	0.0192955
ENSECAG00000010760	MEOX2	MEOX2	mesenchyme homeobox 2 [Source:HGNC Symbol;Acc:HGNC:7014]	4	222	296	5	11	7	7	-3.64097	2.001	18.092	2.10482e-05	0.00131793
ENSECAG00000010809	CACNA2D1	CACNA2D1	calcium voltage-gated channel auxiliary subunit alpha2delta 1 [Source:HGNC Symbol;Acc:HGNC:1399]	38	953	694	37	54	52	52	-2.67068	3.79985	14.7535	0.000122518	0.00504414
ENSECAG00000010818	EGR2	EGR2	early growth response 2 [Source:HGNC Symbol;Acc:HGNC:3239]	9	4	15	15	19	22	46	2.10391	0.661417	8.52959	0.00349419	0.0496492
ENSECAG00000010822	C16orf86	C16orf86	chromosome 16 open reading frame 86 [Source:HGNC Symbol;Acc:HGNC:33755]	0	0	1	4	9	9	3	4.38886	-1.22303	17.1618	3.43267e-05	0.00192282
ENSECAG00000010830	MMP11	MMP11	matrix metallopeptidase 11 [Source:HGNC Symbol;Acc:HGNC:7157]	60	191	213	24	14	17	4	-2.58079	2.06989	17.6655	2.63364e-05	0.00155943
ENSECAG00000010838	C17orf105	C17orf105	chromosome 17 open reading frame 105 [Source:HGNC Symbol;Acc:HGNC:37241]	1	0	0	3	7	1	4	3.61898	-1.65664	9.98969	0.00157419	0.0300214
ENSECAG00000010842	ZNF333	ZNF333	zinc finger protein 333 [Source:HGNC Symbol;Acc:HGNC:15624]	116	123	115	228	340	328	155	1.78344	3.97194	11.1055	0.000860711	0.0202883
ENSECAG00000010886	OPN4	OPN4	opsin 4 [Source:HGNC Symbol;Acc:HGNC:14449]	0	21	57	1	0	0	0	-5.30806	-0.524373	15.363	8.87095e-05	0.00401867
ENSECAG00000010918	SELP	SELP	"Equus caballus selectin P (granule membrane protein 140kDa, antigen CD62) (SELP), mRNA. [Source:RefSeq mRNA;Acc:NM_001081792]"	14	4	7	26	203	202	217	4.76678	3.01487	32.5531	1.1598e-08	4.52513e-06
ENSECAG00000010973	IL7R	IL7R	"Equus caballus interleukin 7 receptor (IL7R), mRNA. [Source:RefSeq mRNA;Acc:NM_001081942]"	40	13	0	109	83	110	93	2.86761	2.45383	10.395	0.00126358	0.0260239
ENSECAG00000010980	GLE1	GLE1	"GLE1, RNA export mediator [Source:HGNC Symbol;Acc:HGNC:4315]"	107	813	646	89	85	87	83	-1.77013	3.92779	9.78048	0.00176375	0.0322416
ENSECAG00000010982	SLC4A3	SLC4A3	solute carrier family 4 member 3 [Source:HGNC Symbol;Acc:HGNC:11029]	6	1300	735	2	20	8	10	-5.23183	3.8438	25.0738	5.51775e-07	7.42171e-05
ENSECAG00000010999	TULP2	TULP2	tubby like protein 2 [Source:HGNC Symbol;Acc:HGNC:12424]	1	2	1	13	20	11	7	3.8015	-0.375888	19.9797	7.82669e-06	0.000606916
ENSECAG00000011024	PRRT1	PRRT1	proline rich transmembrane protein 1 [Source:HGNC Symbol;Acc:HGNC:13943]	1	0	1	7	9	6	5	3.73701	-1.09859	16.5785	4.66763e-05	0.00242161
ENSECAG00000011044	TUFT1	TUFT1	tuftelin 1 [Source:HGNC Symbol;Acc:HGNC:12422]	29	1	5	43	131	77	175	3.54135	2.4925	15.0402	0.000105248	0.00455933
ENSECAG00000011078	TGIF1	TGIF1	TGFB induced factor homeobox 1 [Source:HGNC Symbol;Acc:HGNC:11776]	102	51	39	146	167	154	138	1.75179	3.20134	9.07702	0.00258841	0.0414717
ENSECAG00000011154	CHRD	CHRD	chordin [Source:HGNC Symbol;Acc:HGNC:1949]	63	62	91	130	117	157	151	1.61852	3.10202	10.8868	0.000968528	0.0217345
ENSECAG00000011177	TESC	TESC	tescalcin [Source:HGNC Symbol;Acc:HGNC:26065]	9	1428	1347	12	44	29	16	-4.33679	4.31439	20.427	6.19508e-06	0.0005212
ENSECAG00000011206	MVD	MVD	mevalonate diphosphate decarboxylase [Source:HGNC Symbol;Acc:HGNC:7529]	116	105	103	149	1209	246	188	2.64035	4.59788	11.3487	0.000755008	0.018695
ENSECAG00000011249	AP1S2	AP1S2	adaptor related protein complex 1 sigma 2 subunit [Source:HGNC Symbol;Acc:HGNC:560]	14	412	430	30	46	31	21	-2.28202	2.89876	10.0806	0.00149836	0.0291069
ENSECAG00000011314	PLPP7	PLPP7	phospholipid phosphatase 7 (inactive) [Source:HGNC Symbol;Acc:HGNC:28174]	16	252	209	5	19	12	11	-2.91543	1.99126	16.3528	5.25797e-05	0.00266445
ENSECAG00000011331	LDHB	LDHB	L-lactate dehydrogenase B chain [Source:RefSeq peptide;Acc:NP_001138583]	393	9388	11315	462	337	366	412	-3.26469	7.3253	8.97665	0.00273452	0.0429598
ENSECAG00000011339	SGCA	SGCA	sarcoglycan alpha [Source:HGNC Symbol;Acc:HGNC:10805]	6	391	315	2	21	10	6	-3.75139	2.43541	17.2521	3.27337e-05	0.00185264
ENSECAG00000011347	TCEAL8		transcription elongation factor A (SII)-like 8 [Source:RefSeq peptide;Acc:NP_001296348]	125	194	145	315	435	377	473	2.04262	4.53914	13.4435	0.000245859	0.00854372
ENSECAG00000011354	DHX34	DHX34	DExH-box helicase 34 [Source:HGNC Symbol;Acc:HGNC:16719]	62	64	45	98	164	130	85	1.67085	2.8679	10.1761	0.00142271	0.0282082
ENSECAG00000011361	SLC8B1	SLC8B1	solute carrier family 8 member B1 [Source:HGNC Symbol;Acc:HGNC:26175]	154	33	49	159	328	253	237	2.05926	3.82004	9.06866	0.00260028	0.0415701
ENSECAG00000011379	ASB15	ASB15	ankyrin repeat and SOCS box containing 15 [Source:HGNC Symbol;Acc:HGNC:19767]	3	779	510	1	5	4	2	-6.26931	3.16585	32.9888	9.26931e-09	3.9736e-06
ENSECAG00000011413	SAMD3	SAMD3	sterile alpha motif domain containing 3 [Source:HGNC Symbol;Acc:HGNC:21574]	1	0	0	1	6	3	10	4.00334	-1.41787	11.5737	0.000668901	0.0170645
ENSECAG00000011423	HSD17B1	HSD17B1	hydroxysteroid 17-beta dehydrogenase 1 [Source:HGNC Symbol;Acc:HGNC:5210]	13	5	10	13	46	23	29	2.13152	0.76052	8.81096	0.00299427	0.0451524
ENSECAG00000011436	MAK	MAK	male germ cell associated kinase [Source:HGNC Symbol;Acc:HGNC:6816]	21	26	14	69	70	56	77	2.37587	1.98301	17.3062	3.18149e-05	0.00180533
ENSECAG00000011440	MYO18B	MYO18B	myosin XVIIIB [Source:HGNC Symbol;Acc:HGNC:18150]	16	5837	3559	10	13	6	13	-7.32733	5.99306	32.827	1.00734e-08	4.14148e-06
ENSECAG00000011443	GNAZ	GNAZ	G protein subunit alpha z [Source:HGNC Symbol;Acc:HGNC:4395]	21	4	2	52	62	113	52	3.33632	1.90466	16.3994	5.13023e-05	0.00260577
ENSECAG00000011458	COX7A1	COX7A1	cytochrome c oxidase subunit 7A1 [Source:HGNC Symbol;Acc:HGNC:2287]	83	3015	2378	36	82	129	73	-3.67163	5.3494	17.6331	2.67891e-05	0.00158193
ENSECAG00000011459	NDNF	NDNF	neuron derived neurotrophic factor [Source:HGNC Symbol;Acc:HGNC:26256]	1	29	15	0	0	0	0	-6.43614	-1.08689	19.4009	1.05957e-05	0.000772172
ENSECAG00000011479	PLAC9	PLAC9	placenta specific 9 [Source:HGNC Symbol;Acc:HGNC:19255]	4	47	66	1	4	6	5	-2.4217	0.195508	8.82051	0.00297864	0.0450413
ENSECAG00000011488	MIP-2BETA		uncharacterized protein LOC100056258 precursor [Source:RefSeq peptide;Acc:NP_001137265]	30	1	3	134	125	235	104	4.04431	2.94767	18.9196	1.36347e-05	0.000928437
ENSECAG00000011493	ARMC12	ARMC12	armadillo repeat containing 12 [Source:HGNC Symbol;Acc:HGNC:21099]	210	9	18	643	384	563	419	2.98082	4.77241	9.13682	0.00250516	0.0405252
ENSECAG00000011498	SFRP4	SFRP4	secreted frizzled related protein 4 [Source:HGNC Symbol;Acc:HGNC:10778]	0	17	41	0	0	1	0	-4.9283	-0.836892	13.5874	0.000227706	0.0082428
ENSECAG00000011511	PGR	PGR	progesterone receptor [Source:HGNC Symbol;Acc:HGNC:8910]	2	100	110	0	6	5	2	-3.56211	0.801332	12.9609	0.000318069	0.0103136
ENSECAG00000011517	BICD1	BICD1	BICD cargo adaptor 1 [Source:HGNC Symbol;Acc:HGNC:1049]	54	20	31	95	129	71	64	1.897	2.44061	9.82747	0.00171925	0.0317209
ENSECAG00000011524	CAP2	CAP2	cyclase associated actin cytoskeleton regulatory protein 2 [Source:HGNC Symbol;Acc:HGNC:20039]	2	677	629	4	5	1	5	-5.92588	3.17984	29.3354	6.08737e-08	1.33984e-05
ENSECAG00000011541	PRDX2	PRDX2	peroxiredoxin 2 [Source:HGNC Symbol;Acc:HGNC:9353]	44	5506	4461	20	54	26	28	-5.83378	6.09756	26.2715	2.96639e-07	4.52011e-05
ENSECAG00000011551	KLHL31	KLHL31	kelch like family member 31 [Source:HGNC Symbol;Acc:HGNC:21353]	8	6669	4948	2	15	5	3	-8.40243	6.2845	31.5446	1.94914e-08	6.27851e-06
ENSECAG00000011558	RITA1	RITA1	RBPJ interacting and tubulin associated 1 [Source:HGNC Symbol;Acc:HGNC:25925]	41	30	23	57	72	113	43	1.74212	2.12031	8.84855	0.00293322	0.0447269
ENSECAG00000011573	DNAH6	DNAH6	dynein axonemal heavy chain 6 [Source:HGNC Symbol;Acc:HGNC:2951]	7	2	2	41	41	36	24	3.79121	0.968448	23.8396	1.04708e-06	0.000123999
ENSECAG00000011578	COX6A2	COX6A2	cytochrome c oxidase subunit 6A2 [Source:HGNC Symbol;Acc:HGNC:2279]	3	3554	3083	5	4	4	2	-8.27475	5.4752	35.9258	2.04982e-09	1.79374e-06
ENSECAG00000011590	FHL3	FHL3	four and a half LIM domains 3 [Source:HGNC Symbol;Acc:HGNC:3704]	7	191	252	11	21	18	12	-2.40079	1.97038	10.2238	0.0013864	0.0278686
ENSECAG00000011594	KCND3	KCND3	potassium voltage-gated channel subfamily D member 3 [Source:HGNC Symbol;Acc:HGNC:6239]	1	57	67	0	0	0	0	-7.8539	0.0143311	28.1544	1.1201e-07	2.04417e-05
ENSECAG00000011609	TIMP4	TIMP4	TIMP metallopeptidase inhibitor 4 [Source:HGNC Symbol;Acc:HGNC:11823]	0	229	89	5	1	1	1	-4.75606	1.2814	16.1444	5.86933e-05	0.0028935
ENSECAG00000011632	SNX30	SNX30	sorting nexin family member 30 [Source:HGNC Symbol;Acc:HGNC:23685]	63	37	31	98	107	85	88	1.66599	2.55501	8.97204	0.00274142	0.0430372
ENSECAG00000011645	GUCY2D	GUCY2D	"guanylate cyclase 2D, retinal [Source:HGNC Symbol;Acc:HGNC:4689]"	1	17	24	0	2	1	0	-3.22881	-1.06648	9.45345	0.00210752	0.0362179
ENSECAG00000011659	KIAA1549	KIAA1549	KIAA1549 [Source:HGNC Symbol;Acc:HGNC:22219]	10	255	165	9	10	12	12	-2.87507	1.85308	15.008	0.000107058	0.00461939
ENSECAG00000011682	PPFIA2	PPFIA2	PTPRF interacting protein alpha 2 [Source:HGNC Symbol;Acc:HGNC:9246]	4	0	1	9	18	7	8	3.10614	-0.560339	11.6926	0.000627498	0.0164471
ENSECAG00000011697	TMCC3	TMCC3	transmembrane and coiled-coil domain family 3 [Source:HGNC Symbol;Acc:HGNC:29199]	27	19	18	48	78	50	75	2.14409	1.89273	13.3737	0.00025518	0.00875649
ENSECAG00000011724	ADCY10	ADCY10	"adenylate cyclase 10, soluble [Source:HGNC Symbol;Acc:HGNC:21285]"	2	1	0	5	8	6	6	3.09668	-1.14259	12.5482	0.000396591	0.0121202
ENSECAG00000011739	MMP20	MMP20	matrix metallopeptidase 20 [Source:HGNC Symbol;Acc:HGNC:7167]	0	0	0	1	3	1	2	4.22761	-2.22954	9.65047	0.00189303	0.0336453
ENSECAG00000011744	SBSPON	SBSPON	somatomedin B and thrombospondin type 1 domain containing [Source:HGNC Symbol;Acc:HGNC:30362]	0	83	111	0	2	2	2	-4.47331	0.615598	15.4833	8.32372e-05	0.00382645
ENSECAG00000011770	SYTL3	SYTL3	synaptotagmin like 3 [Source:HGNC Symbol;Acc:HGNC:15587]	6	5	4	22	31	16	20	2.75969	0.41253	15.4271	8.57479e-05	0.00390838
ENSECAG00000011792	SPTB	SPTB	"spectrin beta, erythrocytic [Source:HGNC Symbol;Acc:HGNC:11274]"	3	860	685	10	22	7	11	-4.47837	3.4739	20.7133	5.33453e-06	0.000461267
ENSECAG00000011794	C6orf141	C6orf141	chromosome 6 open reading frame 141 [Source:HGNC Symbol;Acc:HGNC:21351]	24	164	176	14	5	10	9	-2.81235	1.65375	17.5556	2.79025e-05	0.00162763
ENSECAG00000011806	KCNAB2	KCNAB2	potassium voltage-gated channel subfamily A regulatory beta subunit 2 [Source:HGNC Symbol;Acc:HGNC:6229]	6	9	7	13	29	25	18	2.17935	0.39685	11.0698	0.000877455	0.0206032
ENSECAG00000011846	RTN4	RTN4	reticulon 4 [Source:HGNC Symbol;Acc:HGNC:14085]	737	2433	2231	303	184	143	230	-2.26043	5.63066	10.5287	0.00117534	0.0248303
ENSECAG00000011860	TCAP	TCAP	titin-cap [Source:HGNC Symbol;Acc:HGNC:11610]	35	30779	27333	64	47	29	44	-7.80534	8.6019	18.9743	1.32491e-05	0.000905008
ENSECAG00000011861	C3orf67	C3orf67	chromosome 3 open reading frame 67 [Source:HGNC Symbol;Acc:HGNC:24763]	46	58	30	83	162	95	129	2.00949	2.78861	13.6105	0.000224927	0.00818281
ENSECAG00000011871	DNER	DNER	delta/notch like EGF repeat containing [Source:HGNC Symbol;Acc:HGNC:24456]	18	1026	356	10	1	2	2	-6.01821	3.30751	34.3892	4.51217e-09	2.90502e-06
ENSECAG00000011885	TJP3	TJP3	tight junction protein 3 [Source:HGNC Symbol;Acc:HGNC:11829]	33	1	0	63	62	131	90	3.19083	2.21978	9.09674	0.00256066	0.0411737
ENSECAG00000011895	ILT11B		"Equus caballus immunoglobulin-like transcript 11 protein (ILT11B), mRNA. [Source:RefSeq mRNA;Acc:NM_001082527]"	4	1	2	4	12	16	6	2.52883	-0.652206	8.95454	0.00276781	0.0432334
ENSECAG00000011898	SPEF2	SPEF2	sperm flagellar 2 [Source:HGNC Symbol;Acc:HGNC:26293]	82	24	14	188	119	76	179	2.25993	3.04363	9.46725	0.00209173	0.0360591
ENSECAG00000011899	PNN	PNN	"pinin, desmosome associated protein [Source:HGNC Symbol;Acc:HGNC:9162]"	207	138	151	426	359	281	421	1.76518	4.49883	9.04882	0.00262865	0.041748
ENSECAG00000011946	CHEK1	CHEK1	checkpoint kinase 1 [Source:RefSeq peptide;Acc:NP_001296265]	7	5	4	22	13	21	20	2.43078	0.245864	12.2229	0.000472066	0.0136243
ENSECAG00000011966	ZNF217	ZNF217	zinc finger protein 217 [Source:HGNC Symbol;Acc:HGNC:13009]	121	83	120	213	314	204	203	1.72752	3.82364	10.5725	0.00114784	0.024545
ENSECAG00000011985	NFASC	NFASC	neurofascin [Source:HGNC Symbol;Acc:HGNC:29866]	0	6	6	0	0	0	0	-4.58471	-2.12999	8.78233	0.00304162	0.045519
ENSECAG00000012004	TMEM55A	TMEM55A	transmembrane protein 55A [Source:HGNC Symbol;Acc:HGNC:25452]	2	48	49	2	6	3	1	-2.57421	-0.034763	8.49639	0.00355852	0.0499936
ENSECAG00000012104	TNFAIP6	TNFAIP6	"Equus caballus tumor necrosis factor alpha-induced protein 6 (TSG-6), mRNA. [Source:RefSeq mRNA;Acc:NM_001081906]"	0	26	42	0	0	0	1	-5.14665	-0.664591	15.0464	0.000104899	0.00455326
ENSECAG00000012105	IGSF9B	IGSF9B	immunoglobulin superfamily member 9B [Source:HGNC Symbol;Acc:HGNC:32326]	2	189	235	3	9	9	10	-3.31048	1.75435	13.6202	0.000223768	0.00817867
ENSECAG00000012116	CARNS1	CARNS1	carnosine synthase 1 [Source:HGNC Symbol;Acc:HGNC:29268]	3	340	265	4	20	15	12	-3.13317	2.27844	12.7164	0.00036247	0.0113941
ENSECAG00000012118	ARNTL	ARNTL	aryl hydrocarbon receptor nuclear translocator-like protein 1 [Source:RefSeq peptide;Acc:NP_001075390]	66	20	29	289	322	256	206	3.30571	3.83962	24.6937	6.72052e-07	8.71667e-05
ENSECAG00000012179	RGS2	RGS2	regulator of G-protein signaling 2 [Source:RefSeq peptide;Acc:NP_001137605]	84	43	26	77	164	159	111	1.80391	2.93214	8.61053	0.00334226	0.0482943
ENSECAG00000012252	SLC17A9	SLC17A9	solute carrier family 17 member 9 [Source:HGNC Symbol;Acc:HGNC:16192]	36	13	6	58	167	64	73	2.73872	2.32618	13.4965	0.000239006	0.0084271
ENSECAG00000012325	VILL	VILL	villin like [Source:HGNC Symbol;Acc:HGNC:30906]	14	5	7	31	103	41	38	3.13778	1.54473	17.9095	2.3166e-05	0.00141397
ENSECAG00000012368	ZNF385D	ZNF385D	zinc finger protein 385D [Source:HGNC Symbol;Acc:HGNC:26191]	0	10	19	0	0	0	1	-3.94709	-1.46881	9.14672	0.00249164	0.0403664
ENSECAG00000012395	S100B	S100B	S100 calcium binding protein B [Source:HGNC Symbol;Acc:HGNC:10500]	0	20	13	0	0	0	0	-5.97657	-1.38792	14.7951	0.000119846	0.00496973
ENSECAG00000012474	TTF2	TTF2	transcription termination factor 2 [Source:HGNC Symbol;Acc:HGNC:12398]	67	35	30	88	135	86	103	1.75585	2.65365	9.20996	0.00240702	0.0394057
[truncated: 689 more rows]

## Sheet: Lung
genes	Lung_J3_T3_sig_DEGs_addinfo_Gene name	Horse_Human_orthology_o2o_Gene name	Gene description	JJ01B_Sorted_count_Count	JJ02B_Sorted_count_Count	JJ03B_Sorted_count_Count	KJ07B_Sorted_count_Count	KJ10B_Sorted_count_Count	KJ11B_Sorted_count_Count	logFC	logCPM	LR	PValue	FDR
[truncated: 1,417 more rows]

[truncated: 3 more sheets: Rump, Thigh, Common DEGs]
