# Supplementary material for: Comprehensive genome and transcriptome analyses reveal genetic relationship, selection signature, and transcriptome landscape of small-sized Korean native Jeju horse
Source: Sci Rep. 2019 Nov 13;9:16672. doi: 10.1038/s41598-019-53102-8 (PMC6853925; doi:10.1038/s41598-019-53102-8)
Supplement: Supplementary file 11 — Supplemental file S10 [file 41598_2019_53102_MOESM11_ESM.xlsx]

## Sheet: Sheet1
GENE	Tissue Differentially expressed	Up/Down
TMEM173	Heart	↓
MMS22L	Heart	↓
CASP9	Heart	↓
CHRNB3	Heart	↓
MERTK	Heart	↓
NPNT	Heart	↓
NALCN	Heart	↓
NAALADL2	Heart	↓
COL14A1	Heart	↓
BICD1	Heart	↓
NDRG1	Heart	↓
NTRK2	Heart	↓
SCML4	Heart	↓
SCN10A	Heart	↓
PKHD1	Heart	↓
SEMA3D	Heart	↓
DISC1	Heart	↓
NAIP	Heart	↓
SEC63	Heart	↓
SQLE	Heart	↓
IWS1	Heart	↓
EDN3	Heart	↓
SCEL	Heart	↓
OCLN	Heart	↓
TMEM173	Heart	↓
F2RL1	Heart	↓
EGFL8	Heart	↓
MARVELD2	Heart	↓
ENTPD3	Heart	↓
IQGAP2	Heart	↓
DPEP1	Heart	↓
FANCA	Heart	↓
AGER	Heart	↓
SPIRE2	Heart	↓
GPSM3	Heart	↓
U6	Heart,Liver	↓↑
SNORD112	Heart,Liver	↓↑
7SK	Heart,Liver	↓↑
U4	Heart,Liver	↓↑
ABCA13	Liver	↓
EBF1	Liver	↓
EPB41L3	Liver	↓
PDE3A	Liver	↓
ACTN2	Liver	↓
COX4I2	Liver	↓
U6atac	Liver	↑
CKM	Liver	↓
PRRT1	Liver	↑
GRIA2	Liver	↑
S100Z	Liver	↓
snoR442	Liver	↑
PCCA	Lung	↓
BNIP3	Lung	↓
CXXC5	Lung	↓
PPIC	Lung	↓
DHRS3	Lung	↓
CCS	Lung	↓
MRPL13	Lung	↓
COX4I1	Lung	↓
SAP18	Lung	↓
TUBA8	Lung	↓
MCEE	Lung	↓
ACSF3	Lung	↓
VDAC3	Lung	↓
AMDHD1	Lung	↓
HAL	Lung	↓
RNF5	Lung	↓
MEIS1	Rump	↓
LCORL	Rump	↑
MSTN	Rump	↓
XPO4	Thigh	↓
